# Supplementary material for: Gene expression landscape of the Brassica napus seed reveals subgenome bias in both space and time
Source: Plant Physiol. 2025 Jun 28;198(3):kiaf283. doi: 10.1093/plphys/kiaf283 (PMC12305542; doi:10.1093/plphys/kiaf283)
Supplement: kiaf283_Supplementary_Data [file kiaf283_supplementary_data.zip]

Archive with 9 entries (9 files):
- PLPHYS-2025-0342R1_Supplementary File S1. README_datasets
- PLPHYS-2025-0342R1__Supplementary Figures.pdf
- DatasetS1.txt
- DatasetS2.txt
- DatasetS3.txt
- DatasetS4.txt
- DatasetS5.txt
- DatasetS6.txt
- DatasetS7.txt
