# Supplementary material for: Gene expression landscape of the Brassica napus seed reveals subgenome bias in both space and time
Source: Plant Physiol. 2025 Jun 28;198(3):kiaf283. doi: 10.1093/plphys/kiaf283 (PMC12305542; doi:10.1093/plphys/kiaf283)
Supplement: kiaf283_Supplementary_Data [file kiaf283_supplementary_data.zip › PLPHYS-2025-0342R1_Supplementary File S1. README_datasets]

Gene Expression landscape of the Brassica napus seed reveals subgenome bias in both space and time

Supporting Information Datasets READ ME

Dataset S1. Gene pairs resulting from data clustering of the maternal subregions (Figure 3). Values are expressed as the quotient of Log2(A/C) TPM. The first column, "Cluster" indicates which cluster the gene pair was sorted into after to clustering analyses — the first number indicates which cutree setting the cluster was performed with. The second number is the cluster number from the first cutree operation. The third number is the cutree setting for the second clustering operation, and the fourth number is the cluster from the fourth cutree operation. Note that The first and second numbers coincide with Figure 3C, while the second last and last numbers coincide with Figure 3D. As an example, if the "Cluster" field reads mat9_2_6_1, the gene pair has been pulled from an initial cluster with cutree set to 9, and it is from cluster 2. Cluster 2 had then been reclustered at cutree 6, and the gene pair is within Cluster 1 of the second cutree operation. 

Dataset S2. Gene pairs resulting from data clustering of the filial subregions (Figure 8). Values are expressed as the quotient of Log2(A/C) TPM. The first column, "Cluster" indicates which cluster the gene pair was sorted into after to clustering analyses — the first number indicates which cutree setting the cluster was performed with. The second number is the cluster number from the first cutree operation. The third number is the cutree setting for the second clustering operation, and the fourth number is the cluster from the fourth cutree operation. Note that The first and second numbers coincide with Figure 8C, while the second last and last numbers coincide with Figure 8D. For an example of the naming convention of the Cluster, please refer to the explanation in Dataset S1.

Dataset S3. GO enrichment output of gene clusters from maternal subregions specified in Figure 4A. Naming convention of the cluster ID is followed as in Dataset S1. 

Dataset S4. GO enrichment output of gene clusters from filial subregions specified in Figure 9A. Naming convention of the cluster ID is followed as in Dataset S2.

Dataset S5. TPM table of averaged expression values of all seed subregions across all developmental stages.

Dataset S6. Replicates used in the work matched to SRA accession

Dataset S7. Brassica napus cv. Darmor bzh identifiers for all genes specifically listed in Figures 5, 6, 7, 10, and 11. 
