# Supplementary material for: Gene expression landscape of the Brassica napus seed reveals subgenome bias in both space and time
Source: Plant Physiol. 2025 Jun 28;198(3):kiaf283. doi: 10.1093/plphys/kiaf283 (PMC12305542; doi:10.1093/plphys/kiaf283)
Supplement: kiaf283_Supplementary_Data [file kiaf283_supplementary_data.zip › DatasetS1.txt]

Cluster	GenePair	ovCPT	ovCZSC	ovISC	ovOSC	gCPT	gCZSC	gISC	gOSC	hCPT	hCZSC	hISC	hOSC	mgCPT	mgCZSC	mgISC	mgOSC
mat9_1_9_1	BnaA01g00010D_BnaC01g00920D	2.5	0.802553936	1.203533394	0.807354922	1.313815449	0.530514717	0.554588852	0.525091045	1	0.584962501	0.785261151	0.728697978	1.353636955	0.79970135	2.321928095	1.180572246
mat9_1_9_1	BnaA01g00130D_BnaC01g01040D	0	0	0	0	0	0	0	0	0	0	0	0	0	1	1	1
mat9_1_9_1	BnaA01g00180D_BnaC01g01100D	2.5	-0.584962501	0.584962501	0	0	-0.584962501	0	0	0	0	0	0	0	0	1	0
mat9_1_9_1	BnaA01g00300D_BnaC01g01310D	0	2	0	0	0	0	0	0	0	0	0	0	0	0	0	0
mat9_1_9_1	BnaA01g00440D_BnaC01g01440D	-0.736965594	-0.321928095	0	-0.321928095	0	0	-0.584962501	0.584962501	0	0	0	0	0	0	1	-1
mat9_1_9_1	BnaA01g00660D_BnaC01g01650D	0.321928095	-0.152003093	0.152003093	0	-0.222392421	-0.125530882	0	0	0	-0.222392421	0.415037499	-0.192645078	-0.584962501	0	0	0.415037499
mat9_1_9_1	BnaA01g00680D_BnaC01g01670D	1.584962501	1.807354922	1	0	0	0	0	0	0	0	0	0	0	0	0	0
mat9_1_9_1	BnaA01g00710D_BnaC01g01700D	-0.584962501	1.415037499	0	1.584962501	0	-0.893084796	1.584962501	0	0	-0.459431619	0.584962501	0	1	-1	-1	1
mat9_1_9_1	BnaA01g00730D_BnaC01g01720D	0	-0.415037499	0	0	0	0	0	0	0	0	0	0	0	0	0	1
mat9_1_9_1	BnaA01g00810D_BnaC01g01820D	0	0	0	0	0	0	0	0	-2	0	0	0	0	0	1	0
mat9_1_9_1	BnaA01g00850D_BnaC01g01850D	0	1.222392421	0	1	0	0	-1	0	0	1	-1	0	0	0	0	0
mat9_1_9_1	BnaA01g01010D_BnaC01g02040D	2	0	0	0	0.263034406	0	0	0	0	0	0	0	0	0	0	0
mat9_1_9_1	BnaA01g01220D_BnaC01g02240D	0	0	0	0	0	0	0	0	0	0	0	0	0	0	-1	0
mat9_1_9_1	BnaA01g01330D_BnaC01g02340D	0.906890596	0.610053482	0.752072487	0.280107919	0.415037499	0	0	0.485426827	0.415037499	-1	0	-0.321928095	-0.137503524	0.847996907	0.415037499	0
mat9_1_9_1	BnaA01g01370D_BnaC01g02380D	0	0	0	0	0	0	0	0	-1.584962501	0	0	0	-1	0	0	0
mat9_1_9_1	BnaA01g01400D_BnaC01g02400D	0.584962501	0	0	0	0	0	0	0	0	0	0	0	0	-0.415037499	0.289506617	-0.700439718
mat9_1_9_1	BnaA01g01410D_BnaC01g02410D	-0.415037499	-0.415037499	0	0	-0.584962501	0	0	0.584962501	-0.415037499	0	-0.584962501	0.321928095	1	1	-1	0
mat9_1_9_1	BnaA01g01420D_BnaC01g02420D	2.5	-0.2410081	1	-0.362570079	0	-0.289506617	0.530514717	-0.459431619	0	0	-0.540568381	-0.893084796	0.415037499	0.321928095	0.584962501	0
mat9_1_9_1	BnaA01g01890D_BnaC01g03020D	0	0	0	0	0	0	0	0	0	0	0	0	1	0	-1.584962501	0
mat9_1_9_1	BnaA01g01980D_BnaC01g03120D	-0.222392421	-0.338801913	-0.166009951	-0.427421224	-0.565597176	-0.099535674	0.05246742	-0.137503524	-0.247927513	-0.206450877	0	-0.137503524	-0.263034406	0.2410081	-0.321928095	-0.321928095
mat9_1_9_1	BnaA01g02000D_BnaC01g03140D	0	0	-1.064130337	-1.584962501	0	0	1.222392421	0.584962501	0	0	0	2	0	0	1	0
mat9_1_9_1	BnaA01g02040D_BnaC01g03180D	0	0	0	0	0	0	0	0	0	0	0	0	0	0	-1	0
mat9_1_9_1	BnaA01g02060D_BnaC01g03210D	0	1.584962501	0	0	0	0	0	1	0	-1	0	0	0	0	1	0
mat9_1_9_1	BnaA01g02090D_BnaC01g03240D	0.263034406	0.054447784	0.540568381	-0.140862536	-0.362570079	-0.152003093	0	-0.137503524	0.584962501	0.192645078	0	0.485426827	-0.584962501	-1	1	-0.584962501
mat9_1_9_1	BnaA01g02370D_BnaC01g03630D	0	0	0	0	0	0	0	0	0	1	0	0	-1	0	0	0
mat9_1_9_1	BnaA01g02570D_BnaC01g03810D	-0.152003093	-0.291857241	1.447458977	0.139403057	0.321928095	0.061100452	0.596103058	0.415037499	-0.226275856	0.264040119	-0.020464103	-0.096215315	-0.415037499	0.152003093	0.321928095	0
mat9_1_9_1	BnaA01g02600D_BnaC01g03840D	0	0	0	0	0	0	0	0	-1	0	0	0	0	0	0	0
mat9_1_9_1	BnaA01g02640D_BnaC01g03880D	-0.08246216	-0.584962501	-0.206450877	-0.222392421	-0.263034406	0.321928095	-0.152003093	-0.378511623	0	0.263034406	0	-0.106915204	-0.584962501	0	-0.584962501	-0.321928095
mat9_1_9_1	BnaA01g02690D_BnaC01g03950D	0	0	0.263034406	0	0	0.415037499	0.415037499	-0.415037499	0	-0.584962501	0	0	0	-1	-1	0
mat9_1_9_1	BnaA01g02800D_BnaCnng65740D	2.5	0	-0.584962501	0	1	1	1	1	2	1.584962501	0	1	0	1	0	0
mat9_1_9_1	BnaA01g02870D_BnaC01g04130D	2	0.08246216	0	-0.157541277	0	2	0	0.836501268	0	0	0	0	0	0	0	0
mat9_1_9_1	BnaA01g03250D_BnaC01g04510D	0	0	0	0	0	0	0	0	0	0	0	0	0	0	-1	0
mat9_1_9_1	BnaA01g03300D_BnaC01g04570D	0	0	0	0	0	0	0	0	0	-1.584962501	0	0	0	-1.584962501	-1	0
mat9_1_9_1	BnaA01g03330D_BnaC01g04600D	0.459431619	1.450661409	0.514573173	0.847996907	0.100928909	0.152003093	0.353636955	0.222392421	0	0.485426827	0.2410081	0.299560282	0	0.584962501	0	0.222392421
mat9_1_9_1	BnaA01g03400D_BnaC01g04680D	0.169925001	-0.115477217	0.078002512	-0.115477217	0	-0.415037499	-0.469485283	-0.387023123	0	-0.192645078	0.263034406	-0.440572591	0	0.222392421	-0.584962501	-0.321928095
mat9_1_9_1	BnaA01g03460D_BnaC01g04730D	-1	-0.584962501	-1	0	0	0	0	0	0	0	0	0	0	0	-1	0
mat9_1_9_1	BnaA01g03590D_BnaC01g04930D	0	0.807354922	0.311944006	0.48112669	-1	0	-0.584962501	-0.247927513	-1	-1	0.415037499	-1	0	0	-1	0
mat9_1_9_1	BnaA01g03660D_BnaC03g66750D	-0.584962501	0	0	0	0	0	0	0	0	-1	0	0	0	0	-1	-1
mat9_1_9_1	BnaA01g03710D_BnaC01g05070D	0	0	0	0	0	0	0	0	0	-1.584962501	0	0	0	0	-1.584962501	0
mat9_1_9_1	BnaA01g03720D_BnaC01g05090D	0.584962501	0	0	-1	0	0	0	0	0	0	0	0	0	0	0	0
mat9_1_9_1	BnaA01g03740D_BnaC01g05110D	1	-0.169925001	0.152003093	0.078002512	0	1.115477217	1.192645078	0.637429921	0.584962501	0.807354922	1	0.736965594	0	-1	0	0
mat9_1_9_1	BnaA01g03850D_BnaC01g05220D	0	0	0	0	0	0	0	0	0	0	0	0	0	0	0	-1
mat9_1_9_1	BnaA01g03910D_BnaCnng75200D	0	1	0	0	0	0	0	0	0	0	0	0	0	0	-1	0
mat9_1_9_1	BnaA01g04000D_BnaC01g05300D	0.716207034	-0.039528364	0.362570079	-0.106915204	0.382469637	-0.96829114	0.131244533	-0.192645078	-0.380904814	-0.736965594	-1.34169135	-0.08246216	-0.192645078	-0.175849835	-1	-0.353636955
mat9_1_9_1	BnaA01g04050D_BnaC07g43990D	-1.584962501	0.485426827	1	-1	0	0	0	1	0	0	0	2.5	0	0	-1	-1
mat9_1_9_1	BnaA01g04070D_BnaC01g05530D	1	0	0	1	-1.584962501	-0.584962501	0	0	0	-1	0	-1	0.584962501	0.222392421	-1	-1
mat9_1_9_1	BnaA01g04080D_BnaC01g05540D	0	0	0	0	0	1	0	0	0	1	0	0	1	-1	0	0
mat9_1_9_1	BnaA01g04160D_BnaC01g05630D	1.584962501	0.222392421	0	1	0	0	0	1	0	0	0	0	0	0	0	0
mat9_1_9_1	BnaA01g04240D_BnaC01g05680D	0	0	0	0	0	0	0	0	0	1	0	0	0	0	1	0
mat9_1_9_1	BnaA01g04340D_BnaC01g05800D	0.169925001	-0.115477217	0.152003093	-0.137503524	-0.415037499	-0.415037499	0	0.263034406	-1	0	-0.415037499	-0.321928095	1	0	-1	0
mat9_1_9_1	BnaA01g04450D_BnaC01g05890D	2	1	1	1.321928095	1.584962501	1.584962501	0	2	0	0	0	0	1	1	0	0
mat9_1_9_1	BnaA01g04550D_BnaC01g06040D	0.736965594	-1	1.415037499	-0.263034406	0	-1	0	0.321928095	0	1	0	1.222392421	0	0	-1	0
mat9_1_9_1	BnaA01g04670D_BnaC01g06190D	0	1.584962501	0	1.321928095	0	0	0	0	0	1	0	0	0	0	0	0
mat9_1_9_1	BnaA01g04680D_BnaC01g06200D	1	1	1	0.807354922	0	0	0	0	0	0	0	0	0.584962501	0	1	0.584962501
mat9_1_9_1	BnaA01g04740D_BnaC01g06270D	0.432959407	0.547487795	0.528694281	0.415037499	0.037474705	0.025995209	0.072149786	0.473931188	0.03562391	0.061400545	0.096215315	0.028014376	0.289506617	0.308122295	1.584962501	0.180572246
mat9_1_9_1	BnaA01g04880D_BnaC01g06420D	1.184424571	1	2.5	1.736965594	1.736965594	-0.678071905	0.906890596	0.263034406	0	0	0.584962501	-0.415037499	-1	-0.584962501	0	0.584962501
mat9_1_9_1	BnaA01g04970D_BnaC01g06540D	0	1.777607579	0	0.584962501	0	0	0	0	0	0	0	0	0	0	1	0
mat9_1_9_1	BnaA01g05000D_BnaC01g06560D	0	0	0	0	0	0	0	0	0	0	0	0	0	0	-1	0
mat9_1_9_1	BnaA01g05020D_BnaC01g06600D	0	0.266786541	-0.497499659	-0.436099115	0	0	0	1.222392421	0	0	-0.485426827	0.415037499	0	0	-1	0
mat9_1_9_1	BnaA01g05060D_BnaC01g06660D	2.5	0	0	0	0	0	0	0	0	0	0	0	0	0	0	0
mat9_1_9_1	BnaA01g05330D_BnaC01g00180D	0	0	0	1	0	0	0	0	0	1	0	0	0	0	1.584962501	0
mat9_1_9_1	BnaA01g05440D_BnaC01g00310D	0	0	0	0	0	0	0	0	-1	0	0	1.584962501	0	0	-1	0
mat9_1_9_1	BnaA01g05480D_BnaC01g00350D	0.678071905	1.415037499	1	0.485426827	0.485426827	0.321928095	0.263034406	-0.222392421	1	0.584962501	0	0.362570079	0	0	1	0
mat9_1_9_1	BnaA01g05540D_BnaC01g00420D	2.5	0.678071905	0.485426827	0.584962501	0	0	0.263034406	0.700439718	0	1	1.584962501	0.700439718	0	0	0	0
mat9_1_9_1	BnaA01g05560D_BnaC01g00440D	1	0.736965594	1.415037499	0.485426827	1	1	0	1	0.584962501	0.807354922	0	0.415037499	0.584962501	1.584962501	0	0
mat9_1_9_1	BnaA01g05690D_BnaC01g00570D	1.169925001	0.206450877	0.447458977	0.099535674	0.678071905	0.584962501	0.584962501	0	0.678071905	1	1.415037499	0.415037499	0	1	0	0.584962501
mat9_1_9_1	BnaA01g05930D_BnaC01g07190D	0	0	0	0	0	0	0	0	0	1	0	0	0	0	1	0
mat9_1_9_1	BnaA01g06120D_BnaC01g07370D	2.5	0	0	-1	1.584962501	0	0	0	0	0	0	0	0	0	0	0
mat9_1_9_1	BnaA01g06160D_BnaC01g07420D	-0.584962501	0.678071905	0.192645078	0.222392421	0.106915204	-1	-0.485426827	-0.192645078	1	-1	0	-0.847996907	0	0	0	0
mat9_1_9_1	BnaA01g06170D_BnaC01g07430D	0	-0.862496476	0	0	0	0	0	0	0	0.415037499	0	0	0	1	1	0
mat9_1_9_1	BnaA01g06340D_BnaC01g07590D	0.884522783	0.514573173	1	0.485426827	0.584962501	0	0.321928095	0	0.169925001	0	0	0	0	0	-1	0
mat9_1_9_1	BnaA01g06350D_BnaC01g07600D	0.206450877	0.415037499	0.2410081	-0.169925001	-0.152003093	0.169925001	-0.169925001	-0.321928095	-0.099535674	0	-0.222392421	0.362570079	0.584962501	0	-0.584962501	-0.415037499
mat9_1_9_1	BnaA01g06360D_BnaC01g07610D	0	0	0	0	0	0	0	0	0	0	0	0	-1	0	-1.584962501	1
mat9_1_9_1	BnaA01g06500D_BnaC01g07720D	0	0	0	0	0	0	0	0	-1.584962501	0	0	0	0	0	-1	0
mat9_1_9_1	BnaA01g06510D_BnaC01g07760D	0	0	0	0	0	0	0	0	-1	0	0	0	0	0	0	0
mat9_1_9_1	BnaA01g06540D_BnaC01g07810D	0.501194143	0	0	0.192645078	0	0.206450877	0.192645078	0.038474148	0	0.61667136	2.321928095	0.381870635	0	0.415037499	0	0.415037499
mat9_1_9_1	BnaA01g06640D_BnaC01g07980D	1.807354922	0	1	1.584962501	0	0	0	-0.584962501	0	0	0	0	0	0	1	0
mat9_1_9_1	BnaA01g06700D_BnaC01g08060D	0	0	0	1	0	0	0	0	0	0	0	0	0	0	1	0
mat9_1_9_1	BnaA01g06720D_BnaC01g08100D	0	0	0	0	0	0	0	0	0	0	0	0	0	0	-1	0
mat9_1_9_1	BnaA01g06790D_BnaC01g08180D	2	0	0	0	0	0	0	0	0	1	0	0	0	0	0	1
mat9_1_9_1	BnaA01g06850D_BnaC01g08210D	-0.222392421	-0.321928095	-0.415037499	-0.584962501	0	0.584962501	0	-0.736965594	0	0.584962501	1	0.415037499	0	0	0	0
mat9_1_9_1	BnaA01g06860D_BnaC01g08230D	-1	0	-0.584962501	0	0	0	0	0	0	0	0	0	0	0	-1	0
mat9_1_9_1	BnaA01g06870D_BnaC01g08250D	0	0	2	-0.192645078	0	0	0	0.321928095	0	0	0	0	0	0	0	0
mat9_1_9_1	BnaA01g06970D_BnaC01g08380D	-0.584962501	0.736965594	0.584962501	0	0	0	0	-1	0	0.584962501	0	0	-1	0	0	0
mat9_1_9_1	BnaA01g07100D_BnaC01g08580D	-0.584962501	1	0	1	-1	0	-1	0	0	-1	1	0	0	0	0	0
mat9_1_9_1	BnaA01g07350D_BnaC01g09020D	0	0	0.137503524	-0.152003093	0.2410081	-0.234465254	0	-0.106915204	0.263034406	0.137503524	0.115477217	0.078002512	0	0	-0.415037499	0.263034406
mat9_1_9_1	BnaA01g07580D_BnaC01g09230D	0	0	0	0	1	0	0.777607579	0	0	0	0	0	0	0	1.584962501	0
mat9_1_9_1	BnaA01g08030D_BnaC01g09600D	0	0	0	0	0	0	0	0	0	0	0	0	0	0	-1	0
mat9_1_9_1	BnaA01g08120D_BnaC01g09700D	-1.584962501	0	0	0	0	1.584962501	0	1.169925001	0	0	0	1	0	0	0	0
mat9_1_9_1	BnaA01g08320D_BnaC01g09870D	-1.584962501	0	-1	1	0	0	0	0	0	0	0	0	0	0	0	0
mat9_1_9_1	BnaA01g08400D_BnaC01g09940D	0	0	-1	-1	0	0	0	0	-1	0	0	0	-1.584962501	0	0	0
mat9_1_9_1	BnaA01g08510D_BnaC01g10210D	-0.584962501	0	0	0	0	0	1	0	-1	-1	0	0	0	0	0	0
mat9_1_9_1	BnaA01g08600D_BnaC01g10300D	0	0	0	0	0	0	0	0	0	0	0	0	0	0	0	1
mat9_1_9_1	BnaA01g08610D_BnaCnng26550D	1.584962501	1	-2.321928095	0.485426827	0	0	0	1	0	1	0	2	0	0	1	0
mat9_1_9_1	BnaA01g08640D_BnaCnng36910D	-0.459431619	-0.152003093	-0.415037499	-0.222392421	0.415037499	0.222392421	-0.415037499	0	0.222392421	0.736965594	0.678071905	-0.485426827	0.584962501	0.415037499	0	0
mat9_1_9_1	BnaA01g08780D_BnaC01g10460D	0	-0.180572246	0	0	0	0	0	0	0	0	0	0	0	0	1	1
mat9_1_9_1	BnaA01g08790D_BnaC01g10470D	0	0	0	0	0	0	0	0	1.321928095	0	0	0.584962501	0	0	0	-1
mat9_1_9_1	BnaA01g08820D_BnaC01g10500D	0	0.222392421	0.736965594	0.263034406	-0.415037499	0	0	0	-0.584962501	0	0.584962501	1	-1	-1	0	0
mat9_1_9_1	BnaA01g08890D_BnaC01g10560D	0.415037499	-0.093109404	-0.321928095	0.378511623	0.657112286	0.362570079	0.584962501	-0.584962501	1.341036918	0.321928095	1	0.415037499	0	0	-0.584962501	0
mat9_1_9_1	BnaA01g08910D_BnaC01g40840D	1.099535674	-0.04580369	0.056583528	-0.078002512	0.058298641	0	-0.163498732	-0.2410081	0.859822342	0.530514717	0.263034406	0	0.584962501	0.652076697	0.584962501	0.807354922
mat9_1_9_1	BnaA01g09110D_BnaC01g10790D	0	0	0.415037499	0.584962501	0	0	0	0	0	0	1	1	0	1	-1	0
mat9_1_9_1	BnaA01g09190D_BnaC01g40880D	0	0	0	0	0	0	0	0	1	0	0	0	1	0	0	0
mat9_1_9_1	BnaA01g09200D_BnaC01g40890D	0	0	0	1	0	0	2	0	0	-1	0	0	0.362570079	-1.584962501	0.736965594	0.584962501
mat9_1_9_1	BnaA01g09220D_BnaC01g40920D	1	0	0.289506617	0.652076697	0	0.415037499	1.321928095	0.485426827	0	0	0	0.263034406	0	0	0	0
mat9_1_9_1	BnaA01g09250D_BnaC01g10850D	2.321928095	0.874469118	1	0.321928095	0.847996907	0.485426827	0.807354922	0	0	0	1	0.584962501	-1	1	0	0
mat9_1_9_1	BnaA01g09350D_BnaC01g10920D	0	0	0	0	0	0	0	0	0	0	0	0	0	0	-1	0
mat9_1_9_1	BnaA01g09380D_BnaCnng54910D	0.054447784	0.387023123	0.706268797	0.874469118	0.280107919	0.469485283	0.691877705	0	0.765534746	0.736965594	0	0.192645078	0	0.584962501	-1	1
mat9_1_9_1	BnaA01g09440D_BnaCnng54640D	0	0	0	0	1	1	0	0	0.752072487	0.584962501	0	1.584962501	0.415037499	-1	0	0
mat9_1_9_1	BnaA01g09470D_BnaC01g11030D	0.584962501	0.152003093	0	1.321928095	0	1.321928095	0	0	0	1.584962501	0	0	0	0	-1	0
mat9_1_9_1	BnaA01g09480D_BnaC01g11040D	-0.584962501	0	0	0	0	0	0	0	0	0	0	0	-1	0	-1	0
mat9_1_9_1	BnaA01g09500D_BnaC01g11080D	0	0	0	0	0	0	0	0	0	0	0	0	0	-2	0	0
mat9_1_9_1	BnaA01g09550D_BnaC01g11170D	1.584962501	0	1.584962501	0	0	0	0	0	0	0	0	0	0	0	-1	0
mat9_1_9_1	BnaA01g09570D_BnaC01g11190D	0	0	-1.321928095	0.678071905	0	0	1	1.807354922	0	0	1	-0.523561956	0	0	0	-1
mat9_1_9_1	BnaA01g09770D_BnaC01g11470D	0	0.362570079	0.807354922	0.485426827	0.321928095	0.736965594	0.584962501	0.263034406	0	0.415037499	1.584962501	0.321928095	0	1	1	1
mat9_1_9_1	BnaA01g09860D_BnaC01g40980D	0.847996907	0.415037499	0.584962501	0	0.777607579	0.321928095	0.736965594	1	0	-0.736965594	0.263034406	0.378511623	-1	-1.321928095	0	-0.584962501
mat9_1_9_1	BnaA01g09870D_BnaC01g40960D	2.5	0.584962501	1.584962501	0.874469118	1	0.847996907	0.807354922	0.321928095	-0.321928095	-0.321928095	-0.222392421	0	0	0.321928095	-1.584962501	0.415037499
mat9_1_9_1	BnaA01g09900D_BnaC01g11550D	1.415037499	2	0	1	0	0	0	0	-0.893084796	1.321928095	1	0	-0.736965594	0.415037499	-0.362570079	0.736965594
mat9_1_9_1	BnaA01g10000D_BnaC01g11750D	-0.509013647	0	0	0	0.263034406	0.263034406	0	0	0	0	-0.847996907	-0.485426827	0	-0.263034406	0	-1
mat9_1_9_1	BnaA01g10030D_BnaC01g11820D	0	0	0	0	0	0	0	0	0	0	0	0	0	0	-1	0
mat9_1_9_1	BnaA01g10180D_BnaC01g11980D	0	0	0	0	0	0	0	0	-2	0	0	0	-1	0	0	0
mat9_1_9_1	BnaA01g10230D_BnaC01g12030D	0.584962501	0.415037499	0.321928095	0	0.169925001	-0.321928095	-0.584962501	1	0.222392421	0.415037499	-0.584962501	1	0	0	1	-0.584962501
mat9_1_9_1	BnaA01g10270D_BnaC01g41270D	0.152003093	0.485426827	0	0.485426827	-0.807354922	0	-0.222392421	0.584962501	0	0.415037499	-0.263034406	0.362570079	0	0.263034406	0	0
mat9_1_9_1	BnaA01g10320D_BnaC01g41330D	0	0	0	0	0	0	0	0	0	0	0	0	0	0	-1	0
mat9_1_9_1	BnaA01g10330D_BnaC01g41340D	0	0	0	0	0	0	0	0	0	0	0	0	0	0	2	0
mat9_1_9_1	BnaA01g10420D_BnaCnng18670D	-0.584962501	0	0	0	0	0	0	0	0	0	-1	0	0	0	0	-1.584962501
mat9_1_9_1	BnaA01g10450D_BnaCnng18700D	2	0	0	0	0	0	0	0	0	0	0	0	0	0	0	0
mat9_1_9_1	BnaA01g10510D_BnaCnng55680D	0	0.584962501	-0.415037499	0	-0.584962501	0.584962501	0	1	-0.415037499	0.584962501	1	-0.415037499	0	0	1	0
mat9_1_9_1	BnaA01g10530D_BnaC01g12060D	0.415037499	0.584962501	-0.584962501	0	0	0.765534746	1	0.662965013	0	0.263034406	1	0	0	0.415037499	0	0
mat9_1_9_1	BnaA01g10630D_BnaC01g12160D	2.169925001	0.273018494	0.152003093	0.038474148	0.111031312	0.415037499	0.321928095	0.497499659	0.530514717	0	0.222392421	0.64385619	0.584962501	0.415037499	0.415037499	0.321928095
mat9_1_9_1	BnaA01g10710D_BnaC01g12240D	0	0	0	0	0	0	0	0	-1	0	0.415037499	0	1	0	0	1
mat9_1_9_1	BnaA01g10760D_BnaC01g12340D	0	0	0	-0.222392421	0	0	0	-0.222392421	0	-0.415037499	0.415037499	0	0	1	0	-1
mat9_1_9_1	BnaA01g10840D_BnaC01g12420D	0	-0.263034406	-0.584962501	0.415037499	0	1	1	0.321928095	0	1	0	0.415037499	0	0	0	0
mat9_1_9_1	BnaA01g10950D_BnaC01g12440D	0	0	0	0	0	0	0	0	0	0	0	0	0	0	-1	0
mat9_1_9_1	BnaA01g11020D_BnaC01g12510D	2.321928095	-0.283792966	-0.234465254	-0.263034406	-0.343954401	0.275634443	0.093109404	-0.289506617	-0.652076697	-0.137503524	-0.106915204	-0.280107919	-0.415037499	0.125530882	0	0
mat9_1_9_1	BnaA01g11030D_BnaC01g12530D	0	0.485426827	0.736965594	1	1.321928095	0.736965594	1.415037499	0.584962501	1	-1	0	0	1.584962501	0	1.584962501	1
mat9_1_9_1	BnaA01g11100D_BnaC01g12600D	2.321928095	0.415037499	0.415037499	0.485426827	0.584962501	0	0.415037499	1.584962501	-1	0	0	-0.584962501	0	0	1	0
mat9_1_9_1	BnaA01g11140D_BnaC01g12630D	0.584962501	-0.415037499	1.662965013	0	0	0	1.584962501	0	0	1	0	0	0	0	1	0
mat9_1_9_1	BnaA01g11190D_BnaC01g12690D	0.192645078	1	1.123988717	1.214124805	-0.056583528	0.103093493	-0.584962501	-0.075948853	-0.115477217	0	-0.847996907	-0.125530882	-0.584962501	-2.5	0	0
mat9_1_9_1	BnaA01g11270D_BnaC01g41210D	0	0	0	0.584962501	0	0	0	0	0	0	1	1	0	0	0	0
mat9_1_9_1	BnaA01g11560D_BnaC07g04300D	2	0	0	0	0	0	0	0	0	0	0	0	1	0	1	1
mat9_1_9_1	BnaA01g11580D_BnaCnng51630D	0.584962501	0	0	0	0	0	0	-0.584962501	0	0	0	0	0	0	-1	0
mat9_1_9_1	BnaA01g11610D_BnaC01g13120D	2.5	-1	0	0	0	0	0	0	1	0	0	0	-1	0	0	0
mat9_1_9_1	BnaA01g11660D_BnaC01g13210D	2.5	0.932885804	1.222392421	1.247927513	0.830074999	0.788495895	0.678071905	0.621488377	1	0.485426827	0.459431619	0.7589919	1.222392421	0.807354922	1.415037499	0.807354922
mat9_1_9_1	BnaA01g11700D_BnaC01g13250D	0	0	0	0	0	0	0	0	0	0	0	0	0	0	-1	0
mat9_1_9_1	BnaA01g11730D_BnaC01g13300D	0	0	0	0	0	0	0	0	0	0	0	0	1	1	1	-0.584962501
mat9_1_9_1	BnaA01g11870D_BnaC01g13470D	1	0.321928095	0.387023123	-0.321928095	0	0	0	1.222392421	0	0	0	1.584962501	0	0	-1	0
mat9_1_9_1	BnaA01g12240D_BnaC01g41350D	0	0	0	0	0	0	0	0	0	0	0	0	-1.584962501	0	-1	0
mat9_1_9_1	BnaA01g12310D_BnaC01g14020D	0.222392421	0.289506617	0.485426827	0.222392421	0.736965594	1	0	-0.192645078	1	0	0	0.637429921	1	0	0	0
mat9_1_9_1	BnaA01g12370D_BnaC01g14080D	0	0	0	0	0	0	0	0	-1.584962501	-1	0	0	0	0	0	0
mat9_1_9_1	BnaA01g12450D_BnaC01g14180D	0.362570079	0.263034406	-0.341036918	-0.447458977	0.662965013	0.485426827	-0.087462841	0.152003093	0.321928095	-0.321928095	-0.362570079	-0.378511623	-0.321928095	0.321928095	0.263034406	0
mat9_1_9_1	BnaA01g12510D_BnaCnng66080D	0	0.700439718	1.137503524	1.137503524	0.415037499	1	1.222392421	0	0	-0.584962501	1.321928095	0.485426827	-1	1	0	0.584962501
mat9_1_9_1	BnaA01g12690D_BnaC01g14410D	2	0	0	1	0	0	0	0	0	1.584962501	0	0	1	0	0.584962501	0
mat9_1_9_1	BnaA01g12710D_BnaC01g14440D	2	0	0	0	0	0	0	0	0	0	0	0	0	0	1	0
mat9_1_9_1	BnaA01g12770D_BnaC01g14530D	1	0	0	0	0	0	0	0	0	0	0	0	0	0	-1	0
mat9_1_9_1	BnaA01g12800D_BnaC01g14580D	1.321928095	0	1	0	1	0	0	0	0	0	0	0	0	0	-0.584962501	-1
mat9_1_9_1	BnaA01g13160D_BnaC01g15250D	2.5	0.447458977	0.459431619	0.160464672	-0.415037499	0.169925001	0.485426827	0.628031223	0	0.263034406	-0.263034406	-0.2410081	0	0.874469118	2.321928095	0.321928095
mat9_1_9_1	BnaA01g13430D_BnaC01g15630D	-0.387023123	-0.059706246	0.08246216	-0.129767875	-1	0	0	-0.247927513	0	-1	0	0	-1	-1	-1	0
mat9_1_9_1	BnaA01g13450D_BnaC01g15650D	0	0	0	0	0	0	0	0	0	0	0	0	0	0	-1	0
mat9_1_9_1	BnaA01g13480D_BnaC01g15680D	0.906890596	0	0.142019005	-0.152003093	-0.2410081	0.289506617	0	0.289506617	0.485426827	0.222392421	0	0.321928095	0	0	1.584962501	0
mat9_1_9_1	BnaA01g13490D_BnaC01g15690D	0	-0.222392421	0	0.321928095	0	0	0	-0.485426827	0	0	0	-0.415037499	0	0	-0.736965594	0
mat9_1_9_1	BnaA01g13520D_BnaC01g15740D	0.584962501	2.5	0	0	0	0	0	0	0	0	0	0	0	0	0	0
mat9_1_9_1	BnaA01g13690D_BnaC01g16070D	-0.222392421	0.078002512	0.093109404	0.091147888	-0.584962501	-0.662965013	0.209453366	-0.169925001	0	-0.874469118	0	-0.678071905	0.321928095	0.263034406	-0.321928095	-0.485426827
mat9_1_9_1	BnaA01g13710D_BnaC01g16110D	1	1	0	1	0	0.584962501	0	1.584962501	0	0.415037499	0	-1	0	0.584962501	0	0
mat9_1_9_1	BnaA01g13720D_BnaC01g16120D	1.584962501	1.321928095	1	0	0	0	0	0	0	0	0	0	0	0	0	0
mat9_1_9_1	BnaA01g13740D_BnaC01g16150D	0	0.584962501	0	0	-0.584962501	0	0.321928095	0	0	0	1	1	0	0	0	0
mat9_1_9_1	BnaA01g13800D_BnaC01g16240D	2.5	0.485426827	0.415037499	1.321928095	2	0	0	0	0.584962501	-0.415037499	0.415037499	0	1	0.584962501	0	0
mat9_1_9_1	BnaA01g13870D_BnaC01g16300D	-0.584962501	0.440572591	-0.137503524	0.652076697	-0.099535674	-0.169925001	1.459431619	0.152003093	-0.347923303	0	1	0.152003093	0	-0.169925001	0	0
mat9_1_9_1	BnaA01g13890D_BnaC01g16320D	0	0	0	0	0	0	0	-1	-1	-0.584962501	0	-1	0	0	0	-1
mat9_1_9_1	BnaA01g13950D_BnaC01g16430D	0	0.415037499	0.485426827	0.137503524	0	0.807354922	0	-0.099535674	0	0.584962501	1	-0.152003093	0	0	0	0
mat9_1_9_1	BnaA01g13970D_BnaC01g16470D	-0.678071905	0	0	-0.222392421	0	0	0.415037499	0.321928095	-0.192645078	-0.321928095	0	-0.485426827	-1	0	-1.584962501	0.415037499
mat9_1_9_1	BnaA01g14000D_BnaC01g16490D	-0.222392421	0	0.321928095	0	-0.263034406	0.415037499	-0.415037499	0.321928095	0	0	-0.321928095	0.415037499	0	0	-1	0
mat9_1_9_1	BnaA01g14020D_BnaC01g16510D	1	0	0	0	0	0	0	0	0	0	0	0	1	-1	0.584962501	1
mat9_1_9_1	BnaA01g14040D_BnaC01g16540D	-0.415037499	0	0.584962501	-0.263034406	0	-0.263034406	0	-1	-0.485426827	-0.321928095	-0.736965594	-0.584962501	0	0	0	-1
mat9_1_9_1	BnaA01g14240D_BnaC01g16730D	0.584962501	0.736965594	0	0.263034406	0	0	-0.736965594	0.584962501	0.584962501	-0.415037499	-0.736965594	-0.263034406	0	0.415037499	-1	0
mat9_1_9_1	BnaA01g14260D_BnaC01g16750D	0	0	0	0	0	0	0	0	0	1	0	0	-1	0	0	0
mat9_1_9_1	BnaA01g14330D_BnaC01g16820D	0	-0.415037499	1.222392421	0.584962501	0	-1	0	0	0	-1	0	0	0	0	0	0
mat9_1_9_1	BnaA01g14420D_BnaC01g17000D	0.263034406	0.628031223	0.120294234	0.201633861	0.485426827	-0.125530882	0.415037499	0.530514717	-0.222392421	0.321928095	0	0.530514717	0	-2.321928095	-1	0
mat9_1_9_1	BnaA01g14440D_BnaC01g41590D	0	0	0	0	0	0	0	0	0	0	0	0	0	0	-1	0
mat9_1_9_1	BnaA01g14530D_BnaC01g17110D	1.222392421	0.2410081	0.192645078	0	0.584962501	0.321928095	0	0	0	0	1	0	0	1	-1	0
mat9_1_9_1	BnaA01g14640D_BnaC01g17210D	0	0	0	0	0	0	0	1	0	0	-1	0	0	0	0	-1
mat9_1_9_1	BnaA01g14660D_BnaC01g17230D	0	0.415037499	0.584962501	0.415037499	1	0	1	1.584962501	0.807354922	0.584962501	1	1	0	1	-1	0
mat9_1_9_1	BnaA01g14670D_BnaC01g17240D	1.584962501	0	0	0	0	0	0	0	0	0	0	0	0	0	1	0
mat9_1_9_1	BnaA01g14790D_BnaC01g17430D	-0.362570079	0.378511623	0.115477217	0.415037499	0.152003093	0	0.321928095	0.263034406	0.485426827	0	0.321928095	0	-1	-0.584962501	-1	0
mat9_1_9_1	BnaA01g14940D_BnaC01g17610D	-0.584962501	-0.514573173	-0.321928095	-0.485426827	1	-0.485426827	0	-0.584962501	0.700439718	-0.415037499	0	0.584962501	0	0	-1	-1
mat9_1_9_1	BnaA01g15040D_BnaC01g17770D	-0.584962501	2.321928095	0	1.321928095	0	0	0	0	0	-1	0	-0.222392421	0	0	0	0
mat9_1_9_1	BnaA01g15140D_BnaC01g17900D	-0.222392421	-0.847996907	-0.415037499	-0.321928095	-1	-0.847996907	0.206450877	-0.362570079	-0.321928095	-0.321928095	-0.152003093	-0.2410081	-0.584962501	-0.736965594	-0.584962501	-1
mat9_1_9_1	BnaA01g15350D_BnaC01g18190D	0	0	0	0	0	0	0	0	0	0	0	0	0	0	-1	0
mat9_1_9_1	BnaA01g15460D_BnaC01g18380D	0	0	0	0	0	0	0	0	0	0	0	0	0	0	-1	0
mat9_1_9_1	BnaA01g15470D_BnaC01g18390D	0	0	0	0	0	0	0	0	0	0	0	0	0	0	0	-1
mat9_1_9_1	BnaA01g15620D_BnaC01g18630D	2.321928095	0.700439718	0.459431619	0.514573173	0.678071905	0.652076697	-0.169925001	-0.347923303	0.584962501	0.415037499	2.5	0	0	0.263034406	0	0
mat9_1_9_1	BnaA01g15650D_BnaC01g18650D	-0.584962501	0	0	0	0	1	0	0	0	1	0	0	0	0	0	0
mat9_1_9_1	BnaA01g15710D_BnaC01g18760D	0	0	0	0	-1	0	-0.415037499	-1.087462841	0.263034406	-1	-0.317740298	-0.103093493	0	0	-1	-0.584962501
mat9_1_9_1	BnaA01g15920D_BnaC01g19030D	-0.584962501	1	1	1	0	0	0	0	0	0	0	0	0	0	0	0
mat9_1_9_1	BnaA01g15930D_BnaC01g19040D	2.321928095	0.736965594	0.736965594	0.263034406	1.584962501	0	0	0	0	0.584962501	0	1.584962501	0	1	0	-1
mat9_1_9_1	BnaA01g15970D_BnaC01g19080D	0	0	0	0	0	0	0	0	-2.5	0	0	0	0	0	0	-1
mat9_1_9_1	BnaA01g16160D_BnaC01g19280D	0	0	0	0	0	0	0	0	1	-1	0	0	0	0	0	0
mat9_1_9_1	BnaA01g16320D_BnaC01g19460D	0	0	0	0	0	0	0	0	0	0	0	0	0	0	-1	0
mat9_1_9_1	BnaA01g16560D_BnaC01g20150D	0.584962501	0	0	0	-0.321928095	-0.137503524	-0.222392421	-0.125530882	-0.192645078	-0.584962501	-0.169925001	0.459431619	0	-0.415037499	0	0
mat9_1_9_1	BnaA01g16650D_BnaC01g20430D	0.584962501	-0.289506617	0	-0.169925001	0	-0.584962501	0	0.263034406	0	0	-1	0.415037499	0	-1	-1	0
mat9_1_9_1	BnaA01g16670D_BnaC01g20450D	0	0	0	0	0	0	0	0	1	0	0	0	0	0	1.584962501	0
mat9_1_9_1	BnaA01g16680D_BnaC01g20460D	0	0	0	1	0	0	0	0	-1	0	0	0	0	0	0	0
mat9_1_9_1	BnaA01g16710D_BnaC01g20490D	0.263034406	0.263034406	1	0.736965594	0	1.584962501	1	0.847996907	0	1	1	1.222392421	1	0	-1	1
mat9_1_9_1	BnaA01g16780D_BnaC01g20530D	0.830074999	0.696607857	0.160464672	0.392317423	1.342887714	1.245112498	0.793549123	0.523561956	1.093109404	0.788495895	0.547487795	0.700439718	0.415037499	0.540568381	-0.584962501	0
mat9_1_9_1	BnaA01g17030D_BnaC01g20810D	2.321928095	0	0	0	1.584962501	0	1	0	1	1	0	0	0	-1	0	0
mat9_1_9_1	BnaA01g17080D_BnaC01g19820D	0	0	0	0	1	0	0	0	0	0	0	0	0	0	-2.5	0
mat9_1_9_1	BnaA01g17120D_BnaC01g19940D	0	-1	0	0	0	0	0	0	1	0	0	0	0	0	1	0.637429921
mat9_1_9_1	BnaA01g17170D_BnaC01g19760D	-0.447458977	1.169925001	-1	1.874469118	0	0	1.070389328	0.514573173	0	-0.415037499	2.169925001	0.944504887	-0.584962501	0	0	0.584962501
mat9_1_9_1	BnaA01g17180D_BnaC01g19750D	0	0	0	0	0	0	0	0	-1	-1	0	0	0	0	-1	0
mat9_1_9_1	BnaA01g17230D_BnaC01g19710D	0	0	0	0	0	0	0	0	0	0	0	0	0	0	-1	0
mat9_1_9_1	BnaA01g17300D_BnaCnng57870D	0	0	0	0	0	0	0	0	0	1	0	0	-1.584962501	0	0	0
mat9_1_9_1	BnaA01g17360D_BnaCnng40280D	0	-1.022367813	-0.415037499	-0.857980995	-0.807354922	-1.459431619	0	0	0	-1.584962501	0	0	1	0	-1	-0.415037499
mat9_1_9_1	BnaA01g17400D_BnaC01g21620D	2.321928095	1.807354922	1.321928095	0.61667136	0	1	0	1.415037499	0	0	0	0.530514717	0	0	0	0
mat9_1_9_1	BnaA01g17450D_BnaC01g21720D	0	0	0	0.415037499	0	-1	0	1.584962501	0	1	0	0	0	-1	-1	0
mat9_1_9_1	BnaA01g17460D_BnaC01g21730D	0	-1	0	-1.321928095	2.169925001	-0.807354922	-0.131244533	0.807354922	1.321928095	-0.736965594	0.106915204	1.807354922	0	-2.321928095	-1	1
mat9_1_9_1	BnaA01g17750D_BnaC01g22100D	2.5	0.192645078	-0.700439718	-0.289506617	0.415037499	0.263034406	0	0.222392421	-0.584962501	0	0	0.736965594	0	0	1	0
mat9_1_9_1	BnaA01g17770D_BnaC01g21060D	0	1	0	1	0	0	0	1	0	1	0	1	0	0	0	0
mat9_1_9_1	BnaA01g17900D_BnaC01g21160D	2.5	0	0	1	0	0	0	0	0	0	0	0	0	0	0	0
mat9_1_9_1	BnaA01g18030D_BnaC01g21300D	0.152003093	-0.115477217	0.459431619	0.321928095	0.321928095	0.321928095	1	1.459431619	1	0.415037499	1.584962501	0.678071905	0	1	-1	0
mat9_1_9_1	BnaA01g18130D_BnaC01g21550D	2.5	0.440572591	-0.584962501	0	-0.447458977	0.394278939	-0.2410081	0.099535674	0.173331603	0.299560282	-0.485426827	-0.347923303	0	-0.415037499	0	0
mat9_1_9_1	BnaA01g18150D_BnaC01g21570D	1	0	0	-1	0	0	0	0	0	-1.584962501	0	0	-1	0	-1.584962501	-1
mat9_1_9_1	BnaA01g18170D_BnaCnng77210D	0	1	0	0	0	0	0	0	0	0.584962501	1	0	-1	0	0	-1
mat9_1_9_1	BnaA01g18210D_BnaC01g22170D	0	0	0	0	0	0	0	0	0	0	0	0	0	0	-1	0
mat9_1_9_1	BnaA01g18220D_BnaC01g22190D	0	0	0	0	0	0	0	0	0	0	0	0	-1.584962501	0	0.874469118	-1
mat9_1_9_1	BnaA01g18330D_BnaC01g22240D	1.584962501	-0.584962501	0.263034406	0.415037499	0	0	0	1.584962501	0	0	0	0	0	0	0	0
mat9_1_9_1	BnaA01g18360D_BnaC01g22280D	-0.263034406	0.415037499	0.321928095	0	0	0.584962501	0.321928095	0.736965594	0	0.584962501	0	0	-1	0	0	-1
mat9_1_9_1	BnaA01g18400D_BnaC01g41850D	-1	0	0	0	0	1	0	0	0	1	1	0	0	0	0	-1
mat9_1_9_1	BnaA01g18430D_BnaC01g41870D	2.5	-0.115477217	-0.222392421	-0.415037499	0.152003093	0.415037499	-0.2410081	0.362570079	0.736965594	0.222392421	-0.362570079	-0.321928095	0.584962501	1.222392421	0	0.415037499
mat9_1_9_1	BnaA01g18470D_BnaCnng27800D	0	0.584962501	0.222392421	0.222392421	0	1	0	0	0	0	0	0	0	0	1	0
mat9_1_9_1	BnaA01g18620D_BnaC01g31400D	0	0	0	0	0	0	0	0	0	0	0	0	0	0	-1	0
mat9_1_9_1	BnaA01g18650D_BnaC01g42060D	1.584962501	0	0	0	0	0	2.5	0	0	0	2.378511623	1.584962501	0	0	0	0
mat9_1_9_1	BnaA01g18760D_BnaC01g22520D	0	0	0	0	0	0	0	0	0	0	0	0	0	0	0	-0.415037499
mat9_1_9_1	BnaA01g18910D_BnaC01g22740D	2.321928095	0	0	0	0	0	0	0	0	-1	0	0	0	0	-0.736965594	-1
mat9_1_9_1	BnaA01g18970D_BnaC01g22820D	0	0	0	0	0	0	0.807354922	1	0	0	0.736965594	0	0	0	0	0
mat9_1_9_1	BnaA01g19010D_BnaC01g22940D	0	0.584962501	1	-0.584962501	0	1	0	0.584962501	0	0	0	-0.584962501	-1	0	0	0
mat9_1_9_1	BnaA01g19020D_BnaC01g22910D	0	0.238159737	0	0.321928095	0	0.321928095	0	0.584962501	0	0.584962501	0	1	-0.584962501	-1	0	0
mat9_1_9_1	BnaA01g19350D_BnaC01g23300D	1.584962501	1	0	2.321928095	0	0	0	0	0	0	0	0	0	0	1.584962501	0
mat9_1_9_1	BnaA01g19410D_BnaC01g23370D	-0.678071905	0.658963082	1.321928095	1	0.099535674	0.321928095	0.415037499	1.321928095	0	0.514573173	1.222392421	-0.192645078	0.584962501	0.415037499	-1	-0.321928095
mat9_1_9_1	BnaA01g19540D_BnaC01g42420D	2.321928095	0.847996907	1	0.807354922	0.263034406	0.415037499	0	0.321928095	0.584962501	0.584962501	1	1.321928095	0	0	0	0
mat9_1_9_1	BnaA01g19550D_BnaC01g42430D	0	1.078002512	0.678071905	0.700439718	0	0	0	1	0	0	0	0	0	0	0	0
mat9_1_9_1	BnaA01g19590D_BnaC01g23490D	1.584962501	1	0	0	0	0	0	0	0	1	0	1	0	0	0	0
mat9_1_9_1	BnaA01g19710D_BnaC01g23690D	2.5	0.552541023	-0.115477217	-0.093109404	-0.192645078	-0.192645078	-0.387023123	-0.118644496	0.125530882	0	-0.523561956	-0.156119202	0	-0.125530882	-0.584962501	0
mat9_1_9_1	BnaA01g19790D_BnaC01g24300D	0	0.415037499	1	0.807354922	-1	0	0	0.584962501	0	0	0	1	1	0	1	0
mat9_1_9_1	BnaA01g19820D_BnaC04g35530D	0	0	0	0	0	0	0	0	0	1	0	0	0	0	1	-1
mat9_1_9_1	BnaA01g19990D_BnaC01g24810D	2	0	0	0	0	0	0	0	0	1	0	0	0	0	1	0
mat9_1_9_1	BnaA01g20280D_BnaC01g25520D	0	0	0	0	0	0	1	0	0	0	1	0	0	1	-1	0
mat9_1_9_1	BnaA01g20290D_BnaC01g25540D	0	0	0	0	0	0	0	0	0	-1	0	0	0	0	-0.584962501	0
mat9_1_9_1	BnaA01g20310D_BnaC01g42540D	0	0	0	0	0	0	0	0	0	0	0	0	0	0	0	-1
mat9_1_9_1	BnaA01g20350D_BnaC01g25590D	0	0	0	0	0	0	0	0	0	0	0	0	0	0	-1.584962501	0
mat9_1_9_1	BnaA01g20420D_BnaC08g20350D	1.584962501	1.169925001	0	0.584962501	0	0.584962501	0	1.807354922	1.584962501	0	0	0	0	0.415037499	-0.584962501	-1
mat9_1_9_1	BnaA01g20510D_BnaC01g25780D	0	0.584962501	0.584962501	0.584962501	0	0	1	1	0	0.584962501	1.584962501	1	0	0	0	0
mat9_1_9_1	BnaA01g20560D_BnaC01g25850D	0.263034406	1	1	1	0	-1	0.584962501	-0.137503524	0	-1	0	-0.807354922	0.415037499	0	0.584962501	0.584962501
mat9_1_9_1	BnaA01g20680D_BnaC01g25930D	0	0	0	0	0	0	0	0	0	-1	0	0	0	-1	0	0
mat9_1_9_1	BnaA01g20690D_BnaC01g25940D	0	0	0.192645078	0	0	0.321928095	0	0	0	0	0.321928095	0	0	0	0	-1
mat9_1_9_1	BnaA01g20700D_BnaC01g25950D	0	0	0	0	0	0	0	0	0	0	0	0	0	0	-1.584962501	0
mat9_1_9_1	BnaA01g20790D_BnaC01g26060D	0	0	0	0	0	0	0	0	0	0	0	0	1	0	-1	0
mat9_1_9_1	BnaA01g20800D_BnaCnng68340D	0.485426827	1	1	0.584962501	1.584962501	1	1.321928095	0	0.584962501	-0.584962501	0.584962501	0	-1	0	0	0
mat9_1_9_1	BnaA01g21050D_BnaC01g26400D	0	0	0	0	0	0	0	0	0	0	0	0	0	0	-1	0
mat9_1_9_1	BnaA01g21170D_BnaC01g26590D	0	1.584962501	0.584962501	1.584962501	0	0	0	0	0	0	0	0	1	0	1	0
mat9_1_9_1	BnaA01g21260D_BnaC01g42330D	1	0	0	0	0	0	0	0	0	0	0	0	0	0	-1	0
mat9_1_9_1	BnaA01g21270D_BnaC01g42310D	2	0	0	1	0	0	0	0	0	0	0	0	1	0	1	1
mat9_1_9_1	BnaA01g21380D_BnaC01g26800D	2.5	0.122856748	0	0.039528364	0.144389909	0	-0.152003093	-0.115477217	0	0.137503524	-0.222392421	0	0	-0.415037499	0	0
mat9_1_9_1	BnaA01g21430D_BnaC01g26830D	0	0	0	0	0	0	0	0	1	0	0	0	0.612976877	0.662965013	0.369889133	0.540568381
mat9_1_9_1	BnaA01g21460D_BnaC01g27160D	0	0	0	1	0	0	0	0	0	0	0	0	0	0	0	0
mat9_1_9_1	BnaA01g21560D_BnaC01g27670D	-0.415037499	1.584962501	-0.485426827	0.584962501	0	0	-0.321928095	1.321928095	0	0	0	1	0	0	0	0
mat9_1_9_1	BnaA01g21630D_BnaC01g27810D	0.415037499	0.415037499	0.584962501	0.584962501	0	1	1	1	0	0.584962501	1.584962501	1	0	0	0	0
mat9_1_9_1	BnaA01g21740D_BnaC04g46960D	0	1	0	1	0	0	0	0	-1	-1	0	0	0	0	-0.584962501	-1.584962501
mat9_1_9_1	BnaA01g21800D_BnaC03g37010D	0	0	0	0	0	0	0	0	1	0	0	0	0.736965594	0.584962501	0.192645078	0
mat9_1_9_1	BnaA01g21870D_BnaC01g28190D	0.152003093	0	0	-0.222392421	0	0	0	0	0	0	0.321928095	-0.192645078	-0.584962501	0	0	0
mat9_1_9_1	BnaA01g22150D_BnaC01g28490D	2.321928095	2	1.321928095	0.793549123	0	0	0	1.584962501	0	0	0	0	0	0	1	0
mat9_1_9_1	BnaA01g22200D_BnaC01g43070D	0.584962501	0.362570079	1	0.584962501	1.678071905	0.678071905	1	1.321928095	1.192645078	0.263034406	0.485426827	1	1	0	-1	0.584962501
mat9_1_9_1	BnaA01g22230D_BnaC01g43100D	0.530514717	1.222392421	1	0.847996907	1	1.137503524	0.678071905	1	0.830074999	0.222392421	1.169925001	1.169925001	-0.415037499	0.584962501	-0.736965594	-0.415037499
mat9_1_9_1	BnaA01g22280D_BnaC01g43190D	0	0	1	1	1	0	0	0	0	1	1	1	-1	0	-1	0
mat9_1_9_1	BnaA01g22400D_BnaC01g28600D	0	0	0	0	0	0	0	0	0	0	0	0	0	0	-1	0
mat9_1_9_1	BnaA01g22410D_BnaCnng60290D	0	0	0	0	0	0	0	0	0	0	0	0	0	0	0	1
mat9_1_9_1	BnaA01g22430D_BnaC01g28630D	0.584962501	0.321928095	0.415037499	0	0	0	0	0	0	-1	0	0	0	0	-1	0
mat9_1_9_1	BnaA01g22600D_BnaC01g29480D	-1	1	-0.415037499	0.584962501	0	0	0	1	0	0	-1	0.584962501	0	0	0	0
mat9_1_9_1	BnaA01g22750D_BnaC01g43340D	0	0	0	0	1	0	1	0	1.584962501	-1	1	-1	0	1	-1	0
mat9_1_9_1	BnaA01g22860D_BnaC03g08010D	0	0	0	0	0	0	0	0	0	0	0	0	0	0	-1	0
mat9_1_9_1	BnaA01g22970D_BnaC01g30070D	0	-0.584962501	-1	-0.736965594	0	0	0	0	0	0	0	0	0	0	-1	0
mat9_1_9_1	BnaA01g23010D_BnaCnng54570D	0.584962501	0	0.362570079	0.362570079	0.206450877	0.137503524	0.152003093	0.263034406	0	-0.263034406	-0.263034406	0.169925001	0	0	-0.584962501	-0.584962501
mat9_1_9_1	BnaA01g23060D_BnaCnng77860D	0	0	0	0	0	0	0	0	0	1	0	0	0	0	1	0
mat9_1_9_1	BnaA01g23070D_BnaC01g43240D	0.415037499	0	1	0.222392421	0	0	0	0	0	-1	0	0	0	0	0	0
mat9_1_9_1	BnaA01g23210D_BnaC01g30230D	0	0	0	0	0	0	0	0	0	0	0	0	0	0	0	-1
mat9_1_9_1	BnaA01g23230D_BnaC01g30250D	0	0	0	0	0	0	0	0	0	0	0	1.584962501	-1	0	1.584962501	-1
mat9_1_9_1	BnaA01g23300D_BnaC01g30340D	0	0	0	0	0	0	0	0	0	1	0	0	0	1	-1	0
mat9_1_9_1	BnaA01g23340D_BnaC01g30360D	0	1.415037499	0.678071905	0.678071905	0	1.584962501	0.584962501	1	0	1	1	1	0	1	0	0
mat9_1_9_1	BnaA01g23370D_BnaC01g30460D	0	0	0	0	0	0	0	0	0	0	0	0	-1	0	-1.584962501	-1.584962501
mat9_1_9_1	BnaA01g23520D_BnaC01g43550D	-0.540568381	-0.106915204	0	-0.295455884	0	-0.263034406	0	-0.096215315	1.584962501	0.415037499	-1	-0.099535674	0	0	0	0
mat9_1_9_1	BnaA01g23590D_BnaCnng29950D	0	0	0	0	0	0	0	0	0	0	0	0	0	1	1	-1
mat9_1_9_1	BnaA01g23610D_BnaCnng29910D	0	0.321928095	0.847996907	0.678071905	0	0	0	0.415037499	0	0	0	0	0	0	0	0
mat9_1_9_1	BnaA01g23800D_BnaC01g30640D	0.678071905	0.584962501	-0.415037499	0.321928095	0	0	1.584962501	0	-0.415037499	0.584962501	0.584962501	0.584962501	0	0	0	0
mat9_1_9_1	BnaA01g23890D_BnaCnng65050D	1.584962501	0	0	1	0	0	0	0	0	0	0	0	0	0	0	0
mat9_1_9_1	BnaA01g23930D_BnaC01g31020D	0	0	0	0	0	0	0	0	0	-1	0	0	0	0	-1	0
mat9_1_9_1	BnaA01g24050D_BnaCnng54820D	0	0	0	0	0	0	0	0	-1	0	0	0	0	0	0	0
mat9_1_9_1	BnaA01g24090D_BnaCnng68360D	0	0	0	0	0	-1	0	0	0	-1	0	0	0	-2.321928095	-1	0
mat9_1_9_1	BnaA01g24160D_BnaCnng41290D	0.862496476	0.637429921	0.415037499	0	0.847996907	1.099535674	0.530514717	1.378511623	0.628031223	1.137503524	0.925999419	0.485426827	0	0.321928095	0	-0.222392421
mat9_1_9_1	BnaA01g24190D_BnaC01g31190D	2	0	0	0	0	0.584962501	0	0	0	0	0	0	0	0.584962501	0	0
mat9_1_9_1	BnaA01g24220D_BnaC01g31200D	2.321928095	0	0	0	0	0	0	0	0	0	0	0	0	0	0	0
mat9_1_9_1	BnaA01g24270D_BnaC01g31260D	0	0	0	0	0	0	0	0	0	0	0	0	-1	0	-1	0
mat9_1_9_1	BnaA01g24280D_BnaC01g31270D	0	0.222392421	0.530514717	0.378511623	0	0.61667136	0.847996907	0.793549123	-0.584962501	0.652076697	0.485426827	1.106915204	0.099535674	0.584962501	0.125530882	0.160464672
mat9_1_9_1	BnaA01g24360D_BnaC01g31340D	-0.459431619	0	0	0	0.684498174	0	0	0	0.893084796	0	0	0	0	0	0	-1
mat9_1_9_1	BnaA01g24440D_BnaCnng14300D	0.807354922	-0.088900505	0.6983443	0.723159795	0.932885804	-0.192645078	0.652076697	0.652076697	-0.415037499	-0.660513534	-0.584962501	0.31410859	-0.584962501	-1.306661338	-1.115477217	-0.678071905
mat9_1_9_1	BnaA01g24550D_BnaCnng28640D	-0.222392421	0.093109404	0.169925001	0.106915204	0.736965594	0	0.321928095	0	0	-0.415037499	1.584962501	0.321928095	1	-2	0	1
mat9_1_9_1	BnaA01g24590D_BnaCnng28600D	0	0	0	0	0	0	0	0	0	1	0	0	0	0	1	-2
mat9_1_9_1	BnaA01g24680D_BnaC01g31500D	1	1	1	0	0	0	1	-0.584962501	0	0.584962501	0	-0.584962501	-1	0	0	0
mat9_1_9_1	BnaA01g24760D_BnaC01g31660D	-0.830074999	-0.137503524	-0.192645078	0	0.584962501	0.415037499	-0.415037499	-0.263034406	0.584962501	0	0	0	0	0	0	0
mat9_1_9_1	BnaA01g24870D_BnaC01g31710D	-0.321928095	0.086156644	0.183446141	0	0.476902755	0.469485283	0.432959407	0.313157885	0.745427173	0.473931188	0.4639471	0.671377253	0.847996907	0.067114196	1	0.347923303
mat9_1_9_1	BnaA01g24890D_BnaC01g31740D	0	0.584962501	0	0.584962501	0	2	1	0	0	0	0	0	-1	-1.584962501	0.263034406	-0.584962501
mat9_1_9_1	BnaA01g24950D_BnaCnng48120D	0	0	0	0	0	0	0	1	0	1	0	0	0	0	0	0
mat9_1_9_1	BnaA01g25010D_BnaC01g31930D	0	0	0	0	0	0	0	0	0	0.584962501	0	0	-1	-1.584962501	0	-0.099535674
mat9_1_9_1	BnaA01g25070D_BnaC01g31980D	0	0	0	1	0	0	0	0	0	1	0	0	0	0	1	0
mat9_1_9_1	BnaA01g25120D_BnaC01g32100D	0	0	0	0	0	0	0	0	0	0	0	0	0	0	-1	0
mat9_1_9_1	BnaA01g25230D_BnaCnng41400D	2.5	0	0	0	0	0	0	0	0	0	0	0	0	0	1	0
mat9_1_9_1	BnaA01g25260D_BnaC01g32150D	1.584962501	0	0	0	0	0	0	0	0	-1	0	0	0	0	0	0
mat9_1_9_1	BnaA01g25600D_BnaCnng10730D	0.530514717	0.732258591	1.169925001	1.021695071	0.610957709	-0.847996907	-0.362570079	0.199308808	0.584962501	-0.584962501	-1	-0.2410081	0	0	0	0
mat9_1_9_1	BnaA01g25770D_BnaC01g32960D	0	0.137503524	0.192645078	0.192645078	0.415037499	0	0.222392421	0.678071905	0.540568381	0.736965594	0.362570079	0	0	0.415037499	-1.584962501	0
mat9_1_9_1	BnaA01g25860D_BnaC01g32990D	0	0	0	0	0	0	1	0	0	0	1.584962501	0	0	0	0	0
mat9_1_9_1	BnaA01g26120D_BnaC01g33390D	0	0	0	0	0	0	0	0	0	0	0	0	0	0	-1	0
mat9_1_9_1	BnaA01g26170D_BnaC01g33490D	1	0	0	0	-1	0	0	0	-1	0	-1	0	1	0	0	0
mat9_1_9_1	BnaA01g26270D_BnaC01g33560D	2	0.137503524	-0.106915204	0.321928095	0.584962501	0.415037499	0.584962501	0	0.584962501	0.415037499	1	0.321928095	0	0	0	0.584962501
mat9_1_9_1	BnaA01g26320D_BnaC01g33660D	1	0	0	0	0	0	0	0	0	0	0	0	1	0	-1	1
mat9_1_9_1	BnaA01g26330D_BnaC01g33680D	0	-0.120294234	-0.106915204	-0.087462841	0.321928095	-0.459431619	-0.222392421	-0.530514717	0.415037499	0	0.321928095	0.137503524	0	0	-1	0
mat9_1_9_1	BnaA01g26380D_BnaC01g33720D	0	0	0	0.584962501	0	0	0	0	0	0	0	0	0	0	-1	0
mat9_1_9_1	BnaA01g26470D_BnaC01g33850D	-0.584962501	0.36923381	-1.502500341	0.093109404	0.392317423	0	-0.415037499	0.485426827	0	0.125530882	-0.514573173	0.115477217	-1.415037499	0	-1.415037499	-0.169925001
mat9_1_9_1	BnaA01g26510D_BnaC01g33950D	0	0	0	0	0	0	0	0	0	0	0	0	0	0	0	-1
mat9_1_9_1	BnaA01g26520D_BnaC01g33960D	0	0	0	0	1	0	0	0	1	0	0	0	0	0	0	0
mat9_1_9_1	BnaA01g26630D_BnaC01g34020D	-0.807354922	-0.415037499	-0.415037499	-0.415037499	0	0	-1	0	1	1	0	0	0	0	-1	0
mat9_1_9_1	BnaA01g26650D_BnaC01g34040D	0	0.321928095	0.321928095	0	0	1	0	1	0	1	1	0	0	0	-1	0
mat9_1_9_1	BnaA01g26690D_BnaC01g34080D	2.5	0.289506617	0.584962501	0.415037499	1	-0.368387406	-0.584962501	0.093109404	-1	0.192645078	0	-0.047305715	-0.584962501	-0.222392421	1.584962501	0
mat9_1_9_1	BnaA01g26710D_BnaC01g34100D	0	0	0	0	0	0	0	0	0	0	0	0	0	0	0	-1
mat9_1_9_1	BnaA01g26720D_BnaCnng63170D	-0.540568381	0.112894056	-0.118181426	0.476438044	-0.941106311	0.184424571	-0.076961982	0.673189684	0.047305715	-0.047305715	-0.135351853	0.676302812	-0.2410081	-0.817135943	-0.807354922	-0.5360529
mat9_1_9_1	BnaA01g26730D_BnaC01g34130D	0.192645078	-0.678071905	0.485426827	0.485426827	0.584962501	-0.362570079	0.362570079	0	-0.222392421	-0.584962501	0	0.192645078	0	0	0	-1
mat9_1_9_1	BnaA01g26760D_BnaCnng63190D	-0.584962501	0	0	0	0	0	0	0	0	0	0	0	0	0	0	-0.736965594
mat9_1_9_1	BnaA01g26940D_BnaC01g34420D	0	0	0	1	0	0	0	0	0	0	0	0	0	0	-1	0
mat9_1_9_1	BnaA01g26950D_BnaC01g34440D	-0.280107919	1.064130337	0.765534746	0.847996907	0.415037499	1	0.874469118	1	0.584962501	1	0.847996907	1.321928095	0	0	0	0.415037499
mat9_1_9_1	BnaA01g27150D_BnaC01g34600D	0	0.415037499	0	0	0	1	0	1	0	1	0	0	0	0	-1	0
mat9_1_9_1	BnaA01g27160D_BnaC01g34610D	0.222392421	-0.192645078	-0.415037499	-0.222392421	0	0	-0.263034406	-0.321928095	0	0	0.415037499	-0.415037499	0	0	-1	0
mat9_1_9_1	BnaA01g27240D_BnaC01g34710D	0	0	0	0	0	0	0	0	0	0	0	0	0	0	-1	0
mat9_1_9_1	BnaA01g27310D_BnaC01g43950D	0	0	0	0	0	0	0	0	0	0	0	0	0	0	-0.584962501	0
mat9_1_9_1	BnaA01g27340D_BnaC01g34800D	-0.584962501	0	0	0	0	0	0	0	1	0	0	0	-1	0	0	0
mat9_1_9_1	BnaA01g27470D_BnaC01g44130D	0	0.700439718	0.415037499	0.263034406	0.925999419	0.415037499	0.736965594	0.807354922	0.192645078	0.415037499	0.206450877	0.628031223	0.263034406	0.415037499	0.584962501	0.415037499
mat9_1_9_1	BnaA01g27790D_BnaC03g60940D	0	0	0	0	0	0	0	0	0	0	0	0	0	0	-1.584962501	0
mat9_1_9_1	BnaA01g27800D_BnaC01g34640D	0.736965594	-0.874469118	-0.415037499	-0.415037499	-0.847996907	-0.485426827	-0.857980995	1.584962501	0.710493383	-0.152003093	-0.634715536	0.652076697	-0.736965594	-1	-1.222392421	0
mat9_1_9_1	BnaA01g27810D_BnaC01g34650D	2.321928095	-0.245112498	1.206450877	1.321928095	1	0	1.807354922	0	0.125530882	0	1	0	-0.584962501	-0.125530882	0	0.874469118
mat9_1_9_1	BnaA01g27900D_BnaC01g34980D	0.584962501	1	1	0.736965594	0	0	0	0	0	0	0	0	0	0	0	0
mat9_1_9_1	BnaA01g28080D_BnaC01g35360D	0	0	0	0	0	0	0	0	0	1	0	0	1	1	1	1
mat9_1_9_1	BnaA01g28160D_BnaC01g35420D	2	0	0	0	0	0	0	0	0	0	0	0	0	0	2	0
mat9_1_9_1	BnaA01g28250D_BnaC01g44240D	0.321928095	-0.180572246	-0.099535674	0	0	-0.192645078	0	-0.067114196	-0.415037499	-0.321928095	-0.169925001	0	-1	1.584962501	-1	0
mat9_1_9_1	BnaA01g28390D_BnaC01g35640D	0	0	1.584962501	0	1	1	-0.736965594	-1	0	-1	0	0.415037499	0	-1	-1.584962501	0
mat9_1_9_1	BnaA01g28410D_BnaC01g35670D	0.321928095	0.362570079	0.321928095	0	-0.736965594	0	-0.485426827	-0.584962501	-1	0	-0.415037499	-1	0	0	-1	0
mat9_1_9_1	BnaA01g28420D_BnaC01g35680D	0	0	0	0	0	0	0	0	1	0	0	0	0	0	0	-1
mat9_1_9_1	BnaA01g28480D_BnaCnng55290D	0	0	0	0	0	0	0	0	0	0	0	0	0	0	-1	0
mat9_1_9_1	BnaA01g28600D_BnaC01g35900D	0	0	0	0	0	0	0	0	0	0	0	0	0.499571009	0.688055994	0.237578825	0.197939378
mat9_1_9_1	BnaA01g28740D_BnaC01g36290D	0	0	0	0	0	0	0	0	0	0	0	0	0	0	0	-1
mat9_1_9_1	BnaA01g28790D_BnaC01g36150D	-1	0.289506617	0.584962501	0.807354922	0	0.169925001	0.415037499	0.514573173	0.415037499	0	0.485426827	0.485426827	-1	0	0	0
mat9_1_9_1	BnaA01g28810D_BnaC01g36130D	0	0	0	0	0	0	0	0	0	0	0	0	0	0	0	-1
mat9_1_9_1	BnaA01g28850D_BnaC01g36100D	-0.830074999	0.485426827	0	0.415037499	0.152003093	0.321928095	0.321928095	-0.584962501	0.263034406	0.415037499	0.415037499	0.415037499	-1	1	-1	0
mat9_1_9_1	BnaA01g28920D_BnaC01g36050D	0	0	0	0	0	0	0	0	0	0	0	0	0	0	-1	0
mat9_1_9_1	BnaA01g29020D_BnaC01g36400D	2.459431619	0.485426827	0.378511623	0.289506617	0.561878888	0.540568381	1	0.893084796	-0.830074999	0.192645078	0.415037499	-0.125530882	0	0.415037499	0.584962501	0
mat9_1_9_1	BnaA01g29240D_BnaC01g36670D	0	0	0	0	0	0	0	0	0	0	0	0	-1	0	-1	0
mat9_1_9_1	BnaA01g29260D_BnaC01g36680D	0	1	0.125530882	0.447458977	0.485426827	0	0	0.362570079	-0.584962501	-1	0	1	0.222392421	0	-0.584962501	0
mat9_1_9_1	BnaA01g29420D_BnaC01g36940D	0	0.459431619	0	0	0	0.584962501	0.777607579	0.415037499	0	-1	0	0	0	0	0	0
mat9_1_9_1	BnaA01g29510D_BnaC01g37150D	0.584962501	0	0	-0.584962501	0	0	0	0	0	0	1.584962501	0	0	0	0	0
mat9_1_9_1	BnaA01g29650D_BnaC01g37260D	2.5	0	0	0	0	0	0	0	0	0	0	1	1.584962501	1	0	1
mat9_1_9_1	BnaA01g29750D_BnaC08g28950D	1	0	0	1	0	0	0	0	0	0	0	0	0	0	1	0
mat9_1_9_1	BnaA01g29780D_BnaC01g37350D	0	0	0	0	0	0	0	0	-1	0	0	0	1	0	0	0
mat9_1_9_1	BnaA01g29800D_BnaC01g37370D	0	0	1	0	0	0	0	0	0	1	0	0	0	0	1	0
mat9_1_9_1	BnaA01g29950D_BnaC01g37850D	-1	0	0.584962501	0.584962501	0	0	0	0	0	0	0	0	0	0	0	0
mat9_1_9_1	BnaA01g29990D_BnaC01g37900D	2.5	1.807354922	0.678071905	1.222392421	1	0	1.584962501	1.584962501	0	1.584962501	0	1	1	0	1	1
mat9_1_9_1	BnaA01g30060D_BnaC01g38010D	2.5	0	0	0	0	0	0	0	0	0	0	0	0	1	1	0
mat9_1_9_1	BnaA01g30120D_BnaC01g38070D	1.321928095	0	0	1	0	0	0	0	1	-1	0	0	-1.584962501	-1	-1.321928095	-1.584962501
mat9_1_9_1	BnaA01g30140D_BnaC01g38100D	0	1.584962501	0	0	-1	-1	0	0	0	0	0	0	0	0	1	0
mat9_1_9_1	BnaA01g30150D_BnaC01g38120D	1.169925001	0	0	1.584962501	0	0	1	0	0	1	1	0	1	0	1	0
mat9_1_9_1	BnaA01g30170D_BnaC01g38140D	0	0	0	0	0	1.584962501	0	0	0	2.321928095	0	0	0	0	0	0
mat9_1_9_1	BnaA01g30210D_BnaC01g38170D	2	0.217591435	1.584962501	-1	1.201633861	-0.465663572	0	1.146841388	0.362570079	0.514573173	0	0.561878888	0	-1	1.584962501	0
mat9_1_9_1	BnaA01g30300D_BnaC01g38230D	0	0	0	0	0	0	0	0	0	1	0	0	-1	0	0	0
mat9_1_9_1	BnaA01g30320D_BnaC01g38270D	0.678071905	0.932885804	0.807354922	1	1	0.847996907	0.893084796	0.798366139	0.206450877	0.514573173	0.765534746	0.956931278	0	0.736965594	-1	1
mat9_1_9_1	BnaA01g30460D_BnaC01g38540D	1	0.222392421	0.678071905	0.847996907	0	-0.807354922	-0.830074999	0.158697746	-1	-1	0	-0.047305715	0	0	0	-1
mat9_1_9_1	BnaA01g30650D_BnaC01g38300D	1.584962501	0.263034406	0	0	2.321928095	-0.321928095	-0.584962501	0.415037499	0.584962501	-0.415037499	0	0.415037499	0	-1	-1	0
mat9_1_9_1	BnaA01g30700D_BnaCnng22850D	1	0	0	0	0	0	0	0	0	0	0	0	0	0	-1	0
mat9_1_9_1	BnaA01g30730D_BnaCnng22930D	-0.222392421	0.137503524	0	0.152003093	0	-0.415037499	0	0.415037499	1	0	0	0	0	0	0	0
mat9_1_9_1	BnaA01g30800D_BnaCnng22990D	0	1.807354922	0	1.584962501	0	1	0	-1	0	0	0	-1	0	-0.584962501	0	0
mat9_1_9_1	BnaA01g31540D_BnaC07g28340D	0	0	0	-1	0	0	0	0	1	0	0	0	0	0	0	0
mat9_1_9_1	BnaA01g31790D_BnaC03g29980D	0	1.584962501	0.736965594	0.736965594	0	1	0.584962501	0.415037499	0.584962501	0.584962501	0	0	0	0	-0.584962501	0
mat9_1_9_1	BnaA01g31950D_BnaC01g38800D	0	0.842458723	1.584962501	0.459431619	0	0	0	0.678071905	0	0	0	0	0	0	1.584962501	0
mat9_1_9_1	BnaA01g31960D_BnaC01g38830D	0.584962501	0	1.584962501	0.584962501	0	0	0	1.584962501	-1	0	0	-1	0	0	0	0
mat9_1_9_1	BnaA01g31980D_BnaC01g38860D	1	-1	0	0	0	0	0	0	0	0	0	0	-0.584962501	0	-1	-1.584962501
mat9_1_9_1	BnaA01g32050D_BnaC01g38960D	0.137503524	0.662965013	0.422233001	0.670692375	0.182203331	0.43171624	0.394859617	0.469485283	-0.120294234	0.160464672	0.345135486	0.298341275	0.192645078	0.280107919	-0.263034406	0.137503524
mat9_1_9_1	BnaA01g32090D_BnaC01g39000D	0.567040593	0.657112286	0.921997488	0.621488377	0.237039197	0.432959407	0.646363045	0.067114196	0.209453366	-0.206450877	-0.078002512	0.506959989	0	0.263034406	0.584962501	-0.106915204
mat9_1_9_1	BnaA01g32110D_BnaC01g39020D	0.222392421	-0.192645078	-0.289506617	0	0	-0.415037499	0	0	-0.415037499	0.584962501	0	0.415037499	-1	0	1	-1
mat9_1_9_1	BnaA01g32240D_BnaC01g39290D	2.5	0.452512205	0.440572591	0.678071905	0.263034406	0.584962501	0.321928095	1.874469118	0	0	0.415037499	0.485426827	-1	0	-1	0
mat9_1_9_1	BnaA01g32250D_BnaC01g39300D	1	0	0	0	0	0	0	0	0.584962501	0	0	0	0	0	0	0
mat9_1_9_1	BnaA01g32460D_BnaCnng52180D	2.321928095	0.321928095	0	1	0	0	0	0	0	0	0	1	0	0	0	0
mat9_1_9_1	BnaA01g32470D_BnaCnng52190D	0	0.584962501	0	0	0	0	1	0.584962501	0	0	1	-0.415037499	0	1	0	0
mat9_1_9_1	BnaA01g33420D_BnaC01g39910D	0	0	0	0	0	2	1.584962501	0	0	1	1	0	0	0	0	0
mat9_1_9_1	BnaA01g33470D_BnaC01g39960D	1	0	0	1	0	0	0	0	0	1.584962501	0	0	1	0	1.584962501	0
mat9_1_9_1	BnaA01g33490D_BnaC01g39980D	0	0	0	1	0	0	0	0	1	-1	0	0	1	1	1.584962501	0
mat9_1_9_1	BnaA01g33570D_BnaC01g40080D	0	0	0	0	0	0	0	0	0	0	0	0	0	0	0	-1
mat9_1_9_1	BnaA01g33900D_BnaC01g40440D	1	0	0	0	0	0	0	0	0	1	0	1	0	0	0	0
mat9_1_9_1	BnaA01g33950D_BnaC01g40490D	0	0	0	1	0	0	0	0	0	0	0	0	0	0	0	0
mat9_1_9_1	BnaA01g34010D_BnaC01g40560D	0	0	0	0.485426827	0	0	0.362570079	0.137503524	0	0	0.347923303	0.584962501	0	0	0	0
mat9_1_9_1	BnaA01g34080D_BnaC01g40630D	0	0	0	0	0	0	0	0	0	0	0	0	0	1	1	0
mat9_1_9_1	BnaA01g34510D_BnaC01g02200D	1.584962501	2.247927513	0	1	0	0	0	0	0	0	0	0	0	0	0	0
mat9_1_9_1	BnaA01g34540D_BnaC01g02170D	1	0	0	0	0	0	0	0	0	0	0	0	0	0	0	1.222392421
mat9_1_9_1	BnaA01g34610D_BnaC01g00800D	0	0	2.5	0	0	0	0	0	0	1.584962501	0	0	0	0	1	0
mat9_1_9_1	BnaA01g34940D_BnaC01g11710D	2.169925001	0	0	0	0	2.321928095	0	2.5	0	0	0	2.5	0	0	-1	0
mat9_1_9_1	BnaA01g34950D_BnaC01g11700D	2.5	0.584962501	0	1	0	0.893084796	0	1.584962501	0	-0.584962501	0	1.769387072	1	0	0	1
mat9_1_9_1	BnaA01g35350D_BnaCnng17770D	0.584962501	0	0	0	0	0	0	0	0	0	0	0	0	-1	0	1
mat9_1_9_1	BnaA01g35400D_BnaC01g19770D	2.5	0.485426827	0	0.192645078	0.321928095	0	-0.584962501	-0.362570079	-1.874469118	-1	-0.584962501	-0.436099115	-1	-0.584962501	-1	-0.584962501
mat9_1_9_1	BnaA01g35420D_BnaC01g19800D	-0.169925001	0	0.222392421	0	-0.115477217	-0.152003093	-0.362570079	-0.584962501	0	0	-0.847996907	0	0	-0.321928095	-1	0
mat9_1_9_1	BnaA01g35710D_BnaC01g26640D	1	0	0	1	0	0	0	0	0	1	0	0	0.584962501	0	1	0
mat9_1_9_1	BnaA01g35760D_BnaC01g27190D	0	0	0	0	1	0	0	0	0	0	0	0	0	0	1	-1
mat9_1_9_1	BnaA01g35880D_BnaC01g28240D	0.415037499	0.280107919	0.321928095	0.137503524	0.263034406	0.222392421	-0.222392421	-0.192645078	0.321928095	0	0.807354922	0	-1	0	-1	-0.584962501
mat9_1_9_1	BnaA01g35970D_BnaC01g29120D	0	0	0	-0.415037499	0	0	0	1.321928095	0	0	0	0	-1	0	0	0
mat9_1_9_1	BnaA01g35980D_BnaC01g29110D	1	0	0	0	0	0	0	0	0	0	0	0	0	0	-1	0
mat9_1_9_1	BnaA01g36000D_BnaC01g29090D	2.5	0	0	0	0.415037499	0	0	0	-0.289506617	0	0	0	-1	0	0	0
mat9_1_9_1	BnaA01g36010D_BnaC01g29070D	0.321928095	-0.222392421	-0.263034406	0	0	-0.192645078	-0.222392421	0	0	-0.263034406	0	-0.321928095	0	-0.415037499	-1	-0.584962501
mat9_1_9_1	BnaA01g36060D_BnaC01g29000D	0	-0.337034987	-0.247927513	-0.180572246	-0.152003093	-0.637429921	-0.628031223	-0.378511623	0	-0.192645078	0.192645078	-0.584962501	-0.415037499	-0.321928095	-0.415037499	-0.415037499
mat9_1_9_1	BnaA01g36090D_BnaC01g29050D	0	0	0	0	0	0	0	0	0	0	0	0	0	0	0	1
mat9_1_9_1	BnaA01g36100D_BnaC02g11850D	0.502500341	0.286304185	0.137503524	0.217591435	-0.206450877	0.192645078	0	0.222392421	-0.459431619	0	0.222392421	0.169925001	0	0	0	-0.415037499
mat9_1_9_1	BnaA01g36200D_BnaC01g29820D	1	0	0	0	0.736965594	0.058893689	0	0	0.132450296	-0.056583528	-0.06871275	0	0	-0.514573173	0	0.378511623
mat9_1_9_1	BnaA01g36370D_BnaCnng10760D	1	0	0	0	0	0	0	0	0	0	0	0	0	-1	0	0
mat9_1_9_1	BnaA01g36410D_BnaC01g15390D	0	0	0	0	0	0	0	0	0	0	0	0	0	0	-1	0
mat9_1_9_1	BnaA01g36550D_BnaCnng43600D	0.584962501	-0.192645078	-0.321928095	0	0.321928095	-0.415037499	-0.584962501	-0.415037499	0	0	0	0	0	-1	-1	0
mat9_1_9_1	BnaA01g36590D_BnaC04g16300D	0	0	0	0	-0.137503524	-0.074000581	0	0	0	0	0	0	0	0	-0.584962501	0
mat9_1_9_1	BnaA01g36620D_BnaC01g31600D	0	-0.115477217	-0.169925001	0	-0.289506617	-0.222392421	-0.289506617	-0.2410081	-0.415037499	-0.169925001	-0.362570079	-0.169925001	0	0	-0.584962501	-0.415037499
mat9_1_9_1	BnaA01g36640D_BnaC01g32940D	0	0	0	0	0	0	0	0	0	0	0	0	0	0	-1	0
mat9_1_9_1	BnaA01g36650D_BnaC01g32930D	-0.736965594	0	0	-1	0	0	0	0	-1	-0.736965594	0	0	-0.736965594	0	-0.222392421	-0.807354922
mat9_1_9_1	BnaA01g36660D_BnaC01g32900D	0	0	0	-0.415037499	0	0	0	0	-1	-1	0	0	-0.263034406	-0.263034406	-2.5	-0.485426827
mat9_1_9_1	BnaA01g37160D_BnaC01g44750D	2	0	0	0	0	0	0	0	0	0	0	0	0	0	1.584962501	0
mat9_1_9_1	BnaA01g37220D_BnaC01g37450D	2.5	0	0	0	0	0	0	0	0	0	0	0	0	0	1	0
mat9_1_9_1	BnaA02g00140D_BnaCnng45350D	0	0	0	0	0	0	0	0	0	0	0	0	0	0	1.584962501	-1
mat9_1_9_1	BnaA02g00160D_BnaC02g00720D	0	1	0.584962501	1.584962501	1	0	0	0	1	1	0	0	0	0	0	0
mat9_1_9_1	BnaA02g00190D_BnaC02g00690D	0.169925001	0.302360726	0.300305283	0.374065718	0.163498732	0.245652328	0.197358232	0.406625259	0.395928676	0.389946518	0.499101764	0.38466385	0.351472371	0.534776744	0.502500341	0.514573173
mat9_1_9_1	BnaA02g00260D_BnaC02g00610D	0	0	0	-1	0	0	0	0	0	0	0	0	0	0	1	-1
mat9_1_9_1	BnaA02g00280D_BnaC02g00590D	0	0	0	0	0	0	0	0	-1	0	0	0	0	0	0	0
mat9_1_9_1	BnaA02g00400D_BnaC02g00460D	1.584962501	0	0	0	0	0	0	0	0	0	0	0	1	0	0.584962501	0
mat9_1_9_1	BnaA02g00540D_BnaC02g00320D	0.602664502	-0.114711659	0.314510623	0.459431619	-0.822357085	-0.080919995	-0.175086707	0.138827705	-0.105182237	0.353636955	0.327574658	0.339206086	-0.321928095	0.216811389	1.584962501	0.736965594
mat9_1_9_1	BnaA02g00600D_BnaC02g00250D	1	1.192645078	0.700439718	0.893084796	0.415037499	0.362570079	0.192645078	0.263034406	-0.584962501	0.415037499	0.485426827	0.378511623	1	0.584962501	0	0
mat9_1_9_1	BnaA02g00690D_BnaC02g00110D	0.362570079	-0.584962501	-0.807354922	-0.584962501	0	-0.263034406	0.263034406	-0.584962501	0	-0.321928095	-0.321928095	-0.678071905	0	0.584962501	0	0
mat9_1_9_1	BnaA02g00730D_BnaC02g00050D	-0.485426827	0	0	0	0	0	0	0	0	1	0	0	-1	0	1	0
mat9_1_9_1	BnaA02g00810D_BnaCnng20070D	0	1.584962501	1	1.321928095	0	0	0	1	-1	0	0	1	0	0	0	0
mat9_1_9_1	BnaA02g00920D_BnaCnng20200D	2.5	1.584962501	0.678071905	0	1	0	0	1	1	0	0	0	0	0	0	0
mat9_1_9_1	BnaA02g00950D_BnaC02g03760D	2.5	1	0	1.321928095	0.584962501	0.584962501	0.584962501	0	1.584962501	1.584962501	0	1	1	1	0	0
mat9_1_9_1	BnaA02g01100D_BnaC02g04220D	2.087462841	0.646363045	0	0	-1	2.321928095	0	-1.584962501	0	1	0	0	0	0	0	0
mat9_1_9_1	BnaA02g01110D_BnaC02g04230D	-0.415037499	0	0	0	0	0	0	0	1	0	0	0	1.584962501	0	0	0
mat9_1_9_1	BnaA02g01120D_BnaC02g04250D	0.263034406	-0.106915204	0.263034406	-0.152003093	0.115477217	0.152003093	0.192645078	0.415037499	0.652076697	0	0.485426827	0.415037499	0	0	1.584962501	0
mat9_1_9_1	BnaA02g01130D_BnaC02g04260D	0.584962501	0	0	0	0	0	-0.584962501	0	0	0	1	0	1	0	-1	0
mat9_1_9_1	BnaA02g01200D_BnaC02g04300D	1	0	0	1.584962501	0	0	0	2.5	0	0	0	2.5	0	0	-1.584962501	0
mat9_1_9_1	BnaA02g01270D_BnaC02g04360D	-2	1	0	1	0	0	0	0	0	0	0	0	0	0	0	0
mat9_1_9_1	BnaA02g01300D_BnaC02g04400D	0	0	0.415037499	-1	0	0	2	0	0	0	2.5	0	0	0	-1	0
mat9_1_9_1	BnaA02g01320D_BnaC02g04420D	0	0	0.584962501	0.874469118	0	0	0	0	0	0	0	0	0	0	0	0
mat9_1_9_1	BnaA02g01430D_BnaC02g04510D	2.321928095	1	1.10433666	0.912537159	0	0	1.392317423	0.765534746	0	0	2.5	0.652076697	1	0	0	1
mat9_1_9_1	BnaA02g01480D_BnaC06g00960D	0.584962501	0	0	0	0	0	0	0	0	0	0	0	-1	0	0	0
mat9_1_9_1	BnaA02g01560D_BnaC02g04650D	0	0	0	0	0	0	0	0	0	0	0	0	0	0	0	-1
mat9_1_9_1	BnaA02g01590D_BnaC02g04710D	1	1	0	0.765534746	0	1	0	1.378511623	0	0	0	1.584962501	0	0	0	0
mat9_1_9_1	BnaA02g01610D_BnaC02g04730D	0.415037499	0.321928095	0.584962501	0.263034406	0.736965594	0	0.662965013	0.169925001	0	0	2.321928095	1.169925001	0.321928095	0	0	0
mat9_1_9_1	BnaA02g01620D_BnaC02g04740D	0.637429921	1.106915204	0.874469118	0.7589919	0.378511623	0.387023123	0.347923303	0.106915204	0.514573173	0.736965594	0.137503524	0	0	0.584962501	0	0.321928095
mat9_1_9_1	BnaA02g01670D_BnaC02g04790D	0.222392421	0.321928095	0	0.263034406	0.584962501	0.584962501	-0.415037499	-0.415037499	-1	0	0.584962501	0	0	1	1	0
mat9_1_9_1	BnaA02g01720D_BnaC02g04850D	-0.540568381	-0.263034406	-0.169925001	-0.192645078	-0.415037499	-0.152003093	-0.874469118	0	0	0	-0.415037499	-0.415037499	0	1.321928095	1	0
mat9_1_9_1	BnaA02g01730D_BnaC02g04870D	1	0	0	0	0	0	0	0	0	-1	0	0	0	-1	0	0
mat9_1_9_1	BnaA02g01760D_BnaC02g04900D	1.280107919	0	0	0	0	0	0	0	0	0	0	0	0	0	-1	0
mat9_1_9_1	BnaA02g01830D_BnaC02g04970D	0	0	0	0	0	0	0	0	0	0	0	0	0	0	-1	0
mat9_1_9_1	BnaA02g01880D_BnaC02g05020D	-1	0	0	0	0	0	-0.584962501	0	-1	0	-1	0	0	0.321928095	-0.736965594	-0.415037499
mat9_1_9_1	BnaA02g01900D_BnaC02g05040D	0	0	0	0	0	0	0	0	-1	-1	0	0	0	0	-1	0
mat9_1_9_1	BnaA02g01910D_BnaC02g05050D	-0.678071905	-0.289506617	-0.222392421	-0.263034406	1.058893689	0	0.289506617	-1.137503524	0.343954401	0	0.152003093	-1	-0.584962501	0.415037499	-1	0.321928095
mat9_1_9_1	BnaA02g01920D_BnaC02g05060D	0	0	0	0	0	0	0	0	0	0	0	0	0	0	-1	0
mat9_1_9_1	BnaA02g01930D_BnaC02g05080D	0	0	0	0	0	1	0	0	0	1	1	0	0	0	0	0
mat9_1_9_1	BnaA02g01960D_BnaC02g05100D	0	0	0	0	0	0	0	0	0	0	0	0	0	0	0	-1
mat9_1_9_1	BnaA02g02110D_BnaC02g05280D	0	0	0	0	0	0	0	0	0	0	0	0	0	0	-1	0
mat9_1_9_1	BnaA02g02200D_BnaC02g05530D	0	1.584962501	0	0	0	0	0	0	0	0.584962501	1.321928095	0	-1	-0.169925001	-0.169925001	-0.362570079
mat9_1_9_1	BnaA02g02280D_BnaC02g05720D	0	0	0	1	0	0	0	1	0	0	0	0	0	0	-1	0
mat9_1_9_1	BnaA02g02290D_BnaC02g05730D	-0.415037499	0	0	0	0	0	0	0	1	0	0	0	0	0	0	0
mat9_1_9_1	BnaA02g02340D_BnaC02g05800D	0	0	0	0	0	0	0	0	0	-1	1.584962501	-1	-0.584962501	-0.736965594	1	0
mat9_1_9_1	BnaA02g02520D_BnaC02g05920D	0	0	0	0	0	0	0	0	0	0	1.584962501	0	0	0	-1	0
mat9_1_9_1	BnaA02g02650D_BnaC02g06090D	2	0.169925001	0.530514717	0.137503524	0	0	0	0.736965594	0	0	0	-0.584962501	0	0	0	0
mat9_1_9_1	BnaA02g02670D_BnaC02g06110D	1.584962501	0	0	0	0	0	0	0	0	0	0	0	0	0	1	0
mat9_1_9_1	BnaA02g02680D_BnaC02g06120D	-0.169925001	1.736965594	0	1.169925001	0	0	0	0	0	0	0	0	0	0	0	0
mat9_1_9_1	BnaA02g02700D_BnaC02g06140D	1.584962501	1	0	0	0	0	0	0	0	0	2.5	2.321928095	0	0	-1	1
mat9_1_9_1	BnaA02g02770D_BnaC02g06220D	2.5	0.106915204	0	0	1.222392421	1	1	0.321928095	1.584962501	0.584962501	1.584962501	1	-1	0.584962501	-1	1
mat9_1_9_1	BnaA02g02820D_BnaC02g06250D	2.321928095	-0.584962501	0	0	1.584962501	0	0	-1	0	0	0	0	0	0	-1	0
mat9_1_9_1	BnaA02g02830D_BnaC02g06270D	0	0	0	0	0	0	0	0	0	-1	0	0	0	0	-2	0
mat9_1_9_1	BnaA02g03000D_BnaC02g06420D	1	0.736965594	0.321928095	1.321928095	0.736965594	1.584962501	0.584962501	1	0	1	1.584962501	0	0	1	-1	0
mat9_1_9_1	BnaA02g03130D_BnaC02g06680D	1	0	0	1	0	0	0	0	1	0	0	0	0	0	0	0
mat9_1_9_1	BnaA02g03240D_BnaC02g06830D	0	0	0	0	0	0	0	0	0	0	0	0	0	0	-1	0
mat9_1_9_1	BnaA02g03270D_BnaC02g06880D	1.584962501	0	-0.584962501	-0.584962501	0	1	0	0	0	0	0	0	0	0	-1	0
mat9_1_9_1	BnaA02g03480D_BnaC02g07170D	2.321928095	0.169925001	0.263034406	0.263034406	0	0	0	0	0	0.584962501	1	1.584962501	1	0	-1	0
mat9_1_9_1	BnaA02g03500D_BnaC02g07200D	0.263034406	-0.678071905	-0.584962501	-0.736965594	0	-0.415037499	-0.415037499	-1	0	-0.584962501	-0.736965594	-0.584962501	0	0	0	0
mat9_1_9_1	BnaA02g03530D_BnaC02g07250D	0	0	0	0	0	0	0	0	0	0	0	0	0	0	-1	0
mat9_1_9_1	BnaA02g03560D_BnaC02g07280D	0	1	0	0	0	0	0	0	0	0	0	0	0	0	-1	0
mat9_1_9_1	BnaA02g03630D_BnaC02g44140D	0	0	0	1	0	0	0	0	0	0	0	0	0	0	-1	-1
mat9_1_9_1	BnaA02g03870D_BnaC02g07760D	-1	0	0	0	0	0	0	0	0	0	0	0	0	0	-1.584962501	1.584962501
mat9_1_9_1	BnaA02g03880D_BnaC02g07770D	0	0	0	0	0	0	0	0	0	0	0	0	1	0	-1	0
mat9_1_9_1	BnaA02g03970D_BnaC09g52060D	-0.321928095	0	-0.093109404	0.099535674	0.353636955	0	-0.289506617	0.137503524	-0.106915204	0	0.289506617	0.152003093	0.415037499	0.415037499	1	0.584962501
mat9_1_9_1	BnaA02g04150D_BnaC02g08680D	0	0	0	0	0	0	0	0	0	-1.584962501	0	0	0	-1	0	-1
mat9_1_9_1	BnaA02g04170D_BnaCnng42690D	0	0	0	0	0	0	0	0	0	0	0	0	0	0	-1	0
mat9_1_9_1	BnaA02g04330D_BnaC02g08850D	0	0	0	0	0	0	0	0	0	0	0	0	0	0	-1	0
mat9_1_9_1	BnaA02g04370D_BnaC02g08890D	0	0	0	0	0	0	1	0	0	0	0	0	0	0	-1	0
mat9_1_9_1	BnaA02g04380D_BnaC02g08900D	2	0	0.289506617	0	0	0	0	0	0	0	0	0	0	0	1	0
mat9_1_9_1	BnaA02g04390D_BnaC02g08910D	0.222392421	0	0.378511623	0.137503524	0	0.289506617	0.222392421	0.152003093	-0.321928095	0.222392421	0.678071905	0.263034406	0.415037499	-0.222392421	-1	-0.415037499
mat9_1_9_1	BnaA02g04480D_BnaC02g09020D	1	0	0	1.584962501	0	0	0	0	1	1	0	0	1	0	0	0
mat9_1_9_1	BnaA02g04600D_BnaC02g09260D	0.584962501	0.678071905	0.263034406	0.584962501	-0.263034406	0.415037499	1	2	-0.415037499	0.584962501	0.415037499	0.736965594	0	1	-1	1
mat9_1_9_1	BnaA02g05030D_BnaC09g37180D	1	0	0	0	0	0	0	0	0	1	0	0	1	0	0	1
mat9_1_9_1	BnaA02g05420D_BnaC08g49560D	0	1	1.169925001	1	-0.263034406	0.736965594	0.584962501	1	0.321928095	0	-0.415037499	0.415037499	0	0	0	0
mat9_1_9_1	BnaA02g05730D_BnaC02g09670D	0	0	0	0	0	0	0	0	0	-1	0	0	0	-1	-1	-1
mat9_1_9_1	BnaA02g06300D_BnaC02g19360D	0	0	0	1	0	0	0	0	1	0	0	0	0.584962501	0	-0.415037499	-1
mat9_1_9_1	BnaA02g06880D_BnaCnng59460D	0	0	0	0	0	0	1.584962501	0	0	-1	0	0	0	0	0	0
mat9_1_9_1	BnaA02g06890D_BnaC02g44300D	0	0	0	0	1	0	1.584962501	0	0	0	0	0	-1	0	0	-1
mat9_1_9_1	BnaA02g07180D_BnaC02g10160D	0	0	0	0	0	0	0	0	0	0	0	0	0	0	-0.584962501	0
mat9_1_9_1	BnaA02g07200D_BnaC02g10180D	0	0	0	0	0	0	0	0	-1	-1	0	0	0	0	0	0
mat9_1_9_1	BnaA02g07240D_BnaC02g10230D	0	0	-0.263034406	-0.222392421	-0.700439718	0.192645078	0.584962501	0.807354922	-0.678071905	-0.321928095	0	0	-1	-0.321928095	-1	-0.584962501
mat9_1_9_1	BnaA02g07360D_BnaC02g10410D	0.378511623	0	0.087462841	0.106915204	0.234465254	-0.08246216	-0.387023123	-0.180572246	-0.502500341	-0.378511623	-0.099535674	-0.514573173	-0.415037499	-0.652076697	-1	-0.222392421
mat9_1_9_1	BnaA02g07390D_BnaC02g10460D	0	0	0	0	0	0	0	0	0	0	0	0	0	0	-1	0
mat9_1_9_1	BnaA02g07400D_BnaC02g25290D	0	0	0	0	0	0	0	0	0	0	0	0	0	0	-1	0
mat9_1_9_1	BnaA02g07560D_BnaC02g10620D	-0.415037499	0.415037499	0	0.321928095	0	0	0.222392421	1	0	0	0	0.807354922	0	0	-1	0
mat9_1_9_1	BnaA02g07740D_BnaC02g10800D	0	1	1.807354922	0	0	0	0	1	0	0	0	0	0	0	0	-1
mat9_1_9_1	BnaA02g07990D_BnaC02g11090D	0	0.263034406	0	-1	0	0.362570079	0	0	0	-0.678071905	-1	0	-1	-0.321928095	-1.584962501	0
mat9_1_9_1	BnaA02g08030D_BnaC02g11140D	0	0	0	1	0	0	0	0	0	0	0	0	0	0	0	0
mat9_1_9_1	BnaA02g08040D_BnaC02g11150D	0.096215315	0.078002512	0	0.234465254	-0.321928095	0	-0.234465254	0.395928676	-0.078002512	0.125530882	0.247927513	0.308122295	0	0.137503524	-1	0
mat9_1_9_1	BnaA02g08150D_BnaC02g11540D	1.321928095	0.459431619	0.169925001	0.847996907	0	0.263034406	0.584962501	-0.222392421	0	0.415037499	-1.584962501	0.222392421	0	0	-1	1
mat9_1_9_1	BnaA02g08160D_BnaC02g11560D	0.716207034	-0.440572591	0.388565288	0.415037499	1.584962501	-0.520007059	0.332575339	0.505235308	0.830074999	-0.678071905	0.477321778	0.682809824	-1	-0.398549376	-1	0.362570079
mat9_1_9_1	BnaA02g08250D_BnaC02g11650D	1	0	0	0	0	0	0	0	0	-1	0	0	0	0	-1	0
mat9_1_9_1	BnaA02g08270D_BnaC02g11750D	0	0	0	0	0	0	0	0	0	1	0	0	0	-1	1	0
mat9_1_9_1	BnaA02g08280D_BnaCnng69160D	0	0	0	0	0	0	0	0	0	0	0	0	0	0	-1	0
mat9_1_9_1	BnaA02g08320D_BnaC02g11780D	2	0	0	1	0	0	0	0	0	0	0	0	0	0	1.584962501	0
mat9_1_9_1	BnaA02g08330D_BnaC02g11860D	-1	0.137503524	0.540568381	0.152003093	-0.807354922	-0.125530882	1.321928095	0.362570079	-0.637429921	-0.362570079	0.847996907	0.263034406	0	0	0	0
mat9_1_9_1	BnaA02g08390D_BnaC02g11930D	2	0	1.584962501	0	0	0	1	0	0	0	0	0	1	0	-1	0
mat9_1_9_1	BnaA02g08680D_BnaC02g26980D	0	0	0	0	0	0	0	0	0	0	0	0	0	0	-2	0
mat9_1_9_1	BnaA02g08720D_BnaC02g12310D	0	0	0	0	0	0	0	0	0	0	0	0	0	0	-1.584962501	0
mat9_1_9_1	BnaA02g08730D_BnaC02g12320D	-0.180572246	0	0	0	0	0	0	0	1	0	0	0	-1	0	0.415037499	-1
mat9_1_9_1	BnaA02g08970D_BnaC02g12940D	1.584962501	0.415037499	0	0.584962501	0	0	0	0	0	0	0	0	0	0	0	0
mat9_1_9_1	BnaA02g08990D_BnaC02g12970D	0.514573173	-0.736965594	0.584962501	1	0.584962501	-0.584962501	0	0	0	-0.584962501	0	0	-1	1	-1	0
mat9_1_9_1	BnaA02g09000D_BnaCnng09370D	0.415037499	1.087462841	1.398549376	1.447458977	0	0	0	1.263034406	0	0	0	1.321928095	0	0	0	0
mat9_1_9_1	BnaA02g09100D_BnaC02g13120D	0	0	0	0	0	0	0	0	0	0	0	0	0	0	-1	0
mat9_1_9_1	BnaA02g09110D_BnaC02g13130D	0	0	0	0	0	0	0	0	0	0	0	0	0	0	-1	0
mat9_1_9_1	BnaA02g09120D_BnaC02g13150D	0	0	0	0	0	0	0	0	0	0	0	0	0	0	-1	0
mat9_1_9_1	BnaA02g09290D_BnaC02g13360D	0	0.321928095	0	0	0	0	0	0	-1	0	0	0	0	0	0	-1
mat9_1_9_1	BnaA02g09510D_BnaC02g13570D	1	0	0	1.584962501	0	0	0	0	0	0	0	1	0	0	0	0
mat9_1_9_1	BnaA02g09640D_BnaCnng16640D	0.125530882	-0.485426827	0	0	1	-0.415037499	0	-0.469485283	0	-0.321928095	0	-0.199308808	0	0	-1	0
mat9_1_9_1	BnaA02g09670D_BnaC02g44630D	0	0	0	0	0	0	0	0	0	0	0	0	0	0	0	-1
mat9_1_9_1	BnaA02g09940D_BnaCnng49110D	0.584962501	0	0	0	0	0	0	0	0	0	0	0	0	0	-1	0
mat9_1_9_1	BnaA02g09990D_BnaC02g13900D	0.180572246	-0.099535674	0.628031223	0.222392421	0.341036918	0.378511623	0.263034406	0.192645078	0.691877705	0.485426827	0.736965594	0.514573173	0	0.415037499	-1	0
mat9_1_9_1	BnaA02g10090D_BnaC02g14110D	0	0	0	0	0	0	0	0	0	0	0	0	0	0	-1	0
mat9_1_9_1	BnaA02g10220D_BnaC02g14180D	0.099535674	-0.158697746	-0.38466385	-0.180572246	0	-0.306103128	-0.509013647	-0.584962501	-0.282399731	-0.058893689	0.121990524	-0.155278225	-0.447458977	0.263034406	-0.436099115	-0.343954401
mat9_1_9_1	BnaA02g10400D_BnaC02g14520D	0	0	0	0	0	0	0	0	1.584962501	0	0	0	0	0	-1	0
mat9_1_9_1	BnaA02g10440D_BnaC02g14560D	1.74723393	0.678071905	0.415037499	0.321928095	0.415037499	0.485426827	0	0	0	0	0.415037499	0.415037499	0	0.584962501	1	1
mat9_1_9_1	BnaA02g10460D_BnaC02g14580D	1.584962501	0	0	0	0	0	0	0	0	0	0	0	0	0	1	0
mat9_1_9_1	BnaA02g10690D_BnaCnng18230D	0	0	0	0	0	0	0	0	-1	0	0	0	0	0	-1.584962501	0
mat9_1_9_1	BnaA02g10750D_BnaC02g44890D	0	0	0	0	1	0	0	0	1	0	0	0	0	0	-1	-1
mat9_1_9_1	BnaA02g10790D_BnaC02g15010D	0	0	0	0.321928095	0.280107919	0	0.443606651	0	0	0	-0.584962501	0	0	0	-2.321928095	0
mat9_1_9_1	BnaA02g10800D_BnaC02g15020D	0	-0.584962501	-0.584962501	-0.415037499	-1	-0.584962501	0	0	-1	0	-1	-0.415037499	0	0	0	0
mat9_1_9_1	BnaA02g10950D_BnaC02g45000D	1.584962501	0	0	0	0	0	0	0	0	0	0	0	0	0	-1	-1
mat9_1_9_1	BnaA02g11010D_BnaC02g15340D	0	0	0	0	0	0	0	0	0	0	0	0	0	0	-1	0
mat9_1_9_1	BnaA02g11050D_BnaC02g45010D	2	1	0	0	1	2.321928095	1.584962501	1.584962501	0	1.584962501	1	1.719892081	0	1	0	0
mat9_1_9_1	BnaA02g11080D_BnaC02g15400D	0.736965594	0	1	0	0	0	0	0	0	0	0	0	0	0	1	0
mat9_1_9_1	BnaA02g11400D_BnaC02g15910D	-0.321928095	0	0	0.321928095	0	0	-0.584962501	-0.584962501	0	0	1	0	0	0	-1	0
mat9_1_9_1	BnaA02g11410D_BnaC02g15920D	-1.584962501	0.847996907	0	1	0.584962501	0.584962501	0	0.736965594	0	0	-1	0.584962501	0	0	1	0
mat9_1_9_1	BnaA02g11420D_BnaC02g15930D	0.485426827	0.700439718	0.584962501	0.847996907	0	0	0	-0.736965594	0	0	-1	-0.263034406	0.584962501	-0.415037499	1	-0.584962501
mat9_1_9_1	BnaA02g11480D_BnaC07g14210D	0	0	0	0	0	0	0	0	0	0	0	0	-1	0	-2.321928095	0
mat9_1_9_1	BnaA02g11540D_BnaC02g16020D	0	0	0	0	0	0	0	0	0	0	0	0	0	0	-1	0
mat9_1_9_1	BnaA02g11560D_BnaC02g16040D	0	0	0	0	0	0	0	0	0	0	0	0	0	0	0	1
mat9_1_9_1	BnaA02g11570D_BnaCnng57830D	-1	0	0	0	0	0	0	0	0	0	0	0	0.667424661	0.099535674	-0.906890596	0.68589141
mat9_1_9_1	BnaA02g11590D_BnaCnng50590D	0	0	0	0	0	0	0	0	0	0	0	0	0	0	0	-1
mat9_1_9_1	BnaA02g11660D_BnaC02g16060D	0	0	0	0	0	0	0	0	0	0	0	0	-1	1	-1.584962501	0
mat9_1_9_1	BnaA02g11710D_BnaC02g16100D	1.584962501	0.222392421	0	-0.678071905	0	0.584962501	0	0.289506617	0	0	-0.584962501	-0.115477217	-1	0	-1	1
mat9_1_9_1	BnaA02g11740D_BnaC02g16130D	0	0	1	1	0	0	0	0	0	-1	0	0	0	0	0	0
mat9_1_9_1	BnaA02g11750D_BnaC02g16140D	0	0	0	0	0	0	0	0	0	0	0	0	0	0	0	-1
mat9_1_9_1	BnaA02g11820D_BnaC02g16240D	0.169925001	0.222392421	0.115477217	0.137503524	0.807354922	0.263034406	0.736965594	0.584962501	-0.415037499	0	-0.584962501	0.485426827	0	0.736965594	-0.415037499	0
mat9_1_9_1	BnaA02g11840D_BnaC02g16270D	0.222392421	0.362570079	0	0.152003093	-0.321928095	0.321928095	0.152003093	0.206450877	0	0	1	0.415037499	-0.584962501	0.584962501	-1	-0.321928095
mat9_1_9_1	BnaA02g11880D_BnaC02g16320D	0.823122238	0.341036918	0.502500341	0.378511623	0.893084796	0.807354922	0.7589919	0.447458977	0.7589919	0.485426827	0.938599455	0.547487795	0	0.192645078	0	0.321928095
mat9_1_9_1	BnaA02g12060D_BnaC02g45190D	0.415037499	-0.137503524	0	0	0	0.321928095	0.321928095	0.152003093	-1	-0.415037499	-0.415037499	0	0	0	0	0
mat9_1_9_1	BnaA02g12240D_BnaC06g27160D	-0.321928095	-0.530514717	-0.415037499	-0.222392421	-1	-0.736965594	-0.584962501	-0.584962501	-0.415037499	-0.584962501	0	0.321928095	0	0	-1	-1
mat9_1_9_1	BnaA02g12320D_BnaCnng36970D	0.830074999	0.447458977	0.415037499	0.621488377	0.296981738	0.180572246	0.263034406	0.183446141	0.321928095	0.280107919	0.472068444	0.352671618	0.222392421	0.637429921	0.415037499	0.2410081
mat9_1_9_1	BnaA02g12470D_BnaCnng33580D	0	0	0	0	0	0	0	0	-1	0	0	0	0	0	0	0
mat9_1_9_1	BnaA02g12530D_BnaC02g45360D	0	0	0	0	0	0	0	0	-1.584962501	-1	0	0	0	-1	-1.584962501	-0.584962501
mat9_1_9_1	BnaA02g12770D_BnaC02g17110D	1.584962501	0	0	0	0	0	0	0	0	1	1	0	0	0	0	0
mat9_1_9_1	BnaA02g12970D_BnaC02g17290D	0.115477217	0	0	0	0	0	0	0	-0.415037499	0	-1	-1	0	0	-1	0
mat9_1_9_1	BnaA02g13260D_BnaC02g17370D	0.222392421	0	0	0	0.415037499	0	0	0	0.736965594	0	0	0	0	0.584962501	0.736965594	0.321928095
mat9_1_9_1	BnaA02g13290D_BnaC02g17400D	0	0	0	0	0	0	0	0	0	0	0	0	0	1	-1	0
mat9_1_9_1	BnaA02g13360D_BnaC02g17520D	0	0	0	0	0	0	0	0	0	0	0	0	0	0	1.584962501	-1
mat9_1_9_1	BnaA02g13430D_BnaC02g17700D	0	0	0	0	0	0	0	0	0	0	0	0	0	0	-1	0
mat9_1_9_1	BnaA02g13510D_BnaCnng60250D	-0.628031223	0.231325546	0.201633861	0.160464672	0.36923381	0.169925001	0.2410081	0.7589919	0.387023123	-0.192645078	0.321928095	0.152003093	-0.415037499	0.169925001	0	0
mat9_1_9_1	BnaA02g13730D_BnaC02g46060D	1	0	0	0	0	0	0	0	0	0	0	0	0	0	-0.584962501	0
mat9_1_9_1	BnaA02g13860D_BnaC02g18220D	0	-1	0	0	0	0	0	0	0	-1	0	0	0	0	0	-1
mat9_1_9_1	BnaA02g13870D_BnaC02g18270D	0	0	0	0	0	0	0	0	0	0	0	0	0	0	-1	0
mat9_1_9_1	BnaA02g13890D_BnaC04g20640D	1.584962501	0	0	0	0	0	0	0	0	1	0	0	1	0	0	0
mat9_1_9_1	BnaA02g13910D_BnaC02g18280D	0	0	0	1	0	0	0	0	0	0	0	0	-0.415037499	1.584962501	-2.5	1
mat9_1_9_1	BnaA02g13920D_BnaC02g18310D	0	0	0	0	0	0	0	0	0	0	0	0	0	0	-1	0
mat9_1_9_1	BnaA02g14050D_BnaC02g18660D	0	0	0	0	0	0	0	0	0	0	0	0	0	0	0	0.800691192
mat9_1_9_1	BnaA02g14090D_BnaCnng77500D	0	0	0	0	0	0	-1	0	-1.584962501	0	0	0	0	0	-1	0
mat9_1_9_1	BnaA02g14110D_BnaC02g18740D	0	-1	0	0	0	0	0	0	1.584962501	1	0	0	0	0	0	0
mat9_1_9_1	BnaA02g14140D_BnaC02g18760D	0	0	0	-1	0	0	0	0	0	0	0	0	-1	-1	-1	0
mat9_1_9_1	BnaA02g14510D_BnaC02g19510D	-0.152003093	0.232446086	-0.075288127	0.057333175	-0.26607486	-0.296981738	-0.299560282	-0.469485283	0.1740294	0.067114196	0.129283017	0.060541542	-0.247927513	-0.037474705	-0.289506617	-0.251538767
mat9_1_9_1	BnaA02g14580D_BnaC02g14000D	2	0.321928095	0.584962501	1.584962501	1	1.169925001	1	0.584962501	0	1	0	1	0	0	0	0
mat9_1_9_1	BnaA02g14600D_BnaCnng26310D	0	0.2410081	0	0.321928095	0	0	0	0.415037499	0	-0.584962501	0.584962501	0	0	-1.584962501	0	-1
mat9_1_9_1	BnaA02g14620D_BnaCnng26290D	0	0.263034406	0.321928095	0.584962501	0	0.415037499	0.415037499	0.415037499	0	0	0	0	0	0	0	0
mat9_1_9_1	BnaA02g14710D_BnaCnng26190D	0	0	0	0	0	0	0	0	-0.807354922	0	0	0	-1	0	0	0
mat9_1_9_1	BnaA02g14760D_BnaC02g19650D	0.430634354	0.180572246	0.341036918	0.584962501	0.186413124	0.251538767	-0.222392421	0.299560282	0.074000581	0	-0.652076697	0.387023123	0	0.321928095	0	-0.584962501
mat9_1_9_1	BnaA02g14790D_BnaC02g19750D	0	0	0.584962501	0.584962501	0	0	0	0	0	-1	0	0	0	0	0	0
mat9_1_9_1	BnaA02g14880D_BnaC02g19810D	0	0	0	0	0	0	0	0	0	0	0	0	0	0	-1	0
mat9_1_9_1	BnaA02g14910D_BnaC02g19870D	0	0	0	1	0	0	0	0	0	-1	0	0	1	0	-1.584962501	-1
mat9_1_9_1	BnaA02g14950D_BnaC02g19900D	0	0	0	0	0	0	0	0	0	0	0	0	0	0	-1	0
mat9_1_9_1	BnaA02g14990D_BnaC02g19980D	0	0	0	0	0	0	0	0	0	0	0	0	0	0	-1	0
mat9_1_9_1	BnaA02g15110D_BnaC02g20110D	0	-0.263034406	0.652076697	0.584962501	0.289506617	0	-0.040077439	-0.387023123	0.584962501	0.321928095	-0.112894056	0.025535092	0	0	-1	0
mat9_1_9_1	BnaA02g15120D_BnaC02g20150D	0	0	0	0	0	0	0	0	0	0	0	0	0	0	1	1
mat9_1_9_1	BnaA02g15160D_BnaC02g20240D	0	0	0	0	0	0	0	0	1	1	0	0	-1	-1	0	-1
mat9_1_9_1	BnaA02g15290D_BnaC02g20500D	-0.087462841	-0.222392421	0.415037499	-0.321928095	0.584962501	0.321928095	0.678071905	0.584962501	0.584962501	0	0.584962501	0	-1	0	-1	0
mat9_1_9_1	BnaA02g15300D_BnaC02g20520D	1.584962501	0	0	0	0	0	-1	0	0	0	0	0	0	0	-1	0
mat9_1_9_1	BnaA02g15460D_BnaC02g20700D	0	0	0	1	0	0	0	0	0	0	0	0	0	0	0	0
mat9_1_9_1	BnaA02g15510D_BnaC02g20750D	0	0	0	0	0	0	0	0	0	1	0	0	-1	-1	0	0
mat9_1_9_1	BnaA02g15520D_BnaC02g20760D	0	0	0	0	0	0	0	0	0	0	0	0	0	0	-1	0
mat9_1_9_1	BnaA02g15530D_BnaC02g20770D	-0.736965594	-0.415037499	-0.584962501	0	0	0	0.584962501	-1	0	-1.584962501	0.584962501	0	0	0	-1.584962501	-1
mat9_1_9_1	BnaA02g15700D_BnaC02g20930D	0	1	0	1	0	2	0	-1	0	0	2	1	0	1	-1	0
mat9_1_9_1	BnaA02g15850D_BnaC02g21140D	0	0	0	0	0	0	0	0	0	0	0	0	0	0	0	-1
mat9_1_9_1	BnaA02g15880D_BnaC02g21300D	-1.584962501	0	-0.415037499	-0.415037499	0	0	0	-1	0	-1	0	0	0	0	-1	0
mat9_1_9_1	BnaA02g16010D_BnaC02g46380D	0	0	0	0	0	0	0	0	0	0	0	0	0	0	-1	0
mat9_1_9_1	BnaA02g16110D_BnaC02g46280D	0	0	0	0	0	0	0	0	0	0	0	0	0	0	0	-1
mat9_1_9_1	BnaA02g16200D_BnaC02g21680D	-0.137503524	-0.070389328	0.321928095	0.011404763	0	0	0	0.337034987	0	0	0	1	1	0	0	0
mat9_1_9_1	BnaA02g16430D_BnaC02g22160D	1	0	0	0	0	0	0	0	0	0	0	0	0	0	-1	1.321928095
mat9_1_9_1	BnaA02g16470D_BnaC02g22260D	0	0	0	0	0	0	0	0	0	0	0	0	0	0	-1	0
mat9_1_9_1	BnaA02g16490D_BnaC02g22300D	0	0	0	0	0	0	0	0	0	0	0	0	0	0	-1	0
mat9_1_9_1	BnaA02g16520D_BnaC02g22330D	0	0.584962501	0	0	0	0.736965594	0.584962501	1.027480736	1.584962501	0	0	1.321928095	0	0	0	0
mat9_1_9_1	BnaA02g16820D_BnaC02g22810D	1.584962501	0	0	0	0	0	0	0	0	1	0	0	1	0	0	1
mat9_1_9_1	BnaA02g17090D_BnaCnng08180D	1	0	0	0	-1	1	0	0	-0.847996907	0	0	0	0	0	0	1
mat9_1_9_1	BnaA02g17100D_BnaCnng08170D	0	0	0	0	0	0	0	0	-1.584962501	0	0	0	0	0	-1	-0.584962501
mat9_1_9_1	BnaA02g17270D_BnaC02g24370D	0	0.106915204	-0.289506617	-0.362570079	-0.106915204	0	0.137503524	-0.263034406	0	0.485426827	-0.415037499	0.341036918	0	-0.415037499	-1	0.584962501
mat9_1_9_1	BnaA02g17320D_BnaC02g23690D	0	0	0	0	0	0	0	0	0	0	0	0	0	0	0	-1
mat9_1_9_1	BnaA02g17350D_BnaC02g23590D	-0.736965594	0.263034406	0	0.321928095	0	0	0.584962501	0.584962501	-1	0	0	0.584962501	0	1	0	0
mat9_1_9_1	BnaA02g17390D_BnaC02g23550D	0	-0.321928095	0	-0.263034406	0	0	-1	0.415037499	1	0.584962501	0	0.678071905	0	1	1	0
mat9_1_9_1	BnaA02g17510D_BnaC02g23410D	0	0	0	1	0	0	0	0	0	0	0	0	0	0	0	0
mat9_1_9_1	BnaA02g17600D_BnaC02g23330D	0	0	0	0	0	0	0	0	0	0	0	0	0	0	-1	0
mat9_1_9_1	BnaA02g17950D_BnaC06g16810D	0	0	0	1	0	0	0	0	0	-0.584962501	0	0	-0.415037499	0	-0.152003093	0
mat9_1_9_1	BnaA02g18030D_BnaC02g24020D	0	0	0	1	0	0	0	0	0	0	0	0	0	-1	0.263034406	0
mat9_1_9_1	BnaA02g18200D_BnaCnng11320D	1.584962501	0	0	0	0	0	0	0	0	0	0	0	0	0	1	0
mat9_1_9_1	BnaA02g18230D_BnaCnng11330D	-0.362570079	0.415037499	0.415037499	0.415037499	0.736965594	0.736965594	0.415037499	0.415037499	0.263034406	0.263034406	0	0	0	0.415037499	1	0.584962501
mat9_1_9_1	BnaA02g18240D_BnaCnng11340D	1.584962501	0.399607459	1	0	0.678071905	0.69281849	0.4639471	0.289506617	0.678071905	0.547487795	0.321928095	0.632268215	0.584962501	1	0	0.362570079
mat9_1_9_1	BnaA02g18380D_BnaCnng09860D	2.5	0.530514717	0.584962501	0.514573173	0.736965594	1	0.807354922	1	0.321928095	0.321928095	0.415037499	1.222392421	0	0.584962501	0	0
mat9_1_9_1	BnaA02g18410D_BnaCnng09810D	0	-0.514573173	-0.263034406	-0.263034406	0.415037499	0.584962501	0.485426827	0.628031223	0	-0.415037499	0	0.485426827	0	0.584962501	0	0
mat9_1_9_1	BnaA02g18480D_BnaCnng09690D	0	0	0	0	0	1	0	0	-1	0	-0.415037499	0	0	0	0	0
mat9_1_9_1	BnaA02g18530D_BnaC02g23860D	0.2410081	-0.547487795	-0.540568381	-0.584962501	0.115477217	0	-0.152003093	-0.378511623	0.362570079	0	-0.137503524	0	-0.584962501	-0.415037499	-0.584962501	-0.415037499
mat9_1_9_1	BnaA02g18800D_BnaC02g47070D	1.584962501	0	0	0	0	0	0	0	0	1	0	0	0	0	-1	1
mat9_1_9_1	BnaA02g18970D_BnaC02g25080D	0	0.485426827	0.777607579	0.415037499	0	1	0.584962501	1.169925001	1	-0.584962501	1	1	-1	1	0	0
mat9_1_9_1	BnaA02g19000D_BnaC02g25180D	0	0	-0.584962501	0	-1	0	0.736965594	-0.584962501	0	0	2	1	0	0	0	0
mat9_1_9_1	BnaA02g19050D_BnaC02g25230D	0	0	0	0	0	0	0	0	0	0	0	0	0	0	0	-1
mat9_1_9_1	BnaA02g19300D_BnaC02g25900D	0.485426827	0	0	-0.321928095	-1	0	0.321928095	0	-0.415037499	0	-0.222392421	-0.736965594	0	-0.321928095	0	-0.321928095
mat9_1_9_1	BnaA02g19320D_BnaC02g25910D	1	0	0	1	0	0	0	0	0	0	0	0	0	0	0	0
mat9_1_9_1	BnaA02g19380D_BnaC02g25980D	0	0	0	0	0	0	0	0	0	0	0	0	0	0	0	-1
mat9_1_9_1	BnaA02g19540D_BnaC02g46580D	-1	1.584962501	0	1	0	0	0	0	0	-0.584962501	0	0	0	0	0	0
mat9_1_9_1	BnaA02g19610D_BnaC02g22960D	0	0	0	0	0	0	0	0	0	1	0	0	0	0	-1.584962501	0
mat9_1_9_1	BnaA02g19670D_BnaC02g23010D	2.341036918	0	1.138494272	-0.062735755	0	0	1.482392767	-0.161154792	0	0	1.222392421	-0.142019005	0	0	1	0
mat9_1_9_1	BnaA02g19740D_BnaC02g23110D	2	0.263034406	0.321928095	0.321928095	0	0.584962501	0.415037499	-1.584962501	0.584962501	1.584962501	1.584962501	1	1	1	0	0
mat9_1_9_1	BnaA02g19800D_BnaC02g23170D	-0.263034406	-0.192645078	-0.415037499	-0.192645078	0	0	0	0	0	0	-0.415037499	-0.847996907	-1	0	-1.584962501	0
mat9_1_9_1	BnaA02g19930D_BnaC02g23250D	0	0	1	1.584962501	1	0	0	0	0	-1	0	0	0	0	0	-1
mat9_1_9_1	BnaA02g19960D_BnaC02g23280D	2.5	0	0	0	0	0	0	0	0	0	0	0	0	0	0	0
mat9_1_9_1	BnaA02g20150D_BnaC02g15650D	0	0	1.584962501	0	0	0	0	0	0	0	0	0	0	0	0	-1.584962501
mat9_1_9_1	BnaA02g20160D_BnaC02g15640D	0	0	1	0	0	0	0	0	0	-1	0	0	-1	0	-1	0
mat9_1_9_1	BnaA02g20180D_BnaCnng23910D	0.415037499	0.332575339	0.321928095	0.502500341	0.362570079	0.289506617	0.289506617	0.387023123	0	0.321928095	0.415037499	0.540568381	0	0	1	0
mat9_1_9_1	BnaA02g20190D_BnaCnng23920D	2.321928095	0	0	1	0	0	0	0	0	1	0	0	1.584962501	-1	0	1.584962501
mat9_1_9_1	BnaA02g20470D_BnaC02g28050D	2	0.192645078	1.280107919	0.667424661	-0.584962501	0.584962501	0.652076697	0.777607579	-1	0	0	0.485426827	-1	0	0	-1
mat9_1_9_1	BnaA02g20480D_BnaC02g28060D	0.222392421	-0.222392421	0.175849835	0.055495113	0	-0.415037499	-0.206450877	0.334419039	0.321928095	-0.321928095	-0.152003093	-0.099535674	-0.584962501	0	-0.584962501	0
mat9_1_9_1	BnaA02g20740D_BnaC02g27200D	0.415037499	0.459431619	0.2410081	0.637429921	-0.321928095	-0.247927513	-0.415037499	0	-0.874469118	0	0.152003093	0	-0.415037499	0.192645078	0.321928095	-0.222392421
mat9_1_9_1	BnaA02g20790D_BnaC02g26880D	2	0.192645078	0	0.192645078	0.736965594	0.584962501	0.321928095	-1	0	0.415037499	-0.415037499	0.584962501	0	0	-1	1
mat9_1_9_1	BnaA02g20800D_BnaC02g26870D	2	0	0	0	0	0	0	0	0	1	0	0	0	0	1	0
mat9_1_9_1	BnaA02g20860D_BnaC02g26740D	1	0	0	1	0	0	0	0	0	0	0	0	0	0	0	0
mat9_1_9_1	BnaA02g20930D_BnaC02g26440D	0	0	0	0	0	0	0	0	0	0	0	0	0	0	-1	0
mat9_1_9_1	BnaA02g20950D_BnaC02g26410D	0	0.637429921	0.678071905	0.736965594	-0.289506617	0.465663572	0.823122238	0.436099115	0.321928095	0.530514717	0.736965594	0.788495895	0	0.415037499	1	0
mat9_1_9_1	BnaA02g21330D_BnaC02g46730D	-1.584962501	0.485426827	0.736965594	0.263034406	0.530514717	0.485426827	0.263034406	1.169925001	0.584962501	0	0.736965594	0	1	1	-1	0
mat9_1_9_1	BnaA02g21340D_BnaC02g46740D	0	-1	0	0	0	0	0	0	0	0	0	0	0	0	0	-1
mat9_1_9_1	BnaA02g21360D_BnaC02g28260D	0	0	0	0	0	0	0	0	0	0	0	0	0	0	-1	0
mat9_1_9_1	BnaA02g21630D_BnaCnng08510D	0	0	0	0	0	0	0	0	0	0	0	0	0	0	1	1
mat9_1_9_1	BnaA02g21690D_BnaCnng08420D	2	0	1	0	0	0	1	-0.584962501	0	0	0	0	0	0	1	-1
mat9_1_9_1	BnaA02g21700D_BnaCnng08360D	1.584962501	0.415037499	0	0.415037499	0	0	0	0	0	1	0	0	1	0	0	0
mat9_1_9_1	BnaA02g21780D_BnaCnng42100D	0	0	0	0	1	0	0	0	0	0	0	0	0	0	0	0
mat9_1_9_1	BnaA02g21870D_BnaC02g28940D	0	0	0	0	0	0	0	0	0	0	0	0	1	0	-0.584962501	0
mat9_1_9_1	BnaA02g22090D_BnaC08g03370D	0	0	0	0	0	0	0	0	0	0	0	0	0	0	-1	0
mat9_1_9_1	BnaA02g22110D_BnaCnng40930D	1.273018494	0.540568381	-0.584962501	0.222392421	-0.584962501	0.362570079	0.321928095	-0.584962501	0.440572591	0.485426827	1.321928095	-0.321928095	0	0.514573173	0	0.415037499
mat9_1_9_1	BnaA02g22130D_BnaC02g29240D	1	0	0	0	0	0	0	0	0	0	0	0	0	0	-1	0
mat9_1_9_1	BnaA02g22170D_BnaC02g30190D	0	0	0	0	0	0	0	0	0	1	0	0	0	0	0.415037499	0
mat9_1_9_1	BnaA02g22270D_BnaC02g30290D	0	0	0	0	0	0	0	0	0	0	0	0	0	0	2.321928095	0
mat9_1_9_1	BnaA02g22330D_BnaC02g30450D	0	0	0	0	0	0	0	0	0	-1.584962501	0	0	1	0	-1.584962501	0
mat9_1_9_1	BnaA02g22580D_BnaCnng51050D	0.497499659	0.415037499	0.652076697	0.321928095	0.321928095	0.289506617	0.547487795	0.530514717	0.160464672	0.192645078	0.485426827	0.387023123	0	0.263034406	0.584962501	-0.263034406
mat9_1_9_1	BnaA02g22590D_BnaC02g30980D	1.584962501	0.678071905	-1	0	0	1	-0.584962501	-0.415037499	1	0	0	1.584962501	0	0	-1	0
mat9_1_9_1	BnaA02g22630D_BnaC02g31000D	0	0	0	0	0	0	0	0	0	0	0	0	0	-0.415037499	-0.180572246	-0.584962501
mat9_1_9_1	BnaA02g22690D_BnaC02g31060D	0	0	1	0	0	0	0	1	0	0	0	0	1	0	0	-1
mat9_1_9_1	BnaA02g22810D_BnaC02g20480D	0.584962501	0.708537186	0	1.584962501	0	0.807354922	0	0	0	1	0	0	0	0	0	0
mat9_1_9_1	BnaA02g22880D_BnaC05g51280D	0.362570079	0	0	0	1	0	0	0	1	0	0	0	0.321928095	0.485426827	-0.222392421	-0.106915204
mat9_1_9_1	BnaA02g22900D_BnaCnng73450D	1	0	0	0	0	0	0	0	1	0	0	0	0.321928095	0	0.263034406	0
mat9_1_9_1	BnaA02g22950D_BnaC02g29810D	0.584962501	0	0	-1	0	0	0	0	0	0	0	0	0	0	0	0
mat9_1_9_1	BnaA02g23020D_BnaC02g29670D	0	1	0	0	0	0	0	0	0	0	0	0	0	-1	-1	0
mat9_1_9_1	BnaA02g23210D_BnaC02g28670D	0.584962501	1.137503524	0.485426827	0.807354922	0	0	0	0.321928095	0	0	0	0	0	0	1	0
mat9_1_9_1	BnaA02g23230D_BnaC02g28690D	0	0	0	0	0	0	0	0	0	0	0	0	0	0	0	1
mat9_1_9_1	BnaA02g23450D_BnaC02g29290D	0	0.321928095	0.362570079	0	0.637429921	0.447458977	0.280107919	0.180572246	0.378511623	0	0	-0.093109404	0	0.584962501	0.584962501	0.222392421
mat9_1_9_1	BnaA02g23500D_BnaC02g29350D	1	0	0	0	0	0	0	0	0	0	0	0	0	-0.584962501	0	-1
mat9_1_9_1	BnaA02g23600D_BnaC02g29450D	1.584962501	1	1	1	0	0	0	0	0	0	0	0	0	0	0	0
mat9_1_9_1	BnaA02g23650D_BnaC02g31320D	1.321928095	-0.247927513	0.628031223	0.485426827	0.485426827	0.540568381	2.5	0.447458977	0.736965594	0	2.5	0.584962501	1	0	1	0.584962501
mat9_1_9_1	BnaA02g23800D_BnaC02g47380D	0	0	0	0	0	0	0	0	0	0	0	0	0	0	0	1
mat9_1_9_1	BnaA02g23810D_BnaC09g18950D	1	0	0	1	0	0	0	0	0	0	0	0	0	0	0	0
mat9_1_9_1	BnaA02g23910D_BnaC02g31570D	0.359542387	-0.169925001	-0.040641984	0.067114196	-0.691161905	0.067114196	0.113656782	0.166649869	-0.083255504	-0.103093493	0.356934545	0.174497731	-0.192645078	0.295455884	-0.415037499	0.192645078
mat9_1_9_1	BnaA02g23950D_BnaC02g31620D	0	0	0	0	0	0	0	0	0	0	0	0	0	0	0	-1
mat9_1_9_1	BnaA02g23980D_BnaC02g31690D	0	0	0	0	0	0	0	0	0	0	0	0	0	0	-1	0
mat9_1_9_1	BnaA02g24050D_BnaC02g31800D	-1	0	0	0	0	0	0	0	0	0	0	0	0	0	1	-1
mat9_1_9_1	BnaA02g24080D_BnaC02g31830D	0	0	0	0	0	0	0	0	1	0	0.817135943	2	-1	-1.584962501	0.584962501	0
mat9_1_9_1	BnaA02g24310D_BnaC02g47130D	0.547487795	0.767022828	1.098302074	0.893084796	0.725825037	0.786293307	1.315202232	1.034488376	0.485426827	0.632268215	0.847996907	0.717600269	0.736965594	0.584962501	-1	0.459431619
mat9_1_9_1	BnaA02g24340D_BnaC02g32110D	2.321928095	-0.192645078	-0.736965594	0.263034406	0.459431619	0	-0.263034406	0	-0.485426827	-0.584962501	0.736965594	0	0	0.415037499	0	-0.584962501
mat9_1_9_1	BnaA02g24350D_BnaC02g32140D	0.169925001	0.169925001	0.192645078	0.192645078	0.321928095	0.169925001	0.169925001	0.514573173	0	0.321928095	0	0.169925001	0	0.584962501	0.584962501	0
mat9_1_9_1	BnaA02g24380D_BnaC02g32170D	0	0	0	0	0	0	0	0	0	1	2	0	0	0	0	0
mat9_1_9_1	BnaA02g24540D_BnaC02g32310D	0	0	0	0	0	0	0	0	0	0	0	0	0	0	-1	0
mat9_1_9_1	BnaA02g24710D_BnaC02g32750D	-1	0	0	0	0	0	0	0	-1.584962501	0	0	0	0	0	0	0
mat9_1_9_1	BnaA02g24760D_BnaC02g32800D	2.321928095	0	0	0	0	0	0	0	0	-1	0	0	0	0	1.584962501	0
mat9_1_9_1	BnaA02g24790D_BnaC02g32910D	0	0	0	0	0	0	0	0	0	0	0	0	0	0	-1	0
mat9_1_9_1	BnaA02g24810D_BnaC02g32930D	0	0	0	0	0	0	0	0	0	0	0	0	0	0	-1	0
mat9_1_9_1	BnaA02g24870D_BnaC02g33020D	0	0	0	0	0	0	0	0	0	-1	0	0	0	-1	-1.584962501	0
mat9_1_9_1	BnaA02g24880D_BnaC02g33030D	0	0	0	0	0	0	0	0	0	0	0	0	0	0	-0.584962501	0
mat9_1_9_1	BnaA02g24910D_BnaC02g47560D	0	0	0	0	0	0	0	0	0	0	0	0	-1	0	-1	0
mat9_1_9_1	BnaA02g24920D_BnaC02g47550D	0	0	0	0	0	0	0	0	0	0	0	0	0	0	-1	0
mat9_1_9_1	BnaA02g24960D_BnaC02g33100D	2.321928095	0.485426827	0.415037499	-0.222392421	1.321928095	0.263034406	0	-0.485426827	0.321928095	0	0.321928095	0.415037499	1	0.736965594	1	0
mat9_1_9_1	BnaA02g25040D_BnaC02g33240D	0	0.415037499	0.584962501	0	0	0.415037499	0	0.584962501	0.415037499	0.415037499	0.584962501	0.584962501	0	-1	0	0
mat9_1_9_1	BnaA02g25540D_BnaC02g33340D	0	0	0	0	0	0	0	0	0	0	0	0	-1	0	1	-1
mat9_1_9_1	BnaA02g25550D_BnaC02g33350D	0	0	0	0	0	0	0	0	0	1	-0.321928095	0	0	0	0.584962501	0
mat9_1_9_1	BnaA02g25570D_BnaC02g33370D	2.321928095	0	0	-1	0	0	0	0	0	0	0	0	0	0	0	0
mat9_1_9_1	BnaA02g25760D_BnaC02g34000D	1	0	0	0	0	0	0	0	1	0	0	0	0	0	-1	1
mat9_1_9_1	BnaA02g25810D_BnaC02g34050D	0	0	0	1	0	0	0	0	0	0	0	0	0	0	-1	0
mat9_1_9_1	BnaA02g25840D_BnaC02g34080D	-0.169925001	0.2410081	0.469485283	0.137503524	0.514573173	0.321928095	0.321928095	-0.321928095	0.321928095	0	0	0.415037499	1	0	-1	0
mat9_1_9_1	BnaA02g25870D_BnaC02g47720D	2.169925001	-0.101879614	0	0	0	0.362570079	-0.144389909	0.253756592	0.347923303	0	0.280107919	0.283792966	0.485426827	0.371968777	0	0.289506617
mat9_1_9_1	BnaA02g25880D_BnaC02g47730D	0.222392421	0.263034406	0.222392421	0.321928095	0.447458977	0.362570079	0.502500341	0.289506617	0.152003093	0.263034406	0.514573173	0.152003093	0.584962501	0.415037499	0.584962501	0.415037499
mat9_1_9_1	BnaA02g25900D_BnaC02g47690D	0	0	0	0	0	0	0	0	0	0	0	0	0	0	-1.584962501	0
mat9_1_9_1	BnaA02g25910D_BnaC02g47700D	-1	0	0	0.263034406	0.263034406	0.289506617	0.125530882	0.137503524	-0.584962501	0	0	0.222392421	0	0	0	0
mat9_1_9_1	BnaA02g26180D_BnaCnng70380D	1	0	0	0	0	0	0	0	0	0	0	0	0	0	-1	0
mat9_1_9_1	BnaA02g26190D_BnaC02g34300D	0	0	-0.152003093	0	0	0	1.584962501	-0.222392421	0	-1	0	0	0	0	0	0
mat9_1_9_1	BnaA02g26330D_BnaC03g57410D	0	0	0	1	0	0	0	0	0	1	0	0	1	0	1	0
mat9_1_9_1	BnaA02g26370D_BnaC02g34440D	2	0	0	0	0	0	0	0	0	0	0	0	0	0	0	0
mat9_1_9_1	BnaA02g26420D_BnaC02g34540D	1	0	0	0	0	0	0	0	0	0	0	0	0	0	-0.584962501	0
mat9_1_9_1	BnaA02g26540D_BnaC02g34750D	0.584962501	0	0	0	0	0	0	0	0	0	0	0	1	0	1	1
mat9_1_9_1	BnaA02g26600D_BnaC02g34840D	0	0	-0.321928095	0.263034406	-0.678071905	-0.321928095	-0.652076697	-0.362570079	-1.584962501	0.584962501	-0.678071905	-0.289506617	0	-0.584962501	0	0
mat9_1_9_1	BnaA02g26800D_BnaCnng22240D	0	0	0	0	0	0	0	0	0	1	0	0	-1	0	-0.584962501	0
mat9_1_9_1	BnaA02g26810D_BnaCnng22230D	0.289506617	0.222392421	1	0.125530882	0	0.485426827	0.584962501	-0.362570079	0	0.169925001	0.485426827	0.678071905	1	0.263034406	0	-0.584962501
mat9_1_9_1	BnaA02g26890D_BnaCnng22210D	1	-0.299560282	-0.093109404	-0.584962501	0.788495895	-0.2410081	0	-0.347923303	0	-0.263034406	0.169925001	-0.222392421	0.415037499	-0.736965594	-0.584962501	-0.415037499
mat9_1_9_1	BnaA02g26900D_BnaCnng22200D	-0.584962501	-0.584962501	0	0	0	0	0	-1	-0.321928095	0	1.584962501	0	0	-1	-1	-1
mat9_1_9_1	BnaA02g27090D_BnaC02g33710D	0	0	0	0	0	0	0	0	0	0	0	0	0	0	-1.584962501	0
mat9_1_9_1	BnaA02g27140D_BnaC02g33660D	-0.584962501	-0.031026896	-0.263034406	-0.162271429	-0.459431619	-0.139403057	-0.628031223	-0.332575339	-0.192645078	-0.084888898	0.04580369	-0.395928676	-0.337034987	-0.2410081	-0.552541023	-0.520832163
mat9_1_9_1	BnaA02g27160D_BnaC02g33640D	2	0	0.222392421	0.222392421	1	-0.415037499	-1	0	0	-0.584962501	0	0	1.584962501	-1	1.584962501	0.584962501
mat9_1_9_1	BnaA02g27240D_BnaC02g33500D	0.584962501	0	0	0	0	0	0	0	0	0	0	0	0	0	-1	0
mat9_1_9_1	BnaA02g27370D_BnaCnng74140D	1.584962501	0	0	0	0	0	0	0	0	0	0	0	0	0	1	0
mat9_1_9_1	BnaA02g27430D_BnaC02g35360D	0	0	0	0	0	0	0	0	0	0	0.847996907	0	0	0	-0.584962501	0
mat9_1_9_1	BnaA02g27450D_BnaC02g35370D	0	0	0	0	0	0	0	0	0	0	0	0	0	0	0	1
mat9_1_9_1	BnaA02g27580D_BnaC07g22800D	0	0	0	0	0	0	0	0	0	0	0	0	0	0	1	-1
mat9_1_9_1	BnaA02g27630D_BnaC02g35650D	0	0	0	0	0	0	0	0	0	0	0	0	0	0	0	-1
mat9_1_9_1	BnaA02g27640D_BnaC02g35660D	0	0	0	0	0	0	0	0	0	0	0	0	0	0	-1	0
mat9_1_9_1	BnaA02g27650D_BnaC02g35670D	0	1	0	0	0	0	0	0	0	-1.584962501	0	0	0	0	-1	0
mat9_1_9_1	BnaA02g27730D_BnaC02g35840D	-1	1	0.584962501	-0.584962501	0	0	0	0	0	0	0	0	0	0	0	-1
mat9_1_9_1	BnaA02g28070D_BnaC02g48050D	0	1	1	1	0	0	0	0	0	0	0	0	0	0	0	0
mat9_1_9_1	BnaA02g28270D_BnaC02g36340D	-0.547487795	0	-0.251538767	0.070389328	-0.125530882	-0.280107919	-0.058893689	0.152003093	-0.415037499	0	0.169925001	0	-1	-0.678071905	-1.169925001	-0.415037499
mat9_1_9_1	BnaA02g28280D_BnaC02g36350D	0.584962501	0	0	0	0	0	0	0	0	0	1	0	-0.807354922	-0.584962501	-0.362570079	-0.263034406
mat9_1_9_1	BnaA02g28300D_BnaC02g36390D	0	0	0	0	0	0	0	0	0	-1	0	0	0	0	-1	0
mat9_1_9_1	BnaA02g28390D_BnaC02g48120D	0.584962501	0.415037499	0	0	1	1.584962501	1	1.584962501	1.584962501	1	0	-0.584962501	0	0	0	0
mat9_1_9_1	BnaA02g28420D_BnaC02g36500D	1.584962501	-0.362570079	0	0	0	0	0	0	0	-1	0	0	-1	-1	-1	-1
mat9_1_9_1	BnaA02g28430D_BnaC02g36510D	1	0	0	0	0	0	0	0	0	0	0	0	0	0	-1	0
mat9_1_9_1	BnaA02g28490D_BnaC02g36560D	0	0	0	0	0	0	0	0	0	1	0	0	0.584962501	-1	1.584962501	0
mat9_1_9_1	BnaA02g28740D_BnaCnng16100D	0	0.263034406	0	0	0.263034406	0	0	0	0.736965594	0.736965594	0.807354922	0	0	-0.584962501	0	0
mat9_1_9_1	BnaA02g28810D_BnaCnng16150D	-0.263034406	0	0	0	1	0	1	-0.584962501	0	0	1	0	0	1	0	0
mat9_1_9_1	BnaA02g28830D_BnaC07g24200D	0	0	0	0	0	0	0	0	0	0	0	0	0	1.584962501	2	0
mat9_1_9_1	BnaA02g28970D_BnaC02g36890D	0	0	0	0	0	0	0	0	-2	0	0	0	0	0	-1	0
mat9_1_9_1	BnaA02g28980D_BnaC02g37020D	0	0	0	0	0	1	0	0	0	1.584962501	0	0	0	1	0	0
mat9_1_9_1	BnaA02g29040D_BnaC02g37070D	0	0	0	1	0	0	0	0	0	0	0	0	0	0	0	0
mat9_1_9_1	BnaA02g29260D_BnaC02g37310D	0	0	0	0	0	0	0	0	0	0	0	0	1	0	1	1
mat9_1_9_1	BnaA02g29270D_BnaC02g37330D	1	0	0	0	0	0	0	0	0	0	0	0	0	0	-1	1
mat9_1_9_1	BnaA02g29280D_BnaC09g25600D	0.415037499	0	0	0	0	0	0	0	0	0	0	0	0.584962501	1	0.584962501	0.584962501
mat9_1_9_1	BnaA02g29350D_BnaC02g37410D	1.584962501	0.263034406	0.263034406	0	0.584962501	0	0.263034406	0.263034406	-0.222392421	0	1	-0.263034406	0	0	0	0
mat9_1_9_1	BnaA02g29380D_BnaC02g37440D	1	1	0	1.584962501	0	0	0	1	0	0	0	0	0	0	1.584962501	0
mat9_1_9_1	BnaA02g29410D_BnaC02g37480D	0.362570079	0	0	-0.321928095	0	0	0	0	0	0	0	-0.415037499	0	0	-1	0
mat9_1_9_1	BnaA02g29620D_BnaCnng49790D	0	0	1.584962501	0	0	0	0	0	0	0	0	0	0	0	0	0
mat9_1_9_1	BnaA02g29660D_BnaC02g37680D	1.584962501	0	0	0	0	0	0	0	0	0	0	0	0	0	0	1
mat9_1_9_1	BnaA02g29870D_BnaC06g25180D	0	0	0	0	0	0	0	0	0	0	0	0	0	0	-0.584962501	0
mat9_1_9_1	BnaA02g29930D_BnaC02g38030D	0.584962501	1.321928095	1	0.584962501	1	1	0	0	0	0	0	0	0	1	-1	0
mat9_1_9_1	BnaA02g29980D_BnaC02g38380D	0	2.5	0	0	0	0	0	0	0	0	0	0	1	0	0	0
mat9_1_9_1	BnaA02g30010D_BnaC02g38420D	0	0	0	0	0	0	0	0	-1	0	0	0	0	0	0	1
mat9_1_9_1	BnaA02g30040D_BnaC02g38460D	0	0	2	0	0	0	1.584962501	0	1.584962501	0	0	0	1	0	-1	0
mat9_1_9_1	BnaA02g30150D_BnaC02g38570D	0	0	0	0	0	0	0	0	0	0	0	0	0	0	2	0
mat9_1_9_1	BnaA02g30310D_BnaC02g38700D	-0.584962501	0	0	0	0	0	0	0	0	0	0	0	0	-1	-1	0
mat9_1_9_1	BnaA02g30430D_BnaC02g38760D	0	0.263034406	0.222392421	0	0	0	0	0	0	1	1	0.415037499	0	0	0	0
mat9_1_9_1	BnaA02g30610D_BnaCnng36230D	0	0	0	1	0	0	0	0	0	0	0	0	0	0	0	0
mat9_1_9_1	BnaA02g30640D_BnaC05g19130D	2	0	0	0	0	0	0	0	0	1.584962501	0	0	0	0	0	0.584962501
mat9_1_9_1	BnaA02g30680D_BnaC02g38970D	2.5	0.485426827	0.584962501	0.584962501	-0.112266232	0.612976877	0.847996907	0.64385619	0.321928095	0.584962501	0	0.674599713	0.584962501	0.753360032	1.115477217	0.415037499
mat9_1_9_1	BnaA02g30690D_BnaC02g38980D	0.415037499	0.893084796	0.847996907	1	0	0.637429921	-1	1.584962501	-1	-0.222392421	0	0	-1	-1	-1	0
mat9_1_9_1	BnaA02g30850D_BnaC02g39050D	0.584962501	0	0	0	0	0	0	0	0	-1	0	0	0	0	-1	0
mat9_1_9_1	BnaA02g30870D_BnaC02g39140D	1.983511877	0.251538767	0.121990524	0.315202232	0.883186335	1.016678741	1.013546532	0.396517411	0.245112498	0.547487795	0.180572246	0.813586876	0.106915204	0.777607579	0.263034406	0.169925001
mat9_1_9_1	BnaA02g30940D_BnaC02g39230D	0	0	0	0	0	0	0	0	-1.584962501	-1	0	0	0	0	0	0
mat9_1_9_1	BnaA02g31020D_BnaC02g39350D	0	0	0	0	0	0	0	0	0	0	0	0	0	0	-1	0
mat9_1_9_1	BnaA02g31250D_BnaC02g39810D	0	1.222392421	0	0	-1	0.807354922	0	0	0	0.415037499	0	0	0	-1.584962501	0	0
mat9_1_9_1	BnaA02g31310D_BnaC02g39890D	-0.678071905	0.362570079	-0.169925001	0.192645078	0.678071905	0.321928095	-0.263034406	-0.263034406	-0.514573173	0	0.415037499	0	0	-0.415037499	-1	-0.584962501
mat9_1_9_1	BnaA02g31340D_BnaC02g39930D	0	0	0	0	0	0	0	0	0	0	0	0	0	1	-1	0
mat9_1_9_1	BnaA02g31430D_BnaC02g40040D	0	0	0	0	0	0	0	0	0	0	0	0	0	0	-1	0
mat9_1_9_1	BnaA02g31450D_BnaC02g48360D	-0.263034406	0	-0.485426827	0	0	0.584962501	0	0	0	0	0	0	-1	0	-1	0
mat9_1_9_1	BnaA02g31470D_BnaC02g48480D	-0.485426827	0	0	0	0	0	-0.584962501	-0.584962501	-0.584962501	0	0	0	0	0	-1	0
mat9_1_9_1	BnaA02g31510D_BnaC02g40080D	2.321928095	0	0	0	0	0	0	0	0	1	0	0	0	0	0	1
mat9_1_9_1	BnaA02g31530D_BnaC02g40170D	0	0	0	0	0	0	0	0	0	0	0	0	0	0	-1	0
mat9_1_9_1	BnaA02g31590D_BnaC02g40310D	0.807354922	0.584962501	0.415037499	0.921997488	0	1.232660757	0.415037499	1.168916476	0	0.485426827	0	0.884316904	0	0	0	0
mat9_1_9_1	BnaA02g31700D_BnaCnng61670D	2.321928095	1	0	0	0	0	0	0	0	1	0	0	-1	0	0	0
mat9_1_9_1	BnaA02g31730D_BnaC02g40360D	0	0	0	0	0	0	0	0	0	0	0	0	0	0	0	-1
mat9_1_9_1	BnaA02g31740D_BnaC02g40380D	0	0	0	0	0	0	0	0	0	0	0	0	0	0	-1.584962501	0
mat9_1_9_1	BnaA02g31890D_BnaC02g48550D	0	0	0	0	0	1	0	0.584962501	0	0	0	0	0	0	1	0
mat9_1_9_1	BnaA02g32010D_BnaC02g40590D	-1	0	0	0	0	0	0	0	0	0	0	0	-1	0	-1	0
mat9_1_9_1	BnaA02g32030D_BnaC02g40610D	0	0	0	0	0	0	0	0	0	0	0	0	0	0	-1	0
mat9_1_9_1	BnaA02g32060D_BnaC02g40730D	-0.064130337	0.115477217	-0.078002512	0.093109404	0.862496476	0.637429921	0.38466385	-0.096215315	0.485426827	0.415037499	0.283792966	0.192645078	-1	0	-1	-0.584962501
mat9_1_9_1	BnaA02g32150D_BnaC02g40820D	0	0	0	0	0	0	0	0	0	-1.584962501	0	0	0	0	-1.584962501	-1
mat9_1_9_1	BnaA02g32170D_BnaC02g40850D	0	0	0	0	0	0	0	0	0	0	0	0	0	-1.584962501	0	0
mat9_1_9_1	BnaA02g32270D_BnaC02g40970D	0	0	0	0	0	0	0	0	0	0	0	0	0	0	-1	0
mat9_1_9_1	BnaA02g32350D_BnaC02g41060D	0	0	0	0	0	0	0	0	0	-2	0	0	0	-1.584962501	-1	0
mat9_1_9_1	BnaA02g32410D_BnaC02g41120D	-0.192645078	0	0.415037499	0	0.584962501	0.678071905	1	1.584962501	0.584962501	0.415037499	1	0.584962501	-0.584962501	-0.584962501	-1.584962501	0
mat9_1_9_1	BnaA02g32460D_BnaC02g41200D	-0.584962501	0	0	0	0	-1	0	0	0	-2	0	0	0	-2.5	-1	0
mat9_1_9_1	BnaA02g32560D_BnaC02g48710D	0.736965594	0	-0.415037499	-0.415037499	0	-0.415037499	-0.415037499	-0.736965594	0	-0.415037499	-0.584962501	-0.415037499	0	-1	-1	0
mat9_1_9_1	BnaA02g32870D_BnaC02g41620D	0.584962501	0	-0.584962501	0	0.584962501	0	0	0	1.321928095	0	0	0	0	0	0	0
mat9_1_9_1	BnaA02g32900D_BnaC02g41650D	0	-0.777607579	0	1	0	0.362570079	0	0	0	-0.263034406	0	0	0	0	1	0
mat9_1_9_1	BnaA02g32920D_BnaCnng65200D	1.584962501	0.332575339	0	0	0	0.777607579	0	0	1.584962501	0.540568381	0	0	-1	0	1.584962501	0
mat9_1_9_1	BnaA02g32950D_BnaC02g41680D	-1	0	-0.584962501	1	0	0	0	0	0	0	0	0	0	0	0	-1
mat9_1_9_1	BnaA02g32990D_BnaC02g41750D	0	0	0	0	0	0	0	0	0	0	0	0	-1	0	1	-1
mat9_1_9_1	BnaA02g33550D_BnaC02g42310D	0	0	0	0	0	1	0	0	0	1	0	0	0	0	0	0
mat9_1_9_1	BnaA02g33660D_BnaC02g42420D	0	0	0	0	0	0	0	0	0	-1	0	0	0	0	-1	0
mat9_1_9_1	BnaA02g33730D_BnaC02g42550D	0	0	0	0	0	0	0	0	0	0	0	0	0	0	0	1
mat9_1_9_1	BnaA02g33900D_BnaC02g42710D	1	0.459431619	0.415037499	0.678071905	0	0.584962501	0	0.415037499	0	0.415037499	0	0.415037499	0	0.584962501	0	1
mat9_1_9_1	BnaA02g33920D_BnaC02g42730D	0	0	2	0	0	0	0	0	-0.447458977	-1	1.584962501	0	-0.584962501	-1	-1.584962501	0
mat9_1_9_1	BnaA02g34000D_BnaC02g42860D	0	1.584962501	0	0	0	-0.584962501	0	0	0	-1	0	0	0	0	0	0
mat9_1_9_1	BnaA02g34090D_BnaC02g48850D	1.378511623	-0.874469118	-0.169925001	-0.459431619	1.321928095	-0.378511623	0	0.415037499	1.415037499	0.321928095	2.321928095	0	0.415037499	0	0	0
mat9_1_9_1	BnaA02g34230D_BnaC02g43130D	1.584962501	0	0	0	0	0	0	0	0	1	0	0	0	0	1	0
mat9_1_9_1	BnaA02g34420D_BnaC02g43350D	0	0.662965013	0.552541023	0.502500341	1	0.847996907	0.823122238	0.415037499	0.584962501	0.530514717	1	0.494764692	1	0.415037499	-1	0.415037499
mat9_1_9_1	BnaA02g34500D_BnaC02g43460D	0	2.5	0	0	0	0	0	0	0	0	0	0	0	0	0	0
mat9_1_9_1	BnaA02g34520D_BnaC02g43500D	1.584962501	0	0	0	0	0	0	0	0	0	0	0	1	0	1	0
mat9_1_9_1	BnaA02g34590D_BnaC02g44040D	0	0	0	0	0	0	0	0	0	0	0	0	0	1	1	0
mat9_1_9_1	BnaA02g34800D_BnaC02g45160D	0	0	0	0	0	0	0	0	0	0	0	0	-0.362570079	0	-0.056583528	-0.321928095
mat9_1_9_1	BnaA02g34880D_BnaC02g45100D	-0.584962501	0.115477217	0.152003093	0.584962501	-0.099535674	-0.222392421	0.415037499	-0.263034406	-0.459431619	0	-0.192645078	-0.222392421	1	0	1	0
mat9_1_9_1	BnaA02g34920D_BnaC02g04050D	0	0	0	0	0	0	0	0	0	0	0	0	0	1	1	0
mat9_1_9_1	BnaA02g35000D_BnaC02g04000D	0.263034406	0.415037499	0.415037499	0.2410081	0	0.321928095	0.222392421	0.440572591	-0.115477217	0.584962501	0.485426827	0.415037499	0.584962501	-0.263034406	0	0
mat9_1_9_1	BnaA02g35170D_BnaC02g08070D	1	0	0	-0.415037499	0	0	0	-0.415037499	0	0	0	0.192645078	0	0	0	0
mat9_1_9_1	BnaA02g35180D_BnaC02g08060D	1.584962501	0	0	0	0	0	0	0	0	0	0	0	-1.321928095	0	-0.415037499	-2
mat9_1_9_1	BnaA02g35200D_BnaC09g32640D	2.5	0	0	-1.584962501	0	0	0	0	0	0	0	0	0	0	1	0
mat9_1_9_1	BnaA02g35650D_BnaC02g18400D	0.584962501	0.678071905	0.678071905	1	1	0.321928095	1	1	0.321928095	0	0.415037499	1	0	1	-1	1
mat9_1_9_1	BnaA02g35690D_BnaCnng27160D	0	-1	0	-0.584962501	0	0	0	-1	0	0	0	0	0	0	-1.584962501	0
mat9_1_9_1	BnaA02g35700D_BnaCnng60780D	0	0	0	0	0	0	0	0	0	0	0	0	0	0	-1	0
mat9_1_9_1	BnaA02g35740D_BnaCnng24090D	0	0	0	0	0	0	0	0	0	0	0	0	0	0	-1	0
mat9_1_9_1	BnaA02g35790D_BnaCnng76360D	0	0	0	0	0	0	0	0	0	0	0	0	-1	0	1	-1.584962501
mat9_1_9_1	BnaA02g35930D_BnaCnng08280D	1	0	0	0	0	0	0	0	0	-1.584962501	0	0	0	-1.807354922	0	0
mat9_1_9_1	BnaA02g36140D_BnaC04g41520D	0	0	0	0	0	0	0	0	0	0	0	0	1	0	-1.584962501	-1
mat9_1_9_1	BnaA02g36180D_BnaC02g25780D	0	0	0.736965594	-0.584962501	0	0	0	0	-1	0	0	0	0	0	0	1
mat9_1_9_1	BnaA02g36210D_BnaC02g25740D	0.584962501	0	0	0	0	0	0	1	0	0	0	0	0	0	0	-1
mat9_1_9_1	BnaA02g36380D_BnaC02g27710D	0.415037499	0.08246216	0.180572246	0.199308808	0.206450877	0.169925001	0.485426827	0.40053793	0.584962501	0.192645078	-0.263034406	0.341036918	0	0	1	0
mat9_1_9_1	BnaA02g36510D_BnaC02g28140D	0	0	0	0	0	0	0	0	0	0	0	0	0	0	-1	0
mat9_1_9_1	BnaA02g36570D_BnaCnng70910D	-0.304854582	0.093109404	0	0.047305715	-1	-0.222392421	-0.502500341	0	-0.192645078	-0.485426827	-0.777607579	-0.299560282	0	0	0	0
mat9_1_9_1	BnaA02g36590D_BnaC02g32540D	2	1	1	1	1	0	0	0	0	1	1.584962501	0	0	0	-0.736965594	0
mat9_1_9_1	BnaA02g36660D_BnaCnng25110D	2.5	0.415037499	0.415037499	1	1	0	0.415037499	0	0	1	1.584962501	1	1	0	1	0
mat9_1_9_1	BnaA02g36760D_BnaC02g32460D	0	1	0	0	0	0	0	0	0	-1	0	0	0	0	0	0
mat9_1_9_1	BnaA02g37050D_BnaC02g41370D	0	0	0	0	0	0	0	0	-1	0	0	0	0	0	0	1
mat9_1_9_1	BnaA02g37060D_BnaC02g41360D	0	0	0	0	1.222392421	0	0	0	0	0	0	0	0	0	-1	0
mat9_1_9_1	BnaA03g00190D_BnaC03g00080D	0	0.099535674	0.137503524	-0.514573173	-0.353636955	0.584962501	0.144389909	0.078002512	-0.459431619	0	-0.093109404	0.180572246	-1.321928095	0.584962501	-1.321928095	0
mat9_1_9_1	BnaA03g00290D_BnaC03g00180D	-1	1.584962501	0	0	0	0	0	0	0	-1	0	0	0	0	0	0
mat9_1_9_1	BnaA03g00450D_BnaC03g00340D	2.5	0.169925001	-0.222392421	0	2	0.321928095	1.321928095	1	1.415037499	0.415037499	0.415037499	0.321928095	0	-0.584962501	0.584962501	0
mat9_1_9_1	BnaA03g00510D_BnaC03g00490D	0	0	0	0	0	0	0	0	0	0	0	0	0	0	-1	0
mat9_1_9_1	BnaA03g00540D_BnaC03g71280D	-1	0	-0.584962501	1.415037499	0	0	0.584962501	0	0	0	0	2	0	0	0	0
mat9_1_9_1	BnaA03g00570D_BnaC03g00870D	2.5	0	0	0	0	0	0	0	0	0	0	0	0	0	0	0
mat9_1_9_1	BnaA03g00780D_BnaC03g01090D	1	0.280107919	0	0	0	0	0	0	0	0	2.5	0	0	0	0	0
mat9_1_9_1	BnaA03g00880D_BnaC03g01210D	0.137503524	0.263034406	0.152003093	0.415037499	1.078002512	0.584962501	0.222392421	0.415037499	0.415037499	0	-1	0	0	0	1	-1
mat9_1_9_1	BnaA03g00910D_BnaC03g01240D	0	-1.584962501	0	0	0	0	0	0	-1	0	0	0	0	-0.584962501	-1	0
mat9_1_9_1	BnaA03g00960D_BnaC03g01310D	0	0	0	0	0	0	0	0	0	0	0	0	1	1	1.584962501	0
mat9_1_9_1	BnaA03g00970D_BnaC03g01320D	0	0	0	0	0	0	0	0	0	0	0	0	0	0	-1	0
mat9_1_9_1	BnaA03g01050D_BnaC03g01410D	0	0	0	0.584962501	0	0	0	0	0	0	0	0	0	0	0	0
mat9_1_9_1	BnaA03g01140D_BnaC03g01510D	0	0	0	0	0	0	0	0	0	0	0	0	0	-2.5	0	0
mat9_1_9_1	BnaA03g01260D_BnaC03g71230D	-0.206450877	0.152003093	0	0	0.347923303	0.222392421	0.2410081	-0.447458977	0.222392421	-0.415037499	-0.192645078	-0.263034406	0.584962501	0	0.584962501	0
mat9_1_9_1	BnaA03g01330D_BnaC03g01680D	0	2	0.584962501	2.054447784	-1	-0.584962501	-1	0.362570079	0	-1	0	-1.192645078	0.584962501	-1	0	0
mat9_1_9_1	BnaA03g01420D_BnaC03g01730D	2.5	-0.137503524	0.321928095	0	0.353636955	0.070389328	0.584962501	0.652076697	1.169925001	-0.362570079	0.847996907	1	0	0.485426827	0	0.415037499
mat9_1_9_1	BnaA03g01480D_BnaC03g01780D	0.502500341	0.552541023	0.547487795	0.222392421	1.180572246	0.736965594	0.710493383	0.637429921	-0.263034406	0.263034406	-0.263034406	0.447458977	0	0.736965594	-0.584962501	0
mat9_1_9_1	BnaA03g01540D_BnaC03g01830D	-0.152003093	0	0	0	0.584962501	0	0	-0.321928095	0.584962501	0	0	0	1	0.584962501	1	0
mat9_1_9_1	BnaA03g01560D_BnaC07g26900D	0	0	0	0	0	0	0	0	0	0	0	0	0	0	-1	0
mat9_1_9_1	BnaA03g01650D_BnaC03g02200D	0.321928095	0	0.106915204	-0.08246216	0	0	0	-0.530514717	0	0.321928095	1	-0.807354922	0	-1	1	0
mat9_1_9_1	BnaA03g01670D_BnaC03g02220D	1.321928095	0.093109404	0	0	0.152003093	0	-0.125530882	0.321928095	0.807354922	0	0.362570079	0.263034406	0	0.415037499	0	-0.584962501
mat9_1_9_1	BnaA03g01690D_BnaC03g02240D	0	0.362570079	-0.169925001	0.222392421	0	0.415037499	0	0.736965594	0	0	0	0	0	0	-1	0
mat9_1_9_1	BnaA03g01750D_BnaC03g02260D	-1.584962501	0	0	1.584962501	-0.584962501	0	0.321928095	0	0	0	0	0.584962501	0	0	0	0
mat9_1_9_1	BnaA03g01890D_BnaC03g02380D	0	0	0	0	0	0	0	0	0	0	0	0	0	0	-1	0
mat9_1_9_1	BnaA03g01930D_BnaC03g02450D	2	1	1	1	1.584962501	0	0	0	1	0	0	0	0	0	-1	0
mat9_1_9_1	BnaA03g01940D_BnaC03g02490D	1.584962501	0.415037499	0	0	0	0	0	0	0	0	0	0	0	1	1	0
mat9_1_9_1	BnaA03g02140D_BnaC03g03170D	1.584962501	0	0	0	0	0	0	0	0	-1	0	0	0	0	0	0
mat9_1_9_1	BnaA03g02200D_BnaC03g03220D	1.584962501	0	0	1	1.584962501	0	0	-1.584962501	0	1	1	1	0	0	0	0
mat9_1_9_1	BnaA03g02220D_BnaC03g03240D	1	1.584962501	0	0	0	1	1.584962501	1	1	1	0	1	0	0	0	0
mat9_1_9_1	BnaA03g02270D_BnaC03g03300D	2.5	1	1	1	1	1.584962501	0	1	1	0	1.584962501	0	0	0	-1.584962501	0
mat9_1_9_1	BnaA03g02400D_BnaC03g03420D	0	0	0	0	0	0	0	0	0	0	0	0	0	0	-1.584962501	0
mat9_1_9_1	BnaA03g02580D_BnaC03g03700D	0	0.637429921	0.765534746	0.777607579	-0.678071905	0.736965594	0.514573173	1.459431619	0	0.321928095	0.415037499	1	-1	-1	0	1
mat9_1_9_1	BnaA03g02790D_BnaC03g04110D	0	0	0	0	0	0	0	0	0	0	0	0	1	0	-1	0
mat9_1_9_1	BnaA03g02910D_BnaC03g04300D	-1	0	0	0	0	0	0	1.584962501	0	0	0	1	0	0	-1	0
mat9_1_9_1	BnaA03g02940D_BnaC03g04340D	1	-0.321928095	0	0	1.584962501	-0.415037499	-0.093109404	1	-1	0	0	0.893084796	0	-1	0	1
mat9_1_9_1	BnaA03g02970D_BnaCnng60870D	-0.807354922	0	0.321928095	0.321928095	0	0.415037499	0	0.415037499	-1	0	0	-0.584962501	0	0	0	0
mat9_1_9_1	BnaA03g03070D_BnaC03g04490D	0	-0.169925001	-0.459431619	0.362570079	0.304854582	0.192645078	0	0	0	0	0.584962501	-0.321928095	0	-0.736965594	0	-0.415037499
mat9_1_9_1	BnaA03g03080D_BnaC03g04500D	0.152003093	0	0	0	0.192645078	-0.321928095	-0.321928095	-0.584962501	0	-0.415037499	0.415037499	-0.321928095	0	0	-1	0
mat9_1_9_1	BnaA03g03230D_BnaC03g04660D	1	0	0	0	0	-1	0	0	0	-1	1	-1	0	-1.584962501	0	0
mat9_1_9_1	BnaA03g03350D_BnaC03g04780D	0	-1	0	1	0	0	0	0	0	0	0	0	0	0	0	0
mat9_1_9_1	BnaA03g03390D_BnaC03g04820D	0	-0.584962501	0.415037499	0	0	0	0	1	0	0	0	0	0	0	0	0
mat9_1_9_1	BnaA03g03860D_BnaC03g05400D	0.485426827	0.847996907	0.807354922	0.807354922	0.736965594	0.584962501	1	0.415037499	0.485426827	1	1.584962501	1	0	0	0	0
mat9_1_9_1	BnaA03g04060D_BnaC03g05660D	0	1	0	1	0	0	0	0	0	0	0	0	0	0	-1	0
mat9_1_9_1	BnaA03g04100D_BnaC03g05690D	0	-1	0	-0.584962501	0	0	0	0	0	0	0	0	0	0	0	-1
mat9_1_9_1	BnaA03g04130D_BnaC03g05720D	0	-0.137503524	0.263034406	-0.222392421	-0.415037499	-0.415037499	0	-0.415037499	-0.584962501	0	0.584962501	0	0	-1	0	-1
mat9_1_9_1	BnaA03g04170D_BnaC03g05770D	0	0	2.5	-0.584962501	0	0	0	0	0	1	0	0	0	-1	0	1
mat9_1_9_1	BnaA03g04330D_BnaC03g05870D	0.547487795	0.299560282	0.540568381	0.378511623	0.40053793	-0.716207034	-0.628031223	-0.540568381	-0.35614381	-0.152003093	-0.91753784	-0.392317423	-0.678071905	-0.788495895	-1.115477217	-1
mat9_1_9_1	BnaA03g04350D_BnaC03g05890D	-1	0	0	0	0	0	0	0	0	0	0	0	-1	0	-1	0
mat9_1_9_1	BnaA03g04520D_BnaC03g06060D	-0.064130337	0.584962501	0	1	0	0	0	0	-0.584962501	-0.584962501	1.321928095	0	0	-1	0	0
mat9_1_9_1	BnaA03g04670D_BnaC03g06200D	-0.736965594	0.540568381	0.415037499	0	0.362570079	0.584962501	0.64385619	-0.115477217	-0.321928095	-1	-0.459431619	-0.584962501	-0.321928095	-0.736965594	-2.321928095	-0.263034406
mat9_1_9_1	BnaA03g04810D_BnaC03g06380D	2	0	0	0	1	0.584962501	1	0	1	0.584962501	-0.584962501	1.321928095	-1	0.584962501	0	0
mat9_1_9_1	BnaA03g04860D_BnaC03g06440D	1.415037499	0	0	0	0	0	0	0	0	0	0	-1	0	0	-1	0
mat9_1_9_1	BnaA03g04880D_BnaC03g06480D	1.169925001	-2.5	0	-1.584962501	1.906890596	-0.321928095	1.678071905	0.222392421	1	-0.415037499	2.050626073	0.494764692	-1	0	-1	-0.321928095
mat9_1_9_1	BnaA03g04950D_BnaC03g06550D	-0.222392421	0.115477217	-0.093109404	0.056583528	0.415037499	0.152003093	0	0.106915204	0	-0.321928095	0.192645078	0	-0.584962501	-0.263034406	-0.736965594	-0.415037499
mat9_1_9_1	BnaA03g05140D_BnaC03g06690D	0	0	1.584962501	0	0	0	1	0.584962501	0	0	0.415037499	1	-1	0.222392421	1.584962501	0
mat9_1_9_1	BnaA03g05230D_BnaC03g06770D	2	0	0	0	0	0	0	0	0	0	0	0	0	0	1	0
mat9_1_9_1	BnaA03g05750D_BnaC03g07470D	0.584962501	-0.099535674	0.321928095	-0.125530882	0	-0.362570079	-0.137503524	-0.106915204	-0.736965594	0.321928095	-0.289506617	-0.299560282	0	0	0	0.584962501
mat9_1_9_1	BnaA03g05860D_BnaC03g07600D	0	2.321928095	0	0	0	0	0	0	0	0	0	0	0	0	1	0
mat9_1_9_1	BnaA03g05920D_BnaC03g07680D	-0.584962501	0	-0.222392421	-0.263034406	0.736965594	0	0.584962501	0	-1.584962501	-0.584962501	-0.584962501	-0.263034406	-1	0	-1	0
mat9_1_9_1	BnaA03g05940D_BnaC03g07700D	1	0.893084796	0	1.222392421	0.584962501	0	1	1	0	0	0	0	0	0.584962501	0	0.415037499
mat9_1_9_1	BnaA03g06000D_BnaC03g07750D	0.736965594	0.847996907	0.378511623	0.807354922	0.584962501	0.584962501	0.415037499	1	0	1	1	0.263034406	0	0	0	0
mat9_1_9_1	BnaA03g06030D_BnaC03g07780D	0	-0.263034406	-0.289506617	-0.415037499	0.415037499	-1.222392421	-0.289506617	0.378511623	-0.415037499	-0.893084796	1	0.700439718	0	-1	0	0
mat9_1_9_1	BnaA03g06040D_BnaC03g07790D	0	0	0.584962501	1	0.584962501	-0.321928095	-1	0	0	0	1	1.584962501	0.736965594	-1	0.807354922	0.584962501
mat9_1_9_1	BnaA03g06120D_BnaC03g07860D	0	0	0	0	0	0	0	0	0	0	0	0	1.584962501	1	1	1
mat9_1_9_1	BnaA03g06150D_BnaC03g07890D	0	0	0	0.415037499	0	0	0	0.584962501	0.222392421	0.415037499	0.415037499	0.415037499	0	0	0	0
mat9_1_9_1	BnaA03g06160D_BnaC03g07930D	1.584962501	0.485426827	0	0.321928095	0.584962501	1.584962501	0.299560282	0.125530882	1	1.584962501	0.362570079	0.222392421	0	0	0	0
mat9_1_9_1	BnaA03g06240D_BnaC03g08040D	0.121990524	0	0	0	0.176877762	0	0	0.378511623	0.263034406	-0.321928095	0.289506617	0.137503524	-1	0	-1	0
mat9_1_9_1	BnaA03g06250D_BnaC03g08050D	0.362570079	0	-0.321928095	-0.415037499	-0.074000581	0	-0.222392421	-0.415037499	0.206450877	0	-0.777607579	-0.485426827	0.584962501	0	0	0
mat9_1_9_1	BnaA03g06530D_BnaC06g05010D	0	0	0	0	0.321928095	0	0	0	1.584962501	0	0	0	1	0	0	0
mat9_1_9_1	BnaA03g06610D_BnaC03g08460D	1	1.321928095	0	1	0	0	0	0	0	0	0	0	0	0	0	0
mat9_1_9_1	BnaA03g06680D_BnaC03g08550D	0.169925001	-0.263034406	0	-0.584962501	-0.74723393	0.106915204	1	-0.321928095	-1.353636955	-0.125530882	0	0.584962501	-0.263034406	-0.584962501	-0.584962501	-0.678071905
mat9_1_9_1	BnaA03g06690D_BnaC03g08560D	1.584962501	0	0	-1	0	0	0	0	0	0	0	0	0	0	0	0
mat9_1_9_1	BnaA03g06730D_BnaC03g08600D	1.321928095	0	0	1.662965013	0	0	0	0	1	0	0.584962501	0	0	0	0	0
mat9_1_9_1	BnaA03g06790D_BnaC03g08690D	0.263034406	0.163498732	0.768674454	0.227410496	0	-0.064130337	0.510615159	0.169925001	0	-0.169925001	-0.105353	0.232660757	0.485426827	0	0.736965594	0.263034406
mat9_1_9_1	BnaA03g06880D_BnaC03g08780D	0	0	0	0	0	0	0	0	0	0	0	0	0	0	-1	0
mat9_1_9_1	BnaA03g06930D_BnaC03g08830D	0	0.788495895	0.38332864	0.584962501	0.263034406	1	1.415037499	0	-0.415037499	1.584962501	0.584962501	0.263034406	1	0	0	0
mat9_1_9_1	BnaA03g07090D_BnaC03g08990D	0	-0.180572246	0	0.152003093	0.637429921	0.299560282	0.152003093	0.415037499	0.395928676	0	-0.289506617	0	0.485426827	0	0.678071905	0
mat9_1_9_1	BnaA03g07150D_BnaC03g09070D	1.502500341	0.514573173	0.736965594	0.584962501	0	0.584962501	0.415037499	0	0	0	0.584962501	0.807354922	1	1	0	0
mat9_1_9_1	BnaA03g07180D_BnaC03g09100D	0	0	0	1	0	0	0	0	0	0	0	0	0	0	0	0
mat9_1_9_1	BnaA03g07200D_BnaC03g09120D	0	-0.584962501	0	0	0	0	0	0	0	0	0	0	0	0	-1	0
mat9_1_9_1	BnaA03g07230D_BnaC03g09150D	2.115477217	0.321928095	-1	0	2.5	0	0	0.807354922	2.5	0	1.222392421	1.321928095	0	-1	0	1
mat9_1_9_1	BnaA03g07240D_BnaC03g09200D	0.304854582	0	-0.415037499	-0.222392421	1	0.584962501	0	-0.263034406	0.415037499	0	-0.415037499	0.263034406	-0.584962501	-0.584962501	-1.584962501	-0.584962501
mat9_1_9_1	BnaA03g07550D_BnaC03g09570D	0	0	0	0	0	0	0	-1	0	0	0	0	0	0	-1	0
mat9_1_9_1	BnaA03g07740D_BnaC03g09740D	1.584962501	0.263034406	0.652076697	-0.321928095	1	1	0.584962501	-0.263034406	0	0.415037499	1	-0.485426827	0	0.584962501	-1	1.584962501
mat9_1_9_1	BnaA03g07760D_BnaC03g09760D	0	0	0.222392421	0.415037499	0.321928095	1	0.415037499	0	0.321928095	0	0.415037499	0.736965594	0	0.584962501	0	0
mat9_1_9_1	BnaA03g07980D_BnaC03g10040D	2.321928095	0.275634443	0.736965594	0.893084796	1.047305715	1.321928095	0.584962501	1.169925001	0.584962501	0.263034406	1.584962501	0.222392421	-0.584962501	-1.169925001	-0.584962501	1.321928095
mat9_1_9_1	BnaA03g08070D_BnaCnng36150D	0.289506617	-0.162620201	0	-0.15277028	0.189033824	0.031026896	0.140481224	-0.236067358	-0.678071905	-0.289506617	-0.295455884	-0.20069735	-0.08246216	-0.478047297	-0.485426827	-0.222392421
mat9_1_9_1	BnaA03g08170D_BnaC03g10370D	-1	0	0	0	0	0	0.247927513	0	0	0	-0.40053793	1	0	0	0	1
mat9_1_9_1	BnaA03g08410D_BnaC03g10700D	1	0	0	0	0	0	0	0	0	-1	0	0	0	0	-1	0
mat9_1_9_1	BnaA03g08550D_BnaCnng47970D	0.169925001	0.222392421	0	0.485426827	0.415037499	0.678071905	0.321928095	0.736965594	0.678071905	0	0.736965594	0.807354922	-1	0.584962501	0	0
mat9_1_9_1	BnaA03g08590D_BnaC03g10890D	2.5	0.710493383	0.565597176	0.893084796	1.584962501	1.321928095	0.530514717	0.321928095	0	0	1.415037499	1.736965594	1	1	1.584962501	0
mat9_1_9_1	BnaA03g08740D_BnaC03g11070D	2	0	1.222392421	0.378511623	0	0	0	0.807354922	0	0	0	0	0	0	-1	0
mat9_1_9_1	BnaA03g08780D_BnaC03g11100D	0	0	0	0	0	0	0	0	0	0	0	0	0	0	0	-1
mat9_1_9_1	BnaA03g08950D_BnaC03g11200D	0	1.459431619	0.7589919	0	0.777607579	1.169925001	-0.678071905	-0.415037499	-1	-2	-0.584962501	-0.584962501	-0.584962501	-0.415037499	-1	-0.584962501
mat9_1_9_1	BnaA03g08980D_BnaC03g11210D	-1	-1.584962501	0	0	0	0	0	0	0	-1	0	0	0	-1	-1.584962501	0
mat9_1_9_1	BnaA03g09110D_BnaC03g11430D	-1.584962501	0	0	0	0	0	0	0	0	0	0	0	1	0	-1	0
mat9_1_9_1	BnaA03g09160D_BnaC03g11460D	0	0	0	0	0	0	0	0	0	-1	0	0	0	0	-1	0
mat9_1_9_1	BnaA03g09170D_BnaC03g11480D	0.893084796	1.388606859	0.81422617	1.235628248	0.013420516	0.447458977	0.426264755	0.968749066	-0.736965594	0.415037499	-0.584962501	0.874469118	0	0	0.584962501	0
mat9_1_9_1	BnaA03g09180D_BnaC03g11510D	-0.103093493	-0.08061846	-0.076621282	-0.1740294	0.77827043	0.194728392	0.065887936	0.015266757	0.790991476	-0.140481224	0.205584134	0.181329765	0.478047297	-0.222392421	0.847996907	0.075948853
mat9_1_9_1	BnaA03g09420D_BnaC09g24680D	0	0	0	0	0	0	0	0	0	-1	0	0	0	0	-1	-1
mat9_1_9_1	BnaA03g09560D_BnaC03g12060D	-0.862496476	-0.238159737	0.115477217	-0.05246742	0.459431619	-0.2410081	-0.067114196	0.255257055	0.736965594	0.280107919	0.064130337	0.152003093	0.362570079	0.540568381	0.736965594	0.347923303
mat9_1_9_1	BnaA03g09590D_BnaC03g12100D	0	0	0	0	0	0	0	0	0	0	0	0	0	0	0	-1
mat9_1_9_1	BnaA03g09790D_BnaCnng64310D	1	1	0	-1	0	0	0	0	0	-0.415037499	0	1	0	-2	0	0
mat9_1_9_1	BnaA03g09800D_BnaC03g12430D	1	0.137503524	0.652076697	0.169925001	0.807354922	0.777607579	0.584962501	0.847996907	-0.415037499	0.222392421	1	0.736965594	0	1.321928095	-1	-0.584962501
mat9_1_9_1	BnaA03g09830D_BnaC03g12460D	0.563900885	0.234465254	0.560714954	0.392317423	0.339486466	0.404390255	0.505235308	0.443606651	0	0.169925001	0.222392421	0.137503524	0.169925001	0.263034406	0.222392421	0.192645078
mat9_1_9_1	BnaA03g09860D_BnaC03g12490D	0.678071905	0.247927513	0.392317423	0.38332864	0.2410081	0.247927513	0.247927513	0.556393349	0.415037499	-0.192645078	-0.530514717	0.280107919	0	0.192645078	1	0.584962501
mat9_1_9_1	BnaA03g09940D_BnaC03g12590D	-0.584962501	0	0.584962501	0	0	0	0	0	-0.584962501	0	0	0	0	0	-1	0
mat9_1_9_1	BnaA03g09950D_BnaC03g12600D	0.459431619	-0.125530882	0.169925001	0.321928095	-0.263034406	0	0	0.321928095	0.415037499	0	-0.415037499	-0.222392421	0	-1	-1	0
mat9_1_9_1	BnaA03g09980D_BnaC03g12640D	0.222392421	-0.192645078	0.192645078	0.192645078	0.321928095	0	0	0.263034406	0.415037499	0	1	0.321928095	0	1	-1	0
mat9_1_9_1	BnaA03g10060D_BnaC03g12720D	0	0	0	0	0	0	0	0	0	0	0	2.321928095	0	0	0	0
mat9_1_9_1	BnaA03g10100D_BnaC03g12740D	2.321928095	0	0	0	0	0	0	0	0	0	0	0	0	0	1	0
mat9_1_9_1	BnaA03g10120D_BnaC03g12790D	-0.415037499	0	0	1	0	0	0	0	0	0	0	0	0	0	0	0
mat9_1_9_1	BnaA03g10130D_BnaC03g12810D	2.5	0	0	0	0	0	0	0	0	0	0	0	0	0	0	0
mat9_1_9_1	BnaA03g10140D_BnaC03g71560D	0	-0.192645078	0	0	0.584962501	1.584962501	0	0.263034406	-1	0	1	0.584962501	0	0	0	0
mat9_1_9_1	BnaA03g10240D_BnaC03g12920D	-0.777607579	0.2410081	0.362570079	0.321928095	0.362570079	0.415037499	0.485426827	0.584962501	0.485426827	0.321928095	0	0.678071905	1	0.321928095	0	0
mat9_1_9_1	BnaA03g10320D_BnaC03g12990D	1.584962501	-0.152003093	0.584962501	0	1	-0.321928095	0.125530882	-0.459431619	-0.584962501	-0.485426827	-0.137503524	-0.415037499	1	0	1	-1
mat9_1_9_1	BnaA03g10580D_BnaC03g13270D	0	0	0	0	0	0	0	0	0	0	0	0	0	0	-1	0
mat9_1_9_1	BnaA03g10710D_BnaC03g13390D	1.584962501	0.362570079	-0.485426827	0.321928095	0	0	0	-0.415037499	0	1	1	1.584962501	0	0	0	0
mat9_1_9_1	BnaA03g10740D_BnaC03g13410D	0	0	0	0	0	0	1	0	-1	0	0.514573173	0	0	0	0	0
mat9_1_9_1	BnaA03g10770D_BnaC03g13440D	-0.652076697	0.152003093	0.381090167	0.332575339	1.091147888	0.584962501	-0.115477217	0.253756592	0.637429921	0.584962501	0	0.473931188	0.415037499	0.263034406	0.584962501	0
mat9_1_9_1	BnaA03g11130D_BnaC03g13910D	2	0	0	0	0	0	0	0	0	-0.415037499	0	0	0	-0.289506617	0	-1.628031223
mat9_1_9_1	BnaA03g11350D_BnaC03g14170D	0.415037499	0.736965594	0	1	0	0	0	0.415037499	0	1.584962501	1	1	0	1	1	0
mat9_1_9_1	BnaA03g11420D_BnaC03g14240D	0	0	0	0	0	0	0	0	0	0	1	0	0	0	0	0
mat9_1_9_1	BnaA03g11680D_BnaC03g71820D	2.5	1	0	0	0	1	0	0	0.584962501	1	0	0	0	1	0	0
mat9_1_9_1	BnaA03g11700D_BnaC03g71790D	2.5	0	0	0	0	0	0	0	0	0	0	0	0	0	0	0
mat9_1_9_1	BnaA03g11780D_BnaC03g14480D	2.5	0	0	0	0	0	0	0	0	0	0	0	0	0	0	0
mat9_1_9_1	BnaA03g11800D_BnaC03g14510D	2	0	0	0.584962501	-0.415037499	-1	0	1	0	0	0	0	0	0	0	0
mat9_1_9_1	BnaA03g11890D_BnaC03g14620D	0	0	0	0	0	0	0	0	0	1	0	0	0	0	1	0
mat9_1_9_1	BnaA03g11900D_BnaC03g14630D	0	0	0	0	0	0	0	0	0	0	0	0	0	0	-1	0
mat9_1_9_1	BnaA03g12000D_BnaC03g14730D	-1	2	0	1	-2.169925001	0	0	0	-1	0	0	0	0	0	0	0
mat9_1_9_1	BnaA03g12070D_BnaC03g71880D	2.321928095	0	0	0	0	0	0	0	0	0	0	0	0	0	0	0
mat9_1_9_1	BnaA03g12130D_BnaC03g14840D	0.530514717	0.415037499	0.347923303	0.387023123	0.459431619	0.777607579	-0.321928095	0.152003093	-0.584962501	0	-0.678071905	0.652076697	0.584962501	1.415037499	0	0
mat9_1_9_1	BnaA03g12220D_BnaC03g14980D	0.584962501	0	2	0	2.5	0	2	0	0	0	0	0	0	0	0	0
mat9_1_9_1	BnaA03g12290D_BnaC03g14920D	-0.2410081	0.152003093	0	-0.584962501	-0.120294234	0.125530882	0.485426827	0.584962501	-0.222392421	-0.192645078	0	0.362570079	-0.584962501	0.192645078	0	-0.321928095
mat9_1_9_1	BnaA03g12320D_BnaC03g14960D	0	0	0	0	0	0	0.584962501	-0.736965594	0	0	0	-0.584962501	0	0	-1	0
mat9_1_9_1	BnaA03g12600D_BnaC03g15470D	-1	0.530514717	0.415037499	-0.222392421	-1	0	0.584962501	0.321928095	1	0	-1	1	0	0	-1	0
mat9_1_9_1	BnaA03g12700D_BnaC03g15580D	0	0	0	0	0	0	0	0	0	0	0	0	0	0	-1	0
mat9_1_9_1	BnaA03g12780D_BnaC03g15630D	0.584962501	0	0	1	0	0	0	0	0	0	0	0	0	0	-1	0
mat9_1_9_1	BnaA03g12800D_BnaC03g15660D	0	-0.584962501	-0.736965594	-0.415037499	0	0	-1	0	-1	0	0	0	0	0	-1	0
mat9_1_9_1	BnaA03g12990D_BnaC03g15840D	2.5	0.2410081	-0.152003093	0.415037499	0.415037499	0.415037499	0.459431619	0.222392421	0	0.321928095	0.125530882	0.137503524	1	0	0	1
mat9_1_9_1	BnaA03g13010D_BnaC03g15870D	2.5	0.530514717	0.321928095	0.700439718	-0.584962501	0	0.415037499	0.584962501	0	0.415037499	0	0.321928095	1	1	0	1
mat9_1_9_1	BnaA03g13020D_BnaC03g15880D	0	0	0	0	0	0	0	0	0	0	0	0	0.415037499	1	0.415037499	0.584962501
mat9_1_9_1	BnaA03g13070D_BnaC03g15940D	0.921997488	0.192645078	0.160464672	0.125530882	0.321928095	0.206450877	0.310340121	0.308122295	0.443606651	0.415037499	0.234465254	0.295455884	0.321928095	0.125530882	0	0.530514717
mat9_1_9_1	BnaA03g13180D_BnaC03g15990D	-0.710493383	0.093109404	0	0	-0.415037499	0	0.222392421	0.222392421	0	-0.263034406	0.222392421	0.485426827	0	-0.415037499	-0.584962501	-0.584962501
mat9_1_9_1	BnaA03g13190D_BnaC03g16000D	0	1	0	0.807354922	-1	0.584962501	0	1	0	0.584962501	0	0	1	0	0	0
mat9_1_9_1	BnaA03g13210D_BnaC03g16020D	0.485426827	0	-0.321928095	-0.415037499	0	-0.415037499	-0.321928095	0.415037499	0	0.584962501	-0.321928095	1	0	0	1	-1
mat9_1_9_1	BnaA03g13280D_BnaC03g16090D	-0.169925001	0.144389909	0.387023123	0.106915204	0.514573173	0.652076697	0.362570079	0.321928095	0	0.584962501	0.584962501	0.362570079	0.584962501	0	1	0.415037499
mat9_1_9_1	BnaA03g13300D_BnaC03g16110D	2.169925001	0	0	0	0	0	0.736965594	0	0	0	0	0	1.584962501	0	0	0
mat9_1_9_1	BnaA03g13330D_BnaC03g16140D	0.959358016	0.263034406	0	0.584962501	-0.518467089	0.584962501	0.415037499	0	-0.346175641	-0.263034406	-0.321928095	0.321928095	-0.321928095	-0.192645078	0	0.192645078
mat9_1_9_1	BnaA03g13380D_BnaC03g16200D	-2.321928095	0.584962501	0	1.584962501	0	0	-1	1	0	0	0	1	0	0	0	0
mat9_1_9_1	BnaA03g13420D_BnaC03g16230D	0.736965594	0.780686972	0.665580961	0.669851398	0.551409941	0.210566986	0.561878888	0.5334322	0.530514717	0.353636955	0.639410285	0.169925001	0.321928095	0.247927513	0.584962501	0.289506617
mat9_1_9_1	BnaA03g13580D_BnaC03g16490D	-1	0	1	1	0	0	0	0	0	0	0	0	0	0	-1	0
mat9_1_9_1	BnaA03g13630D_BnaC03g16530D	0	0	0	0	0	0	0	0	0	-1	0	0	0	0	-1	0
mat9_1_9_1	BnaA03g13720D_BnaC03g16630D	0.280107919	0.064130337	0	0	-0.106915204	0	-0.137503524	0.137503524	-0.263034406	0	0	-0.222392421	0	-0.222392421	-0.584962501	0
mat9_1_9_1	BnaA03g13890D_BnaC03g16840D	2.5	1.222392421	0.263034406	0.847996907	0.807354922	0.678071905	0	0.485426827	1.222392421	0.321928095	1	0.222392421	-1	0	0	0
mat9_1_9_1	BnaA03g13940D_BnaC03g16900D	0	0	0	1	0	0	0	0	0	0	0	0	0	0	0	0
mat9_1_9_1	BnaA03g14030D_BnaC03g16990D	0	0	0	1	0	0	0	0	0	0	0	0	0	0	0	0
mat9_1_9_1	BnaA03g14140D_BnaC03g17110D	-0.08246216	0.514573173	-0.089005006	0.784662336	-0.614863986	-0.086804828	-0.020464103	0.59421651	-0.184424571	-0.307428525	-0.321928095	0.096215315	0.070389328	-0.120294234	0.218640286	0
mat9_1_9_1	BnaA03g14180D_BnaC03g17140D	-1	0.222392421	0	0	1	1.584962501	2.201633861	0	0	-0.584962501	0	0	0	-1.807354922	0	0
mat9_1_9_1	BnaA03g14250D_BnaC03g17230D	0	0	0	0	0	0	0	0	0	0	0	0	0	0	-1	0
mat9_1_9_1	BnaA03g14370D_BnaC03g17430D	0	0.736965594	0.485426827	0.662965013	0.584962501	-0.584962501	0	0.263034406	0	0	0	0.584962501	0	0	-1	0
mat9_1_9_1	BnaA03g14380D_BnaC03g17440D	1.584962501	0.347923303	-0.137503524	0	0.502500341	-0.169925001	0.321928095	-0.736965594	0.485426827	-0.321928095	0	0.222392421	0	0	0	1
mat9_1_9_1	BnaA03g14420D_BnaC03g17470D	0	-0.530514717	0.736965594	0.152003093	2	-0.584962501	-1	0.263034406	0.807354922	-1	-0.584962501	0.678071905	0	-0.584962501	-1	-0.584962501
mat9_1_9_1	BnaA03g14440D_BnaC03g17490D	-0.485426827	-0.184424571	-0.152003093	-0.341036918	0.678071905	-0.115477217	-0.206450877	0.206450877	0.263034406	-0.192645078	0	-0.347923303	0	-0.584962501	-0.584962501	0
mat9_1_9_1	BnaA03g14530D_BnaC03g17570D	-1	0	0	0	0	0	0	0	-1	0	0	0	0	0	0	0
mat9_1_9_1	BnaA03g14720D_BnaC03g17770D	1.502500341	1	0	1	0	0	0	0	0	0	0	0	0	0	0	0
mat9_1_9_1	BnaA03g14860D_BnaC03g71920D	1.263034406	-0.152003093	0	-0.415037499	-0.2410081	-0.137503524	-0.125530882	-0.152003093	0.652076697	-0.485426827	-0.137503524	-0.093109404	-1	-0.415037499	-0.584962501	-0.584962501
mat9_1_9_1	BnaA03g14970D_BnaC03g17990D	0	-1	-1	0	0	0	0	0	-1	-1	0	0	0	0	0	0
mat9_1_9_1	BnaA03g15100D_BnaC03g18120D	2	1	0.736965594	0.584962501	0	0	1	0	0	0	1	0	0	0	0	0
mat9_1_9_1	BnaA03g15120D_BnaC03g18140D	2	0	0	0	0	0	0	0	0	0	0	0	0	0	0	0
mat9_1_9_1	BnaA03g15240D_BnaC03g18380D	0	0	0	0	0	0	0	0	0	0	0	0	0	0	-1	0
mat9_1_9_1	BnaA03g15410D_BnaC03g18630D	0.691877705	0.485426827	0.35614381	0.35614381	0.228268988	0.432959407	0.222392421	0.440572591	0.304854582	0.415037499	0.222392421	0.289506617	0.263034406	0.152003093	0	0.415037499
mat9_1_9_1	BnaA03g15480D_BnaC03g18690D	0	0	0	-1	0	0	0	0	-1	0	0	0	0.334419039	-0.067114196	0.192645078	0.40053793
mat9_1_9_1	BnaA03g15630D_BnaC03g18830D	0	-1	-1	-1	0	0	-1	0	-1	0	-1	0	0	0	0	0
mat9_1_9_1	BnaA03g15710D_BnaC03g18900D	0	0.540568381	0.530514717	0.378511623	0.678071905	0.485426827	0.485426827	0.584962501	0	0.321928095	0.321928095	0.485426827	0	0	0	0
mat9_1_9_1	BnaA03g15730D_BnaCnng38020D	0	0	0	0	0	0	0	0	0	0	0	0	0	0	-1	0
mat9_1_9_1	BnaA03g15770D_BnaCnng37970D	0	-0.321928095	-0.321928095	0	0	0	-0.584962501	0.415037499	1	-0.584962501	-1	0	0	1	0	0
mat9_1_9_1	BnaA03g15800D_BnaC03g18940D	-0.415037499	-0.169925001	-0.321928095	-0.362570079	0	0	-0.736965594	-0.415037499	0	0	-0.584962501	0	-1	0	-1	0
mat9_1_9_1	BnaA03g15880D_BnaC03g19010D	0	0	0	0	0	0	0	0	-1	0	0	0	0	0	-1	0
mat9_1_9_1	BnaA03g15900D_BnaC03g19030D	2.5	-0.378511623	-0.2410081	-0.289506617	0.584962501	0	0	0	0.736965594	0	0	0.415037499	0	0	-0.584962501	-1
mat9_1_9_1	BnaA03g16040D_BnaC03g19230D	-0.321928095	-0.192645078	0.263034406	-0.415037499	0.321928095	0.263034406	-0.415037499	-0.736965594	0	-0.321928095	0.807354922	-0.459431619	0	-0.584962501	0.584962501	0
mat9_1_9_1	BnaA03g16060D_BnaC03g19260D	0.584962501	0.2410081	0.169925001	0.289506617	0	0	0	-0.304854582	0.415037499	-0.152003093	0	-0.144389909	0	0	-0.584962501	0
mat9_1_9_1	BnaA03g16090D_BnaC03g19290D	1.584962501	0	0	0	0	0	0	0	0	1	0	0	0	0	1	0
mat9_1_9_1	BnaA03g16220D_BnaC03g19490D	0	0	0	0	0	0	0	0	0	0	0	0	0	0	-1	0
mat9_1_9_1	BnaA03g16280D_BnaC03g19550D	0	0	0	0	0	1	0	0	0	2	0	1	1	0	0	0
mat9_1_9_1	BnaA03g16310D_BnaC03g19610D	2.321928095	0.415037499	-0.415037499	0.736965594	1.584962501	-1	0	-1	0	0	1.584962501	0	0	0	0	0
mat9_1_9_1	BnaA03g16350D_BnaC03g19660D	0	0	0	0	0	0	0	0	0	0	0	0	0	0	-2.321928095	0
mat9_1_9_1	BnaA03g16370D_BnaC03g19680D	-0.415037499	0	0	0	0	1	1.584962501	1.584962501	0	0	0.584962501	1.584962501	0	0	-1	0
mat9_1_9_1	BnaA03g16400D_BnaC03g19750D	0	0	0	0	0	0	0	0	1	0	0	0	0	0	1.584962501	0
mat9_1_9_1	BnaA03g16410D_BnaC03g19770D	0	0	0	0	0	0	0	0	0	-1.584962501	0	0	0	0	-1	-1
mat9_1_9_1	BnaA03g16610D_BnaC03g20040D	0	0	0	0	0	0	0	0	0	0	0	0	0	0	-1	0
mat9_1_9_1	BnaA03g16760D_BnaC03g20230D	0	0	0	0	0	0	0	0	-1	0	0	0	0	0	-1	0
mat9_1_9_1	BnaA03g16910D_BnaC03g20430D	0	0	0	0	0	0	0	0	0	0	0	0	0	0	-0.678071905	0.584962501
mat9_1_9_1	BnaA03g16950D_BnaC03g20490D	0	-0.137503524	-0.321928095	-0.263034406	0	0.169925001	0	0	-1.584962501	-0.415037499	0	0	0	0	0	0
mat9_1_9_1	BnaA03g16960D_BnaC03g20500D	0	-0.263034406	0.415037499	1.584962501	0.321928095	0	0	2.5	0	0	0	0.584962501	0	0	-1	0
mat9_1_9_1	BnaA03g17070D_BnaC03g20580D	1	0	0	0	0	0	0	0	0	0	0	0	0	0	0	1
mat9_1_9_1	BnaA03g17100D_BnaC03g20620D	0.920031695	-0.234465254	0.133266531	0.144389909	-0.514573173	-0.91753784	0.187932951	0	-0.584962501	-0.584962501	0.631132682	-0.160464672	0	-0.807354922	-0.415037499	-0.263034406
mat9_1_9_1	BnaA03g17170D_BnaC03g20680D	-0.214124805	0	-0.157541277	-0.157541277	-0.152003093	-0.125530882	0	-0.289506617	-0.152003093	-0.222392421	0.169925001	0.415037499	-0.736965594	-0.192645078	-1	-0.485426827
mat9_1_9_1	BnaA03g17210D_BnaCnng48130D	0	0	0	0	0	0	0	0	0	0	0	0	0	0	-1	0
mat9_1_9_1	BnaA03g17230D_BnaC03g20700D	0	0	0	0	0	0	0	0	0	0	1.169925001	0	0.584962501	-1	0	1.321928095
mat9_1_9_1	BnaA03g17270D_BnaC03g20750D	-0.115477217	1.263034406	0.652076697	0.637429921	0.514573173	0.847996907	0.584962501	0.584962501	0.321928095	0	-0.362570079	0.459431619	0	0.321928095	0	0
mat9_1_9_1	BnaA03g17570D_BnaC03g21010D	1.584962501	0	0.222392421	-0.263034406	0	0	0	-0.415037499	0	0	-1	0.222392421	0	1	0	0
mat9_1_9_1	BnaA03g17650D_BnaC03g21190D	0	0	0	0	0	0	0	0	0	0	0	0	1	1	0.584962501	0
mat9_1_9_1	BnaA03g17720D_BnaC03g21240D	0	0.222392421	0	1	0	-1	0	0	0	0	0	0	0	-0.736965594	1	0
mat9_1_9_1	BnaA03g17750D_BnaCnng41520D	0.180572246	0.584962501	0.222392421	1.115477217	0.482392767	-0.485426827	0.289506617	0.131244533	-1.402098444	-0.736965594	0.157541277	-0.111031312	0	-0.584962501	1	-1
mat9_1_9_1	BnaA03g17900D_BnaC03g21430D	2.5	0	0	0	0	0.584962501	0.415037499	0	-1	-1	0	0	0	-1.584962501	0	0
mat9_1_9_1	BnaA03g17910D_BnaC03g21440D	0	0	0	0	1	0	0	0	0	0	0	0	0	-1	-1	0
mat9_1_9_1	BnaA03g17930D_BnaC03g21490D	2.321928095	0.584962501	0.678071905	0	0	1	0	0	0	0	0	0	0	0	0	0
mat9_1_9_1	BnaA03g17940D_BnaC03g72220D	0	0	0	0	0	0	0	0	0	0	1.459431619	0	0	0	1	0
mat9_1_9_1	BnaA03g18230D_BnaC03g21760D	0	0	0	0	0	0	0	0	0	0	0	0	0	0	-1	0
mat9_1_9_1	BnaA03g18300D_BnaC03g21800D	1	0	2.5	0	0	0	1	0	0	0	0	0	-1	0	0	0
mat9_1_9_1	BnaA03g18370D_BnaC03g21890D	2.5	0.736965594	0	0.321928095	-0.38466385	0.514573173	-0.64385619	0.2410081	-0.120294234	0.321928095	-0.637429921	-0.628031223	0.415037499	0.678071905	1.321928095	0.321928095
mat9_1_9_1	BnaA03g18390D_BnaC03g21900D	0	0	0	0	0	0	0	0	-1	0	0	0	-1	0	0	0
mat9_1_9_1	BnaA03g18470D_BnaC03g21950D	0	0	0	0	0	0	0	0	0	0	0	0	0	0	-1.584962501	0
mat9_1_9_1	BnaA03g18480D_BnaC03g21960D	0	2.5	0	1	0	0	0	0	0	-1	0	0	0	0.321928095	1	0.736965594
mat9_1_9_1	BnaA03g18600D_BnaC03g22090D	2	0	0	0	0	1	0	0	0	0.321928095	1	0	0	0	0	0.584962501
mat9_1_9_1	BnaA03g18700D_BnaC03g22210D	2	0	0.222392421	0.192645078	-0.678071905	0.584962501	-0.192645078	0.222392421	-0.415037499	0.807354922	-0.736965594	1	0	1	1	0.584962501
mat9_1_9_1	BnaA03g18870D_BnaC03g72350D	2	0.321928095	0	0	0	1	0	0	0	-1	0	0	0	0	0	0
mat9_1_9_1	BnaA03g18960D_BnaC03g22510D	0	0	0	1	0	0	0	0	0	0	0	0	0	0	0	0
mat9_1_9_1	BnaA03g19040D_BnaC03g22650D	0	0	0	0	0	0	0	0	0	-1	0	0	0	0	-1	0
mat9_1_9_1	BnaA03g19070D_BnaC03g22690D	0	0	0	0	0	0	0	0	0	0	0	0	0	0	-1	0
mat9_1_9_1	BnaA03g19130D_BnaC03g22750D	1	0	0	1	0	0	0	0	0	0	0	0	0	0	-1	2
mat9_1_9_1	BnaA03g19140D_BnaC03g22760D	1.584962501	0	0	0	0	0	0	0	0	0	0	0	0	0	1	0
mat9_1_9_1	BnaA03g19340D_BnaC03g23160D	0	0	0	-0.415037499	0	0	0	0	0	0	0	0	0	1	-1	1
mat9_1_9_1	BnaA03g19360D_BnaC03g23200D	0	0	0	0	0	-0.584962501	0	0	-1.584962501	-1	0	0	0	0	0	0
mat9_1_9_1	BnaA03g19430D_BnaC03g23310D	0	0	0	0	0	0	0	0	0	-1	0	0	0	-2.321928095	0	0
mat9_1_9_1	BnaA03g19460D_BnaC03g23340D	0.736965594	0.584962501	0	0	0	0	0	1.584962501	0	-0.584962501	0	1	0	-1	-1	0
mat9_1_9_1	BnaA03g19560D_BnaC03g23450D	0.584962501	0	0	0	0	0	0	0	0	0	0	0	1	0	0	1
mat9_1_9_1	BnaA03g19730D_BnaC03g23620D	0	0	0	0	0	0	0	0	0	0	0	0	0	0	0	-1
mat9_1_9_1	BnaA03g19900D_BnaC03g23880D	0	0	0	0	0	0	0	0	0	0	0	0	0	0	-0.584962501	0
mat9_1_9_1	BnaA03g19940D_BnaC03g23940D	0.584962501	-0.415037499	-0.584962501	-1	1	0	1	1	0.321928095	-0.415037499	0.584962501	0	-0.584962501	-0.415037499	-0.584962501	0
mat9_1_9_1	BnaA03g19980D_BnaC03g23980D	0	0	0	0	0	0	0	0	0	-1	0	0	-1	0	-1	0
mat9_1_9_1	BnaA03g20060D_BnaC03g24050D	0	0	0	1.584962501	0	0	0	0	0	0	0	0	0	0	-1	0
mat9_1_9_1	BnaA03g20100D_BnaCnng57950D	-0.321928095	-0.299560282	-0.263034406	-0.299560282	0	-0.263034406	-0.678071905	0	1	0	0	-0.115477217	0	-1	0	0
mat9_1_9_1	BnaA03g20140D_BnaCnng31620D	1	0.485426827	0.263034406	0	0	0	1	0	0	0	1.584962501	0	1	1	0	0
mat9_1_9_1	BnaA03g20180D_BnaC03g24090D	2.392317423	1.321928095	0	0	0	0	0	0	-1	-1	0	0	0	-1	-1	0
mat9_1_9_1	BnaA03g20260D_BnaC03g24230D	0	0	0	0	0	0	0	0	0	0	0	0	-1	0	0.584962501	-1
mat9_1_9_1	BnaA03g20290D_BnaC03g24270D	0	1.584962501	0	0	0	0	0	0	0	0	0	0	0	0	-1	0
mat9_1_9_1	BnaA03g20320D_BnaC03g24300D	0	0	0	0	-0.540568381	0	0	0	0	0	0	0	1	0	-1.584962501	0
mat9_1_9_1	BnaA03g20350D_BnaC03g24370D	2.5	-0.584962501	-0.347923303	-0.415037499	-0.263034406	-0.415037499	-0.459431619	-0.584962501	0	0	-0.415037499	-0.321928095	1	0	0	-1
mat9_1_9_1	BnaA03g20360D_BnaC03g24380D	0	0.777607579	0.530514717	0.459431619	0.584962501	1	0.321928095	0.321928095	0	0	-0.415037499	0	0	0	1	0
mat9_1_9_1	BnaA03g20450D_BnaC03g24450D	0	0	0	0	0	0	0	0	0	0	0	0	0	0	-1	0
mat9_1_9_1	BnaA03g20540D_BnaC03g24580D	0	-0.263034406	0	0	0	0	0.263034406	0	0	-0.415037499	0	0	0	-1	-1	0
mat9_1_9_1	BnaA03g20550D_BnaC03g24590D	2	0.180572246	0.378511623	0	0.584962501	0.765534746	0.736965594	0.263034406	0	0.263034406	0	0.378511623	0	0	-0.584962501	0
mat9_1_9_1	BnaA03g20690D_BnaC03g24720D	-1.247927513	0	0	0	0	0	0	0	-1	0	0	0	0	0	-1	0
mat9_1_9_1	BnaA03g20760D_BnaC03g24810D	0	0	0	0	0	0	0	0	0	0	0	0	0	0	-1.584962501	0
mat9_1_9_1	BnaA03g20950D_BnaC03g25050D	0	1	1	1	0	0	0	1	0	0	0	0	0	0	0	0
mat9_1_9_1	BnaA03g21030D_BnaC03g25090D	0	0.584962501	0.415037499	1	0	0	0	1	0	0	0	0	0	0	0	0
mat9_1_9_1	BnaA03g21070D_BnaC03g25130D	0	0.415037499	0.321928095	0	0	0	1	1.584962501	0	1	0	0	0.584962501	0	-0.321928095	0
mat9_1_9_1	BnaA03g21080D_BnaC03g25140D	0	-0.106915204	0	0.180572246	-0.321928095	0.353636955	0.263034406	0.321928095	0	0	0.584962501	0.584962501	0	0.736965594	1	0.584962501
mat9_1_9_1	BnaA03g21130D_BnaC03g25210D	0	0	0	0	0	0	0	0	-1	0	0	0	0	0	0	0
mat9_1_9_1	BnaA03g21280D_BnaC03g25640D	0	0	0	0	0	0	0	0	0	-1	0	0	0	0	-1	0
mat9_1_9_1	BnaA03g21330D_BnaC03g16510D	0	0	0	1	0	0	0	0	0	1.321928095	0	0	0.584962501	0	1	0.263034406
mat9_1_9_1	BnaA03g21340D_BnaC03g25710D	-1	-0.665580961	0.415037499	0.736965594	0	0	2.321928095	-0.584962501	0	-1.584962501	1	0	0	0	-1	0
mat9_1_9_1	BnaA03g21350D_BnaC03g25720D	-0.125530882	-0.415037499	-1	0	0	0	0	0	0.584962501	0	0	0.584962501	0	0	0	-1
mat9_1_9_1	BnaA03g21590D_BnaC03g72420D	0.584962501	0	0	0	0	0	0	0	0	0	0	0	-1	0	-1	0
mat9_1_9_1	BnaA03g21600D_BnaC03g72430D	0	0	0	0	0	0	0	0	0	0	0	0	0	0	0	-1
mat9_1_9_1	BnaA03g21640D_BnaC03g72480D	0	0	0	0	0	0	0	0	0	0	0	0	0	0	-1	0
mat9_1_9_1	BnaA03g21680D_BnaC03g25950D	0	-0.584962501	1	0.584962501	0	0	0	0	-1	-1	0	0	-1	0	0	0
mat9_1_9_1	BnaA03g21750D_BnaC03g26020D	0	0	0	0	0	0	0	0	0	0	0	0	0	0	-1	0
mat9_1_9_1	BnaA03g21770D_BnaC03g26040D	-0.347923303	0.095157233	0.258311996	0.156119202	0.784271309	0.438884241	0.506959989	0.163498732	0.253756592	0.478047297	0.884522783	0.497499659	0.530514717	0.605721061	-1.222392421	0.459431619
mat9_1_9_1	BnaA03g21790D_BnaC03g26060D	1.321928095	0	0	2	0	0	0	0.652076697	1	0	0	0.152003093	0	0	0	0
mat9_1_9_1	BnaA03g21830D_BnaC03g26100D	0.215728691	0	0	0.485426827	0	0	0	-1	0	-1	0	0	0	0	0	-1.584962501
mat9_1_9_1	BnaA03g21910D_BnaC03g26210D	0	0	0	0	0	0	0	0	0	-1.584962501	0	0	-1	0	-1	0
mat9_1_9_1	BnaA03g21980D_BnaC03g26300D	0.678071905	0.192645078	0.137503524	-0.115477217	0	-0.222392421	-0.263034406	-0.169925001	0.584962501	-0.321928095	-0.415037499	-0.192645078	-0.584962501	-0.321928095	-1	0
mat9_1_9_1	BnaA03g21990D_BnaC03g26320D	1	0	0	1.584962501	0	0	0	0	0	0	0	0	0	0	0	0
mat9_1_9_1	BnaA03g22020D_BnaC03g26360D	0	0.148863386	-0.321928095	0.243925583	-0.222392421	-0.378511623	-0.378511623	-0.20069735	0.451874267	0	-0.556393349	-0.263034406	-0.584962501	0	-1	0
mat9_1_9_1	BnaA03g22030D_BnaC03g26400D	0.192645078	0.2410081	0.362570079	0.584962501	-0.2410081	-0.415037499	0.253756592	0.652076697	0.777607579	0	0.142019005	0.347923303	0	-1	0	0
mat9_1_9_1	BnaA03g22090D_BnaC03g26470D	2	0	0	0	0	0	0	0	0	0	0	0	0	0	0	0
mat9_1_9_1	BnaA03g22120D_BnaC03g26530D	0.131244533	0	0	0	0	0	0	0	0	-1	0	0	0	0	-0.584962501	0
mat9_1_9_1	BnaA03g22190D_BnaCnng55960D	2.5	-0.192645078	-0.263034406	-0.192645078	-0.485426827	0	-0.321928095	-0.485426827	-0.263034406	0	0.321928095	-0.222392421	0	0	0	0
mat9_1_9_1	BnaA03g22230D_BnaC03g46960D	0	0	0	0	0	0	0	0	0	0	0	0	0	1	1	0
mat9_1_9_1	BnaA03g22270D_BnaC03g47020D	0.584962501	0.415037499	0	0.415037499	0	0	0.584962501	0	0	0	0	0.584962501	1	-1	0	0
mat9_1_9_1	BnaA03g22310D_BnaC03g47050D	0.716207034	-0.506959989	-0.289506617	-0.523561956	0.387023123	-0.087462841	0.152003093	-0.131244533	0.206450877	-0.192645078	-0.093109404	-0.192645078	-0.415037499	0	0	-0.222392421
mat9_1_9_1	BnaA03g22320D_BnaC03g47060D	-1	0	0	0	0	0	0	0	-1	0	0	0	-1	0	0	0
mat9_1_9_1	BnaA03g22460D_BnaC03g47210D	0	0.222392421	0.584962501	0	0.906890596	0	1	2.5	0.321928095	0	0	-0.415037499	0	0.584962501	-0.584962501	0
mat9_1_9_1	BnaA03g22490D_BnaC03g47260D	-0.415037499	0.415037499	0.152003093	0.700439718	0.321928095	0	0	0.321928095	0	-1	0	1	0	0	-1	0
mat9_1_9_1	BnaA03g22580D_BnaC03g26600D	0	0	0	0	0	0	0	0	0	0	0	0	0	0	-1	0
mat9_1_9_1	BnaA03g22720D_BnaC03g26760D	2.5	1	1	0	1.321928095	0	0	1	0	-1	0	1	0	0	0	0
mat9_1_9_1	BnaA03g22740D_BnaC03g26780D	0	0	0	0	0	0	0	0	0	0	0	0	0	0	-1	0
mat9_1_9_1	BnaA03g22780D_BnaC03g26820D	2.5	0	1	0	0.736965594	0	0.115477217	0.353636955	0	-0.152003093	0	0.247927513	-0.263034406	0.289506617	-0.584962501	-0.169925001
mat9_1_9_1	BnaA03g22890D_BnaC03g26940D	-0.736965594	0	0.415037499	0	0	0	0	-1	-1	0	-1	1	0	0	-0.584962501	0.415037499
mat9_1_9_1	BnaA03g22970D_BnaC03g27090D	-0.678071905	0	0.043068722	-0.099535674	-0.125530882	-0.144389909	-0.362570079	-0.263034406	-0.289506617	0	0	-0.2410081	0	-0.415037499	-1	0
mat9_1_9_1	BnaA03g23040D_BnaC03g27190D	0.321928095	0.152003093	0.584962501	0.362570079	0.584962501	0.362570079	0.485426827	0.362570079	0	-0.321928095	1	0.736965594	0	0	-1	0
mat9_1_9_1	BnaA03g23050D_BnaC03g27200D	-0.156119202	-0.112894056	0.489805268	0.321928095	0.571352069	0.065588342	0.518467089	0.36923381	0.041820176	-0.688055994	0.101879614	-0.192645078	0	0	-0.847996907	-0.078002512
mat9_1_9_1	BnaA03g23130D_BnaCnng48790D	0	0	0	0	-1	0	0	0	0	-1	0	0	0	0	0	-1
mat9_1_9_1	BnaA03g23160D_BnaC03g27340D	1.584962501	-0.222392421	0	-0.263034406	0	0	-1	1	0	0	0	0	0	0	0	0
mat9_1_9_1	BnaA03g23200D_BnaC03g27400D	0	0	0	0	0	0	0	0	1	-1	0	0	0.131244533	-0.222392421	0.057224869	0.043068722
mat9_1_9_1	BnaA03g23220D_BnaC03g27420D	0	0	0	0	0	0	0	0	0	0	0	0	0	0	-1	0
mat9_1_9_1	BnaA03g23260D_BnaC03g27490D	-0.362570079	-0.485426827	-0.378511623	-0.459431619	0	0.222392421	0	-0.321928095	0	0	0	-0.485426827	0	0	-0.584962501	0
mat9_1_9_1	BnaA03g23270D_BnaC03g27500D	0.415037499	0.321928095	0	-0.485426827	0.222392421	1.584962501	0	0.584962501	-0.584962501	0.415037499	-0.263034406	0.485426827	-1	0.584962501	0	0
mat9_1_9_1	BnaA03g23480D_BnaC03g27820D	0	0.099535674	0.120294234	0.234465254	0.584962501	0.736965594	0	0.192645078	0	0	0	0.280107919	-0.584962501	0	-1	-0.584962501
mat9_1_9_1	BnaA03g23590D_BnaC03g27990D	0.321928095	0.415037499	0.222392421	0.485426827	0.584962501	-0.192645078	-0.152003093	0.192645078	-0.192645078	0	-0.169925001	-0.321928095	0	-1	-0.584962501	-1
mat9_1_9_1	BnaA03g23640D_BnaC03g28100D	1.415037499	0.341036918	0.387023123	0.347923303	0.700439718	0.530514717	0.530514717	0.459431619	0.289506617	0.222392421	0.652076697	0.321928095	0	0.485426827	0	0.415037499
mat9_1_9_1	BnaA03g23710D_BnaC03g28170D	0	0	0	0	0	0	0	0	-1	0	0	0	0	0	-1	0
mat9_1_9_1	BnaA03g23760D_BnaC03g28260D	0	0.584962501	1.584962501	0.584962501	0	0	-1	1	0	-1	0	-1	0	0	0	-1
mat9_1_9_1	BnaA03g23790D_BnaC03g28280D	0	0	0	0	0	0	0	0	0	0	0	0	0	0	-1.584962501	0
mat9_1_9_1	BnaA03g23830D_BnaC03g28330D	0.584962501	-0.502500341	0.152003093	-0.497499659	1.64385619	-0.180572246	-0.556393349	-0.275634443	0	-0.378511623	-0.547487795	0.078002512	0	0	-1	0
mat9_1_9_1	BnaA03g23890D_BnaC03g28410D	2.321928095	0.362570079	0	0	0.70357715	0	1	0	0.289302947	0	1	0	1.321928095	1	0	0
mat9_1_9_1	BnaA03g23910D_BnaC03g28450D	0	1.415037499	1.321928095	0.678071905	0	0	0	1	0	0	0	0	0	0	0	0
mat9_1_9_1	BnaA03g23920D_BnaC03g28460D	0	0	0	0	0	0	0	0	0	0	0	0	0	0	0.584962501	-1
mat9_1_9_1	BnaA03g23980D_BnaC03g28520D	0.584962501	1	1	1	1	0	0	0	0	0	0	0	1	0	1	0
mat9_1_9_1	BnaA03g24060D_BnaC03g28630D	1.584962501	0	0	0	0	0	0	0	0	0	0	0	0.288936269	0.448014822	0.710141806	0.315385249
mat9_1_9_1	BnaA03g24070D_BnaC03g28640D	2.321928095	0.459431619	0.362570079	0.222392421	-0.263034406	0.847996907	1	0	0	0.321928095	1.584962501	0.777607579	0	0.736965594	0	0.415037499
mat9_1_9_1	BnaA03g24100D_BnaC03g28650D	-0.736965594	0	0	0	0	0	0	0	-0.289506617	0	0	0	1	0	-1	0
mat9_1_9_1	BnaA03g24110D_BnaC03g28700D	0.263034406	-0.099535674	-0.378511623	0	-0.584962501	0.2410081	0.362570079	-0.115477217	-0.415037499	0	0	-0.263034406	-0.263034406	-0.847996907	0	0.192645078
mat9_1_9_1	BnaA03g24120D_BnaC03g28710D	-0.547487795	0	0.152003093	0	0.584962501	0	0	0.321928095	1	0	-0.415037499	-0.152003093	0	0.736965594	-1	0.584962501
mat9_1_9_1	BnaA03g24140D_BnaC03g28740D	0	0	0	0	0	0	0	0	0	0	0	1	0	0	-1	0
mat9_1_9_1	BnaA03g24200D_BnaC03g72870D	1	0	0	0	0	0	0	0	0	0	0	0	0	0	-1	0
mat9_1_9_1	BnaA03g24270D_BnaC03g28850D	0.584962501	-0.289506617	-0.263034406	-0.152003093	0.321928095	0.152003093	-0.321928095	0.125530882	0	0	-0.192645078	-0.362570079	0	0	0	0
mat9_1_9_1	BnaA03g24280D_BnaC03g28860D	0	0	0	0	0	0	0	0	0	0	0	0	-1.584962501	-2.5	-0.584962501	-1
mat9_1_9_1	BnaA03g24340D_BnaC03g28940D	1	0	0	0	0	0	0	0	0	0	0	0	0	0	-1	0
mat9_1_9_1	BnaA03g24450D_BnaC03g29070D	0	0	-0.321928095	-0.321928095	0	0	0	-1	0	0	0	0	0	0	-1.584962501	0
mat9_1_9_1	BnaA03g24470D_BnaC03g29100D	0.584962501	0	0	0	0	0	0	0	0	0	0	0	0	-1	0	-0.459431619
mat9_1_9_1	BnaA03g24750D_BnaC03g29360D	0	0	0	0	0	0	0	0	0	0	0	0	0	0	0	-1
mat9_1_9_1	BnaA03g24760D_BnaC03g29390D	-0.152003093	0.087462841	-0.144389909	0	-0.321928095	-0.192645078	0.169925001	0.263034406	0	0	-0.222392421	0.169925001	0	-0.584962501	-0.584962501	0
mat9_1_9_1	BnaA03g24920D_BnaC03g72980D	0.211504105	0.144389909	0.362570079	0.169925001	0.289506617	0.227410496	0.362570079	0.415037499	0.255257055	0.125530882	0.621488377	0.152003093	0.321928095	0	-0.415037499	0.321928095
mat9_1_9_1	BnaA03g25000D_BnaC03g29440D	0	0	0	0	0	0	0	0	0	0	0	0	0	0	0	-1
mat9_1_9_1	BnaA03g25090D_BnaC03g29520D	0	0	0	0	0	0	0	1	-1.584962501	0	1.192645078	1.807354922	0.584962501	0.691877705	0	0.584962501
mat9_1_9_1	BnaA03g25200D_BnaC03g29630D	0	0	0	0	-1	-1	0	1	1.584962501	-1.584962501	0	0	0	0	-1	0
mat9_1_9_1	BnaA03g25220D_BnaC03g29660D	0	0	0	0	0	0	0	0	0	0	0	0	0	0	-1	0
mat9_1_9_1	BnaA03g25260D_BnaC03g29690D	0	0	-1	-0.736965594	0	0	0	0	-2.115477217	-0.736965594	0	1	-0.415037499	0	-0.289506617	-0.263034406
mat9_1_9_1	BnaA03g25460D_BnaCnng49020D	1	0	0	0	0	0	0	0	0	0	0	0	0	0	-1	0
mat9_1_9_1	BnaA03g25520D_BnaC03g29930D	0	0	0	0	0	0	0	0	0	0	0	0	0	0	-1	0
mat9_1_9_1	BnaA03g25650D_BnaCnng15970D	-1	0	0	0	0	0	0	0	0	0	0	0	0	0	1	-1
mat9_1_9_1	BnaA03g25690D_BnaC03g30210D	0	0	0	0	0	0	0	0	-1	0	0	0	0	0	0	0
mat9_1_9_1	BnaA03g25790D_BnaC03g73110D	0	-1	0	0	0	-0.584962501	0	0	0	0	0	0	0	0	0	-1
mat9_1_9_1	BnaA03g25880D_BnaC03g30460D	0	0	0	0	0	0	-0.263034406	-0.192645078	0	0	-0.321928095	-0.263034406	0	-1	-0.584962501	0
mat9_1_9_1	BnaA03g25900D_BnaC03g30480D	0	0	0	0	0	0	0	0	0	0	0	0	0	0	-1	0
mat9_1_9_1	BnaA03g26020D_BnaC03g30580D	2	0	0	0	0	0	0	0	0	0	0	0	0	0	0	-0.415037499
mat9_1_9_1	BnaA03g26130D_BnaC03g30870D	0	2	0	0	0	0	0	0	-0.584962501	0	0	0	0	0	0	0
mat9_1_9_1	BnaA03g26250D_BnaC03g31000D	0	0	0	0	0	0	0	0	0	0	0	0	0	0	0	-1
mat9_1_9_1	BnaA03g26270D_BnaCnng69630D	0	0	0	0	0	0	0	0	0	0	0	0	0	0	-1	0
mat9_1_9_1	BnaA03g26380D_BnaC03g31170D	1.459431619	0	0	1	0	0	0	0	0	-1	0	0	-1	0	-1	-1
mat9_1_9_1	BnaA03g26540D_BnaC03g31400D	0.736965594	0	-0.222392421	-0.321928095	1	-0.415037499	0	-1	-0.584962501	0	0	0	-1	-1	0	-1
mat9_1_9_1	BnaA03g26580D_BnaC03g31450D	0	1	0	-1	0	0	0	0	0	-1	0	-1	0	-1	-1	0
mat9_1_9_1	BnaA03g26590D_BnaC03g31440D	2.5	0	0	0	0	0	0	0	0	-1	0	0	0	0	0	0
mat9_1_9_1	BnaA03g26710D_BnaC03g31600D	0	0	0	0	0	0	0	0	-2.5	0	-0.817135943	0	0	0	-1.584962501	0
mat9_1_9_1	BnaA03g26720D_BnaC03g31630D	-0.485426827	0.152003093	0.192645078	0	-0.459431619	-0.584962501	-0.485426827	0	-0.584962501	-0.415037499	-0.321928095	-0.222392421	0	0	-1	1
mat9_1_9_1	BnaA03g26730D_BnaC03g31640D	0	-0.584962501	-0.584962501	0	0	0	-0.584962501	-1	1	-1	0	0	0	0	0	0
mat9_1_9_1	BnaA03g26820D_BnaC03g31750D	2	0	0	0	0	0	-1.099535674	0	0	0	2.5	1.584962501	0.584962501	0	0	1
mat9_1_9_1	BnaA03g26890D_BnaC03g31850D	-0.584962501	-0.222392421	-0.2410081	0	0.415037499	-0.584962501	0.321928095	0.584962501	-1	-1	-0.415037499	0	0	0	0	0
mat9_1_9_1	BnaA03g27010D_BnaC03g31970D	-0.415037499	0.222392421	0	-0.222392421	0	0	1	-0.415037499	0	0	0.584962501	-0.415037499	-1	0	0	0
mat9_1_9_1	BnaA03g27150D_BnaC03g32150D	0	0.362570079	0.321928095	-0.321928095	-0.222392421	0.378511623	0.415037499	0.584962501	0.289506617	0.362570079	0.652076697	0.584962501	-0.584962501	0.321928095	-0.584962501	0
mat9_1_9_1	BnaA03g27190D_BnaC03g26990D	0	0	0	0	0	0	0	0	0	1	0	0	0	0	1	0
mat9_1_9_1	BnaA03g27200D_BnaC03g32200D	0	0	0	0	0	0	0	0	0	0	0	0	0	0	0	-1
mat9_1_9_1	BnaA03g27230D_BnaC03g32220D	0	0	0	-0.415037499	0	0	1	0	0	0	1.584962501	1	0	0	0	-1
mat9_1_9_1	BnaA03g27260D_BnaC03g32260D	2	0.152003093	0.514573173	0.192645078	0	0.321928095	0.847996907	1	0	0.584962501	0.321928095	1.584962501	0	1.321928095	0.415037499	-0.584962501
mat9_1_9_1	BnaA03g27410D_BnaC03g32430D	0	0	0	0	0	0	0	1.584962501	0.540568381	0.415037499	-0.321928095	0	-0.130502024	-0.12268252	0.343852964	-0.187733306
mat9_1_9_1	BnaA03g27440D_BnaC03g32460D	0	0	0	-1	0	1	0	0.584962501	-1	-1	0	0	0	0	-2	0
mat9_1_9_1	BnaA03g27500D_BnaC03g32500D	0.371968777	-0.206450877	-0.387023123	-0.64385619	0.304854582	0.398549376	0.155278225	-0.23878686	0	-0.459431619	-0.506959989	-0.772589504	-1.415037499	-0.459431619	-1.584962501	0
mat9_1_9_1	BnaA03g27560D_BnaC03g32570D	0	0	0	0	0	0	0	0	0	1	0	0	0	0	1	-1
mat9_1_9_1	BnaA03g27570D_BnaC03g32580D	0	0	0	0	0	0	0	0	0	-1	0	0	0	0	-0.584962501	0
mat9_1_9_1	BnaA03g27580D_BnaC03g32590D	1	0	0	0	0	0	0	0	0	0	0	0	0	0	-1	0
mat9_1_9_1	BnaA03g27670D_BnaC03g32680D	2.321928095	0.378511623	-0.222392421	0.192645078	0.584962501	0.289506617	0.152003093	-0.584962501	0	1	0.222392421	0	0	-1	0	0
mat9_1_9_1	BnaA03g27810D_BnaC03g32860D	1.584962501	0	0	0	0	0	0	0	0	0	0	0	0	0	1	0
mat9_1_9_1	BnaA03g27840D_BnaC03g32890D	2.5	0.469485283	0	0.321928095	0.192645078	-0.152003093	0.176877762	0.343954401	0.584962501	-0.321928095	0.706268797	0.199308808	-0.584962501	0.584962501	1	-0.321928095
mat9_1_9_1	BnaA03g27950D_BnaC03g32980D	0.387023123	0.792767386	0.721898146	1.01282404	0.021061616	0.476438044	0.621488377	0.788495895	0.169925001	0.387023123	0.299560282	0.514573173	0	-0.115477217	-1	0.192645078
mat9_1_9_1	BnaA03g27960D_BnaC03g33000D	0	0	0	0.222392421	0	-0.137503524	0.131244533	0.299560282	0.152003093	0.137503524	-0.169925001	0.103093493	0.362570079	0.115477217	0.678071905	0.765534746
mat9_1_9_1	BnaA03g27990D_BnaC03g33020D	0	0	0	0	0	1	0	0	0	1	0	0	0	0	0	0
mat9_1_9_1	BnaA03g28040D_BnaC03g33070D	0	2	1	2	0	0	0	0	0	1	0	0	0	0	0	1
mat9_1_9_1	BnaA03g28110D_BnaC03g33140D	1.700439718	0.192645078	1.459431619	0.777607579	0.078002512	0.736965594	2	2	1.169925001	0.736965594	1	1.584962501	0	1	-1	0
mat9_1_9_1	BnaA03g28150D_BnaC03g33180D	0	0	0	0	0	0	0	0	0	0	0	0	0	0	-1.584962501	0
mat9_1_9_1	BnaA03g28190D_BnaC03g33280D	0	0	0	0	0	0	0	0	0	0	0	0	0	0	-1	0
mat9_1_9_1	BnaA03g28310D_BnaC03g33470D	0.263034406	0.222392421	0	0	0	0.415037499	0	0	0	0	0	0.415037499	0	0.584962501	0	1
mat9_1_9_1	BnaA03g28320D_BnaC03g33480D	0.530514717	0.106915204	-0.428843299	-0.395928676	-0.31410859	0.263034406	0.192645078	-0.621488377	0.2410081	0	1.137503524	-0.125530882	0.321928095	-0.263034406	0	0
mat9_1_9_1	BnaA03g28600D_BnaC03g73250D	0	0	0	1	0	0	0	0	0	0	0	0	0	0	0	0
mat9_1_9_1	BnaA03g28780D_BnaC03g33900D	-0.359895945	0	0	0	0	0	0	0	0	0	0	0	0	0	0	-1
mat9_1_9_1	BnaA03g28840D_BnaC03g34000D	0	0	0	0	0	0	0	0	0	0	0	0	0	0	-1	0
mat9_1_9_1	BnaA03g28910D_BnaC03g34070D	2	0.321928095	1.321928095	1.321928095	1	1	1.584962501	0	0	1	1	0.584962501	0	1.584962501	-1	0
mat9_1_9_1	BnaA03g29060D_BnaC03g34310D	0	0.192645078	0	0	0.688055994	0	0.415037499	1	0.415037499	-0.321928095	-0.584962501	0	0	0.415037499	-1	0
mat9_1_9_1	BnaA03g29150D_BnaC05g19210D	0.415037499	0	0	0	0	0	0	0	0	0	0	0	0	0	-1	0
mat9_1_9_1	BnaA03g29160D_BnaCnng69470D	0	0	0	0	0	0	0	0	0	0	0	0	0	0	0	-1
mat9_1_9_1	BnaA03g29170D_BnaC03g34370D	0	1.584962501	0	1	0	0	0	0	0	0	0	0	0	0	-1	0
mat9_1_9_1	BnaA03g29310D_BnaC03g34490D	-1	0	0	0	0	0	-1	0	-1	-1	0	0	0	0	0	0
mat9_1_9_1	BnaA03g29340D_BnaC03g34620D	1	0	0	0	0	0	0	0	0	1	0	0	1	0	1	0
mat9_1_9_1	BnaA03g29380D_BnaC03g34660D	0	0.584962501	0	0	1.415037499	0	-1	0	0	-0.584962501	0	0	0	0	0	0
mat9_1_9_1	BnaA03g29430D_BnaC03g34720D	-0.353636955	0	0	-1	-0.485426827	0	0	0	0.415037499	-1.584962501	-0.321928095	0	-0.321928095	-0.321928095	-0.807354922	0
mat9_1_9_1	BnaA03g29450D_BnaC03g34740D	1	0	0	0	0	0	0	0	0	0	0	0	0	0	0	1
mat9_1_9_1	BnaA03g29610D_BnaC03g34860D	0.2410081	0.180572246	-0.584962501	0	-1	0.263034406	-0.584962501	-0.222392421	-0.678071905	0.263034406	-0.584962501	0.485426827	0	0	-1	0.584962501
mat9_1_9_1	BnaA03g29620D_BnaC03g34870D	0	0	0	0	0	0	0	0	0	0	0	0	0	0	-1	0
mat9_1_9_1	BnaA03g29700D_BnaC03g34940D	0.584962501	0.152003093	0.584962501	-0.192645078	0.263034406	0	-0.222392421	0.222392421	-0.736965594	-0.263034406	0	0	0	0	-1	-0.584962501
mat9_1_9_1	BnaA03g29710D_BnaC03g34950D	-0.115477217	0.584962501	0	0.222392421	-0.222392421	0	-0.415037499	0.847996907	-0.106915204	0.222392421	-0.387023123	0.2410081	0	0	0	0
mat9_1_9_1	BnaA03g29800D_BnaC03g35040D	1	0.700439718	0	0.736965594	0.415037499	0.222392421	-0.321928095	1	1	0.736965594	1.807354922	1	0	1	0	-1
mat9_1_9_1	BnaA03g29810D_BnaC03g35050D	2.5	-0.234465254	-0.61667136	-0.192645078	0	0	-0.263034406	0.192645078	0	0.415037499	0	0	1	0	-0.584962501	-1
mat9_1_9_1	BnaA03g29910D_BnaC03g35140D	0	0	0	0	0	0	0	0	-1	0	0	0	0	0	-1	-1
mat9_1_9_1	BnaA03g30230D_BnaC03g35560D	0.192645078	1	-1	1	0	0.415037499	0	0.415037499	0	0.415037499	-1	0.415037499	0	0.584962501	0	0
mat9_1_9_1	BnaA03g30380D_BnaC03g35720D	0	1	0.415037499	0	0	0	0	1	0	0	0	0	0	0	0	0
mat9_1_9_1	BnaA03g30390D_BnaC03g35730D	1.584962501	0.584962501	1	0.485426827	0	0	0	1.584962501	0	0	1	1.584962501	0	1	0	0
mat9_1_9_1	BnaA03g30450D_BnaC03g73270D	0	-0.106915204	0.206450877	-0.222392421	0	0.289506617	0.415037499	-0.678071905	2	0	-0.584962501	-0.485426827	-1	0	0	0
mat9_1_9_1	BnaA03g30490D_BnaC03g35800D	2.5	0.459431619	0.263034406	0.192645078	0.415037499	-1	0.736965594	0.584962501	0.415037499	0	2	0.584962501	1	-1	0	1
mat9_1_9_1	BnaA03g30530D_BnaC03g35840D	0.736965594	0	0	0.415037499	1.584962501	0	0.415037499	-0.736965594	0	-0.584962501	0.678071905	-0.736965594	0	-1	0	0
mat9_1_9_1	BnaA03g30570D_BnaC03g35880D	0	-0.222392421	-0.678071905	-0.321928095	-0.321928095	-0.584962501	0	0	-1	-0.584962501	-1.584962501	1	0	0	0	0
mat9_1_9_1	BnaA03g30610D_BnaC03g35900D	0	0	0	0	0	0	0	0	0	0	0	0	0	1	1	0
mat9_1_9_1	BnaA03g30640D_BnaC03g35920D	0	0	0	0	0	0	0	0	0	0	0	0	0	0	-1	0
mat9_1_9_1	BnaA03g30820D_BnaC03g36120D	0	0	0	0	0	0	0	0	0	0	0	0	0	-1.584962501	0	0
mat9_1_9_1	BnaA03g30830D_BnaC03g36150D	1	0	0	0	0	0	0	0	0	0	0	0	0	0	-1	0
mat9_1_9_1	BnaA03g30860D_BnaC03g36180D	1	-0.415037499	0	-1	0	0	-1	-1	0	0	0	0	0	0	0	0
mat9_1_9_1	BnaA03g30870D_BnaC03g36200D	1	0	0	1	0	0	0	0	0	0	0	0	-1	0	0	0
mat9_1_9_1	BnaA03g31010D_BnaC03g36320D	0.415037499	1.584962501	1	1.584962501	0	0	0	0	0	0	0	1.584962501	0	0	0	0
mat9_1_9_1	BnaA03g31040D_BnaC03g36380D	0.584962501	0	-0.584962501	0	0.584962501	0	0	0	1.584962501	0	0	0	0	1	1	0
mat9_1_9_1	BnaA03g31090D_BnaC03g36420D	0	1	0	0	0	1	0	1	-1	-1	0	1.584962501	-1	-1	-1	0
mat9_1_9_1	BnaA03g31130D_BnaC03g36470D	0	0.485426827	0.137503524	0.192645078	0	1	0	0.584962501	-1	0	0	1	-1	0	0	0
mat9_1_9_1	BnaA03g31170D_BnaC03g36500D	-0.321928095	0	-0.584962501	-0.415037499	-1	-1	0	0	-1	0	-1	0	0	0	0	0
mat9_1_9_1	BnaA03g31290D_BnaC03g36650D	0	0.847996907	0.440572591	0.502500341	-0.584962501	0.765534746	0.289506617	0.710493383	-0.584962501	0.584962501	1	1.584962501	0	-1	-1	0
mat9_1_9_1	BnaA03g31310D_BnaC03g36690D	0	0	0	0	0	0	0	0	0	0	0	0	0	0	-1	0
mat9_1_9_1	BnaA03g31370D_BnaC03g36750D	0	0	0	0	0	0	0	0	0	0	0	0	0	0	-1	0
mat9_1_9_1	BnaA03g31380D_BnaC03g36760D	0	-0.222392421	1	1	1	0	1.584962501	1.321928095	1	-1	1.192645078	0.485426827	0	1	-1	-0.584962501
mat9_1_9_1	BnaA03g31580D_BnaC03g37080D	0.459431619	-0.106915204	0.137503524	0	0.321928095	0	0	-0.137503524	0.263034406	0	0.222392421	0.115477217	0	0	-1	0
mat9_1_9_1	BnaA03g31670D_BnaCnng75350D	-0.415037499	0	0	0	0	0	0	0	0	1	0	0	-1	0	0	-1
mat9_1_9_1	BnaA03g31730D_BnaC01g24260D	0	0	0	0	0	0	0	0	0	0	1	0	0	0	-1	0
mat9_1_9_1	BnaA03g31970D_BnaC03g73500D	0.415037499	0.514573173	0.652076697	0.652076697	0	0.584962501	1	0	1	0.584962501	1	1	0	1	-1	0
mat9_1_9_1	BnaA03g31990D_BnaC03g73530D	0	0.321928095	0.584962501	1	-0.584962501	0.736965594	0.485426827	1.321928095	0.263034406	0.584962501	-0.415037499	0.321928095	0	0	-0.807354922	0.280107919
mat9_1_9_1	BnaA03g32170D_BnaC03g37460D	0	0.678071905	0	0.584962501	0.415037499	0.415037499	0	1	0	0.415037499	0	0.584962501	0	0	1	0
mat9_1_9_1	BnaA03g32300D_BnaC03g37660D	0.736965594	0.447458977	0	0.415037499	1	0	-1.584962501	0.485426827	0	1	-1	-0.584962501	0	0	0	0
mat9_1_9_1	BnaA03g32360D_BnaC03g37720D	0.584962501	1.146841388	1.362570079	0.247927513	0.597901556	1.041820176	1.387023123	0.807354922	-0.111031312	0.321928095	0.398549376	0	-0.485426827	0.61667136	-0.807354922	0.2410081
mat9_1_9_1	BnaA03g32440D_BnaC03g37820D	0	0.087462841	-0.087462841	0.115477217	0	0	0	0	0	0.263034406	-0.415037499	0.485426827	0.584962501	1	1	0.584962501
mat9_1_9_1	BnaA03g32530D_BnaCnng44050D	0	-1.321928095	-1.415037499	-0.662965013	0	-0.584962501	0.263034406	0.397335498	0	-0.540568381	1.169925001	0.802060622	0	-0.736965594	-1	-0.584962501
mat9_1_9_1	BnaA03g32700D_BnaCnng51360D	0	-1.584962501	0	0	0	0	0	0	0	1	0	0	0	0	-1.584962501	0
mat9_1_9_1	BnaA03g32740D_BnaCnng51410D	0	0	0	0	0	0	0	0	-1	-1	0	0	0	0	0	0
mat9_1_9_1	BnaA03g32930D_BnaC03g38070D	-0.415037499	0.263034406	-0.584962501	0	0	0	-1	1.047305715	1	0	1	1.818161677	1	-1	0	0
mat9_1_9_1	BnaA03g32970D_BnaC03g38090D	0.807354922	0	-0.222392421	0	0.415037499	-0.263034406	-0.321928095	0	0	0	-1	0.584962501	-1	0	-1	-1
mat9_1_9_1	BnaA03g32990D_BnaC03g38110D	1	0.415037499	1	0.514573173	0	0	0	1	0	0	0	0	0	0	-1	0
mat9_1_9_1	BnaA03g33160D_BnaC03g38220D	-0.415037499	0.160464672	0	0.08246216	0.392317423	0.263034406	0.137503524	0.222392421	0.415037499	0	0.415037499	0	0	0.263034406	0	0
mat9_1_9_1	BnaA03g33180D_BnaC03g38250D	-1	0	0	1	0	0	0	0	0	0	0	0	0	0	0	0
mat9_1_9_1	BnaA03g33210D_BnaC03g38290D	0	0	-0.169925001	0	0	0	0	-0.415037499	-1	0	0	1.584962501	0	-1	0	0
mat9_1_9_1	BnaA03g33250D_BnaC03g38330D	-0.093109404	-0.142604395	-0.17954942	-0.132450296	-0.121990524	-0.145850866	-0.165059246	0	-0.157541277	-0.432959407	0	-0.415037499	0	-0.160464672	0	-0.736965594
mat9_1_9_1	BnaA03g33290D_BnaC03g38390D	2.5	0.152003093	0.691877705	0.275634443	2	0.736965594	0.447458977	0.234465254	-1	0.362570079	-0.530514717	0.263034406	0.321928095	0.415037499	-0.321928095	-0.222392421
mat9_1_9_1	BnaA03g33340D_BnaC03g38520D	0	0	0	0	0	0	0	0	0	1	1.584962501	2.5	1	-2	-1.584962501	2.5
mat9_1_9_1	BnaA03g33350D_BnaC03g05230D	0	0	0	0	0	0	0	0	0	1	0	0	-1	0	-0.584962501	0
mat9_1_9_1	BnaA03g33430D_BnaC03g38570D	0	0	0	0	0	0	0	0	0	0	0	0	0	0	-1	0
mat9_1_9_1	BnaA03g33540D_BnaC03g38710D	1	0	0	0	0	0	-1	0	0	0	0	0	0	0	0	0
mat9_1_9_1	BnaA03g33620D_BnaC03g38790D	-0.584962501	-1	0.321928095	-1	0	0	1	0.584962501	0	1	0	0	0	0	0	0
mat9_1_9_1	BnaA03g33680D_BnaC03g38850D	0	0	0	0	0	0	0	0	0	0	0	0	0	0	0	-1.584962501
mat9_1_9_1	BnaA03g33770D_BnaC03g38960D	1.584962501	-0.584962501	0.415037499	0	0.514573173	-1	-0.222392421	0	0.807354922	1	0.736965594	0	1	0	0	-1
mat9_1_9_1	BnaA03g33930D_BnaC03g39170D	0	0	0	0	0	0	0	0	0	-1	0	0	0	-1	-1	0
mat9_1_9_1	BnaA03g33960D_BnaC03g39350D	-0.263034406	0	0	0	1	1	1	0	0	0.584962501	0	2	-1	1	-1	0
mat9_1_9_1	BnaA03g33990D_BnaC03g39420D	0.321928095	0.321928095	0.736965594	0.584962501	0.192645078	0.263034406	0.514573173	0.169925001	0	0.321928095	0.169925001	0.263034406	0	0.584962501	1	0.584962501
mat9_1_9_1	BnaA03g34010D_BnaC03g39460D	-0.415037499	0	0.222392421	-0.263034406	0	-0.584962501	-0.584962501	0	1	0	0	0	0	0	0	0
mat9_1_9_1	BnaA03g34150D_BnaC03g39610D	0.584962501	0	0	0	0	2	0	0	0	0	1.415037499	0	0	0	0	0
mat9_1_9_1	BnaA03g34200D_BnaC03g39650D	0	0	0	0	0	0	0	0	0	0	0	0	0	0	-1	0
mat9_1_9_1	BnaA03g34310D_BnaCnng27510D	1	1	1	0.415037499	0	0	-0.736965594	0	0	0	0	0	0	0	1	0
mat9_1_9_1	BnaA03g34360D_BnaC03g39800D	1.584962501	0	-0.415037499	2	0	0	0	0	0	0	0	0	1	0	0	0
mat9_1_9_1	BnaA03g34430D_BnaC03g39860D	0	0.736965594	1.115477217	1.700439718	0	0	2.5	1.321928095	0	0	0	0.584962501	1	0	1.321928095	0.584962501
mat9_1_9_1	BnaA03g34470D_BnaC03g39930D	0	0	0	0	0	0	0	0	0	0	0	0	0	0	-1	0
mat9_1_9_1	BnaA03g34590D_BnaC01g41370D	0	0	0	0	0	0	0	0	0	0	0	0	0	-2	0	1
mat9_1_9_1	BnaA03g34620D_BnaCnng62230D	0	0	0	0	0	0	0	0	0	0	0	0	0	0	-1	0
mat9_1_9_1	BnaA03g34700D_BnaC03g40070D	-0.584962501	0	0	0	0	0	0	0	0	0	0	0	-1	0	-1.584962501	0
mat9_1_9_1	BnaA03g34880D_BnaC03g40620D	0	0	0	0.584962501	0	0	0	0	0	0	0	0	0	0	0	0
mat9_1_9_1	BnaA03g34900D_BnaC03g40640D	0	0	0	0	0	0	0	0	0	0	0	0	0	0	0	1
mat9_1_9_1	BnaA03g34920D_BnaC03g40670D	0	0	-1	0	0	0	0	0	-1	0	0	0	-0.584962501	-0.584962501	-1.584962501	-1
mat9_1_9_1	BnaA03g34940D_BnaC03g73800D	0	0	0	0	0	0	0	0	0	0	-1	0	1	0	1	1
mat9_1_9_1	BnaA03g35030D_BnaC03g40740D	0	0.065703247	0.070921786	-0.059569266	0	0.362570079	0.321928095	0.102899908	-0.415037499	-0.321928095	0	-0.403182913	-0.143590854	-0.44625623	-0.377367081	-0.139162748
mat9_1_9_1	BnaA03g35040D_BnaC03g40750D	-0.199308808	0.013589065	0.075241372	0.114770187	0	0.152003093	0.08246216	0.126912112	-0.415037499	-0.321928095	0.152003093	-0.092955525	-0.053111336	-0.280107919	-0.160040413	-0.094327383
mat9_1_9_1	BnaA03g35110D_BnaC03g40810D	-1	-1	-1	0	0	0	0	0	0	0	0	0	1	0	-1	0
mat9_1_9_1	BnaA03g35230D_BnaC03g40890D	0	0	0	0	0	0	0.584962501	0	0	0	0	0	0	0	-0.584962501	0
mat9_1_9_1	BnaA03g35250D_BnaC03g40960D	1	0	1	1	0	0	1.584962501	1	0	-0.584962501	-0.584962501	-1	0	0	0	1
mat9_1_9_1	BnaA03g35330D_BnaC03g41020D	0	0	0	0	0	0	0	0	0	0	0	0	0	0	-1	0
mat9_1_9_1	BnaA03g35390D_BnaC03g41090D	0	0	0	0	0	0	0	0	0	0	0	0	0	0	-0.584962501	0
mat9_1_9_1	BnaA03g35420D_BnaC03g41170D	0	0	1.584962501	0	0	0	0	0	0	0	0	0	0	0	0	0
mat9_1_9_1	BnaA03g35430D_BnaC03g41230D	0	0	0	0	0	0	0	0	0	0	0	0	-0.584962501	0	0.115477217	-0.736965594
mat9_1_9_1	BnaA03g35480D_BnaC03g41250D	0	0	0	0	0	0	0	0	0	1	0	0	-1	0	0	0
mat9_1_9_1	BnaA03g35550D_BnaC03g41330D	1	0.485426827	0.222392421	0.807354922	0.584962501	0	-0.415037499	0	0	0.584962501	0	0.584962501	1	1	0	0
mat9_1_9_1	BnaA03g35560D_BnaC03g41340D	0.584962501	0.415037499	-0.321928095	0.584962501	0	0	0	1	1	1	0	0	0	0	0	0
mat9_1_9_1	BnaA03g35590D_BnaC03g41420D	2	0	0	0	0	0	0	0	0	0	0	0	0	0	0	0
mat9_1_9_1	BnaA03g35620D_BnaC03g41460D	0	1	0	0	0	0	0	0	0	0	0	1	0	0	0	0
mat9_1_9_1	BnaA03g35640D_BnaC03g41480D	1.584962501	0	0	1	0	0	0	0	0	0	0	0	0	0	0	0
mat9_1_9_1	BnaA03g35660D_BnaC03g41500D	1.584962501	0	0.125530882	0.415037499	0	0	0	0	0	0	0	0	0	0	0	0
mat9_1_9_1	BnaA03g35810D_BnaC03g41640D	0.874469118	-0.087462841	0	0	0.652076697	0	0	0.415037499	0	0.263034406	-0.192645078	-0.459431619	0	0.584962501	1	0
mat9_1_9_1	BnaA03g35860D_BnaC03g41700D	-0.192645078	-0.289506617	-0.152003093	0	-0.807354922	-0.222392421	-0.263034406	-0.321928095	-0.222392421	-0.321928095	-0.263034406	-0.321928095	0	-0.415037499	-1	0
mat9_1_9_1	BnaA03g35920D_BnaC03g41730D	0	0	0	0	0	0	0	0	0	0	1	0	0	0	0	0
mat9_1_9_1	BnaA03g36180D_BnaC03g42040D	-1	-0.459431619	0.854802084	0.584962501	0.893084796	0.310340121	0.270089163	0.981384322	0.192645078	-0.234465254	0	0.537656786	1	-2.5	0	-0.584962501
mat9_1_9_1	BnaA03g36210D_BnaC03g42060D	1	0	0	0	0	0	0	0	0	0	1.584962501	0	0	0	0	0
mat9_1_9_1	BnaA03g36230D_BnaC03g42070D	0	0	0	0	0	0	0	0	0	0	0	0	0	0	-1.584962501	0
mat9_1_9_1	BnaA03g36500D_BnaC03g42460D	0	0	0	0	0	0	0	0	0	0	0	0	0	0	-1	0
mat9_1_9_1	BnaA03g36510D_BnaC03g42480D	0	0	0	0	0	0	0	0	0	0	0	0	0	0	-1	0
mat9_1_9_1	BnaA03g36570D_BnaC03g42630D	0	-0.263034406	1	0	1	0.584962501	1	0.584962501	-0.584962501	-0.584962501	2.321928095	-0.584962501	0	-1	-1	0
mat9_1_9_1	BnaA03g36580D_BnaC03g42730D	0	0	0	0	0	0	0	0	0	-1	0	0	0	0	-1	0
mat9_1_9_1	BnaA03g36690D_BnaC03g42880D	0	0	0	0	0	0	0	0	0	1.584962501	0	0	0	0	2.321928095	0
mat9_1_9_1	BnaA03g36780D_BnaC03g42950D	0	0	0	0	0	0	0	0	0	-1	0	0	0	-1	0	0
mat9_1_9_1	BnaA03g36800D_BnaC03g43040D	0	0	0	0	0	0	0	0	0	0	0	0	0	-1	-1	0
mat9_1_9_1	BnaA03g36830D_BnaCnng37320D	-0.074000581	0.056583528	0.607682577	0.395928676	0.087462841	-0.180572246	0.40599236	0.289506617	-0.144389909	-1	0.347923303	0.506959989	-0.321928095	-1	-1	0
mat9_1_9_1	BnaA03g37040D_BnaC03g43280D	0	0	0	0	0	0	0	0	0	0	0	0	0	0	-1	0
mat9_1_9_1	BnaA03g37100D_BnaC03g43350D	0	0	0	0	0	0	0	0	0	0	0	0	0	0	-1	0
mat9_1_9_1	BnaA03g37170D_BnaC03g43440D	0	0	0	0	0	0	0	0	0	0	0	0	0	0	-1	0
mat9_1_9_1	BnaA03g37240D_BnaC03g43530D	2.321928095	0.090197809	0	0	-0.192645078	-0.08246216	-0.206450877	0.074000581	-0.321928095	-0.222392421	0.321928095	0.160464672	0	0	0	-0.584962501
mat9_1_9_1	BnaA03g37390D_BnaC03g43810D	0.531851164	0	0.95419631	0.263034406	0	0	-0.514573173	0	-0.436099115	-0.222392421	-0.535037275	0.329307625	-0.263034406	-0.321928095	0	-0.447458977
mat9_1_9_1	BnaA03g37480D_BnaC03g44050D	2.5	0	0	0	0	0	0	0	0	-1	0	0	0	0	1	0
mat9_1_9_1	BnaA03g37550D_BnaC03g44790D	0	0	0	0	0	0	0	0	0	1	0	0	0	0	1	0
mat9_1_9_1	BnaA03g37580D_BnaC03g44760D	2	0.618909833	0	-0.415037499	0	0.099535674	0	0	0	0.222392421	0	-1	0	0.222392421	1.584962501	0
mat9_1_9_1	BnaA03g37610D_BnaC03g44740D	0.350497247	0.191365526	0.267480311	0.285402219	0.090197809	0.321928095	0.253756592	0.502500341	0.176877762	0.263034406	0.044394119	0.274174963	0.2410081	0	0.347923303	0.152003093
mat9_1_9_1	BnaA03g37640D_BnaC03g44720D	0	-1	-1	-1	0	0	0	0	-1	0	-1	0	0	0	0	0
mat9_1_9_1	BnaA03g37660D_BnaC03g44690D	-1	0	0	0	0	1	0	0	0	1	0	0	0	0	0	0
mat9_1_9_1	BnaA03g37750D_BnaC03g44250D	2	0	-0.263034406	-0.321928095	0	-0.415037499	0	-0.321928095	0	-0.584962501	0	0	0	0	0	0
mat9_1_9_1	BnaA03g37790D_BnaC03g44170D	0	0	0	0	0	0	0	0	0	0	0	0	0	0	-1	0
mat9_1_9_1	BnaA03g37900D_BnaC03g44960D	1	0	1	-1	0	0	0	0	0	0	0	0	0	0	0	0
mat9_1_9_1	BnaA03g38010D_BnaC03g44090D	0	0	0	0	0	0	0	0	0	0	0	0	0	0	-1	0
mat9_1_9_1	BnaA03g38080D_BnaC03g74470D	0.099535674	0.403355694	0.415037499	0.343954401	-0.222392421	0.234465254	-0.387023123	0.211504105	-1.184424571	0	0.415037499	-0.125530882	0.584962501	-0.362570079	-0.584962501	0.485426827
mat9_1_9_1	BnaA03g38120D_BnaC03g74430D	0	-0.070389328	0	0.736965594	0	0	0	2	0	0	0	1	0	0	-1	-1
mat9_1_9_1	BnaA03g38510D_BnaC03g45320D	1	0	0	0	0	0	0	0	0	0	0	0	-1	0	-1.584962501	-1
mat9_1_9_1	BnaA03g38530D_BnaC03g45340D	-0.584962501	-0.584962501	-0.485426827	-0.547487795	0	-0.584962501	0	0.584962501	0	0	0.736965594	0.459431619	-1	-1.584962501	-1	-1.584962501
mat9_1_9_1	BnaA03g38620D_BnaC03g45460D	0	0	0	-1	0	0	0	0	0	1	0	0	-1	0	0.584962501	-1
mat9_1_9_1	BnaA03g38810D_BnaC03g45690D	1.584962501	0	0	0	0	0	0	0	1	1	0	0	0	0	-1	0
mat9_1_9_1	BnaA03g38820D_BnaC03g45710D	0	0	0	0	0	0	0	1	0	1	0	0.143194636	0	0	0	0
mat9_1_9_1	BnaA03g38850D_BnaC03g45840D	0	-0.304854582	-0.234465254	-0.628031223	-0.152003093	0	0	-0.152003093	-0.192645078	-0.192645078	-0.263034406	-0.459431619	-0.415037499	-0.678071905	-1	0
mat9_1_9_1	BnaA03g38870D_BnaC03g45860D	0	0.415037499	1	0	0	0	0	0	0	-1	0	0	0	-1	0	0
mat9_1_9_1	BnaA03g38980D_BnaC03g46080D	1	0	0	0	0	0	0	0	-1	1	0	0	1	0	0	1
mat9_1_9_1	BnaA03g39060D_BnaC03g46250D	-1	0.637429921	-0.874469118	0.485426827	0	0.321928095	0.192645078	0.652076697	0	0	1.415037499	0.874469118	0	0	0	0
mat9_1_9_1	BnaA03g39110D_BnaC03g46410D	0	0.075948853	-0.043068722	0.08246216	0.299560282	-0.415037499	0	0.137503524	0	1	0	0.222392421	-1	0	-1	0
mat9_1_9_1	BnaA03g39120D_BnaC03g46420D	0	0	0	0	0	0	0	0	0	-1	0	0	0	0	-1.584962501	0
mat9_1_9_1	BnaA03g39240D_BnaCnng76050D	2.5	0.485426827	0	-1	1	-0.222392421	0.171952683	-0.847996907	0.903784685	0	-0.10496956	0.106915204	0.584962501	0.584962501	0	0
mat9_1_9_1	BnaA03g39270D_BnaC03g46590D	-1	1	0	0	0	1	0	0	0	1	0	0	0	0	0	0
mat9_1_9_1	BnaA03g39340D_BnaC03g46690D	-0.286881148	-0.039312924	-0.215506036	-0.153011619	0.828144971	0.074000581	0.077404504	-0.014646776	0.703382994	-0.198545679	-0.178705887	-0.227410496	-0.106915204	-0.188445089	-0.584962501	0.152003093
mat9_1_9_1	BnaA03g39370D_BnaC06g31820D	0	0	0	0	0	0	0	0	0	0	0	0	0	0	-2	0
mat9_1_9_1	BnaA03g39410D_BnaC03g46750D	-0.584962501	0	0	0	0	0	0	1	-1	0	0	0	0	0	0	0
mat9_1_9_1	BnaA03g39470D_BnaC03g61000D	0	0	0	0	0	0	0	0	0	0	0	0	0	0	-1	0
mat9_1_9_1	BnaA03g39540D_BnaC07g49710D	0	0	0	0	0	0	0	0	0	0	0	0	0	0	0	-1.263034406
mat9_1_9_1	BnaA03g39740D_BnaCnng21210D	2.321928095	1	0	0	0.678071905	0	1.584962501	0	0.520530628	1	0	0	1.152003093	0	1	0
mat9_1_9_1	BnaA03g39880D_BnaC07g30950D	0.736965594	0	0.137503524	0.263034406	0.847996907	0.222392421	0	0.125530882	0	0.415037499	0	0.2410081	1	-1	-1	0
mat9_1_9_1	BnaA03g40080D_BnaC07g31140D	2.5	0	0	0	0	0	0	0	0	0	0	0	0	0	0	0
mat9_1_9_1	BnaA03g40170D_BnaCnng43240D	2.5	0.341036918	0.862496476	0.628031223	0.192645078	0.289506617	0.584962501	0.628031223	0.321928095	0.321928095	0.485426827	0.777607579	0	0.736965594	0	0.584962501
mat9_1_9_1	BnaA03g40180D_BnaCnng43230D	0	1.584962501	0	0	0	0	0	0	0	0	0	0	0	0	1	-1
mat9_1_9_1	BnaA03g40310D_BnaC07g31270D	0	1	1	1.584962501	-1	0.415037499	-0.321928095	1	-1	0.584962501	-0.415037499	1	0	0	-1	1
mat9_1_9_1	BnaA03g40410D_BnaC07g31390D	0	0	0	0	0	0	0	0	-2	0	0	0	0	0	1	0
mat9_1_9_1	BnaA03g40530D_BnaC07g31480D	-0.584962501	0	-1	0	0	0	1	0	0	0	0.678071905	0	0	0	1	0
mat9_1_9_1	BnaA03g40540D_BnaC07g31490D	0	0	0	0	1	0	1	0	0	0	2.5	0	0	0	-1	0
mat9_1_9_1	BnaA03g40570D_BnaC07g31530D	0	0	0	0	0	0	0	0	0	-1	0	0	0	-1	0	0
mat9_1_9_1	BnaA03g40610D_BnaC07g31560D	-0.696607857	0.245112498	0.074000581	0.415037499	0.485426827	-0.160464672	0	0.041820176	0.415037499	-0.192645078	-0.321928095	0.584962501	0.584962501	0	-1	0
mat9_1_9_1	BnaA03g40730D_BnaC07g31660D	0.415037499	0.415037499	0	0	0.584962501	1	0.415037499	1	0	1	0	-0.321928095	0	0	0	0
mat9_1_9_1	BnaA03g40740D_BnaC07g31670D	1	0	0	0	0	0	1	1.584962501	0	0	0	1.584962501	0	0	0	0
mat9_1_9_1	BnaA03g40810D_BnaC07g31770D	0	0	1.584962501	0	0	0	0	0	0	0	0	0	-1	0	1	0
mat9_1_9_1	BnaA03g40830D_BnaC07g31790D	0	0	0	0	0	0	0	0	-0.736965594	0	1	0	-0.321928095	-0.584962501	-1.222392421	-0.736965594
mat9_1_9_1	BnaA03g40880D_BnaC07g31830D	0	0	0	-1.584962501	0	0	0	0	-1	1.584962501	0.736965594	0	-0.584962501	0	0	0.584962501
mat9_1_9_1	BnaA03g40910D_BnaC07g50000D	0.485426827	1.392317423	0.2410081	1.115477217	0	0	0	0	0	0	0	0	0	0	0	-1
mat9_1_9_1	BnaA03g40930D_BnaC07g49990D	2.459431619	0	0	0	0	0	0	0	0	0	0	0	0	0	0	0
mat9_1_9_1	BnaA03g40940D_BnaCnng69860D	1	1.584962501	0	0	0	1	1.707819249	2	0	0	1.459431619	0	0	0	0	0
mat9_1_9_1	BnaA03g41000D_BnaC07g31900D	2.5	0	0.485426827	0	0.777607579	0.415037499	0.459431619	0	0.415037499	0.415037499	0.263034406	0.584962501	0.584962501	0	0	1.584962501
mat9_1_9_1	BnaA03g41010D_BnaC07g31920D	0	0	0.584962501	0.584962501	0	0	0	0	0	0	0	0	0	0	0	0
mat9_1_9_1	BnaA03g41020D_BnaC07g31930D	0	-1	0	0.736965594	0	0	0	0	0	0	0	0	0	0	0	0
mat9_1_9_1	BnaA03g41030D_BnaC07g31940D	0	0	0	0	0	0	0	0	0	0	0	0	0	0	-1	0
mat9_1_9_1	BnaA03g41220D_BnaC07g32110D	-0.263034406	-0.343954401	-0.263034406	-0.160464672	0.403355694	0.078002512	-0.214124805	-0.054447784	0.540568381	0.125530882	0.893084796	-0.357552005	-0.415037499	-0.637429921	-0.415037499	-0.415037499
mat9_1_9_1	BnaA03g41280D_BnaC07g32170D	0	1.192645078	0.893084796	0.956931278	0	0	0	0.415037499	0	0	0	0.584962501	0	0	0	0
mat9_1_9_1	BnaA03g41320D_BnaC07g32230D	0	0	0	0	0	0	0	0	0	0	0	0	0	0	0	-1
mat9_1_9_1	BnaA03g41360D_BnaC07g32280D	1	0	0	0	0	0	0	0	0	0	0	0	1	0	-1	1
mat9_1_9_1	BnaA03g41500D_BnaC07g32550D	0.807354922	0.093109404	-0.2410081	-0.222392421	0.584962501	-0.584962501	-0.476438044	-0.906890596	0	-1	-0.938599455	-0.91753784	0	0	-1	-0.584962501
mat9_1_9_1	BnaA03g41530D_BnaC07g32580D	-1	0	0	0	0	0	1	0	0	0	1	0.2410081	0	0	0	-1
mat9_1_9_1	BnaA03g41570D_BnaC07g32640D	2.5	1.459431619	1	1	1	1.321928095	0.321928095	0.584962501	1.584962501	0.584962501	1	0.736965594	0	0	0	0
mat9_1_9_1	BnaA03g41690D_BnaC07g32770D	1	0.584962501	0.584962501	0.584962501	0	0	1	0	0	1	0	0	0	0	0	0
mat9_1_9_1	BnaA03g41750D_BnaC07g32830D	0	0	0	0	0	0	0	0	0	0	0	0	0	0	-1	0
mat9_1_9_1	BnaA03g41860D_BnaC07g32930D	0	0	0	0	0	0	0	0	0	0	0	0	0	0	0	1
mat9_1_9_1	BnaA03g41940D_BnaC07g33030D	0	0	0	0	0	0	0	2.5	0	0	0	0	0	0	0	0
mat9_1_9_1	BnaA03g41960D_BnaC07g33060D	0	1	0	0	1.222392421	1.584962501	1	0	0	0	0	1	0	0	-1	-1
mat9_1_9_1	BnaA03g42040D_BnaC07g33130D	0	0	0	0	0	0	0	0	0	0	0	0	0	0	-1	0
mat9_1_9_1	BnaA03g42050D_BnaC07g33140D	0	0	0	0	0	0	0	0	0	0	0	0	1	0	1	1
mat9_1_9_1	BnaA03g42060D_BnaC07g33170D	0	0	0	0	0	0	0	0	0	0	0	0	0	0	-1	0
mat9_1_9_1	BnaA03g42090D_BnaC04g53360D	0	0	0	0	0	0	0	0	0	0	0	0	0	0	0	-1
mat9_1_9_1	BnaA03g42110D_BnaC07g33180D	1.584962501	0	0	1	0	0	0	1.584962501	0	0	0	0	0	0	0	0
mat9_1_9_1	BnaA03g42210D_BnaC07g33280D	0	0	0	0	0	0	0	0	0	0	0	0	-1	0	-1	0
mat9_1_9_1	BnaA03g42280D_BnaC07g33340D	2.321928095	0	0	0	1	0	0	0	0	0	0	0	0	0	0	0
mat9_1_9_1	BnaA03g42330D_BnaC07g33410D	-0.137503524	0.415037499	0	0.584962501	0	0	0	0	0.584962501	1	0	0	1	1	1	1
mat9_1_9_1	BnaA03g42340D_BnaC07g33420D	0.765534746	0.584962501	0.415037499	-0.415037499	0.415037499	0	0	1.584962501	0	0.584962501	0	-0.584962501	0	0	0	0
mat9_1_9_1	BnaA03g42350D_BnaC07g33430D	2.321928095	-1	0	1.584962501	0	0	0	0	0	0	0	0	0	-1	0	0
mat9_1_9_1	BnaA03g42440D_BnaC07g33540D	0	0	0	0	0	0	0	0	0.263034406	0.415037499	0	0	0	1	1	0.415037499
mat9_1_9_1	BnaA03g42540D_BnaC07g33640D	1	1.017921908	1.027480736	1.362570079	0.341036918	0.772589504	0.321928095	0.637429921	0.584962501	0.540568381	0.584962501	1.087462841	0	-0.192645078	0	0
mat9_1_9_1	BnaA03g42580D_BnaC07g33680D	2	-0.584962501	0	0	0	0	1.321928095	-0.584962501	0	0.584962501	1	1	0	0	1	0
mat9_1_9_1	BnaA03g42700D_BnaC07g33810D	1.584962501	0	0	0	0	0	0	0	0	1	0	0	0	0	1	0
mat9_1_9_1	BnaA03g42720D_BnaC07g33830D	1.584962501	0	0	0	0	0	0	0	0	1	0	0	0	0	1	0
mat9_1_9_1	BnaA03g42770D_BnaCnng51190D	0	0	0	0	0	0	0	0	0	0	0	0	0	1	1	0
mat9_1_9_1	BnaA03g42820D_BnaC07g50070D	0.115477217	-0.187085553	-0.177538186	-0.303780748	-0.146841388	-0.087462841	-0.093109404	-0.199308808	-0.321928095	-0.192645078	-0.415037499	-0.353636955	0	-0.459431619	-0.321928095	0
mat9_1_9_1	BnaA03g42900D_BnaC07g34100D	0	0.633872101	0.584962501	0.584962501	0.7589919	0.691877705	0.884522783	0.91753784	0.263034406	0.652076697	0.169925001	0.321928095	0	0.584962501	1	0
mat9_1_9_1	BnaA03g42940D_BnaC07g34180D	1	-0.106915204	-0.807354922	0.263034406	-0.415037499	-0.459431619	-0.169925001	0	-0.415037499	-0.38332864	0	1	0	-0.106915204	0	0
mat9_1_9_1	BnaA03g43010D_BnaC07g34260D	0.304854582	0.216811389	-0.070389328	0	0.459431619	0.273018494	-0.452512205	-0.371968777	0.222392421	0	-0.099535674	-0.371968777	-0.584962501	0	-0.584962501	-0.321928095
mat9_1_9_1	BnaA03g43150D_BnaC06g06050D	0	0	0	0	0	0	0	0	0	0	0	0	0	0	-0.584962501	0
mat9_1_9_1	BnaA03g43180D_BnaC07g34480D	-0.263034406	0.152003093	0.169925001	0.362570079	0.415037499	0.321928095	0.736965594	0.321928095	0.321928095	0.415037499	0.321928095	0.807354922	0	0	1	0
mat9_1_9_1	BnaA03g43220D_BnaC02g03500D	0	0	0	0	0	0	0	0	0	0	0	0	0	0	0	-1
mat9_1_9_1	BnaA03g43590D_BnaC07g35080D	0	0.485426827	0	0.584962501	-1	-0.584962501	-0.584962501	0.584962501	0	0	0	0.584962501	0	0	0	0
mat9_1_9_1	BnaA03g43620D_BnaC07g35110D	0	0	0	1	0	0	-1	0	0	0	0	0	0	0	1	0
mat9_1_9_1	BnaA03g43750D_BnaC07g35210D	0	1	0	0	0	0	0	0	0	0	0	0	0	0	0	-1
mat9_1_9_1	BnaA03g43960D_BnaC07g35800D	2	0	0	0	0	0	0	-0.263034406	0	0	0.485426827	0	0	0	1	0
mat9_1_9_1	BnaA03g44050D_BnaC07g35860D	1	-0.584962501	0	0	1.584962501	-0.415037499	0	0	0.584962501	-0.415037499	-0.736965594	0	0	0	0	0
mat9_1_9_1	BnaA03g44210D_BnaC09g14030D	1	0	0	0	-1	0	0	0	-1	0	-1	-1	0	0	-1	0
mat9_1_9_1	BnaA03g44400D_BnaC07g36250D	-0.485426827	0.847996907	-0.115477217	0.321928095	0.932885804	0.447458977	0.607682577	0.415037499	-0.584962501	0	-0.710493383	-0.321928095	-0.847996907	0.206450877	-0.807354922	-0.459431619
mat9_1_9_1	BnaA03g44490D_BnaC07g36320D	0	-0.584962501	0	0	0	0	0	0	-1.584962501	0	0	0	0	0	0	-1
mat9_1_9_1	BnaA03g44510D_BnaC07g36340D	1.807354922	0	1.807354922	0	0	0	0	0	0	0	0	0	0	0	0	0
mat9_1_9_1	BnaA03g44750D_BnaC07g36770D	1	0	0	-1	0	0	0	0	-1	-1.584962501	0	0	-1	0	-1	0
mat9_1_9_1	BnaA03g45260D_BnaC07g37230D	0	0.807354922	1.584962501	1	0	1	0	1.584962501	0	0	0	1	0	0	0	0
mat9_1_9_1	BnaA03g45480D_BnaC07g37510D	0.415037499	0.137503524	0.485426827	0.169925001	0.415037499	0.192645078	0.514573173	0	-0.530514717	-0.485426827	-1	-0.584962501	-1	-0.584962501	-1	0
mat9_1_9_1	BnaA03g45730D_BnaC07g37950D	2	0.115477217	0.289506617	0	0.169925001	0.485426827	0.289506617	0.137503524	1	0.263034406	0	0	-0.584962501	0	0.584962501	0
mat9_1_9_1	BnaA03g45740D_BnaC07g37960D	0	0	0	0	0	0	0	0	-1	-1	0	0	-1	0	0	0
mat9_1_9_1	BnaA03g45860D_BnaC07g38090D	0.700439718	1	1.584962501	1.415037499	0	0	0	1	0	0	0	1	0	0	0	0
mat9_1_9_1	BnaA03g46080D_BnaC03g53390D	1	0	1	0	0	0	0	0	0	0	0	0	-1	0	-1.584962501	-1
mat9_1_9_1	BnaA03g46170D_BnaC07g50250D	2.5	0	0	0	0	0	0	0	0	0	0	0	0	0	1	0
mat9_1_9_1	BnaA03g46300D_BnaC07g38570D	0.530514717	0.584962501	0.263034406	-0.321928095	0.736965594	0	0.415037499	1.321928095	0	0	0.584962501	1	0	0.584962501	1	0
mat9_1_9_1	BnaA03g46350D_BnaCnng69550D	1	1	1	2.321928095	1.584962501	-0.736965594	-0.584962501	0.584962501	1	0.584962501	0	1	0	0	0	0
mat9_1_9_1	BnaA03g46460D_BnaC07g38730D	-0.321928095	0	0	0	0	0	0	0	0	0	0	0	0	0	0	-1
mat9_1_9_1	BnaA03g46920D_BnaC07g39100D	0.415037499	2.5	0	2	0	0	0	0	0	0	0	0	1	1	0	1
mat9_1_9_1	BnaA03g46930D_BnaC07g39110D	0.584962501	0.736965594	2	0.263034406	0	0	0	1	0	0	0	1	0	0	0	0
mat9_1_9_1	BnaA03g46950D_BnaC07g39120D	0.485426827	0.716207034	0.459431619	0.440572591	0.652076697	0.530514717	0.584962501	0.485426827	0	0.807354922	0.736965594	0.415037499	0.584962501	0.222392421	1	0.415037499
mat9_1_9_1	BnaA03g47110D_BnaC07g39280D	0	-0.530514717	0	-0.362570079	0	-1.321928095	0	0	0	-1	0	0	0	0	0	-1
mat9_1_9_1	BnaA03g47210D_BnaC07g39410D	0	0.777607579	0.652076697	0.736965594	0.537656786	0.415037499	1.222392421	2.5	0	-0.415037499	0	-1	0	0	-1.584962501	1
mat9_1_9_1	BnaA03g47510D_BnaC07g39760D	0	0	0	1	0	0	0	0	0	-1	0	0	0	0	0	0
mat9_1_9_1	BnaA03g47540D_BnaC07g39790D	0	0	0	0	0	0	0	0	0	0	0	0	0	0	-1	0
mat9_1_9_1	BnaA03g47600D_BnaC07g39880D	-0.169925001	-0.280107919	-0.321928095	-0.08246216	0	-0.678071905	-0.192645078	0.362570079	-0.415037499	-0.321928095	0.321928095	-0.222392421	0	0	0	-1
mat9_1_9_1	BnaA03g47720D_BnaC07g40000D	0	0	0	1	0	0	0	0	0	1	0	0	0	-1	0	0
mat9_1_9_1	BnaA03g47730D_BnaC07g40010D	1.584962501	1	1	0	0	0	0	0	0	0	0	0	0	0	0	0
mat9_1_9_1	BnaA03g47750D_BnaC07g40050D	2	0	0	0	0	0	0	0	0	0	0	0	1	0	0	1
mat9_1_9_1	BnaA03g47800D_BnaC07g40070D	0	0.584962501	1	1	0	0	0	0	0	0	0	0	0	0	0	0
mat9_1_9_1	BnaA03g47920D_BnaC07g40170D	0	0	0	0	0	0	0	0	0	0	0	0	0	0	-1	0
mat9_1_9_1	BnaA03g47940D_BnaC07g40190D	0.584962501	0	0	0	0	0	0	0	0	0	0	0	-1	0	-1.584962501	0
mat9_1_9_1	BnaA03g47950D_BnaC07g40200D	0	0	0	0	0	0	0	0	0	0	0	0	0	0	-1	0
mat9_1_9_1	BnaA03g48050D_BnaC07g40340D	0	0	0	-1	0	0	0	0	1	1	0	0	0	0	0	0
mat9_1_9_1	BnaA03g48100D_BnaC07g40730D	1	1.584962501	0	1	0	0	0	1	0	0	0	0	0	0	0	0
mat9_1_9_1	BnaA03g48110D_BnaC07g40720D	-0.056583528	0.169925001	0	0	1.247927513	0.392317423	-0.389946518	-0.289506617	0.662965013	0.192645078	0	-0.289506617	0	-0.222392421	0.321928095	-0.321928095
mat9_1_9_1	BnaA03g48290D_BnaC07g40520D	1.584962501	0	0	0	0	0	0	0	0	1	0	1.584962501	0	0	0	0
mat9_1_9_1	BnaA03g48340D_BnaC07g40480D	0	0	0	0	1	0	0	0	0	0	0	0	0	0	0	0
mat9_1_9_1	BnaA03g48370D_BnaC07g40440D	0.628031223	0	0.63076619	-0.115477217	0.652076697	0.371968777	1.157541277	-0.447458977	0	0	0.530514717	-0.415037499	-0.321928095	0.192645078	-0.736965594	0.321928095
mat9_1_9_1	BnaA03g48510D_BnaC07g40790D	0	0	0	1	0	0	0	0	1	0	0	0	1	0	0	0
mat9_1_9_1	BnaA03g48580D_BnaC07g40870D	0	0	0	0	0	0	0	0	0	2.321928095	0	0	0	0	1	0
mat9_1_9_1	BnaA03g48590D_BnaC07g40880D	0	0	0	0	1	-0.099535674	0	0	1.222392421	0.807354922	1.263034406	0	2.5	-2.459431619	0	-0.736965594
mat9_1_9_1	BnaA03g48650D_BnaC07g50330D	0	0	0	0	0	0	0	0	1.584962501	0	0	0	0	0	0	0
mat9_1_9_1	BnaA03g48690D_BnaC07g50400D	1	0.736965594	0.736965594	1	0	1	1	1.584962501	0	1.584962501	1	1	0	0	0	0
mat9_1_9_1	BnaA03g48740D_BnaC07g50450D	2.5	0	0	-1	0	0	-1	0	0	1	0	0	0	0	0	0
mat9_1_9_1	BnaA03g48760D_BnaC07g40920D	0	0	0	-0.263034406	0	0	0	1.584962501	0	0	0	0	0	0	0	0
mat9_1_9_1	BnaA03g48930D_BnaC07g41140D	1.584962501	1.584962501	0	1	0	0	0	0	0	0	0	0	0	0	0	0
mat9_1_9_1	BnaA03g48950D_BnaC07g41160D	1.584962501	0.584962501	1.584962501	0	0	0	-1	0.584962501	0	0	0	0	0	0	0	0
mat9_1_9_1	BnaA03g48990D_BnaC07g41200D	0.584962501	1	2	1	0	0	0	0	0	0	0	0	0	0	0	0
mat9_1_9_1	BnaA03g49050D_BnaC07g50590D	0	0	0	0	0	0	0	0	-0.736965594	-0.415037499	-0.485426827	0	0	0	-1	-0.415037499
mat9_1_9_1	BnaA03g49210D_BnaC07g41240D	2	0	0	0	0	0	0	0	0	0	0	0	0	0	0	0
mat9_1_9_1	BnaA03g49250D_BnaC07g41280D	0	2.5	0	0	0	0	0	0	0	0	0	0	0	0	0	0
mat9_1_9_1	BnaA03g49310D_BnaC07g41360D	0	0	0	0	0	0	0	0	0	0	0	0	0	0	-1	0
mat9_1_9_1	BnaA03g49360D_BnaC07g41750D	-0.263034406	0	0	0.415037499	1	0	0	0	0.547487795	0	0	0	0.628031223	0	0	0
mat9_1_9_1	BnaA03g49560D_BnaC07g41970D	0.152003093	0.152003093	0.289506617	0.304854582	0.321928095	0.321928095	0.540568381	0.304854582	0.415037499	0.415037499	0.777607579	0.08246216	1.584962501	0.584962501	1	0
mat9_1_9_1	BnaA03g49620D_BnaC07g50790D	2.5	1.137503524	0.584962501	0.263034406	1.584962501	1.415037499	0.807354922	1.584962501	-1	1	0	0.678071905	0	1	1	1
mat9_1_9_1	BnaA03g49690D_BnaC07g42030D	1	0	0	0	0	0	0	0	0	0	0	0	0	0	0	1
mat9_1_9_1	BnaA03g49720D_BnaC07g42100D	1.584962501	0	0	0	0	0	0	0	0	0	0	0	0	0	-1	1
mat9_1_9_1	BnaA03g49860D_BnaC07g42210D	-0.087462841	0	0.222392421	0.169925001	0	0.415037499	0.415037499	0.584962501	1	0.415037499	1	0.736965594	1	0	1.584962501	0
mat9_1_9_1	BnaA03g49990D_BnaC07g50900D	0.192645078	0.263034406	0.321928095	0.321928095	0.584962501	0.415037499	0.415037499	0.415037499	0.584962501	1	0	0.415037499	0	0	1	0
mat9_1_9_1	BnaA03g50070D_BnaC07g42530D	2.321928095	0	0	0	0	0	0	0	0	0	0	0	0	0	0	0
mat9_1_9_1	BnaA03g50120D_BnaC07g42580D	-2	1	0	1.321928095	0	0	0	1.415037499	0	0	0	0.736965594	0	0	0	0
mat9_1_9_1	BnaA03g50240D_BnaC07g42720D	-0.222392421	0.047828525	0.192645078	0.283792966	0	0.10496956	0.584962501	0.519374159	0	-0.347923303	0	0	0	-0.485426827	-1	-0.222392421
mat9_1_9_1	BnaA03g50250D_BnaC07g42730D	0.415037499	-0.736965594	0	-0.584962501	1	0	0.263034406	0	0	0	-0.415037499	-0.415037499	0.584962501	0	-1	0
mat9_1_9_1	BnaA03g50390D_BnaCnng70360D	0	0	0	0	0	0	0	0	0	0	0	0	0	0	0	-1
mat9_1_9_1	BnaA03g50460D_BnaC07g42820D	2.321928095	0	1	0	0	0	0	2.5	0	0	0	2.5	1	0	0	0
mat9_1_9_1	BnaA03g50490D_BnaC07g42850D	0.415037499	0	1	0	1	0	0.584962501	1	0.584962501	-0.584962501	-1	-0.192645078	0	-1	0	0
mat9_1_9_1	BnaA03g50500D_BnaC07g42870D	1.584962501	1	0	1	0	1	0	0	1.584962501	0	0	0	0	0	0	-1
mat9_1_9_1	BnaA03g50540D_BnaC07g42910D	0.678071905	0.584962501	-0.584962501	0	-0.584962501	0	0	0	-0.321928095	0	0	1	0	0	0	0
mat9_1_9_1	BnaA03g50660D_BnaC07g44520D	0	0	0	1	0	0	0	0	0	0	0	0	1	0	1	0
mat9_1_9_1	BnaA03g50740D_BnaC07g44600D	-0.893084796	0.192645078	0.415037499	0	1	0.736965594	-0.415037499	0.584962501	1	0	-1	0	-1	1	-1	0
mat9_1_9_1	BnaA03g50790D_BnaC07g44650D	0	0	0	0	0	0	0	0	0	-1	0	0	0	0	-1	1
mat9_1_9_1	BnaA03g50800D_BnaC07g44660D	-0.263034406	0	0	0	0	0	1	0	-1	-1	0	0	0	0	0	0
mat9_1_9_1	BnaA03g50930D_BnaC07g44770D	0.371968777	0	0.074000581	-0.263034406	0.387023123	0.160464672	0.353636955	-0.485426827	0.152003093	0	0.415037499	0.075948853	0.584962501	0	-1	0
mat9_1_9_1	BnaA03g50940D_BnaC07g44780D	-0.347923303	0.283792966	0.160464672	0.078002512	-0.084888898	0.115477217	0.408464845	0.415037499	-1.209453366	-0.830074999	-0.135883428	0.214124805	-0.169925001	-0.436099115	0	0
mat9_1_9_1	BnaA03g50950D_BnaC07g44800D	0	0	0	0	0	0	0	0	-1.584962501	0	-0.415037499	0	-1.222392421	-0.584962501	-0.415037499	-1
mat9_1_9_1	BnaA03g50990D_BnaC07g44840D	-1	0.415037499	0	0.736965594	-0.321928095	1	-0.847996907	-0.222392421	0	0	-0.584962501	0.192645078	0	0	0	1
mat9_1_9_1	BnaA03g51090D_BnaC07g42950D	0	0.925999419	1.321928095	0.485426827	1	-1	-0.415037499	-0.222392421	0	1	0	0	0	0	0	0
mat9_1_9_1	BnaA03g51240D_BnaC07g43070D	0	1.584962501	0	1.584962501	0	0	0	0	0	0	0	0	0	0	0	0
mat9_1_9_1	BnaA03g51300D_BnaC07g43160D	1	1	0	1	0	0	0	0	0	0	0	0	0	0	-1	0
mat9_1_9_1	BnaA03g51360D_BnaC07g43190D	0.263034406	0.125530882	0.469485283	0	1	0.584962501	0	-0.222392421	0	0	-0.321928095	0.485426827	0	0	-1	0
mat9_1_9_1	BnaA03g51620D_BnaC07g43350D	-1	-0.125530882	0	0.152003093	1	0	-0.321928095	0	0	1	1	1.584962501	0	0	0	-1
mat9_1_9_1	BnaA03g51630D_BnaC07g43360D	1	1	1	0.263034406	0	0	0	0	1	0	0	-0.584962501	0.584962501	1	0.263034406	0.415037499
mat9_1_9_1	BnaA03g51660D_BnaC04g17120D	0	0	0	0	0	0	0	0	0	0	0	0	0	0	-2.5	0
mat9_1_9_1	BnaA03g51750D_BnaC07g43530D	0.289506617	0	0	0.222392421	0.540568381	-0.137503524	0.169925001	0.807354922	0.192645078	0	0	0	0	0	-1	0
mat9_1_9_1	BnaA03g51960D_BnaC07g43730D	0	0	0	0	0	0	0	0	0	0	0	0	0	0	-1	0
mat9_1_9_1	BnaA03g51980D_BnaC07g43750D	0	-0.584962501	0	1	0	0	0	0	0	0	0	0	0	0	0	0.584962501
mat9_1_9_1	BnaA03g52030D_BnaC08g11200D	0	0	0	0	0	0	0	0	0	0	0	0	1	-1	-1	0
mat9_1_9_1	BnaA03g52170D_BnaC07g43900D	0	1	0	0.584962501	0	0	0	0	0	0	0	1	0	0	0	0
mat9_1_9_1	BnaA03g52320D_BnaC07g44070D	2.321928095	0.736965594	0.485426827	0.321928095	0.415037499	0.321928095	0.584962501	0.678071905	0	0.321928095	1.169925001	1	0	0.415037499	0	0.584962501
mat9_1_9_1	BnaA03g52340D_BnaC07g44090D	0.436099115	0	0	0	0	0	0	0	-1	-1	-1	0	0	0	0	0
mat9_1_9_1	BnaA03g52390D_BnaC07g44140D	0	0	0	0	0	0	0	0	0	0	0	0	0	0	0	1
mat9_1_9_1	BnaA03g52670D_BnaC07g44400D	0	-0.514573173	0	0	-0.263034406	-0.652076697	-0.263034406	-0.222392421	0.321928095	-0.263034406	0.263034406	0	0	0	-1	-1
mat9_1_9_1	BnaA03g52690D_BnaC07g44420D	2	0.459431619	1.070389328	0.362570079	0.584962501	-0.736965594	0.263034406	-0.169925001	1	-0.485426827	0.415037499	0.736965594	-0.584962501	0	1	-0.584962501
mat9_1_9_1	BnaA03g52780D_BnaC07g45010D	0	0	0	0	0	0	0	0	-2	0	0	0	0	0	1	0
mat9_1_9_1	BnaA03g52920D_BnaC07g45120D	2.5	0.010888316	1.222392421	-0.078002512	-0.248820547	0.740995471	1.850856561	1.280956314	0.736965594	0.741466986	1.616157122	1.597729797	0.415037499	0.471071534	0	-0.2410081
mat9_1_9_1	BnaA03g52930D_BnaC07g45140D	0.415037499	0	0	1	-0.296393003	-0.222392421	0	0	-0.651522027	-0.321928095	0	0	-0.669851398	0	0	0
mat9_1_9_1	BnaA03g52980D_BnaC05g22840D	1	0	0	0	0	0	0	0	0	0	0	0	1	0	-1.584962501	1
mat9_1_9_1	BnaA03g53100D_BnaC07g45310D	0.485426827	0.64385619	0.299560282	0.61667136	0	0	0	0	0	0	0	0	-0.321928095	-0.584962501	0	0
mat9_1_9_1	BnaA03g53160D_BnaC07g45350D	0.222392421	0	2.5	0	0	0	1.584962501	0	0	1	0	0	-1	0	-1	-1
mat9_1_9_1	BnaA03g53370D_BnaC07g45650D	0	1	0	1.584962501	0	1	-0.415037499	0.321928095	0	1	1	0	1	0	0	-1
mat9_1_9_1	BnaA03g53440D_BnaC07g45710D	1	0	0	0	0	0	0	0	0	0	0	0	0	0	-1	0
mat9_1_9_1	BnaA03g53480D_BnaC01g38690D	1	0	0	-1	0	0	0	0	0	0	0	0	0	0	0	0
mat9_1_9_1	BnaA03g53490D_BnaC07g46130D	0.321928095	0	0.415037499	0.415037499	0.584962501	1	0	0.415037499	-0.584962501	0.584962501	0.415037499	0.415037499	0	0	0	-1
mat9_1_9_1	BnaA03g53620D_BnaC07g46350D	1	0	0	0	0	0	0	0	0	0	0	0	0	0	0	1
mat9_1_9_1	BnaA03g53700D_BnaC07g46400D	1	0	2.5	0	0	0	0	0	0	0	0	0	0	0	-1	0
mat9_1_9_1	BnaA03g53720D_BnaC07g46410D	-0.584962501	0	0	0	0	0	0	0	0	0	0	0	0	-1	1	-2.5
mat9_1_9_1	BnaA03g53870D_BnaC07g46430D	0	0	0	0	0	0	2	0	1	-1	0	0	0	1.584962501	-1	0
mat9_1_9_1	BnaA03g53940D_BnaC07g46480D	1.192645078	0.169925001	-0.263034406	0.321928095	-0.652076697	0.530514717	-0.415037499	0	-0.770518154	0.459431619	-0.125530882	0.874469118	0	1	0.415037499	0.584962501
mat9_1_9_1	BnaA03g54040D_BnaC01g17850D	0	0	0	0	0	0	0	0	0	-1	0	0	-1	0	-1	0
mat9_1_9_1	BnaA03g54140D_BnaCnng13960D	1	0	0	0	0	0	0	0	0	0	0	0	0	0	-1	-1
mat9_1_9_1	BnaA03g54160D_BnaC07g46660D	1	-0.874469118	0	-0.099535674	0.584962501	-0.807354922	-0.415037499	-0.485426827	0	-0.736965594	-1	-0.415037499	0	-0.584962501	-1	0
mat9_1_9_1	BnaA03g54210D_BnaC07g46700D	2.5	0	0	0	0	0	0	0	0	0	0	0	0	0	1	0
mat9_1_9_1	BnaA03g54570D_BnaCnng28180D	0.584962501	1	0	0.736965594	0	0.584962501	0.415037499	0.415037499	0	0	0.736965594	0	0	0	-1	0
mat9_1_9_1	BnaA03g54590D_BnaC04g19890D	0	0	0	0	0	0	0	0	0	0	0	0	0	0	-1.584962501	0
mat9_1_9_1	BnaA03g54790D_BnaC03g00810D	0.115477217	0.137503524	0.058893689	-0.350497247	0.714091128	0.169925001	0.10433666	-0.234465254	0.214124805	0	-0.612976877	-0.152003093	0.222392421	-0.387023123	0.222392421	-0.169925001
mat9_1_9_1	BnaA03g54820D_BnaC03g00770D	0	-0.263034406	0	-0.321928095	1.321928095	0	-0.321928095	-0.263034406	0	0	0	0	0	-0.584962501	-1	-1
mat9_1_9_1	BnaA03g55060D_BnaC03g01570D	0	0	0	1	0	0	-1	1	0	-1	0	1	0	0	0	0
mat9_1_9_1	BnaA03g55130D_BnaC03g01950D	0.415037499	0.206450877	0.347923303	0.347923303	0.192645078	0.263034406	0.169925001	0.584962501	-0.115477217	0.485426827	0.362570079	0.459431619	0	0	0.584962501	-0.415037499
mat9_1_9_1	BnaA03g55160D_BnaC03g01970D	0	0	0	0	0	0	0	0	-1.584962501	0	0	0	-1.584962501	0	0	0
mat9_1_9_1	BnaA03g55170D_BnaC03g01980D	0	0	0	0	0	0	0	0	-2	0	0	0	0	0	0	0
mat9_1_9_1	BnaA03g55220D_BnaC03g02070D	-0.893084796	0.058893689	0.160464672	0.646363045	0.754887502	-0.222392421	0.347923303	0.099535674	0.807354922	0.415037499	0.362570079	1.099535674	1	0	1	-1
mat9_1_9_1	BnaA03g55260D_BnaC03g02110D	0	0	0	0	0	0	0	0	0	0	0	0	0	0	-1	0
mat9_1_9_1	BnaA03g55430D_BnaC08g45230D	0	0	0	0	0	0	0	0	0	0	0	0	0	0	0	-1
mat9_1_9_1	BnaA03g55760D_BnaC03g03610D	1	1	0	0.584962501	0	0	0	0	-0.584962501	0	-1	0	0	0	-1	0
mat9_1_9_1	BnaA03g55830D_BnaC03g03820D	-1	0	0	0	0	0	0	0	0	-1	0	0	0	0	-1.584962501	-1
mat9_1_9_1	BnaA03g55930D_BnaC03g03880D	-0.263034406	-0.115477217	0	-0.125530882	0.485426827	-0.263034406	0.362570079	0.152003093	0	0.584962501	2.321928095	0.362570079	0	0	0	0
mat9_1_9_1	BnaA03g56060D_BnaC03g10210D	0	0.736965594	0.584962501	1.584962501	0	0	0.900464326	2.5	0	0	0.459431619	1.415037499	0	0	1.584962501	0
mat9_1_9_1	BnaA03g56290D_BnaCnng64860D	2	0.392317423	0.115477217	0.506959989	0	0.321928095	0.137503524	0.497499659	0	0.263034406	0.807354922	0.547487795	0.584962501	0.584962501	0.415037499	0
mat9_1_9_1	BnaA03g56310D_BnaC03g15310D	1	1.584962501	0	0	0	0	0	0	0	0	0	0	-0.584962501	0	0	-1
mat9_1_9_1	BnaA03g56330D_BnaC03g16500D	0	0	0	-1	1	0	1.222392421	0	-1.584962501	0	1.415037499	0	0	0	-0.736965594	0
mat9_1_9_1	BnaA03g56420D_BnaC03g19380D	0	0	0	0	0	0	0	0	0	0	0	0	-1	0	-1	0
mat9_1_9_1	BnaA03g56430D_BnaC03g19370D	0	0	0	0	0	0	0	0	-1	0	0	0	0	-1	0	0
mat9_1_9_1	BnaA03g56510D_BnaC03g22780D	0.447458977	-0.353636955	-0.099535674	0	0.736965594	-0.115477217	0.263034406	-0.485426827	0.415037499	0	0.192645078	0	-1	0	-1	-0.584962501
mat9_1_9_1	BnaA03g56720D_BnaC03g23790D	2.5	0.736965594	0.263034406	0.378511623	0	0	0	0.736965594	0	0	0	0.584962501	0	0	0	0
mat9_1_9_1	BnaA03g56770D_BnaC03g25270D	0.584962501	0	0	0	0	0	0	0	0	0	0	0	0	0	-1	0
mat9_1_9_1	BnaA03g56890D_BnaC03g25360D	0	0	0.415037499	0.584962501	0	0.584962501	1.584962501	0	0	0	1	1	0	1	-1	0
mat9_1_9_1	BnaA03g56950D_BnaC03g25420D	0	-0.263034406	0.321928095	-0.584962501	0	0.584962501	1	-0.415037499	0.584962501	0	0	-0.584962501	-1	0	-1	0
mat9_1_9_1	BnaA03g57010D_BnaC03g27680D	2.5	0	0	0	0	0	0	0	0	0	0	0	0	0	0	0
mat9_1_9_1	BnaA03g57110D_BnaC03g28160D	-1	0	0	0	0	0	0	0	0	-0.584962501	0	0	-1	0	-1.584962501	0
mat9_1_9_1	BnaA03g57180D_BnaCnng16070D	0	0	0	0	0	0	0	0	0	0	0	0	0	0	-1	0
mat9_1_9_1	BnaA03g57490D_BnaC03g39240D	1.169925001	1.607682577	0	1	0	1	0	0	0	1	0	0	1	0	1.321928095	1
mat9_1_9_1	BnaA03g57510D_BnaC03g39280D	0.584962501	0	0	1.584962501	0	0	1	0	0	1	0.584962501	1	0	0	0	0
mat9_1_9_1	BnaA03g57660D_BnaC03g44450D	1	0.222392421	0	0	0	0	0	0	-1	0	0	0	0	0	0	0
mat9_1_9_1	BnaA03g57690D_BnaC03g74240D	0	0	0	0	0	0	0	0	0	0	0	0	0	0	-1	0
mat9_1_9_1	BnaA03g57700D_BnaC03g74250D	0	0	0	0	0	0	0	0	0	0	0	0	0	0	-1	0
mat9_1_9_1	BnaA03g57760D_BnaC03g44620D	0	1.584962501	1	1.584962501	0.222392421	0.263034406	1	2.5	0.754887502	-0.024662054	0.415037499	-0.362570079	1.807354922	-0.575114715	1	-0.584962501
mat9_1_9_1	BnaA03g57930D_BnaC03g44430D	-0.321928095	-0.341036918	0.263034406	-0.362570079	-0.125530882	-0.415037499	-0.347923303	-0.415037499	-0.299560282	0	-0.206450877	-0.378511623	0	0.192645078	0	-0.736965594
mat9_1_9_1	BnaA03g58060D_BnaC07g33900D	2.5	0.874469118	0.610053482	1.459431619	-1	1.584962501	0	0.263034406	0	0.263034406	0	-0.289506617	0	1	0	0
mat9_1_9_1	BnaA03g58130D_BnaCnng60660D	0	0	0	0	0	0	0	0	0	0	0	0	1	0	-1	-1
mat9_1_9_1	BnaA03g58580D_BnaC07g36530D	0	0	0	0	0	0	0	0	0	0	0	0	0	0	-1	0
mat9_1_9_1	BnaA03g58710D_BnaC07g38260D	-1	0	0	0.321928095	0	0	1	1.700439718	0	0	0	1.584962501	0.584962501	0	0	0
mat9_1_9_1	BnaA03g59370D_BnaC04g18180D	0	0	0	0	0	0	0	0	0	0	0	0	0	0	-1.584962501	0
mat9_1_9_1	BnaA03g59400D_BnaC04g18440D	0	0	0	1	0	0	0	0	0	0	0	0	0	0	0	0
mat9_1_9_1	BnaA03g59420D_BnaC05g46320D	0	0	0	0	0	0	0	0	0	0	0	0	1	0	2.321928095	0
mat9_1_9_1	BnaA03g59460D_BnaC07g03050D	0	0	0	0	0	0	0	0	0	0	0	0	0	0	-1.584962501	0
mat9_1_9_1	BnaA03g59600D_BnaC04g19920D	0	0	0	0	0	0	0	0	0	0	0	0	0	0	0	-1
mat9_1_9_1	BnaA03g59820D_BnaC02g26040D	0	0	0	0	0	0	0	0	0	0	0	0	1	0	2	-1
mat9_1_9_1	BnaA03g59920D_BnaC04g19410D	0	0	0	0	0	0	0	0	0	0	0	-1	1.111031312	1.280107919	0.887525271	1.070389328
mat9_1_9_1	BnaA03g59980D_BnaC04g19450D	0	0	0	0	0	0	0	0	0	0	0	0	-1	0	-1	0
mat9_1_9_1	BnaA03g60060D_BnaCnng04060D	0	0	0	0	0	0	0	0	-1.584962501	-1	0	0	0	0	0	0
mat9_1_9_1	BnaA03g60470D_BnaC04g19790D	0	0	0	0	0	0	0	0	0	0	0	0	0	0	-1.584962501	0
mat9_1_9_1	BnaA03g60490D_BnaC04g19810D	0	0	0	0	0	0	0	0	0	0	0	0	0	0	-1.584962501	0
mat9_1_9_1	BnaA03g60530D_BnaC07g12540D	0	0	0	0	0	0	0	0	0	0	0	0	0	0	-1	0
mat9_1_9_1	BnaA03g60620D_BnaCnng04390D	0	0	0	0	-0.584962501	0	1	1	-1	0	1	1	0	0	0	0
mat9_1_9_1	BnaA04g00070D_BnaC04g20860D	1	0	0	0.321928095	1	-0.263034406	0	0	0	0	0	0	0	-1	0	0
mat9_1_9_1	BnaA04g00130D_BnaC04g20940D	1.584962501	0	0	0	0	0	0	0	0	0	0	0	0	0	1	0
mat9_1_9_1	BnaA04g00300D_BnaC04g21110D	1.584962501	0.415037499	0	0.584962501	0.584962501	0.584962501	0.584962501	0	-1	-0.584962501	0	0.584962501	-1	-0.584962501	0	1
mat9_1_9_1	BnaA04g00310D_BnaC04g21130D	-0.584962501	1	0	-0.415037499	1.222392421	0	0	0	1	0	0	0	0	1	-1.584962501	0
mat9_1_9_1	BnaA04g00330D_BnaC04g37600D	0	0	0	0	0	0	0	0	0	0	0	0	0.584962501	0	0	1
mat9_1_9_1	BnaA04g00390D_BnaC04g21220D	2.5	1	0	1	0	1	1	0	1	1	0	1	0	0	1	0
mat9_1_9_1	BnaA04g00450D_BnaC04g54950D	0	-0.415037499	0	0	0	-0.584962501	0.584962501	0	-0.584962501	-0.137503524	1.099535674	0.584962501	0	0.415037499	1	1
mat9_1_9_1	BnaA04g00480D_BnaCnng29530D	0	0	0	0	0	0	0	0	0	0	0	0	0	0	-2.321928095	0
mat9_1_9_1	BnaA04g00530D_BnaC04g21580D	0	-0.932885804	2.201633861	0.152003093	1.222392421	-2.321928095	1.932885804	0	0	-1	0	0	0	0	0	0
mat9_1_9_1	BnaA04g00540D_BnaC04g21600D	-0.321928095	-1	-0.321928095	-0.415037499	0.321928095	0.222392421	0.485426827	0.736965594	0	0.584962501	0.736965594	0.321928095	0	0	-1	0
mat9_1_9_1	BnaA04g00580D_BnaC04g21650D	-1	0	0	0	0	0	0	0	0	0	0	0	0.485426827	0.584962501	0.584962501	0.678071905
mat9_1_9_1	BnaA04g00730D_BnaC04g21800D	0	0	0	0	0	0	0	0	0	0	0	0	0	0	-1.584962501	0
mat9_1_9_1	BnaA04g00870D_BnaC04g21940D	0	0	0	0	0	0	0	0	-0.087462841	0	0	0	0	0	-0.584962501	0
mat9_1_9_1	BnaA04g00890D_BnaC04g21960D	2	0	1.736965594	0	2.5	0	0	0	0	0	0	0	0	0	0	0
mat9_1_9_1	BnaA04g01040D_BnaC04g55240D	-0.222392421	0	-0.222392421	-0.222392421	-0.584962501	-0.736965594	-0.485426827	-0.362570079	-1	-0.415037499	-0.321928095	-0.514573173	-1	0	1	-1
mat9_1_9_1	BnaA04g01080D_BnaC04g55160D	0	0	0	0	0	0	0	0	0	0	0	0	1	0	-1	0
mat9_1_9_1	BnaA04g01190D_BnaC04g22060D	0	0	0	0	-0.415037499	0	2.115477217	0	1	0	1.146841388	0	0	0	0	-1
mat9_1_9_1	BnaA04g01200D_BnaCnng68700D	0	0	0	0	0	0	0	0	0	0	0	0	1	0	1.584962501	0
mat9_1_9_1	BnaA04g01390D_BnaC04g22440D	-0.415037499	0	0	0	0.222392421	0	1	0	0.584962501	0	1	0	0	1	-1	0
mat9_1_9_1	BnaA04g01460D_BnaC09g32840D	0	0	0	0	0	0	0	0	0	0	0	0	0	0	0	-1
mat9_1_9_1	BnaA04g01470D_BnaC04g22590D	0.115477217	0	-0.321928095	0	-0.222392421	-0.321928095	-0.415037499	0.415037499	0.289506617	0	0.263034406	0	0	0.736965594	-1	0
mat9_1_9_1	BnaA04g01610D_BnaC04g23030D	1.584962501	0	0	0	0	0	0	0	0	0	0	0	0	0	1	0
mat9_1_9_1	BnaA04g01860D_BnaC04g23420D	2	0	0	0	0	0	0	0	0	-1	0	0	0	0	1	0
mat9_1_9_1	BnaA04g01920D_BnaC04g23510D	1.485426827	0.584962501	0.459431619	0.584962501	0.777607579	0.321928095	0.378511623	2	0.378511623	0.263034406	0.106915204	0.362570079	1	0	0	0
mat9_1_9_1	BnaA04g02020D_BnaC04g23590D	0	0	0	0	0	0	0	0	0	0	0	0	0	0	-1	0
mat9_1_9_1	BnaA04g02180D_BnaCnng56980D	2.5	0.321928095	0	0.584962501	-0.415037499	0	0.415037499	2.321928095	-0.415037499	0	1.584962501	2.115477217	0	-1	1	1
mat9_1_9_1	BnaA04g02250D_BnaCnng14110D	1	0	0	0	0	0	0	0	0	0	0	0	0	0	-1	0
mat9_1_9_1	BnaA04g02310D_BnaC04g55440D	0	0	0	0	0	0	0	0	0	0	0	0	0	0	-1	0
mat9_1_9_1	BnaA04g02370D_BnaC04g24160D	0	0	0	0	0	0	0.415037499	0	0	0	-1.415037499	0	0	0	0	-1
mat9_1_9_1	BnaA04g02420D_BnaC04g24230D	0	1.584962501	0	0	0	0	0	0	0	0	0	0	0	0	0	-1
mat9_1_9_1	BnaA04g02530D_BnaC04g24950D	0.637429921	0.206450877	0	0.415037499	0.856264523	0	0	0	0.259867127	0.415037499	0	0	-0.415037499	-0.584962501	-1.584962501	-0.584962501
mat9_1_9_1	BnaA04g02550D_BnaC04g55610D	0	0	0	0	0	0	0	0	0	0	0	0	0	0	-1	0
mat9_1_9_1	BnaA04g02580D_BnaCnng55080D	0	0	0	0	0	0	0	0	0	0	0	0	0	0	0	-0.584962501
mat9_1_9_1	BnaA04g02610D_BnaC05g07690D	1	0	0	0	0	0	0	0	0	1	0	0	1	0	1	0
mat9_1_9_1	BnaA04g02900D_BnaC04g24680D	1.678071905	0	0	0	0	0	0	0	0	0	0	0	0	0	0	1
mat9_1_9_1	BnaA04g03190D_BnaC04g25110D	0	0.584962501	0	0	0	0	0	0	0	0	0	0	-1.584962501	0	1	-1.584962501
mat9_1_9_1	BnaA04g03230D_BnaC04g25010D	0	0	0	0	0	0	0	0	0	1	0	0	-1.584962501	-1	0	-0.584962501
mat9_1_9_1	BnaA04g03620D_BnaC04g25510D	0	0	-1	0	1.584962501	0	0	0	0.415037499	-1	0	0	0	0	-1	-1
mat9_1_9_1	BnaA04g03790D_BnaC04g25680D	0	0	0	0	0	0	0	0	0	0	0	0	0	0	1	1
mat9_1_9_1	BnaA04g03810D_BnaC04g25700D	0.584962501	0	0	0	0	0	0	0	0	0	0	0	0	0	-1	0
mat9_1_9_1	BnaA04g04210D_BnaCnng46900D	0.584962501	-0.321928095	0.807354922	0.263034406	0	-0.321928095	0.362570079	0.263034406	-1	0	0	0.415037499	0.584962501	0	0	0
mat9_1_9_1	BnaA04g04220D_BnaCnng46910D	1.584962501	0	0	0	0	0	0	0	0	-1	0	0	-1	0	0	-1
mat9_1_9_1	BnaA04g04350D_BnaC04g26530D	0	0.584962501	1	0.584962501	0	1	1	2	0	-0.584962501	-1	0	-1	0	-1.584962501	-1
mat9_1_9_1	BnaA04g04410D_BnaC04g26680D	0.263034406	0	0	0	0	-0.222392421	0.514573173	0.584962501	0	-0.415037499	-0.584962501	0.321928095	0	0	-1	0
mat9_1_9_1	BnaA04g04470D_BnaC04g26800D	-0.415037499	0.584962501	0.415037499	0.584962501	0	1	0	0.584962501	0.584962501	0	1	0	-1	0	0	0
mat9_1_9_1	BnaA04g04510D_BnaC04g26840D	0	0.415037499	0.736965594	1	0.736965594	0	0.584962501	0	-1	-1	0	1	0	0	1	0
mat9_1_9_1	BnaA04g04520D_BnaC04g55680D	0	0	0	0	0	0	0	0	0	0	0	0	0	0	1	1
mat9_1_9_1	BnaA04g04530D_BnaC04g26990D	-0.807354922	0.263034406	0	0.415037499	0	0.321928095	0	1.321928095	0	0.415037499	0	0.263034406	0	0.415037499	-1	0.321928095
mat9_1_9_1	BnaA04g04540D_BnaC04g27000D	0	0	0	0	0	0	0	0	0	0	0	0	1	0	-0.584962501	0
mat9_1_9_1	BnaA04g04570D_BnaC04g27040D	0.2410081	0.736965594	0.169925001	0.362570079	-0.584962501	0	0	0.847996907	-0.584962501	0.415037499	0.736965594	0.584962501	0	-1	1	0
mat9_1_9_1	BnaA04g04630D_BnaC04g27120D	0	0	0	0	-0.807354922	0	-1	0	-1	0	-1	0	0	0	0	0
mat9_1_9_1	BnaA04g04660D_BnaC04g27130D	0	0	0	0	0	0	0	0	0	0	0	0	0	0	0	1
mat9_1_9_1	BnaA04g04900D_BnaC04g27640D	-0.321928095	1.115477217	0	0	0	-0.584962501	0	0	0	-1	-1.584962501	-1	0	0	1	0
mat9_1_9_1	BnaA04g04930D_BnaC09g45920D	0	0	0	0	0	0	0	0	0	-2	0	0	-1.222392421	0	-0.736965594	0
mat9_1_9_1	BnaA04g05060D_BnaCnng32890D	2	0	0	1	0	0	0	0	0	0	0	0	1	0	1.584962501	1
mat9_1_9_1	BnaA04g05250D_BnaC04g27840D	0	0	0	0	0	0	0	0	0	0	0	0	0	0	0	-1.415037499
mat9_1_9_1	BnaA04g05310D_BnaC04g28040D	-0.263034406	0.152003093	0.115477217	0.289506617	0.169925001	0.222392421	0.447458977	0.169925001	0.321928095	0	0.206450877	0.321928095	0	0.415037499	1	0
mat9_1_9_1	BnaA04g05350D_BnaC04g28090D	0	0	0	0	0	0	0	0	0	0	2	0	0	0	1	1
mat9_1_9_1	BnaA04g05420D_BnaCnng54590D	0	1.584962501	0	1	0	0	0	0	0	0	0	0	0	0	0	-1
mat9_1_9_1	BnaA04g05490D_BnaC04g28240D	0	1.321928095	0.321928095	0.584962501	-1	1	0	1.584962501	0	1	0	0	0	0	0	0
mat9_1_9_1	BnaA04g05530D_BnaC04g28270D	0	0	0	0	0	0	0	0	0	0	0	0	0	0	-1	0
mat9_1_9_1	BnaA04g05680D_BnaC04g28400D	0.415037499	0.584962501	0.169925001	0	0	0.584962501	0.415037499	0.584962501	0	0	0	0	-1	1	-1	0
mat9_1_9_1	BnaA04g05800D_BnaCnng36690D	0	0	0	0	0	0	0	0	0	0	0	0	0	0	0	-1
mat9_1_9_1	BnaA04g06020D_BnaC08g39540D	0	0	0	0	0	0	0	0	0	0	0	0	0	0	1	1
mat9_1_9_1	BnaA04g06130D_BnaC04g28950D	0	0	0	0	0	0	0	0	0	0	0	0	0	0	-1	0
mat9_1_9_1	BnaA04g06200D_BnaC04g29000D	2	0	0	0	0	0	0	0	0.263034406	1	0	0	-1	0	0	1
mat9_1_9_1	BnaA04g06240D_BnaC04g29040D	-0.378511623	-0.222392421	-0.321928095	-0.263034406	-0.415037499	0	-0.415037499	-0.321928095	-0.736965594	0	-1	0	0	0	-1	1
mat9_1_9_1	BnaA04g06270D_BnaC04g29070D	0.669851398	0.30256277	0.389946518	0.334419039	0.505235308	0.415037499	0.584962501	0.652076697	0.206450877	0	0.362570079	0.710493383	0	0.137503524	1	0.263034406
mat9_1_9_1	BnaA04g06280D_BnaC04g29090D	1	0	0	0	0	0	0	0	0	0	0	0	0	0	-1	0
mat9_1_9_1	BnaA04g06370D_BnaC04g29150D	0	1	0	2.5	2	0	0	0	0	0	0	0	1.584962501	-2.5	0	0
mat9_1_9_1	BnaA04g06380D_BnaC04g29160D	2	0.485426827	0.137503524	0.169925001	0.321928095	0.192645078	0.222392421	0.263034406	1	0	-0.321928095	-0.192645078	-1	-0.584962501	-0.584962501	-0.584962501
mat9_1_9_1	BnaA04g06840D_BnaCnng15010D	0	0	0	0	0	0	0	0	0	0	0	0	0	0	-1	0
mat9_1_9_1	BnaA04g06870D_BnaCnng15020D	0	0	0	0	0	0	0	0	0	0	0	0	-1	0	-1	0
mat9_1_9_1	BnaA04g06890D_BnaCnng15040D	-0.247927513	0.152003093	0	0.152003093	-0.229481846	0.169925001	-0.120294234	-0.078002512	-0.295455884	0.106915204	0.263034406	-0.067114196	-0.584962501	-0.137503524	-1	-0.169925001
mat9_1_9_1	BnaA04g07070D_BnaCnng14710D	2.5	0	1	0.415037499	0.874469118	0.678071905	0.415037499	0.415037499	1	0.263034406	1.584962501	0.362570079	0	0	-1	0
mat9_1_9_1	BnaA04g07120D_BnaCnng41490D	0	0.378511623	0.378511623	0.2410081	0.847996907	0.485426827	0.321928095	0	0	-0.415037499	0	0.263034406	0	0.321928095	0.263034406	0.263034406
mat9_1_9_1	BnaA04g07280D_BnaC04g29530D	0	0	0	-0.415037499	0	1	1.584962501	-1	1	0	1.584962501	0	0	0	0	0
mat9_1_9_1	BnaA04g07530D_BnaC04g29770D	0	2	0	0	0	0	0	0	0	0	0	0	1	0	0	0
mat9_1_9_1	BnaA04g07540D_BnaC04g29780D	1	1	1	0	0	0	1	0	0	0	0	0	0	0	1	0
mat9_1_9_1	BnaA04g07560D_BnaC05g12140D	0	0	0	0	0	0	0	0	0	1	0	0	0	0	0.584962501	0
mat9_1_9_1	BnaA04g07660D_BnaC04g29840D	0.847996907	0.321928095	0	0	0.584962501	0	-0.584962501	-0.584962501	0	0	0	0.584962501	0	1	-1	0.584962501
mat9_1_9_1	BnaA04g07780D_BnaC04g30040D	0.263034406	0.387023123	0.362570079	0.415037499	0	0.289506617	0.280107919	0.485426827	0.263034406	0.263034406	0.447458977	0.362570079	0	0.415037499	1	0
mat9_1_9_1	BnaA04g07820D_BnaCnng50710D	0	0	0	0	0	0	0	0	-1	0	0	0	0	-1	0	0
mat9_1_9_1	BnaA04g07830D_BnaCnng25320D	1	1	0	1	0	0	0	1	0	0	0	0	0	0	0	0
mat9_1_9_1	BnaA04g08010D_BnaC04g56010D	1	0	0	0	0	0	0	0	0	0	0	0	0	0	-1	0
mat9_1_9_1	BnaA04g08180D_BnaC04g30280D	0	-0.556393349	0	0	0	0.184424571	0	0	0	0	0	0	0	0.584962501	0	-1
mat9_1_9_1	BnaA04g08210D_BnaC04g30380D	0	0	0	0	0	0	0	0	0	0	0	0	0	0	0	-1.152003093
mat9_1_9_1	BnaA04g08230D_BnaC04g30400D	0	-0.152003093	0.415037499	0	-0.678071905	-0.169925001	0	-0.192645078	0.415037499	0.321928095	0.584962501	0.192645078	-1	-0.584962501	1	-0.736965594
mat9_1_9_1	BnaA04g08240D_BnaC04g30410D	0.754887502	0.893084796	0.847996907	0.921997488	0.719892081	0.523561956	1.058893689	1.263034406	0.485426827	0	1.070389328	1.206450877	0.415037499	0	0.415037499	0.485426827
mat9_1_9_1	BnaA04g08410D_BnaC04g30630D	2	1	1.584962501	0.415037499	0	0	1	1	0	-1	0	0.584962501	1	0	0	0
mat9_1_9_1	BnaA04g08770D_BnaC04g31060D	1	0	0	-1	0	0	0	0	0	0	0	0	0	0	0	0
mat9_1_9_1	BnaA04g08830D_BnaCnng40920D	0	0	0	0	0	0	0	0	0	0	0	0	0	0	-1	0
mat9_1_9_1	BnaA04g08900D_BnaC04g31190D	0	0	0	0	0	0	0	0	-1	0	0	0	0	0	0	-1
mat9_1_9_1	BnaA04g08940D_BnaC04g31200D	0.321928095	0	1	0.584962501	0	-0.222392421	0.206450877	0.584962501	0	0	0.299560282	0.485426827	-1	0	1	0.321928095
mat9_1_9_1	BnaA04g09020D_BnaC04g31260D	-1	0	0	0	0	0	0	0	-0.928446739	0	0	0	-0.837728571	0	0	0
mat9_1_9_1	BnaA04g09060D_BnaC05g24060D	0	0	0	0	0	0	0	0	0	1.584962501	0	0	-2.321928095	0	-1.584962501	0
mat9_1_9_1	BnaA04g09160D_BnaC04g31380D	0	1.807354922	0	0	0	0	0	0	0	-1	0	0	0	0	-1.584962501	-1
mat9_1_9_1	BnaA04g09170D_BnaC04g31390D	0.628031223	0.567040593	0.447458977	-0.347923303	-0.106915204	0.440572591	0.584962501	0.362570079	-0.192645078	0.152003093	0.192645078	-0.289506617	0	-0.169925001	0	0
mat9_1_9_1	BnaA04g09220D_BnaC04g31430D	0	0	0	0	0	0	0	0	0	0	0	0	0	0	-1	0
mat9_1_9_1	BnaA04g09230D_BnaC04g31440D	0.893084796	-0.900464326	-0.289506617	-0.415037499	0.378511623	0.087462841	-0.08246216	0.321928095	0	0	-0.710493383	0.180572246	-0.415037499	0	0	-0.321928095
mat9_1_9_1	BnaA04g09340D_BnaC04g31530D	0	0	0	0	0	0	0	0	0	0	0	0	0	0	-1	0
mat9_1_9_1	BnaA04g09430D_BnaC09g16380D	0	0	0	1	1	1	0	2.5	0	0	0	0	0	0	-1	0
mat9_1_9_1	BnaA04g09440D_BnaC09g16370D	0	0	0	0	0	0	0	0	0	0	0	0	-1	0	1	-1
mat9_1_9_1	BnaA04g09450D_BnaC04g31670D	0.362570079	0.485426827	-0.415037499	-0.415037499	0.678071905	0.415037499	-0.362570079	0	0.222392421	-0.584962501	0.415037499	0.222392421	-1	-0.584962501	-1	0
mat9_1_9_1	BnaA04g09460D_BnaC04g31680D	-0.807354922	-0.716207034	-0.584962501	-0.628031223	0.263034406	-0.807354922	-0.847996907	0	0	-1	0.415037499	0.152003093	-0.584962501	-1	-1.321928095	-1
mat9_1_9_1	BnaA04g09630D_BnaC04g31810D	0	0.584962501	0.584962501	-0.415037499	0	1	0	-1	-1	0	0	0	0	0	0	0
mat9_1_9_1	BnaA04g09670D_BnaC05g24340D	0	0	0	0	0	0	0	0	0	0	0	0	0	0	-0.584962501	0
mat9_1_9_1	BnaA04g09740D_BnaC04g56080D	0	1	0	0	0	0	1	1	0	1	0	1	0	0	0	0
mat9_1_9_1	BnaA04g10090D_BnaC04g32200D	-1	1	0	-1	0	0	0	1	0	0	0	0	0	0	0	0
mat9_1_9_1	BnaA04g10110D_BnaC04g32230D	2.321928095	-0.35614381	0	-0.700439718	0	-0.523561956	0	-0.652076697	0	-0.514573173	0	-0.584962501	-1	-0.584962501	0	0
mat9_1_9_1	BnaA04g10250D_BnaC04g32470D	0	0	0	0	0	0	0	0	0	1.584962501	0	0	-1.064130337	0.093109404	-0.392317423	-1
mat9_1_9_1	BnaA04g10370D_BnaC04g32660D	0	0	0	0	0	0	0	0	0	0	0	0	0	0	0	1
mat9_1_9_1	BnaA04g10410D_BnaC04g32670D	0	0.263034406	0.502500341	0.125530882	0	0	0.584962501	0	0	0	0	-0.263034406	1	0	-1	0
mat9_1_9_1	BnaA04g10430D_BnaC04g32700D	0.637429921	0.736965594	0	0.736965594	0	-1.321928095	0	-1	0	-0.584962501	0	-0.321928095	0	-1.584962501	0	0
mat9_1_9_1	BnaA04g10470D_BnaC04g32740D	0	0	0	0	0	0	0	0	0	-1	0	0	-1	0	-1	0
mat9_1_9_1	BnaA04g10550D_BnaC04g32820D	0	0	0	1	0	0	0	0	0	0	0	0	0	0	0	0
mat9_1_9_1	BnaA04g10560D_BnaC04g32830D	-1	0	0	0	0	0	0	0	0	0	1.584962501	0	0	0	0	-0.584962501
mat9_1_9_1	BnaA04g10680D_BnaC04g32990D	2.321928095	-0.152003093	-0.2410081	-0.169925001	-0.263034406	-0.321928095	0.321928095	0	-0.415037499	0	-0.584962501	0	0	0	1	-1
mat9_1_9_1	BnaA04g10700D_BnaC04g56160D	0	1.584962501	0	1	0	1	0	0	0	1	0	0	1	0	0	0
mat9_1_9_1	BnaA04g10720D_BnaC04g56140D	0	-0.016582884	0	0	-0.115477217	0.010268335	1	0	0	0	0	0	0	0	0	0
mat9_1_9_1	BnaA04g10960D_BnaC04g33090D	0	0	0	1	0	0	0	0	0	-1	0	0	0	0	1.584962501	0
mat9_1_9_1	BnaA04g11200D_BnaCnng11200D	0.584962501	0.584962501	0.700439718	1	0.716207034	0.362570079	1	0.459431619	0	0.321928095	1	0.736965594	0	0	0	0.415037499
mat9_1_9_1	BnaA04g11210D_BnaCnng11190D	0	0	0	0	0	0	0	0	0	0	0	0	0	0	-1	-2.169925001
mat9_1_9_1	BnaA04g11280D_BnaCnng11100D	0	-0.321928095	-0.395928676	-0.547487795	0.459431619	-0.137503524	-0.206450877	-0.830074999	0.152003093	0.321928095	0.321928095	0.206450877	-0.807354922	-0.222392421	-0.736965594	-0.415037499
mat9_1_9_1	BnaA04g11490D_BnaC04g34320D	0	0	0	0	0	0	0	0.485426827	0	0	0	0.584962501	0	0	0	0
mat9_1_9_1	BnaA04g11510D_BnaC04g34310D	0	0	0	0	0	0	0	0	0	0	0	0	0	0	-1	1
mat9_1_9_1	BnaA04g11560D_BnaC04g34250D	0	0	0	0	0	0	0	0	0	0	0	0	0	1	1.584962501	0
mat9_1_9_1	BnaA04g11740D_BnaC04g34060D	0	-0.247927513	0.263034406	0.152003093	-0.295455884	0.378511623	0.289506617	0.192645078	-0.415037499	0.485426827	-0.222392421	0	-0.415037499	0.321928095	-1	0
mat9_1_9_1	BnaA04g12000D_BnaC04g33690D	0.415037499	0.165059246	-0.078002512	0.157541277	-0.263034406	0.093109404	0	0.2410081	0.415037499	0	-0.125530882	0.530514717	-0.321928095	-0.485426827	-1	-0.222392421
mat9_1_9_1	BnaA04g12060D_BnaCnng67580D	1.321928095	0.362570079	-0.222392421	-0.192645078	0	0	-0.222392421	0	0	0	-0.415037499	-0.263034406	0	-0.584962501	0	0
mat9_1_9_1	BnaA04g12100D_BnaC04g33600D	1	0.584962501	0	0.736965594	0	0.584962501	-0.415037499	0.415037499	1	1	0	0.736965594	0	0	1	0
mat9_1_9_1	BnaA04g12250D_BnaC04g33420D	2.321928095	0	0	0	0	0	0	0	0	0.192645078	0	0	0	0	1	0
mat9_1_9_1	BnaA04g12260D_BnaC04g33400D	0.111031312	0.357552005	0.335603032	0.251538767	0.449802917	0.093109404	0.085729874	0.354664881	0.115477217	0	0.605721061	0.440572591	0.152003093	0.169925001	0.125530882	0.137503524
mat9_1_9_1	BnaA04g12340D_BnaC04g33320D	2.5	0	0	0	0	0	0	0	0	0	0	0	0	0	-1	-1
mat9_1_9_1	BnaA04g12460D_BnaCnng13910D	2.5	0	0	0	0	0	0	0	0	0	0	0	1	0	1	0
mat9_1_9_1	BnaA04g12480D_BnaCnng13900D	1.584962501	0.584962501	0.584962501	0.584962501	1	0	1.584962501	0	0	0	1.584962501	0	0	0	0	0
mat9_1_9_1	BnaA04g12620D_BnaCnng13720D	2	0	-0.321928095	-0.584962501	0	-0.321928095	0.321928095	-0.415037499	0.321928095	0.321928095	0.321928095	-0.321928095	0	0	0	0
mat9_1_9_1	BnaA04g12650D_BnaC09g32900D	1.584962501	0	0	0	0	0	0	0	0	-1	0	0	-1	0	0	0
mat9_1_9_1	BnaA04g12680D_BnaCnng52290D	0	0	0	0	0	0	0	0	0	0	0	0	0	0	0	-1
mat9_1_9_1	BnaA04g12770D_BnaC04g34700D	0.169925001	0.415037499	0.362570079	-0.152003093	0	0.263034406	0.222392421	0	-1	-0.415037499	0.321928095	-0.415037499	-1	0	0	0
mat9_1_9_1	BnaA04g12780D_BnaC04g34710D	0	0	0	0	0	0	0	0	0	0	0	0	0	0	-2.321928095	0
mat9_1_9_1	BnaA04g12970D_BnaC04g35010D	0	0	0	0	0	0	0	0	0	1	0	-1	-1.584962501	0	0	0.254382536
mat9_1_9_1	BnaA04g13030D_BnaC04g35100D	0	0	0	0	0	0	0	0	0	0	0	0	0	0	-1	0
mat9_1_9_1	BnaA04g13050D_BnaC04g35150D	0	0	0	0	0	0	0	0	0	-1	0	0	-1	0	-1.584962501	0
mat9_1_9_1	BnaA04g13100D_BnaC04g35190D	0	2	0	1.584962501	0	0	0	0	1	0	0	0	0	0	0	0
mat9_1_9_1	BnaA04g13340D_BnaC04g35430D	-0.263034406	-0.106915204	0.321928095	1	-0.222392421	-0.263034406	0.321928095	1.415037499	-0.321928095	0	0	1.584962501	0	1	0	-1
mat9_1_9_1	BnaA04g13450D_BnaC04g56110D	0	0	0	0	0	0	0	0	0	0	0	0	0	0	-1	0
mat9_1_9_1	BnaA04g13470D_BnaC04g35620D	0.584962501	0	0	0	0	0	0	0	0	0	0	0	0	0	-1	0
mat9_1_9_1	BnaA04g13530D_BnaCnng78090D	0	0	0	0	0	0	0	0	-1	0	0	0	0	0	-0.584962501	0
mat9_1_9_1	BnaA04g13550D_BnaC04g35750D	0	-0.192645078	0	0	0	0	0	0	0	0	0	0	0	0	0	1
mat9_1_9_1	BnaA04g13570D_BnaC04g35770D	-0.807354922	0.584962501	0.584962501	0.584962501	0	0	0	0	-1	-0.584962501	0	0	0	-1.584962501	-1	0
mat9_1_9_1	BnaA04g13620D_BnaC04g35870D	0	0	0	0	0	0	0	0	0	-1	0	0	0	0	-1	0
mat9_1_9_1	BnaA04g13670D_BnaC04g35940D	1	0.222392421	0	0.321928095	0	0.321928095	0	-0.584962501	-1	0	-1	0	0	0	-1	-1
mat9_1_9_1	BnaA04g13680D_BnaC04g35950D	0.584962501	0.678071905	0.321928095	0.485426827	0	0.584962501	1	1	1	0	1.584962501	1	0	0	0	0
mat9_1_9_1	BnaA04g13690D_BnaC04g35960D	0	-0.378511623	0.192645078	0.247927513	0	0	0	-0.807354922	0	0	0	-0.584962501	0	0	-1.584962501	0
mat9_1_9_1	BnaA04g13790D_BnaC04g36040D	1	0	0	0	0	0	0	2.321928095	0	0	0	0	0	0	1	0
mat9_1_9_1	BnaA04g13920D_BnaC04g37000D	0	2.5	0	2.5	0	0	0	0	0	0.485426827	0	0	0	0	1	1
mat9_1_9_1	BnaA04g14110D_BnaC04g36740D	0	0	0	0	0	0	0	0	0	0	0	0	0	-1	0	-1
mat9_1_9_1	BnaA04g14190D_BnaC04g36680D	2	0	0	0	0	0	0	0	0	0	0	0	0	0	0	0
mat9_1_9_1	BnaA04g14360D_BnaC04g36450D	0	0	1	0	0	0	0	0	0	0	0	0	-0.415037499	0	1.584962501	0
mat9_1_9_1	BnaA04g14580D_BnaC04g36220D	0	0	0	-1.584962501	0	0	0	1	0	0	0	0	0	0	0	0
mat9_1_9_1	BnaA04g14660D_BnaC04g37270D	1.099535674	0	0.087462841	0.299560282	1	0.584962501	0.222392421	0.652076697	2	0.415037499	0.263034406	0.584962501	-1	0.584962501	0	0
mat9_1_9_1	BnaA04g14710D_BnaC04g37440D	0	0	0	0	0	0	0	0	0	0	0	0	1	0	2	0
mat9_1_9_1	BnaA04g14740D_BnaC04g37620D	0.678071905	1	0	1	0	0	0	0.584962501	0	-0.415037499	-0.321928095	0	0	-1	1	-0.584962501
mat9_1_9_1	BnaA04g14760D_BnaC04g56320D	1	-0.387023123	0	0	0	-0.415037499	0	0	0	0	0	0	0	-0.584962501	-1	-1
mat9_1_9_1	BnaA04g14820D_BnaC04g37640D	2.5	0.884522783	0.736965594	0.584962501	0.874469118	1.064130337	0.584962501	0.321928095	0.662965013	1.137503524	1.362570079	0.700439718	0	0.222392421	0	0.415037499
mat9_1_9_1	BnaA04g14860D_BnaC04g37710D	1.169925001	0	0	0	2.459431619	0.192645078	0.874469118	0.137503524	2.321928095	0.321928095	0.807354922	0.447458977	-0.415037499	0	0	0.321928095
mat9_1_9_1	BnaA04g14890D_BnaC04g37750D	-0.321928095	-0.027480736	-0.115477217	-0.069262662	-0.117356951	-0.236067358	0	-0.249359469	-0.450661409	-0.341036918	0.40053793	-0.125530882	0	-0.349942471	-0.584962501	-0.201633861
mat9_1_9_1	BnaA04g14960D_BnaC04g37910D	-0.807354922	0.263034406	0.169925001	0.321928095	0.115477217	0.263034406	0.321928095	0.415037499	0	0.321928095	0.362570079	1.263034406	0	0.736965594	-1	0
mat9_1_9_1	BnaA04g15090D_BnaC04g38020D	0	-0.321928095	0	-0.415037499	0	0	0	0	-0.169925001	-0.415037499	0	0	0	0	0	-1
mat9_1_9_1	BnaA04g15160D_BnaC04g38120D	-0.652076697	0.263034406	0.222392421	0.263034406	-0.530514717	0.678071905	0.678071905	0.485426827	-0.115477217	0.807354922	0.678071905	0.777607579	0	0.415037499	0	0.584962501
mat9_1_9_1	BnaA04g15210D_BnaC04g38160D	0	0	0	0	0	0	0	0	0	0	0	0	0.788495895	1.169925001	1	0.584962501
mat9_1_9_1	BnaA04g15240D_BnaCnng70480D	2	0	0	0	1	0	0	0	1	-0.584962501	0	-1	-0.415037499	0	-1	-0.584962501
mat9_1_9_1	BnaA04g15310D_BnaC04g38250D	1	-0.584962501	-0.584962501	0.584962501	0	0	0	0	1	0	-1	0	0	0	0	0
mat9_1_9_1	BnaA04g15340D_BnaC04g38290D	0.415037499	-0.347923303	0.137503524	0.180572246	0	0	0	-0.736965594	0	0	0	1	0	0	-1	0
mat9_1_9_1	BnaA04g15380D_BnaC04g38330D	0.508146904	-0.064130337	0.070389328	-0.108059746	0	-0.169925001	0	-0.115477217	0	-0.469485283	0	-0.21649182	0	1	-1	0.415037499
mat9_1_9_1	BnaA04g15430D_BnaC04g38420D	-0.222392421	-0.321928095	-0.459431619	0.192645078	0	0	0.485426827	1	1	-1	-0.874469118	0	0.584962501	0	0	0
mat9_1_9_1	BnaA04g15460D_BnaC04g38480D	0	0	0	0	0	0	0	0	0	0	0	0	0	0	-1	0
mat9_1_9_1	BnaA04g15520D_BnaC04g38520D	-0.7589919	0	0	0.222392421	0	0.584962501	0	0.378511623	0	1	0	0.736965594	0	0	1	0
mat9_1_9_1	BnaA04g15550D_BnaC04g38550D	-0.037474705	0.133266531	0.497499659	-0.415037499	0.003231121	0.243557031	0.306103128	-0.163498732	-0.178337241	-0.231325546	-0.667424661	-0.273018494	-0.415037499	-0.584962501	-1.321928095	-0.321928095
mat9_1_9_1	BnaA04g15670D_BnaC04g38940D	0	0	0	0	0	0	0	0	0	0	0	0	0	0	-0.584962501	0
mat9_1_9_1	BnaA04g15690D_BnaC04g38970D	0.263034406	0.0489096	0	0	0	0	-1.321928095	0	-0.415037499	0	1	-0.321928095	0	0.222392421	0	0
mat9_1_9_1	BnaA04g15740D_BnaC04g39020D	0.387023123	0.569365646	0.169925001	0.807354922	0.145197916	0.222392421	-0.169925001	0.111031312	-0.617530363	0.144389909	-0.440572591	-0.103093493	-0.415037499	-0.321928095	0.321928095	-0.652076697
mat9_1_9_1	BnaA04g16020D_BnaC04g39290D	1	-0.321928095	0	-0.584962501	0	0	0	0	0	0	0	0	-1	0	-1	0
mat9_1_9_1	BnaA04g16070D_BnaC04g39340D	0.321928095	0.362570079	1.169925001	0.777607579	0	0.263034406	1.415037499	1.584962501	1	0	0.678071905	0.115477217	0.823122238	0.341036918	1	0.530514717
mat9_1_9_1	BnaA04g16090D_BnaC04g39360D	0.347923303	0.222392421	0.628031223	0.115477217	1	0	0.321928095	0.321928095	0	0.415037499	0.514573173	0.392317423	1	0.584962501	1	0.584962501
mat9_1_9_1	BnaA04g16100D_BnaC04g39370D	-0.415037499	0	0	0	0	0	2	0	0	0	1	0	0	0	0	0
mat9_1_9_1	BnaA04g16350D_BnaC04g39630D	1	0	0	0	0	0	0	0	0	0	0	0	0	0	-1	0
mat9_1_9_1	BnaA04g16500D_BnaC04g39850D	1	2	-0.321928095	1.584962501	0	0	0	0	0	0	0	0	0	0	0	0
mat9_1_9_1	BnaA04g16630D_BnaC04g40000D	0	-0.485426827	0	0	0	0	0	0	0	0	0	0	0	0	-1	0
mat9_1_9_1	BnaA04g16670D_BnaC04g40010D	1	0	0	0	0	0	0	0	0	0	0	0	0	0	-1	0
mat9_1_9_1	BnaA04g16750D_BnaC04g40110D	0	1.807354922	0	0.847996907	0	-0.163498732	1	-0.091147888	0	-0.222392421	1	0.152003093	0	0	0	0
mat9_1_9_1	BnaA04g16880D_BnaC04g40240D	0	0	0.584962501	0	0	0	0	0.584962501	0	0	1.584962501	1.584962501	0	0	0	0
mat9_1_9_1	BnaA04g17070D_BnaC04g40390D	1	1	0	1.321928095	0	0	0	1	0	0	0	0	0	0	0	0
mat9_1_9_1	BnaA04g17120D_BnaC09g43380D	0	0	0	0	0	0	0	0	-1	-0.415037499	0	0	0	0	-1	0
mat9_1_9_1	BnaA04g17340D_BnaC04g40960D	0	0.584962501	0.222392421	0.222392421	0	0.321928095	0.415037499	0	0.415037499	0.415037499	0	0.807354922	0	-0.584962501	-0.321928095	-0.415037499
mat9_1_9_1	BnaA04g17380D_BnaC04g41010D	0	0	0	0	0	0	0	0	0	0	0	0	0	0	-1	0
mat9_1_9_1	BnaA04g17410D_BnaC04g41040D	-1	0	0	0	0	0	0	0	0	0	0	0	-1	0	-1	0
mat9_1_9_1	BnaA04g17460D_BnaCnng25870D	0	0	0	0	0	0	0	0	0	0	0	0	0	0	-0.584962501	0
mat9_1_9_1	BnaA04g17480D_BnaCnng25880D	1	0	0	1	0	0	0	0	0	0	0	0	0	0	0	0
mat9_1_9_1	BnaA04g17560D_BnaC04g41120D	-1	0	0	0	0	0	0	0	-0.584962501	0	0	0	0	0	0	0
mat9_1_9_1	BnaA04g17640D_BnaC04g41240D	0	1	0	1	0	0	0	0	0	1	0	0	0.584962501	0.584962501	-1	0
mat9_1_9_1	BnaA04g17670D_BnaC04g41310D	0	0	0	-1	1.584962501	0	0	0	0	0	0	0	0	0	0	0
mat9_1_9_1	BnaA04g17720D_BnaC04g41360D	0	0	0	0	0	0	0	0	0	0	0	0	0	0	-1	0
mat9_1_9_1	BnaA04g17740D_BnaCnng56830D	0	0	0	1	0	0	0	0	0	0	0	0	0	0	-1	0
mat9_1_9_1	BnaA04g17850D_BnaC04g41470D	1	0	-0.415037499	-0.415037499	0	0	0	-1	0	0	0	0	0	0	0	0
mat9_1_9_1	BnaA04g17930D_BnaC04g41580D	0	0	0	0	0	0	0	0	0	0	0	0	0	0	-1	0
mat9_1_9_1	BnaA04g18060D_BnaC05g21860D	-0.584962501	0	0	1	0	0	0	0	0	-1	0	0	0	0	-1.584962501	-1.584962501
mat9_1_9_1	BnaA04g18120D_BnaC04g42180D	0.152003093	0.321928095	0.678071905	0.584962501	-0.064130337	0.584962501	0.736965594	0	-0.321928095	0.321928095	0.736965594	0.736965594	0	-1	0	-1
mat9_1_9_1	BnaA04g18180D_BnaC04g42250D	0.415037499	1	0.584962501	0.584962501	0	0	0	1	1	1	0	0	0	0	0	0
mat9_1_9_1	BnaA04g18350D_BnaC04g10940D	0	0	0	0.415037499	0	0.584962501	0	0.584962501	0	0	0.584962501	0	0	0	-1	0
mat9_1_9_1	BnaA04g18360D_BnaC04g42440D	-0.584962501	0.192645078	0.415037499	0.263034406	0	0.836501268	0.724365557	0.667424661	0.584962501	0.830074999	0.807354922	0.440572591	0.263034406	0.321928095	0.321928095	0.321928095
mat9_1_9_1	BnaA04g18440D_BnaC04g42530D	0	0	0	0	0	0	0	0	0	0	0	0	0	0	-1	0
mat9_1_9_1	BnaA04g18610D_BnaCnng39520D	0	0	0	0	0	0	0	0	0	0	0	0	0	0	-1	0
mat9_1_9_1	BnaA04g18770D_BnaC04g42910D	0	0	0	0	0	0	1.584962501	0	0	1	1.584962501	1.584962501	0	0	0	0
mat9_1_9_1	BnaA04g19060D_BnaC04g43370D	1	0.847996907	0.584962501	0.584962501	0.584962501	-0.263034406	0.652076697	0.584962501	0	-0.415037499	0.321928095	0.514573173	0.584962501	0.584962501	0	0
mat9_1_9_1	BnaA04g19090D_BnaC04g43420D	1	0	0	0	0	1	0	2	0	0	1	1	0	1	-1	0
mat9_1_9_1	BnaA04g19200D_BnaC04g09630D	2.5	0.201633861	-0.395928676	-0.201633861	0	0	-0.093109404	0.05246742	0.415037499	0.485426827	0	-0.206450877	1	0.415037499	0	1
mat9_1_9_1	BnaA04g19210D_BnaC04g43600D	0	0	0	0	0	0	0	0	0	0	0	0	0	0	-1.584962501	0
mat9_1_9_1	BnaA04g19220D_BnaC04g43620D	0	0	0	0	0	0	0	0	0	0	0	0	0	0	-1	0
mat9_1_9_1	BnaA04g19330D_BnaC04g43670D	0	0.584962501	-0.415037499	-0.584962501	0	0.584962501	1	1.584962501	-1	0	1	1	0	0	-1	0
mat9_1_9_1	BnaA04g19400D_BnaC04g43770D	0	0	0	1	0	-0.823122238	0	0	1.169925001	-0.584962501	0	0	0	-0.584962501	0	-1
mat9_1_9_1	BnaA04g19410D_BnaC04g43780D	-0.944386025	-0.371968777	0.015106892	-0.337034987	0.345774837	0.117356951	0.189033824	-0.067638717	0.95451723	0.424885285	0.503432615	0.204358499	0.584962501	0.378511623	0.584962501	0.473931188
mat9_1_9_1	BnaA04g19550D_BnaC04g43930D	0.169925001	-0.415037499	0	0.415037499	-0.321928095	0.415037499	0	-0.584962501	-1	0	0	-0.584962501	0	0	0	1
mat9_1_9_1	BnaA04g19610D_BnaC04g43990D	2.5	0.807354922	0	0.321928095	0.722466024	0	0.289506617	-0.652076697	0.415037499	-0.263034406	0	-1.115477217	0	0	0	0
mat9_1_9_1	BnaA04g19650D_BnaC04g44030D	0	0	-1	0	0	0	0	0	0	0	0	0	0	0	-1	0
mat9_1_9_1	BnaA04g19750D_BnaC04g44130D	1.459431619	-0.2410081	-0.415037499	-0.584962501	1	0.321928095	-0.584962501	0	0	-0.485426827	0.263034406	0	-1	-0.321928095	-1	-1
mat9_1_9_1	BnaA04g19870D_BnaC04g44270D	-0.807354922	0	0	0	0	1	0	0	0	0	1.584962501	0	0	0	-1	0
mat9_1_9_1	BnaA04g19980D_BnaC04g44370D	0	0	0	0	0	0	0	0	0	0	0	0	1	0	-1	-1
mat9_1_9_1	BnaA04g20540D_BnaC04g44460D	0	0	0.584962501	0.584962501	0	0	0	0	-1.584962501	0	0	0	0	0	-1	0
mat9_1_9_1	BnaA04g20610D_BnaC04g44530D	0.321928095	0	-0.169925001	-0.106915204	-0.415037499	0	0	0	-0.415037499	0	0.415037499	0.321928095	-0.584962501	0.415037499	-1	0
mat9_1_9_1	BnaA04g20620D_BnaC09g18670D	1.584962501	0	0	1	0	0	0	0	0	0	0	0	1	0	0	0
mat9_1_9_1	BnaA04g20670D_BnaC04g44590D	0	0	0	0	0	0	0	0	0	1	0	0	-0.584962501	-1	0	0
mat9_1_9_1	BnaA04g20720D_BnaC04g09360D	2.5	0	0	1	0	0	0	0	0	-1	0	0	-1	0	-1	-1.584962501
mat9_1_9_1	BnaA04g20820D_BnaC04g44790D	2.5	1	0.637429921	1.115477217	0	0.830074999	0.447458977	0.807354922	0	0.847996907	0.874469118	0.710493383	1	1	2	1
mat9_1_9_1	BnaA04g20860D_BnaC09g31030D	0	0	0	0	0	0	0	0	0	1.584962501	0	0	-1	0	-1	0
mat9_1_9_1	BnaA04g20920D_BnaC04g44910D	0	0	0	0	0	0	0	0	0	0	0	0	0	0	-1	0
mat9_1_9_1	BnaA04g21160D_BnaC09g06580D	1.584962501	-0.736965594	0	0	0.184424571	0	0.289506617	0.106915204	0.526068812	0.125530882	0.056583528	0.171952683	1.584962501	0.137503524	0	-0.106915204
mat9_1_9_1	BnaA04g21360D_BnaC04g45080D	0	0	0	0	0	0	0	0	0	0	0	0	0	0	0	-0.415037499
mat9_1_9_1	BnaA04g21450D_BnaC04g45200D	0	0	0	0	0	0	0	0	-1.584962501	0.584962501	0	0	0	0	-1.584962501	0
mat9_1_9_1	BnaA04g21460D_BnaC04g45210D	0.882643049	0.510194732	0.454565863	0.788495895	0.923378718	0.311944006	0.910732662	0.736965594	0.148098639	0.106915204	0.8259706	0.879705766	-0.321928095	0.415037499	0	0.415037499
mat9_1_9_1	BnaA04g21700D_BnaC04g45550D	-1.263034406	1	1.169925001	0.222392421	1.584962501	-1	0.807354922	0.807354922	0.736965594	0	0.736965594	0.584962501	1	0	1	0.584962501
mat9_1_9_1	BnaA04g21810D_BnaC04g45660D	0	-1	0	0	0	0	0	0	0	0	0	0	0	0	-1	0
mat9_1_9_1	BnaA04g21830D_BnaC04g45700D	0	0	1	-0.415037499	0	0	0	-0.415037499	0	1	0	0	0	0	0	0
mat9_1_9_1	BnaA04g22280D_BnaC04g46050D	0.321928095	1.584962501	0	0	0	0	0	0	0	0	0	0	0	1	0	0
mat9_1_9_1	BnaA04g22490D_BnaC04g46850D	0	0	0	1	0	0	0	0	0	0	0	0	0	0	0	0
mat9_1_9_1	BnaA04g22550D_BnaC04g46800D	0.289506617	-0.584962501	0	0	0	-0.584962501	0	0	0	-0.584962501	0	-1	0	0	0	-1
mat9_1_9_1	BnaA04g22660D_BnaC04g56740D	-0.106915204	0	-0.103093493	-0.056583528	-0.879705766	-0.514573173	-0.624490865	-0.199308808	-0.700439718	-0.678071905	-1	-0.192645078	0	0	0.584962501	0
mat9_1_9_1	BnaA04g22680D_BnaC04g56750D	1.584962501	0	0	0	0	0	0	0	-1.584962501	-2	0	0	0	-1	0	0
mat9_1_9_1	BnaA04g22700D_BnaC04g46780D	2	0	0	0	0	0	0	0	0	0	0	0	-0.862496476	-0.765534746	-0.523561956	-1
mat9_1_9_1	BnaA04g23150D_BnaC04g46230D	0	0	0	0	0	0	0	0	0	0	0	0	0	0	-1	0
mat9_1_9_1	BnaA04g23210D_BnaC06g27610D	0	1	0	1	0	0	0	0	0	1	0	0	1	0	0	0
mat9_1_9_1	BnaA04g23270D_BnaC04g47180D	0	0	0	0	0	0	0	0	0	0	0	0	0	0	-1	0
mat9_1_9_1	BnaA04g23330D_BnaC04g47240D	-1	-0.847996907	0	0.736965594	0	-1	1	-0.485426827	-1	0	0.321928095	-0.192645078	0.584962501	0	1.584962501	0
mat9_1_9_1	BnaA04g23350D_BnaC04g47260D	0	0	0	0	0	0	0	0	0	-1	0	0	0	0	-1	0
mat9_1_9_1	BnaA04g23450D_BnaC04g47330D	1.584962501	0.736965594	0.263034406	0.321928095	1	1	0	1.584962501	0	-1	0	1	0	0	0	0
mat9_1_9_1	BnaA04g23670D_BnaC04g56810D	2	0.263034406	0.415037499	0.415037499	0	0.584962501	1	0	0	1.584962501	0	0	0	1	0	0
mat9_1_9_1	BnaA04g23680D_BnaC04g56830D	1	0.485426827	0.678071905	1.415037499	1.321928095	0.415037499	1	0	0.678071905	0.415037499	0.584962501	1	0	0.415037499	-1	0.584962501
mat9_1_9_1	BnaA04g23710D_BnaC04g56860D	1	-0.137503524	0	0	0	-0.547487795	0	0	0	-0.584962501	0	0	0	-0.63005039	-0.584962501	0
mat9_1_9_1	BnaA04g23720D_BnaC04g56870D	1	0	0	0	0	0	0	0	0	0	0	0	0	0	-1	0
mat9_1_9_1	BnaA04g23790D_BnaC04g47570D	0	0	0	0	0	0	0	0	0	0	0	0	-1	0	-2.5	0
mat9_1_9_1	BnaA04g23990D_BnaC04g47750D	1.874469118	0.463400521	0.584962501	-0.160464672	2.5	0.217591435	0.222392421	-0.280107919	2.5	0.447458977	1.584962501	0	1	-1	0	0
mat9_1_9_1	BnaA04g24110D_BnaC04g47860D	-1.280107919	0.584962501	0.847996907	0.847996907	-0.192645078	-0.263034406	-0.222392421	-0.222392421	0	0	0	0	0	0	0	-1
mat9_1_9_1	BnaA04g24210D_BnaC04g48000D	-1	0	0	-0.584962501	0	0	0	0	0	-1	-1	0	-0.263034406	-2.321928095	-1.584962501	0
mat9_1_9_1	BnaA04g24220D_BnaC04g48010D	0	0	0	0	0	0	0	0	0	0	0	0	0	0	0	-1
mat9_1_9_1	BnaA04g24490D_BnaC04g48300D	0	0	0	0	0	0	0	0	0	0	0	0	0	0	-1	0
mat9_1_9_1	BnaA04g24690D_BnaC04g48540D	1	-0.341036918	0	1	0	-0.584962501	0	0	0	0	0	0	0	0	0	0
mat9_1_9_1	BnaA04g24910D_BnaC04g48740D	0.415037499	1.584962501	1.584962501	0.415037499	0	0	0	1	0	1	0	0.736965594	0	0	0	0
mat9_1_9_1	BnaA04g25020D_BnaC04g48860D	-0.321928095	0.584962501	0	0	0.584962501	1	0	0	-0.584962501	0	1	0	0	-1	0	1
mat9_1_9_1	BnaA04g25120D_BnaC04g48990D	0	0	0	0	-1	0	0.415037499	0	0	0	2	0	0	0	0	0
mat9_1_9_1	BnaA04g25190D_BnaC04g49060D	0.514573173	0.216317907	0.847996907	0.389946518	-0.652076697	-0.530514717	0.187784787	0.303392143	-1	0	0.065588342	0.199308808	-1	0	0	0
mat9_1_9_1	BnaA04g25220D_BnaC04g49090D	-1	0	0	0	0	0	2.321928095	2	0	-1	0	0.584962501	0	0	0	0
mat9_1_9_1	BnaA04g25350D_BnaC04g49200D	0	0	0	0	0	0	0	0	0	0	0	0	0	0	-1	0
mat9_1_9_1	BnaA04g25430D_BnaC04g49320D	2	0	0	0	0	0	0	0	0	0	0	0	-1	-1	0	0
mat9_1_9_1	BnaA04g25440D_BnaC04g49330D	-0.347923303	0	-0.133266531	0.415037499	0.710493383	0	-0.584962501	0.35614381	1.169925001	0	0	-0.206450877	0	0	0	0
mat9_1_9_1	BnaA04g25470D_BnaC04g49360D	-0.321928095	-0.263034406	1	0.192645078	-0.36923381	0.485426827	-0.273018494	0.793549123	-0.121990524	0.485426827	-0.584962501	0.398549376	0	-0.584962501	-1	-0.847996907
mat9_1_9_1	BnaA04g25710D_BnaC04g49620D	0	0	0	0	0	0	0	0	0	0	0	0	0	0	-1	0
mat9_1_9_1	BnaA04g25760D_BnaC04g49670D	-0.321928095	0.459431619	0.137503524	0.321928095	0.652076697	0.415037499	-0.115477217	0.152003093	0.415037499	0	0	0.137503524	0	-0.584962501	-1	0
mat9_1_9_1	BnaA04g25840D_BnaC04g49810D	0	0	0	0	0	0	0	0	0	0	0	0	0	0	-1	0
mat9_1_9_1	BnaA04g25890D_BnaC04g49860D	1	0.678071905	0	1	0	1.321928095	0	1	0	0	0	0.584962501	0	0	-1	-1
mat9_1_9_1	BnaA04g26090D_BnaC04g56880D	2	0	-0.222392421	-0.169925001	1.584962501	-0.263034406	0	-0.415037499	1	0	0.415037499	0.169925001	-0.415037499	-0.736965594	0	-0.263034406
mat9_1_9_1	BnaA04g26160D_BnaC04g56950D	0	0	0	0	0	0	0	0	0	0	0	0	0	0	-1	1
mat9_1_9_1	BnaA04g26180D_BnaC04g50180D	0	0	0	0	0	0	0	0	-1	0	0	0	0	-1	0	-1
mat9_1_9_1	BnaA04g26230D_BnaC04g50240D	1	0.206450877	0.115477217	0.137503524	1.584962501	0	0	0	0	0	0	1	0	0	-1	0
mat9_1_9_1	BnaA04g26270D_BnaC04g50310D	1.584962501	0	0	0	0	0	0	0	0	0	0	0	-1	0	-1.584962501	-1.584962501
mat9_1_9_1	BnaA04g26410D_BnaC04g50440D	0	0	0	0	0	0	0	0	0	0	0	0	0	0	0	1
mat9_1_9_1	BnaA04g26620D_BnaC04g50680D	1.678071905	-0.378511623	-0.415037499	-0.530514717	2	0	-0.387023123	-0.387023123	1.029747343	-0.807354922	0.078002512	0	0	-0.192645078	1	0
mat9_1_9_1	BnaA04g26850D_BnaC04g51520D	0	0	0	0	0	0	0	0	0	0	0	0	1	0	-1	0
mat9_1_9_1	BnaA04g26890D_BnaC04g51500D	0.584962501	0	1	0	0	0	0	0	0	0	0	0	0	0	1	0
mat9_1_9_1	BnaA04g26930D_BnaC04g51460D	0	0	-1	0	0	0	0	0	1	0	0	0	0	0	1	0
mat9_1_9_1	BnaA04g26940D_BnaC04g51440D	0	0	0	0	0	0	0	0	0	-1	0	0	0	-2.5	0	0.337034987
mat9_1_9_1	BnaA04g26960D_BnaC04g51420D	1.415037499	2	0	1.415037499	0	1	0	-0.125530882	0	0	0	-1.087462841	0	0	1	0
mat9_1_9_1	BnaA04g27060D_BnaC04g51200D	0	0	0	0	0	0	0	0	0	0	0	0	0	0	0	1
mat9_1_9_1	BnaA04g27110D_BnaC04g50950D	0	2	-1.584962501	0.584962501	-1.041820176	-0.192645078	0	-1	-1	0	0	1	0	0	0	0
mat9_1_9_1	BnaA04g27170D_BnaC04g50900D	-0.736965594	0.392317423	0.08246216	0.222392421	1	-0.222392421	0.152003093	0.152003093	-0.263034406	-0.222392421	-0.736965594	-0.067114196	0	-0.584962501	-1.321928095	-0.415037499
mat9_1_9_1	BnaA04g27310D_BnaC04g22170D	-0.678071905	0.459431619	0.192645078	0.192645078	-0.807354922	-0.263034406	0.169925001	1.137503524	-0.415037499	0	-0.415037499	0.874469118	1	0.584962501	-0.584962501	0
mat9_1_9_1	BnaA04g27370D_BnaC04g55100D	1.584962501	0.485426827	0.584962501	0.263034406	0	0	0.584962501	1.584962501	1	0	-1	0	0	-1	0	0
mat9_1_9_1	BnaA04g27400D_BnaC04g55130D	2	0.321928095	0	0.584962501	0	0	0	0.415037499	0	0	0	0	0	0	0	0
mat9_1_9_1	BnaA04g27520D_BnaCnng29550D	0	0	0	0.584962501	0	0	0	0	0	0	0	0	0	0	0	0
mat9_1_9_1	BnaA04g27550D_BnaC04g23930D	2.321928095	1.584962501	1	1	0	0	1	1.584962501	1.584962501	0	0	0	0	0	0	0
mat9_1_9_1	BnaA04g27570D_BnaC04g23890D	0	0	0	0	0	0	0	0	0	0	0	0	0	0	-0.584962501	0
mat9_1_9_1	BnaA04g27600D_BnaC04g23850D	2	0	0	0	0	0	0	0	0	1.584962501	0	0	0	0	0	0
mat9_1_9_1	BnaA04g27630D_BnaCnng53670D	0	0	0	0	0	0	0	0	0	0	0	0	0	0	-1	0
mat9_1_9_1	BnaA04g27650D_BnaC03g69960D	0	0	0	0	0	0	0	0	0	0	0	0	0.415037499	0	0	0.584962501
mat9_1_9_1	BnaA04g27690D_BnaC04g25950D	1	0.378511623	0	0.263034406	0.584962501	0	0.263034406	-0.192645078	-1	0	0.415037499	0.321928095	0	-1	-1	-1
mat9_1_9_1	BnaA04g27830D_BnaC04g31920D	0	0	0	0	-0.584962501	0	1.584962501	1	1	0	0	1.222392421	0	0	0	0
mat9_1_9_1	BnaA04g27880D_BnaC04g34350D	0	0	0	0	0	0	0	0	0	0	0	0	0	0	-1	0
mat9_1_9_1	BnaA04g27960D_BnaC04g34430D	0	0	0	0	0	0	0	0	0	0	0	0	0	0	0	1
mat9_1_9_1	BnaA04g28260D_BnaC04g37150D	0	0	0	0	0	0	0	0	0	0	0	0	0	0	0	-1
mat9_1_9_1	BnaA04g28360D_BnaC04g39770D	1	0	0	1	0	0	0	0	0	0	0	0	0	0	0	-1
mat9_1_9_1	BnaA04g28370D_BnaC07g50490D	0	0	0	0	0	0	0	0	0	0	0	0	-1	0	-1	0
mat9_1_9_1	BnaA04g28410D_BnaC07g50520D	0	0.206450877	0	0	0	0	0	0	0	0	0	0	0	0	-1	0.584962501
mat9_1_9_1	BnaA04g28480D_BnaC04g40710D	1	-0.047305715	-0.152003093	-0.289506617	0.392317423	0.134301092	-0.06871275	-0.308122295	0.736965594	0.2410081	0.378511623	-0.152003093	0	0.321928095	0	0
mat9_1_9_1	BnaA04g28540D_BnaC04g40620D	0	-0.274174963	-0.254929356	0.036296129	0.150140349	-0.656515762	-0.064130337	-0.188761643	0.500428991	-0.160464672	0	0.249027548	-0.415037499	-0.736965594	-1	-0.584962501
mat9_1_9_1	BnaA04g28810D_BnaC02g37890D	0	0	0	0	0	0	0	0	0	1	0	0	0	0	1	-1
mat9_1_9_1	BnaA04g28900D_BnaC04g42640D	0	0	0	0	0	0	0	0	0	0	0	0	0	-1	-1	0
mat9_1_9_1	BnaA04g28910D_BnaC04g42630D	2	0	0	-0.415037499	0	0	0	-0.415037499	0	-1	0	-1	0	0	0	0
mat9_1_9_1	BnaA04g28930D_BnaCnng39540D	0	0	0	0	0	0	0	0	0	0	0	0	0	0	-1	0
mat9_1_9_1	BnaA04g29000D_BnaCnng57510D	0	0.584962501	0.263034406	0.485426827	0	0.263034406	0.321928095	0.321928095	0	0	0.415037499	0	0	0	-1	0
mat9_1_9_1	BnaA04g29070D_BnaC04g45310D	1	0.192645078	0	1	0	-1	0	0	0	-1.584962501	0	0	0	0	-1	0
mat9_1_9_1	BnaA04g29120D_BnaC04g45410D	2.5	0.192645078	0	0	0.777607579	0.321928095	0.485426827	0.807354922	0.584962501	0	0.584962501	0.807354922	0	0	1	0.584962501
mat9_1_9_1	BnaA04g29130D_BnaC04g45420D	0	0	0.263034406	0	0	0	0	0	0	0	0	0	0	0	-1	0
mat9_1_9_1	BnaA04g29150D_BnaC04g45440D	2.321928095	0	2.5	-1	1.584962501	0	0	1.321928095	0	0	0	0	0	0	0	0
mat9_1_9_1	BnaA04g29280D_BnaC04g47030D	0.584962501	0	0	0	0	0	0	0	0	0	1.222392421	0	0	0	-0.584962501	0
mat9_1_9_1	BnaA04g29290D_BnaC04g47040D	1.584962501	-0.415037499	0	0	0	0	-1	0	0	0	0	0	0	0	0	0
mat9_1_9_1	BnaA04g29300D_BnaC04g47050D	1.736965594	0.111031312	0	0.584962501	0.652076697	0.074000581	0.893084796	0.491853096	0	-0.415037499	0.94753258	-0.180572246	0	0	0	0
mat9_1_9_1	BnaA04g29320D_BnaC04g47080D	0	0	0	0	0	0	0	0	-1	0	0	0	0	0	0	0
mat9_1_9_1	BnaA04g29440D_BnaC06g31550D	2.5	0	0	0	0	0	0	0	0	0	0	0	0	0	0	0
mat9_1_9_1	BnaA04g29460D_BnaC04g51040D	0	0	0	-1	0	0	0	0	0	0	0	0	0	-2.321928095	0	-1
mat9_1_9_1	BnaA04g29500D_BnaC04g51080D	0.436099115	0.900464326	0.874469118	0.716207034	1.222392421	0.169925001	0.192645078	0.2410081	-0.485426827	0	0.263034406	0.137503524	0.415037499	0	0.584962501	-0.321928095
mat9_1_9_1	BnaA04g29530D_BnaC07g47660D	0	0	0	0	0	0	0	0	0	0	0	0	0	0	0.584962501	0.584962501
mat9_1_9_1	BnaA04g29670D_BnaC04g50860D	0	0	0	-1.584962501	0	0.584962501	1	0	0	1	0	0.415037499	0	1.584962501	0	0
mat9_1_9_1	BnaA05g00080D_BnaC04g51760D	0	0	0	0	0	0	0	0	0	0	0	0	0	-1.584962501	0	0
mat9_1_9_1	BnaA05g00120D_BnaC04g00010D	-0.362570079	0.362570079	0	-0.169925001	0.263034406	0	0.263034406	0.485426827	0.736965594	0	0.584962501	0.192645078	1	0.584962501	0	0.584962501
mat9_1_9_1	BnaA05g00220D_BnaC04g00110D	0	0	0	0	1	0	0	0	0	0	0	0	0	-1	-1.584962501	-1
mat9_1_9_1	BnaA05g00230D_BnaC04g00120D	0.584962501	0.192645078	0.584962501	0.415037499	0.378511623	0	0.700439718	0.2410081	0.263034406	0.321928095	0.652076697	0.2410081	0	0.263034406	1	1
mat9_1_9_1	BnaA05g00310D_BnaC04g00190D	0	0	0	-0.222392421	1	-0.192645078	0	-0.321928095	0	-0.415037499	0	-0.415037499	0	-0.584962501	0	0
mat9_1_9_1	BnaA05g00320D_BnaC04g00200D	0	0	0	0	0	0	0	0	0	1	0	-0.415037499	-1	0	0	0
mat9_1_9_1	BnaA05g00430D_BnaC04g51810D	2.5	0.584962501	0.807354922	0.263034406	0.169925001	0.459431619	0.169925001	-0.584962501	0.736965594	0.263034406	-0.321928095	-0.485426827	0	-0.584962501	0	0
mat9_1_9_1	BnaA05g00440D_BnaC04g51900D	0.087462841	0.436099115	0.530514717	0.387023123	0.584962501	0.362570079	0.321928095	0.321928095	0.321928095	0	0.152003093	0.289506617	-0.584962501	0.415037499	-0.584962501	0
mat9_1_9_1	BnaA05g00520D_BnaC04g52000D	2.5	-0.415037499	0	-1.146841388	1.584962501	0	1.584962501	0.415037499	0	0	0	0	0	0	0	0
mat9_1_9_1	BnaA05g00560D_BnaC04g51960D	0.169925001	0	0.263034406	0.415037499	0.222392421	0	-0.502500341	0.137503524	-0.263034406	-0.169925001	-0.152003093	0.169925001	0	-0.321928095	0	0
mat9_1_9_1	BnaA05g00740D_BnaC04g00350D	-0.415037499	0	0	0	0	0	0	0	-0.584962501	-0.584962501	-1	-1	-0.584962501	0	-0.584962501	0
mat9_1_9_1	BnaA05g00790D_BnaC04g00430D	0.415037499	0.652076697	0.415037499	0.777607579	0	0.263034406	1.169925001	0.459431619	1	0.321928095	0.485426827	0.710493383	0	0	1	0
mat9_1_9_1	BnaA05g00870D_BnaC04g00500D	-0.222392421	-0.637429921	-0.485426827	-0.459431619	-0.280107919	0	0.678071905	-0.485426827	-0.321928095	0	0.584962501	0.321928095	0	0	1	0
mat9_1_9_1	BnaA05g01200D_BnaC04g00760D	0	0	0	0	0	0.736965594	0	0	0	0.736965594	-1	0	-0.584962501	1	0	0
mat9_1_9_1	BnaA05g01260D_BnaC04g00830D	-1	-0.106915204	0	0	0	-0.152003093	0	0	-1	0	0	0	0	0	-1	0
mat9_1_9_1	BnaA05g01460D_BnaC04g01160D	2	0	0	0	0	0	0	0	0	0	0	0	0	0	1	0
mat9_1_9_1	BnaA05g01570D_BnaC04g50790D	0	1.584962501	1	0.415037499	1.321928095	1	1	1.321928095	0	-0.584962501	0	0.584962501	1	-0.584962501	2	1
mat9_1_9_1	BnaA05g01640D_BnaC04g00890D	1	0.222392421	0.321928095	-0.160464672	1	0.415037499	0	0.459431619	0	0.415037499	1	0.793549123	0	0	0	0
mat9_1_9_1	BnaA05g01740D_BnaC04g01400D	0.125530882	0.321928095	0.137503524	0	-0.063658637	0	-0.402098444	0	0.192645078	0	-0.556393349	0.222392421	0	1	-1	0.584962501
mat9_1_9_1	BnaA05g01780D_BnaC04g01460D	2	0	0	0	0	0	0	0	0	0	0	0	1	0	1.584962501	1
mat9_1_9_1	BnaA05g01790D_BnaC04g01470D	0	0	0	0	0	0	0	0	0	0	0	0	0	-1	0	-2
mat9_1_9_1	BnaA05g01880D_BnaC04g01590D	2.5	-0.160464672	-0.415037499	-0.222392421	0.874469118	0.289506617	-0.106915204	0.347923303	0.263034406	0	-0.678071905	0.169925001	0.415037499	0	0.263034406	0.263034406
mat9_1_9_1	BnaA05g01890D_BnaC04g01600D	-0.321928095	-0.337034987	0.093109404	-0.152003093	1.078002512	0.070389328	-0.039528364	0.043068722	0.192645078	-0.115477217	-0.514573173	-0.040641984	0	0.222392421	0	0
mat9_1_9_1	BnaA05g01980D_BnaCnng59630D	-1	0	1	1	0	0	0	0	0	0	0	0	0	0	0	0
mat9_1_9_1	BnaA05g01990D_BnaC04g01630D	1.584962501	0	0	0	0	-0.584962501	0	0	0	-0.584962501	0	0	-1	0	0	0
mat9_1_9_1	BnaA05g02120D_BnaC04g01790D	0	0	0	0	0	0	-1	0	0	0	-0.584962501	0	0	1	0.584962501	0
mat9_1_9_1	BnaA05g02130D_BnaC04g01800D	1.584962501	0	0	0	0	0.362570079	0	0	0	0	0	0	0	0.415037499	1	0
mat9_1_9_1	BnaA05g02140D_BnaC04g01810D	0	0	0	-1	-1	1	0	0	0	1	0	0	0	0	0	0
mat9_1_9_1	BnaA05g02270D_BnaC04g01960D	0	0	0	1	0	0	0	0	0	0	2.5	0	0	0	0	0.584962501
mat9_1_9_1	BnaA05g02320D_BnaC04g02010D	2	0.584962501	-0.415037499	-0.584962501	0	0	0	0	0	1	0	0	0	0	0	0
mat9_1_9_1	BnaA05g02370D_BnaC04g02090D	0	0	0	0	0	0	0	0	0	0	0	0	0	0	-1.584962501	1
mat9_1_9_1	BnaA05g02590D_BnaCnng44120D	0	0	0	0	0	0	0	0	0	0	0	0	0	0	-1	0
mat9_1_9_1	BnaA05g02750D_BnaC04g02610D	0	-1	0	1	0	-1	0	2	0	0	0	2.321928095	0	0	-1	0
mat9_1_9_1	BnaA05g02910D_BnaC04g52710D	0	0	0	0	0	0	0	0	0	0	0	0	0	0	-1	0
mat9_1_9_1	BnaA05g03030D_BnaC04g52590D	0	1.584962501	1	1.169925001	0	0	0	0	-1	0	0	0	0	0	0	0
mat9_1_9_1	BnaA05g03120D_BnaC04g52530D	0.026472211	0.527629326	0.415037499	0.476438044	-0.525091045	0.131244533	0.115477217	0.480625841	-0.316027493	0.169925001	-0.3016557	0.108934372	0.263034406	0.109624491	-0.637429921	-0.201633861
mat9_1_9_1	BnaA05g03150D_BnaCnng35790D	1.584962501	0	0	0	0	0	0	0	1	1	0	0	0	1	0	0.584962501
mat9_1_9_1	BnaA05g03260D_BnaC04g02870D	0	0	0	1	0	0	0	0	0	0	0	0	0	0	1	1
mat9_1_9_1	BnaA05g03290D_BnaC04g02910D	1.584962501	-0.584962501	0	-0.415037499	0	0	0	0	0	0.584962501	-1	0	0	0	-1	0
mat9_1_9_1	BnaA05g03440D_BnaC04g53040D	0	0	0	0	0	0	0	0	-1	0	0	0	0	0	-1	0
mat9_1_9_1	BnaA05g03580D_BnaC04g03110D	1	0	0	1	0	0	0	0	0	0	0	0	0	0	0	0
mat9_1_9_1	BnaA05g03630D_BnaC04g03210D	0	0	0	0	0	0	0	0	0	0	0	0	0	0	-1	0
mat9_1_9_1	BnaA05g03650D_BnaC04g03230D	-0.054447784	-0.163498732	-0.222392421	-0.371968777	-0.074000581	-0.192645078	-0.231325546	-0.308122295	-0.321928095	-0.222392421	0	0	0	-0.321928095	-0.584962501	0
mat9_1_9_1	BnaA05g03850D_BnaC04g03460D	0	0	0	0	0	0	0	2	0	0	0	0	0	0	0	-1
mat9_1_9_1	BnaA05g03860D_BnaC04g03470D	-0.321928095	0	0	1	0	0	0	2.5	0	0	0	0	0	0	-0.584962501	-0.321928095
mat9_1_9_1	BnaA05g03950D_BnaC04g03670D	0.299560282	0.347923303	-0.152003093	0.652076697	1	0.584962501	0.415037499	0.678071905	-0.152003093	0.514573173	0.192645078	0.447458977	0.736965594	-0.321928095	0.736965594	-0.263034406
mat9_1_9_1	BnaA05g04170D_BnaC04g04990D	1.584962501	0	0	1	0	0	1	0	0.321928095	0	0	-1	0	-1	0.584962501	1
mat9_1_9_1	BnaA05g04380D_BnaC04g53270D	0	0	0	0	0	0	0	0	0	0	0	0	0	0	-1	0
mat9_1_9_1	BnaA05g04400D_BnaC04g53250D	0.584962501	-0.192645078	0.137503524	0.192645078	0	-1	0	0	0	0	0	0	0	0	-1	0
mat9_1_9_1	BnaA05g04460D_BnaC04g03880D	0.152003093	-0.192645078	0	0	0	0	0.415037499	0	-0.415037499	0	0.584962501	0	0	-1	-1	0
mat9_1_9_1	BnaA05g04530D_BnaC04g03950D	0	0	0	0	0	0	0	1.584962501	0	0	0	0	0	0	0	0
mat9_1_9_1	BnaA05g04570D_BnaC04g04040D	2	0	0	0	0	0	0	0	0	0	0	0	0	0	0	0
mat9_1_9_1	BnaA05g04780D_BnaC04g53150D	1	-0.299560282	-0.362570079	-0.125530882	0	-1	0	-1	0	-0.584962501	0	0	0	-1	0	-1
mat9_1_9_1	BnaA05g04790D_BnaC04g53140D	1	0	0	0	0	0	0	0	0	0	0	0	0	0	0	-1
mat9_1_9_1	BnaA05g04860D_BnaC04g04200D	0	0	1.807354922	-1	1	0	0	0	0	-1	0	0	0	0	-1.584962501	0
mat9_1_9_1	BnaA05g04940D_BnaC04g04280D	0.736965594	0.321928095	0.321928095	0.807354922	0	0.584962501	0.736965594	0.321928095	0	0.415037499	0.415037499	0.584962501	0	0.584962501	1	0
mat9_1_9_1	BnaA05g05000D_BnaC04g04390D	1.459431619	0	1.765534746	0	0	0	0.945552216	0	0	0	1.146841388	0	0	0	1	0
mat9_1_9_1	BnaA05g05030D_BnaC04g04410D	-0.263034406	-0.736965594	-1	-0.415037499	0	-0.584962501	0	0	-1	-0.584962501	-1	0.584962501	0	0	0	0
mat9_1_9_1	BnaA05g05050D_BnaC04g04430D	1	-0.469485283	0	0	0	0	1	1	0	0.584962501	1.584962501	1	0	-1	0	-1
mat9_1_9_1	BnaA05g05100D_BnaC04g04480D	0	0	0	0	0	0	0	0	0	0	0	0	0	0	0	-1
mat9_1_9_1	BnaA05g05140D_BnaC04g04520D	0	0.777607579	0.584962501	0.485426827	0	0.637429921	0.289506617	0.443606651	0	0.584962501	0	-0.099535674	-1	0	0	-1
mat9_1_9_1	BnaA05g05250D_BnaC04g04660D	0	0	0	0	0	0	0	0	1	0	0	0	0	0	1.584962501	0
mat9_1_9_1	BnaA05g05330D_BnaC04g04730D	0	-0.263034406	0.415037499	0	0	0.321928095	0	-0.415037499	1	-0.584962501	1	0	0	0	0	0
mat9_1_9_1	BnaA05g05430D_BnaC04g04840D	0	-0.584962501	0	0	0	0	0	0	0	0	1.584962501	0	0	0	0	0
mat9_1_9_1	BnaA05g05500D_BnaCnng48630D	0	0	0	0	0	0	0	0	0	0	0	0	0	0	-1	0
mat9_1_9_1	BnaA05g05540D_BnaC04g05260D	0.584962501	0.251538767	0.927850214	1.148863386	-0.514573173	0.334419039	0.362570079	1.485426827	0.321928095	0	0.263034406	2.095157233	0.584962501	0	-0.807354922	0.137503524
mat9_1_9_1	BnaA05g05550D_BnaC04g05270D	0.584962501	0	0	0	0	0	0	0	0	0	0	0	0	0	-1	0
mat9_1_9_1	BnaA05g05590D_BnaC04g53300D	2.321928095	0	0	0	0	0	0	0	0	0.222392421	0	0	-1	-0.637429921	-1	-1
mat9_1_9_1	BnaA05g05610D_BnaC03g22340D	0	0	0	0	0	0	0	0	0	0	0	0	0	0	0	1
mat9_1_9_1	BnaA05g05660D_BnaC04g05440D	0	0.736965594	1	1.321928095	1	0.415037499	1	1.321928095	0	0	1.321928095	1.321928095	0	-1	1	0
mat9_1_9_1	BnaA05g05950D_BnaCnng44430D	-1	0	0	0	0	0	0	0	0	-1	0	0	-0.584962501	0	1	-1
mat9_1_9_1	BnaA05g05970D_BnaC04g06180D	0	0	0	0	0	0	0	0	0	0	0	0	0	0	-1	0
mat9_1_9_1	BnaA05g06060D_BnaC04g06270D	1.584962501	0.415037499	0.415037499	0	0.584962501	0.415037499	1	0.584962501	-0.584962501	-0.584962501	0	-0.415037499	0	0	0	0
[truncated: 23,114 more rows]
