# Supplementary material for: Gene expression landscape of the Brassica napus seed reveals subgenome bias in both space and time
Source: Plant Physiol. 2025 Jun 28;198(3):kiaf283. doi: 10.1093/plphys/kiaf283 (PMC12305542; doi:10.1093/plphys/kiaf283)
Supplement: kiaf283_Supplementary_Data [file kiaf283_supplementary_data.zip › DatasetS2.txt]

mat9_1_9_3	GO:0000012	single strand break repair	2	5680	4	100836	0.016951285935640964	BNAA06G04600D	BNAC05G05790D
mat9_1_9_3	GO:0000023	maltose metabolic process	2	5680	9	100836	0.07611927968030144	BNAA02G03640D	BNAC02G44130D
mat9_1_9_3	GO:0000035	acyl binding	2	5680	7	100836	0.049860419369050626	BNAA10G15060D	BNAC09G54140D
mat9_1_9_3	GO:0000038	very long-chain fatty acid metabolic process	6	5680	61	100836	0.07310990220970051	BNAA08G11130D	BNAA09G40640D	BNAANNG07130D	BNAC03G65980D	BNAC08G33100D	BNAC09G20030D
mat9_1_9_3	GO:0000062	fatty-acyl-CoA binding	6	5680	58	100836	0.06341281780246705	BNAA02G10270D	BNAA03G48810D	BNAA04G05960D	BNAC02G44810D	BNAC04G28580D	BNAC07G40970D
mat9_1_9_3	GO:0000077	DNA damage checkpoint	2	5680	10	100836	0.08979084648040003	BNAA09G28720D	BNAC05G20530D
mat9_1_9_3	GO:0000079	regulation of cyclin-dependent protein serine/threonine kinase activity	8	5680	104	100836	0.09992083088379788	BNAA03G57140D	BNAA07G32610D	BNAA09G09200D	BNAANNG23850D	BNAC06G37050D	BNAC07G45730D	BNAC09G09430D	BNACNNG16030D
mat9_1_9_3	GO:0000123	histone acetyltransferase complex	2	5680	16	100836	0.16910626486558117	BNAA09G51200D	BNAC08G46010D
mat9_1_9_3	GO:0000145	exocyst	10	5680	125	100836	0.07254146470850617	BNAA03G04630D	BNAA03G39910D	BNAA05G28940D	BNAA06G30820D	BNAA10G05090D	BNAC03G06160D	BNAC05G43410D	BNAC06G00020D	BNAC07G25840D	BNAC07G30970D
mat9_1_9_3	GO:0000149	SNARE binding	6	5680	56	100836	0.057119034095137196	BNAA02G07910D	BNAA05G10490D	BNAA06G10560D	BNAC02G11000D	BNAC04G11490D	BNAC05G12110D
mat9_1_9_3	GO:0000150	recombinase activity	2	5680	29	100836	0.2692880095444602	BNAANNG27110D	BNAC02G25430D
mat9_1_9_3	GO:0000155	phosphorelay sensor kinase activity	2	5680	4	100836	0.016951285935640964	BNAANNG06390D	BNAC02G01490D
mat9_1_9_3	GO:0000156	phosphorelay response regulator activity	22	5680	142	100836	1.1012771817304294E-5	BNAA02G30670D	BNAA03G01960D	BNAA04G23810D	BNAA05G00530D	BNAA05G16250D	BNAA05G23050D	BNAA07G26610D	BNAA07G26910D	BNAA09G04840D	BNAA09G36380D	BNAA09G40030D	BNAC02G38960D	BNAC03G02950D	BNAC04G47580D	BNAC04G51990D	BNAC05G25970D	BNAC05G36490D	BNAC06G28780D	BNAC06G29360D	BNAC08G27970D	BNAC08G32380D	BNAC09G04380D
mat9_1_9_3	GO:0000160	phosphorelay signal transduction system	22	5680	165	100836	1.0169787813112104E-4	BNAA02G04420D	BNAA02G30670D	BNAA04G23810D	BNAA05G00530D	BNAA05G23050D	BNAA06G34500D	BNAA07G26610D	BNAA07G26910D	BNAA09G36380D	BNAANNG24980D	BNAANNG25820D	BNAC02G00180D	BNAC02G08940D	BNAC02G38960D	BNAC04G47580D	BNAC04G51990D	BNAC05G36490D	BNAC06G28780D	BNAC06G29360D	BNAC07G21260D	BNAC08G27970D	BNACNNG69330D
mat9_1_9_3	GO:0000165	MAPK cascade	8	5680	55	100836	0.008076845093546127	BNAA03G47820D	BNAA05G31110D	BNAANNG04440D	BNAANNG30700D	BNAC03G28150D	BNAC05G45630D	BNAC07G40090D	BNAC09G25280D
mat9_1_9_3	GO:0000166	nucleotide binding	96	5680	1566	100836	0.029530302906310642	BNAA01G08520D	BNAA01G09710D	BNAA01G11370D	BNAA01G11630D	BNAA01G26980D	BNAA02G00220D	BNAA02G03250D	BNAA03G29930D	BNAA03G32350D	BNAA03G32370D	BNAA03G40790D	BNAA03G42250D	BNAA03G49270D	BNAA04G05820D	BNAA04G23970D	BNAA05G07240D	BNAA05G19950D	BNAA05G22060D	BNAA05G32940D	BNAA06G00410D	BNAA06G01340D	BNAA06G06430D	BNAA06G07540D	BNAA06G20010D	BNAA06G23580D	BNAA06G26960D	BNAA07G30530D	BNAA07G34130D	BNAA08G01960D	BNAA08G02390D	BNAA08G14640D	BNAA08G17300D	BNAA08G22390D	BNAA08G24590D	BNAA09G16770D	BNAA09G34560D	BNAA09G34920D	BNAA09G40460D	BNAA09G40680D	BNAA09G46340D	BNAA09G47530D	BNAA10G15760D	BNAA10G24460D	BNAA10G24540D	BNAA10G26990D	BNAANNG06310D	BNAANNG22790D	BNAANNG24320D	BNAC01G10220D	BNAC01G11390D	BNAC01G12830D	BNAC01G13160D	BNAC01G34460D	BNAC02G00650D	BNAC02G01370D	BNAC02G06840D	BNAC03G09460D	BNAC03G35150D	BNAC03G36360D	BNAC03G37710D	BNAC03G37730D	BNAC03G49640D	BNAC03G54260D	BNAC03G59760D	BNAC03G77820D	BNAC04G08050D	BNAC04G47730D	BNAC05G08990D	BNAC05G35340D	BNAC05G47200D	BNAC06G06870D	BNAC06G07190D	BNAC06G38760D	BNAC06G43810D	BNAC07G29980D	BNAC07G31740D	BNAC07G33310D	BNAC07G41300D	BNAC08G02620D	BNAC08G11770D	BNAC08G15750D	BNAC08G18340D	BNAC08G25520D	BNAC08G26130D	BNAC08G32900D	BNAC08G33140D	BNAC08G40390D	BNAC08G40790D	BNAC09G17730D	BNAC09G38340D	BNAC09G49040D	BNAC09G49430D	BNACNNG03310D	BNACNNG28120D	BNACNNG36710D	BNACNNG40900D
mat9_1_9_3	GO:0000186	activation of MAPKK activity	2	5680	16	100836	0.16910626486558117	BNAA05G31110D	BNAC05G45630D
mat9_1_9_3	GO:0000209	protein polyubiquitination	8	5680	117	100836	0.12452717022210244	BNAA02G07130D	BNAA06G22860D	BNAA09G51400D	BNAA10G01000D	BNAC02G10070D	BNAC03G50610D	BNAC05G01110D	BNAC08G49690D
mat9_1_9_3	GO:0000210	NAD+ diphosphatase activity	2	5680	25	100836	0.2509115780954051	BNAA06G12450D	BNAC05G14050D
mat9_1_9_3	GO:0000226	microtubule cytoskeleton organization	10	5680	99	100836	0.02873981858802524	BNAA04G01440D	BNAA04G25600D	BNAA05G08380D	BNAA07G16590D	BNAA09G05960D	BNAC04G09450D	BNAC04G49500D	BNAC06G15560D	BNAC09G05550D	BNACNNG61970D
mat9_1_9_3	GO:0000228	nuclear chromosome	4	5680	31	100836	0.0661996858593195	BNAA03G47490D	BNAA10G18050D	BNAC07G39740D	BNAC09G41550D
mat9_1_9_3	GO:0000271	polysaccharide biosynthetic process	8	5680	91	100836	0.07003020865077239	BNAA04G28960D	BNAA05G10500D	BNAA09G12500D	BNAA10G01360D	BNAC04G11500D	BNAC04G43040D	BNAC05G01400D	BNACNNG43030D
mat9_1_9_3	GO:0000272	polysaccharide catabolic process	14	5680	77	100836	6.997632149807059E-5	BNAA03G11260D	BNAA03G32270D	BNAA04G25230D	BNAA05G05170D	BNAA06G26630D	BNAA09G05050D	BNAA09G51890D	BNAC03G14120D	BNAC03G37570D	BNAC04G04570D	BNAC04G49100D	BNAC07G30330D	BNAC09G04600D	BNACNNG02280D
mat9_1_9_3	GO:0000285	1-phosphatidylinositol-3-phosphate 5-kinase activity	2	5680	27	100836	0.26142844857576036	BNAA06G20800D	BNAC03G53270D
mat9_1_9_3	GO:0000288	"nuclear-transcribed mRNA catabolic process, deadenylation-dependent decay"	8	5680	41	100836	0.0014260787891754213	BNAA03G09310D	BNAA06G20840D	BNAA07G13980D	BNAA10G16600D	BNAC03G11640D	BNAC03G17960D	BNAC04G15670D	BNAC09G54180D
mat9_1_9_3	GO:0000289	nuclear-transcribed mRNA poly(A) tail shortening	2	5680	14	100836	0.14400179489625256	BNAA02G05510D	BNAC02G09390D
mat9_1_9_3	GO:0000303	response to superoxide	2	5680	13	100836	0.13079608985877778	BNAA03G44540D	BNAC07G36370D
mat9_1_9_3	GO:0000304	response to singlet oxygen	2	5680	24	100836	0.24461608013570493	BNAA03G60000D	BNACNNG04030D
mat9_1_9_3	GO:0000307	cyclin-dependent protein kinase holoenzyme complex	2	5680	34	100836	0.27845978122676546	BNAA08G09280D	BNAC03G63590D
mat9_1_9_3	GO:0000325	plant-type vacuole	12	5680	195	100836	0.11258494725926861	BNAA01G25250D	BNAA04G08990D	BNAA07G35600D	BNAA09G12960D	BNAA09G40060D	BNAA09G56930D	BNAC01G32140D	BNAC04G31240D	BNAC06G40530D	BNAC08G32420D	BNAC08G39460D	BNAC09G12880D
mat9_1_9_3	GO:0000338	protein deneddylation	2	5680	18	100836	0.1920086489814086	BNAA09G38820D	BNACNNG46520D
mat9_1_9_3	GO:0000398	"mRNA splicing, via spliceosome"	23	5680	305	100836	0.033319201081411	BNAA01G14750D	BNAA02G17780D	BNAA03G02540D	BNAA03G42250D	BNAA04G23970D	BNAA05G26100D	BNAA05G28860D	BNAA05G36840D	BNAA06G00410D	BNAA06G30610D	BNAA07G06660D	BNAA07G35190D	BNAC01G41640D	BNAC02G23770D	BNAC03G03660D	BNAC04G47730D	BNAC05G33110D	BNAC05G40200D	BNAC06G07190D	BNAC06G40100D	BNAC07G08180D	BNAC07G26180D	BNAC07G33310D
mat9_1_9_3	GO:0000400	four-way junction DNA binding	2	5680	35	100836	0.27870036490224714	BNAANNG27110D	BNAC02G25430D
mat9_1_9_3	GO:0000404	heteroduplex DNA loop binding	2	5680	7	100836	0.049860419369050626	BNAA03G47490D	BNAC07G39740D
mat9_1_9_3	GO:0000418	DNA-directed RNA polymerase IV complex	6	5680	53	100836	0.04805531968048656	BNAA03G07780D	BNAA09G02260D	BNAA09G32540D	BNAC03G09790D	BNAC08G23410D	BNAC09G01670D
mat9_1_9_3	GO:0000419	DNA-directed RNA polymerase V complex	6	5680	60	100836	0.06985162657031323	BNAA09G02260D	BNAA09G22420D	BNAA09G32540D	BNAC08G23410D	BNAC09G01670D	BNAC09G24300D
mat9_1_9_3	GO:0000428	DNA-directed RNA polymerase complex	2	5680	10	100836	0.08979084648040003	BNAA01G34230D	BNAC04G38000D
mat9_1_9_3	GO:0000502	proteasome complex	24	5680	299	100836	0.02012065742598312	BNAA01G14180D	BNAA02G04630D	BNAA03G41260D	BNAA06G15450D	BNAA06G36950D	BNAA07G32250D	BNAA08G01010D	BNAA08G08980D	BNAA08G13550D	BNAA08G27770D	BNAA08G28090D	BNAA09G50590D	BNAC01G16680D	BNAC02G09300D	BNAC03G69900D	BNAC04G17690D	BNAC05G17050D	BNAC06G36630D	BNAC07G32150D	BNAC08G01010D	BNAC08G13370D	BNAC08G43830D	BNACNNG41350D	BNACNNG65930D
mat9_1_9_3	GO:0000706	meiotic DNA double-strand break processing	2	5680	4	100836	0.016951285935640964	BNAA01G29970D	BNAC01G37870D
mat9_1_9_3	GO:0000710	meiotic mismatch repair	2	5680	22	100836	0.22990058453529486	BNAA03G47490D	BNAC07G39740D
mat9_1_9_3	GO:0000712	resolution of meiotic recombination intermediates	2	5680	25	100836	0.2509115780954051	BNAA09G06650D	BNAC09G05950D
mat9_1_9_3	GO:0000724	double-strand break repair via homologous recombination	16	5680	105	100836	1.8318441170057413E-4	BNAA01G10980D	BNAA05G18180D	BNAA05G20990D	BNAA06G23580D	BNAA06G26750D	BNAA08G25530D	BNAA09G06650D	BNAANNG06390D	BNAC01G12470D	BNAC02G01490D	BNAC03G49640D	BNAC05G27760D	BNAC05G33730D	BNAC07G30220D	BNAC08G14630D	BNAC09G05950D
mat9_1_9_3	GO:0000730	DNA recombinase assembly	2	5680	18	100836	0.1920086489814086	BNAANNG27110D	BNAC02G25430D
mat9_1_9_3	GO:0000737	"DNA catabolic process, endonucleolytic"	2	5680	6	100836	0.037739812429476195	BNAA01G29970D	BNAC01G37870D
mat9_1_9_3	GO:0000769	syncytium formation by mitosis without cytokinesis	2	5680	8	100836	0.0627368285384492	BNAA02G29860D	BNAC02G37950D
mat9_1_9_3	GO:0000777	condensed chromosome kinetochore	2	5680	24	100836	0.24461608013570493	BNAA10G24540D	BNAC09G49430D
mat9_1_9_3	GO:0000790	nuclear chromatin	6	5680	88	100836	0.14921418749029977	BNAA03G23940D	BNAA03G38130D	BNAA08G26730D	BNAC03G28480D	BNAC03G74400D	BNACNNG06460D
mat9_1_9_3	GO:0000795	synaptonemal complex	2	5680	23	100836	0.23761434602472128	BNAA03G23940D	BNAC03G28480D
mat9_1_9_3	GO:0000798	nuclear cohesin complex	2	5680	8	100836	0.0627368285384492	BNAA09G37900D	BNAC08G29760D
mat9_1_9_3	GO:0000808	origin recognition complex	2	5680	23	100836	0.23761434602472128	BNAA05G06960D	BNACNNG67410D
mat9_1_9_3	GO:0000812	Swr1 complex	2	5680	4	100836	0.016951285935640964	BNAA06G12580D	BNAC05G14140D
mat9_1_9_3	GO:0000814	ESCRT II complex	2	5680	13	100836	0.13079608985877778	BNAA03G48390D	BNAC07G40420D
mat9_1_9_3	GO:0000913	preprophase band assembly	2	5680	15	100836	0.15679850213451393	BNAA07G16590D	BNAC06G15560D
mat9_1_9_3	GO:0000917	barrier septum assembly	2	5680	10	100836	0.08979084648040003	BNAA10G11950D	BNAC09G33840D
mat9_1_9_3	GO:0000919	cell plate assembly	4	5680	22	100836	0.025927057965410984	BNAA05G36780D	BNAA10G24540D	BNAC05G33000D	BNAC09G49430D
mat9_1_9_3	GO:0000922	spindle pole	4	5680	21	100836	0.022478619452428263	BNAA06G21940D	BNAA09G05960D	BNAC03G74810D	BNAC09G05550D
mat9_1_9_3	GO:0000923	equatorial microtubule organizing center	4	5680	19	100836	0.01634638118513569	BNAA02G19880D	BNAA09G33980D	BNAC02G23240D	BNAC08G24770D
mat9_1_9_3	GO:0000930	gamma-tubulin complex	2	5680	14	100836	0.14400179489625256	BNAA09G33980D	BNAC08G24770D
mat9_1_9_3	GO:0000932	cytoplasmic mRNA processing body	16	5680	189	100836	0.029804540405630003	BNAA02G05510D	BNAA02G17780D	BNAA02G36460D	BNAA03G09310D	BNAA04G22850D	BNAA06G20840D	BNAA10G16600D	BNAANNG13680D	BNAC02G01650D	BNAC02G09390D	BNAC02G23770D	BNAC02G27530D	BNAC03G11640D	BNAC03G17960D	BNAC04G46570D	BNAC09G54180D
mat9_1_9_3	GO:0000956	nuclear-transcribed mRNA catabolic process	2	5680	17	100836	0.18086017342782593	BNAA02G17780D	BNAC02G23770D
mat9_1_9_3	GO:0000966	RNA 5'-end processing	2	5680	2	100836	0.0031724390884733562	BNAA01G18570D	BNAC01G22470D
mat9_1_9_3	GO:0000974	Prp19 complex	4	5680	69	100836	0.20099512255672336	BNAA03G42250D	BNAA07G15450D	BNAC06G13700D	BNAC07G33310D
mat9_1_9_3	GO:0000978	RNA polymerase II core promoter proximal region sequence-specific DNA binding	2	5680	10	100836	0.08979084648040003	BNAA03G39400D	BNAC03G46740D
mat9_1_9_3	GO:0000987	core promoter proximal region sequence-specific DNA binding	4	5680	24	100836	0.03354090714427837	BNAA06G32480D	BNAA10G24410D	BNAC07G49020D	BNAC09G49010D
mat9_1_9_3	GO:0000989	"transcription factor activity, transcription factor binding"	4	5680	41	100836	0.11934548918690362	BNAA05G32640D	BNAA09G22570D	BNAC05G47760D	BNAC09G24580D
mat9_1_9_3	GO:0000991	"transcription factor activity, core RNA polymerase II binding"	4	5680	11	100836	0.0022124374846401143	BNAA07G21660D	BNAA10G01780D	BNAC05G01860D	BNACNNG67730D
mat9_1_9_3	GO:0000993	RNA polymerase II core binding	2	5680	5	100836	0.026661222991162796	BNAA10G01780D	BNAC05G01860D
mat9_1_9_3	GO:0001053	plastid sigma factor activity	2	5680	20	100836	0.2123405037818215	BNAA02G20170D	BNACNNG23900D
mat9_1_9_3	GO:0001054	RNA polymerase I activity	2	5680	9	100836	0.07611927968030144	BNAA09G36960D	BNAC08G28670D
mat9_1_9_3	GO:0001055	RNA polymerase II activity	2	5680	17	100836	0.18086017342782593	BNAA09G32540D	BNAC08G23410D
mat9_1_9_3	GO:0001076	"transcription factor activity, RNA polymerase II transcription factor binding"	2	5680	7	100836	0.049860419369050626	BNAA10G01780D	BNAC05G01860D
mat9_1_9_3	GO:0001097	TFIIH-class transcription factor binding	2	5680	5	100836	0.026661222991162796	BNAA10G01780D	BNAC05G01860D
mat9_1_9_3	GO:0001113	transcriptional open complex formation at RNA polymerase II promoter	2	5680	5	100836	0.026661222991162796	BNAA10G01780D	BNAC05G01860D
mat9_1_9_3	GO:0001172	"transcription, RNA-templated"	2	5680	33	100836	0.27772330601812273	BNAANNG27310D	BNAC01G42580D
mat9_1_9_3	GO:0001561	fatty acid alpha-oxidation	2	5680	7	100836	0.049860419369050626	BNAA05G33880D	BNAC05G48800D
mat9_1_9_3	GO:0001653	peptide receptor activity	19	5680	207	100836	0.011942523439565962	BNAA03G22010D	BNAA03G33570D	BNAA03G45760D	BNAA03G52520D	BNAA03G53450D	BNAA07G14940D	BNAA07G16720D	BNAA08G09980D	BNAA09G56430D	BNAC03G26350D	BNAC03G38750D	BNAC03G64510D	BNAC06G12920D	BNAC06G15740D	BNAC07G37990D	BNAC07G44250D	BNAC07G45720D	BNAC08G38510D	BNAC08G42100D
mat9_1_9_3	GO:0001664	G-protein coupled receptor binding	2	5680	29	100836	0.2692880095444602	BNAA04G13660D	BNAC04G35930D
mat9_1_9_3	GO:0001666	response to hypoxia	14	5680	192	100836	0.06972785101681671	BNAA01G15290D	BNAA03G44540D	BNAA03G48810D	BNAA06G22900D	BNAA06G28390D	BNAA08G15820D	BNAA09G31220D	BNAC01G18080D	BNAC03G50570D	BNAC03G61220D	BNAC05G18600D	BNAC07G28450D	BNAC07G36370D	BNAC07G40970D
mat9_1_9_3	GO:0001673	male germ cell nucleus	2	5680	10	100836	0.08979084648040003	BNAA06G37540D	BNAC06G02810D
mat9_1_9_3	GO:0001676	long-chain fatty acid metabolic process	4	5680	53	100836	0.17212970318034687	BNAA01G13470D	BNAA06G28680D	BNAC01G15670D	BNAC07G28060D
mat9_1_9_3	GO:0001678	cellular glucose homeostasis	4	5680	24	100836	0.03354090714427837	BNAA08G02130D	BNAA08G15820D	BNAC03G61220D	BNAC03G68660D
mat9_1_9_3	GO:0001708	cell fate specification	4	5680	58	100836	0.18664373845340096	BNAA06G09540D	BNAANNG08950D	BNAC05G10910D	BNAC08G08820D
mat9_1_9_3	GO:0001709	cell fate determination	4	5680	20	100836	0.019282599315266095	BNAA04G23970D	BNAA05G26510D	BNAC04G47730D	BNAC05G40550D
mat9_1_9_3	GO:0001732	formation of cytoplasmic translation initiation complex	2	5680	2	100836	0.0031724390884733562	BNAA09G01770D	BNAC09G00970D
mat9_1_9_3	GO:0001944	vasculature development	10	5680	95	100836	0.023501982153716218	BNAA03G40260D	BNAA06G14590D	BNAA07G31860D	BNAA08G26320D	BNAA10G20440D	BNAC06G35730D	BNAC07G31220D	BNAC09G44470D	BNACNNG06970D	BNACNNG49040D
mat9_1_9_3	GO:0002084	protein depalmitoylation	4	5680	23	100836	0.0296183352407944	BNAA06G40130D	BNAA08G08280D	BNAC07G20120D	BNACNNG05050D
mat9_1_9_3	GO:0002161	aminoacyl-tRNA editing activity	2	5680	14	100836	0.14400179489625256	BNAA02G30540D	BNAC02G38910D
mat9_1_9_3	GO:0002213	defense response to insect	6	5680	98	100836	0.16232246816872467	BNAA03G10380D	BNAA07G31860D	BNAA10G11290D	BNAC03G13070D	BNAC06G35730D	BNAC09G32980D
mat9_1_9_3	GO:0002221	pattern recognition receptor signaling pathway	2	5680	6	100836	0.037739812429476195	BNAA02G01440D	BNAC02G04520D
mat9_1_9_3	GO:0002229	defense response to oomycetes	4	5680	57	100836	0.18414291713469738	BNAA03G52520D	BNAA08G16100D	BNAC03G60820D	BNAC07G44250D
mat9_1_9_3	GO:0002237	response to molecule of bacterial origin	6	5680	85	100836	0.14329170791017068	BNAA03G47820D	BNAA07G20110D	BNAA10G16420D	BNAC06G19560D	BNAC07G40090D	BNAC09G39300D
mat9_1_9_3	GO:0002240	response to molecule of oomycetes origin	2	5680	9	100836	0.07611927968030144	BNAA03G44540D	BNAC07G36370D
mat9_1_9_3	GO:0002679	respiratory burst involved in defense response	4	5680	21	100836	0.022478619452428263	BNAA04G20950D	BNAA09G32910D	BNAC04G44960D	BNACNNG35300D
mat9_1_9_3	GO:0003002	regionalization	2	5680	10	100836	0.08979084648040003	BNAA07G35010D	BNAC06G39940D
mat9_1_9_3	GO:0003006	developmental process involved in reproduction	6	5680	24	100836	0.0015119656651708022	BNAA02G36050D	BNAA10G06840D	BNAANNG23540D	BNAC02G24660D	BNAC09G29910D	BNACNNG68370D
mat9_1_9_3	GO:0003674	molecular_function	1129	5680	18823	100836	7.850929475004605E-4	BNAA01G01150D	BNAA01G01480D	BNAA01G01840D	BNAA01G02010D	BNAA01G02400D	BNAA01G03240D	BNAA01G03540D	BNAA01G03550D	BNAA01G05570D	BNAA01G06310D	BNAA01G07870D	BNAA01G09170D	BNAA01G09630D	BNAA01G10350D	BNAA01G10540D	BNAA01G11680D	BNAA01G11690D	BNAA01G11780D	BNAA01G11810D	BNAA01G11960D	BNAA01G12720D	BNAA01G12730D	BNAA01G13030D	BNAA01G13100D	BNAA01G13110D	BNAA01G13650D	BNAA01G14180D	BNAA01G14910D	BNAA01G15510D	BNAA01G16630D	BNAA01G16850D	BNAA01G16890D	BNAA01G17710D	BNAA01G18780D	BNAA01G19560D	BNAA01G19570D	BNAA01G20990D	BNAA01G21060D	BNAA01G22420D	BNAA01G23690D	BNAA01G24070D	BNAA01G24880D	BNAA01G25780D	BNAA01G26000D	BNAA01G26300D	BNAA01G26460D	BNAA01G28140D	BNAA01G29540D	BNAA01G29700D	BNAA01G30420D	BNAA01G35190D	BNAA01G36490D	BNAA02G00610D	BNAA02G00640D	BNAA02G00790D	BNAA02G01510D	BNAA02G01970D	BNAA02G02120D	BNAA02G05850D	BNAA02G07050D	BNAA02G08170D	BNAA02G09390D	BNAA02G09830D	BNAA02G11920D	BNAA02G12390D	BNAA02G12750D	BNAA02G12780D	BNAA02G13210D	BNAA02G14060D	BNAA02G14070D	BNAA02G17340D	BNAA02G17490D	BNAA02G17520D	BNAA02G18750D	BNAA02G20220D	BNAA02G20910D	BNAA02G22060D	BNAA02G22120D	BNAA02G22620D	BNAA02G23050D	BNAA02G23360D	BNAA02G24330D	BNAA02G26130D	BNAA02G26620D	BNAA02G27170D	BNAA02G28450D	BNAA02G28890D	BNAA02G29000D	BNAA02G29430D	BNAA02G30000D	BNAA02G31950D	BNAA02G33760D	BNAA02G34240D	BNAA02G35720D	BNAA02G36000D	BNAA02G36330D	BNAA03G03380D	BNAA03G03570D	BNAA03G06400D	BNAA03G07070D	BNAA03G07080D	BNAA03G08450D	BNAA03G08810D	BNAA03G08840D	BNAA03G09050D	BNAA03G09600D	BNAA03G10020D	BNAA03G10510D	BNAA03G10620D	BNAA03G11200D	BNAA03G11950D	BNAA03G12150D	BNAA03G12790D	BNAA03G14230D	BNAA03G14570D	BNAA03G16180D	BNAA03G16940D	BNAA03G17460D	BNAA03G17780D	BNAA03G18210D	BNAA03G19310D	BNAA03G22500D	BNAA03G23170D	BNAA03G23190D	BNAA03G23560D	BNAA03G24180D	BNAA03G25070D	BNAA03G27080D	BNAA03G28060D	BNAA03G28590D	BNAA03G29260D	BNAA03G29830D	BNAA03G29940D	BNAA03G31930D	BNAA03G31940D	BNAA03G32780D	BNAA03G34090D	BNAA03G34130D	BNAA03G34230D	BNAA03G34760D	BNAA03G35150D	BNAA03G36370D	BNAA03G37820D	BNAA03G38330D	BNAA03G38860D	BNAA03G39930D	BNAA03G40500D	BNAA03G40780D	BNAA03G41040D	BNAA03G42390D	BNAA03G42430D	BNAA03G42990D	BNAA03G44130D	BNAA03G44870D	BNAA03G45130D	BNAA03G45230D	BNAA03G46330D	BNAA03G47070D	BNAA03G47170D	BNAA03G47890D	BNAA03G48390D	BNAA03G48750D	BNAA03G48840D	BNAA03G49530D	BNAA03G50530D	BNAA03G50920D	BNAA03G51270D	BNAA03G51500D	BNAA03G52160D	BNAA03G52770D	BNAA03G53040D	BNAA03G53060D	BNAA03G54070D	BNAA03G55920D	BNAA03G56730D	BNAA03G56970D	BNAA03G60090D	BNAA03G60480D	BNAA04G00160D	BNAA04G01270D	BNAA04G02080D	BNAA04G02770D	BNAA04G03280D	BNAA04G05300D	BNAA04G05740D	BNAA04G05750D	BNAA04G06800D	BNAA04G07810D	BNAA04G08020D	BNAA04G08260D	BNAA04G08880D	BNAA04G10270D	BNAA04G10840D	BNAA04G11690D	BNAA04G15010D	BNAA04G17760D	BNAA04G17820D	BNAA04G18260D	BNAA04G19230D	BNAA04G19810D	BNAA04G21320D	BNAA04G21550D	BNAA04G22530D	BNAA04G23320D	BNAA04G24070D	BNAA04G24730D	BNAA04G25270D	BNAA04G25650D	BNAA04G26140D	BNAA04G26380D	BNAA04G27260D	BNAA04G28050D	BNAA04G29490D	BNAA05G01170D	BNAA05G03670D	BNAA05G05730D	BNAA05G06740D	BNAA05G07130D	BNAA05G07680D	BNAA05G08980D	BNAA05G09310D	BNAA05G09520D	BNAA05G10100D	BNAA05G11960D	BNAA05G12520D	BNAA05G13060D	BNAA05G14340D	BNAA05G14780D	BNAA05G14930D	BNAA05G15190D	BNAA05G16130D	BNAA05G16390D	BNAA05G17450D	BNAA05G18280D	BNAA05G18860D	BNAA05G19850D	BNAA05G20000D	BNAA05G21190D	BNAA05G21320D	BNAA05G23150D	BNAA05G23240D	BNAA05G23380D	BNAA05G23490D	BNAA05G23600D	BNAA05G24360D	BNAA05G25300D	BNAA05G26100D	BNAA05G26110D	BNAA05G26250D	BNAA05G27880D	BNAA05G29860D	BNAA05G30100D	BNAA05G31330D	BNAA05G32150D	BNAA05G32400D	BNAA05G32830D	BNAA05G33640D	BNAA05G34650D	BNAA05G35050D	BNAA05G36130D	BNAA05G37120D	BNAA06G00990D	BNAA06G01260D	BNAA06G01330D	BNAA06G02270D	BNAA06G02370D	BNAA06G04460D	BNAA06G05270D	BNAA06G06850D	BNAA06G06930D	BNAA06G08700D	BNAA06G09450D	BNAA06G09780D	BNAA06G10130D	BNAA06G10500D	BNAA06G10920D	BNAA06G11660D	BNAA06G12370D	BNAA06G13270D	BNAA06G13430D	BNAA06G15130D	BNAA06G15610D	BNAA06G17400D	BNAA06G21190D	BNAA06G21730D	BNAA06G23770D	BNAA06G23810D	BNAA06G23820D	BNAA06G24180D	BNAA06G24420D	BNAA06G26830D	BNAA06G27630D	BNAA06G28060D	BNAA06G28730D	BNAA06G29480D	BNAA06G29630D	BNAA06G30020D	BNAA06G30040D	BNAA06G30750D	BNAA06G31510D	BNAA06G31600D	BNAA06G32430D	BNAA06G32570D	BNAA06G33940D	BNAA06G35310D	BNAA06G36210D	BNAA06G37310D	BNAA06G37470D	BNAA06G37580D	BNAA06G39170D	BNAA06G39440D	BNAA06G40190D	BNAA07G00350D	BNAA07G00730D	BNAA07G03660D	BNAA07G04120D	BNAA07G04130D	BNAA07G04470D	BNAA07G05350D	BNAA07G05430D	BNAA07G05780D	BNAA07G06660D	BNAA07G07030D	BNAA07G07950D	BNAA07G08230D	BNAA07G09900D	BNAA07G11280D	BNAA07G11790D	BNAA07G12450D	BNAA07G13360D	BNAA07G13600D	BNAA07G14260D	BNAA07G15110D	BNAA07G15710D	BNAA07G18220D	BNAA07G18280D	BNAA07G18440D	BNAA07G18640D	BNAA07G18840D	BNAA07G18990D	BNAA07G21100D	BNAA07G22960D	BNAA07G23970D	BNAA07G24140D	BNAA07G24660D	BNAA07G25730D	BNAA07G27020D	BNAA07G27110D	BNAA07G28230D	BNAA07G28880D	BNAA07G29160D	BNAA07G29220D	BNAA07G30440D	BNAA07G31920D	BNAA07G32480D	BNAA07G33580D	BNAA07G33940D	BNAA07G34630D	BNAA07G34760D	BNAA07G34910D	BNAA07G35520D	BNAA07G36260D	BNAA07G36930D	BNAA07G37380D	BNAA08G00370D	BNAA08G00510D	BNAA08G01120D	BNAA08G03230D	BNAA08G03660D	BNAA08G03890D	BNAA08G04460D	BNAA08G05060D	BNAA08G05530D	BNAA08G05680D	BNAA08G05920D	BNAA08G06470D	BNAA08G09050D	BNAA08G09360D	BNAA08G11070D	BNAA08G11270D	BNAA08G13900D	BNAA08G14810D	BNAA08G15470D	BNAA08G15530D	BNAA08G15940D	BNAA08G17320D	BNAA08G18730D	BNAA08G18980D	BNAA08G20310D	BNAA08G20520D	BNAA08G21000D	BNAA08G22230D	BNAA08G23140D	BNAA08G24260D	BNAA08G24830D	BNAA08G24980D	BNAA08G26910D	BNAA08G27930D	BNAA08G28130D	BNAA08G28400D	BNAA08G28430D	BNAA08G28910D	BNAA08G29350D	BNAA08G30170D	BNAA08G31120D	BNAA08G31240D	BNAA09G00090D	BNAA09G00590D	BNAA09G01770D	BNAA09G01880D	BNAA09G03050D	BNAA09G03970D	BNAA09G04750D	BNAA09G05950D	BNAA09G06650D	BNAA09G07400D	BNAA09G07860D	BNAA09G08680D	BNAA09G09240D	BNAA09G09710D	BNAA09G10110D	BNAA09G10760D	BNAA09G11530D	BNAA09G11630D	BNAA09G13610D	BNAA09G15980D	BNAA09G16250D	BNAA09G18180D	BNAA09G18270D	BNAA09G18690D	BNAA09G19400D	BNAA09G20330D	BNAA09G20920D	BNAA09G20970D	BNAA09G21260D	BNAA09G21310D	BNAA09G25240D	BNAA09G26230D	BNAA09G26490D	BNAA09G27550D	BNAA09G27600D	BNAA09G27940D	BNAA09G28080D	BNAA09G30290D	BNAA09G31560D	BNAA09G32060D	BNAA09G33880D	BNAA09G34110D	BNAA09G35040D	BNAA09G35730D	BNAA09G37440D	BNAA09G37510D	BNAA09G37900D	BNAA09G38170D	BNAA09G38840D	BNAA09G39100D	BNAA09G39120D	BNAA09G39380D	BNAA09G39710D	BNAA09G40800D	BNAA09G40840D	BNAA09G41350D	BNAA09G41870D	BNAA09G43400D	BNAA09G45860D	BNAA09G46230D	BNAA09G46430D	BNAA09G47350D	BNAA09G49400D	BNAA09G49530D	BNAA09G50160D	BNAA09G50300D	BNAA09G50430D	BNAA09G51680D	BNAA09G52000D	BNAA09G52170D	BNAA09G53270D	BNAA09G53350D	BNAA09G54160D	BNAA09G55700D	BNAA09G56160D	BNAA10G00670D	BNAA10G00940D	BNAA10G01700D	BNAA10G02330D	BNAA10G03000D	BNAA10G03590D	BNAA10G03790D	BNAA10G04510D	BNAA10G05370D	BNAA10G06910D	BNAA10G06990D	BNAA10G07190D	BNAA10G07450D	BNAA10G08500D	BNAA10G08850D	BNAA10G10640D	BNAA10G10680D	BNAA10G12330D	BNAA10G12980D	BNAA10G13690D	BNAA10G14740D	BNAA10G16000D	BNAA10G16740D	BNAA10G18050D	BNAA10G18350D	BNAA10G19550D	BNAA10G20250D	BNAA10G20590D	BNAA10G21610D	BNAA10G21720D	BNAA10G22450D	BNAA10G24110D	BNAA10G24180D	BNAA10G24370D	BNAA10G24760D	BNAA10G25150D	BNAA10G25190D	BNAA10G25480D	BNAA10G26010D	BNAA10G26100D	BNAA10G26430D	BNAA10G26950D	BNAA10G27000D	BNAA10G27570D	BNAA10G29610D	BNAA10G29910D	BNAA10G30050D	BNAA10G30290D	BNAANNG01500D	BNAANNG03600D	BNAANNG03790D	BNAANNG04120D	BNAANNG05630D	BNAANNG05720D	BNAANNG05850D	BNAANNG08330D	BNAANNG09130D	BNAANNG10550D	BNAANNG10610D	BNAANNG10990D	BNAANNG13020D	BNAANNG15100D	BNAANNG15600D	BNAANNG16300D	BNAANNG16590D	BNAANNG16770D	BNAANNG17000D	BNAANNG17210D	BNAANNG17600D	BNAANNG18380D	BNAANNG19450D	BNAANNG19700D	BNAANNG20100D	BNAANNG22590D	BNAANNG27950D	BNAANNG28600D	BNAANNG29240D	BNAANNG30650D	BNAANNG33390D	BNAANNG33810D	BNAANNG35840D	BNAANNG36320D	BNAANNG36980D	BNAANNG41400D	BNAC01G00450D	BNAC01G02530D	BNAC01G02970D	BNAC01G03150D	BNAC01G03660D	BNAC01G04500D	BNAC01G04810D	BNAC01G04820D	BNAC01G07560D	BNAC01G09470D	BNAC01G11230D	BNAC01G12070D	BNAC01G13230D	BNAC01G13240D	BNAC01G13380D	BNAC01G13610D	BNAC01G14450D	BNAC01G14460D	BNAC01G14960D	BNAC01G16030D	BNAC01G16680D	BNAC01G17580D	BNAC01G18430D	BNAC01G20400D	BNAC01G20590D	BNAC01G20630D	BNAC01G22050D	BNAC01G24150D	BNAC01G25320D	BNAC01G26410D	BNAC01G29420D	BNAC01G29580D	BNAC01G30850D	BNAC01G31110D	BNAC01G31730D	BNAC01G33240D	BNAC01G33840D	BNAC01G37180D	BNAC01G37330D	BNAC01G38580D	BNAC01G40860D	BNAC01G41610D	BNAC01G42440D	BNAC01G43050D	BNAC01G44350D	BNAC02G00200D	BNAC02G00230D	BNAC02G00890D	BNAC02G02180D	BNAC02G03220D	BNAC02G04560D	BNAC02G05110D	BNAC02G05290D	BNAC02G09730D	BNAC02G09970D	BNAC02G11570D	BNAC02G13470D	BNAC02G13780D	BNAC02G16370D	BNAC02G17070D	BNAC02G17120D	BNAC02G18670D	BNAC02G19090D	BNAC02G22020D	BNAC02G23400D	BNAC02G23430D	BNAC02G23670D	BNAC02G24840D	BNAC02G26490D	BNAC02G27570D	BNAC02G30010D	BNAC02G30990D	BNAC02G31900D	BNAC02G32080D	BNAC02G33580D	BNAC02G34250D	BNAC02G36540D	BNAC02G37030D	BNAC02G37530D	BNAC02G37980D	BNAC02G43150D	BNAC02G43550D	BNAC02G45270D	BNAC02G45890D	BNAC02G46800D	BNAC02G48240D	BNAC02G48630D	BNAC03G04810D	BNAC03G05070D	BNAC03G08230D	BNAC03G08970D	BNAC03G08980D	BNAC03G10770D	BNAC03G11150D	BNAC03G11180D	BNAC03G11300D	BNAC03G12110D	BNAC03G12680D	BNAC03G13210D	BNAC03G13310D	BNAC03G14030D	BNAC03G14680D	BNAC03G14870D	BNAC03G15640D	BNAC03G16590D	BNAC03G17210D	BNAC03G17590D	BNAC03G19440D	BNAC03G20480D	BNAC03G21740D	BNAC03G23070D	BNAC03G23080D	BNAC03G23780D	BNAC03G24440D	BNAC03G25440D	BNAC03G27350D	BNAC03G27390D	BNAC03G27950D	BNAC03G28780D	BNAC03G29510D	BNAC03G32060D	BNAC03G33090D	BNAC03G34460D	BNAC03G35070D	BNAC03G35160D	BNAC03G37880D	BNAC03G39680D	BNAC03G40200D	BNAC03G40310D	BNAC03G40870D	BNAC03G42220D	BNAC03G43690D	BNAC03G44140D	BNAC03G45170D	BNAC03G45850D	BNAC03G48800D	BNAC03G49400D	BNAC03G49410D	BNAC03G49450D	BNAC03G49770D	BNAC03G50110D	BNAC03G50750D	BNAC03G51790D	BNAC03G52330D	BNAC03G52850D	BNAC03G56710D	BNAC03G56820D	BNAC03G57510D	BNAC03G57680D	BNAC03G58150D	BNAC03G58380D	BNAC03G59740D	BNAC03G61110D	BNAC03G61410D	BNAC03G61740D	BNAC03G63030D	BNAC03G63140D	BNAC03G63380D	BNAC03G63620D	BNAC03G65920D	BNAC03G66210D	BNAC03G69630D	BNAC03G70500D	BNAC03G70710D	BNAC03G72110D	BNAC03G72760D	BNAC03G73370D	BNAC03G73380D	BNAC03G73780D	BNAC03G76740D	BNAC04G00740D	BNAC04G03260D	BNAC04G06000D	BNAC04G07940D	BNAC04G08560D	BNAC04G10390D	BNAC04G10710D	BNAC04G10900D	BNAC04G11020D	BNAC04G11900D	BNAC04G14340D	BNAC04G15250D	BNAC04G16270D	BNAC04G16630D	BNAC04G19800D	BNAC04G20970D	BNAC04G21430D	BNAC04G22210D	BNAC04G23710D	BNAC04G24850D	BNAC04G25170D	BNAC04G27950D	BNAC04G30090D	BNAC04G30420D	BNAC04G31160D	BNAC04G32520D	BNAC04G33190D	BNAC04G34090D	BNAC04G37630D	BNAC04G37950D	BNAC04G38830D	BNAC04G42350D	BNAC04G43630D	BNAC04G44200D	BNAC04G45300D	BNAC04G47230D	BNAC04G47820D	BNAC04G48610D	BNAC04G49130D	BNAC04G49550D	BNAC04G50420D	BNAC04G51070D	BNAC04G54490D	BNAC04G54550D	BNAC04G56930D	BNAC05G00740D	BNAC05G01060D	BNAC05G01730D	BNAC05G02230D	BNAC05G02860D	BNAC05G03510D	BNAC05G03700D	BNAC05G04870D	BNAC05G05660D	BNAC05G06700D	BNAC05G08490D	BNAC05G08580D	BNAC05G10000D	BNAC05G10830D	BNAC05G11350D	BNAC05G11750D	BNAC05G12050D	BNAC05G12440D	BNAC05G13510D	BNAC05G14830D	BNAC05G14970D	BNAC05G16650D	BNAC05G17300D	BNAC05G18160D	BNAC05G21170D	BNAC05G21290D	BNAC05G22190D	BNAC05G23010D	BNAC05G23170D	BNAC05G24450D	BNAC05G26170D	BNAC05G27870D	BNAC05G28980D	BNAC05G31330D	BNAC05G31380D	BNAC05G31610D	BNAC05G31870D	BNAC05G34280D	BNAC05G35370D	BNAC05G36670D	BNAC05G37030D	BNAC05G37170D	BNAC05G37190D	BNAC05G37300D	BNAC05G38370D	BNAC05G40200D	BNAC05G40210D	BNAC05G40370D	BNAC05G42070D	BNAC05G42950D	BNAC05G43680D	BNAC05G44430D	BNAC05G45850D	BNAC05G46820D	BNAC05G47060D	BNAC05G48130D	BNAC05G51130D	BNAC05G52130D	BNAC05G52220D	BNAC06G00560D	BNAC06G02860D	BNAC06G04530D	BNAC06G04650D	BNAC06G05390D	BNAC06G05510D	BNAC06G06880D	BNAC06G06970D	BNAC06G09640D	BNAC06G10170D	BNAC06G11790D	BNAC06G13140D	BNAC06G13960D	BNAC06G17120D	BNAC06G17140D	BNAC06G17180D	BNAC06G17460D	BNAC06G18130D	BNAC06G21230D	BNAC06G24030D	BNAC06G24710D	BNAC06G24870D	BNAC06G25220D	BNAC06G30020D	BNAC06G31940D	BNAC06G32280D	BNAC06G32380D	BNAC06G33920D	BNAC06G34690D	BNAC06G35920D	BNAC06G36950D	BNAC06G38190D	BNAC06G38590D	BNAC06G39470D	BNAC06G39650D	BNAC06G39840D	BNAC06G40450D	BNAC06G40820D	BNAC06G41500D	BNAC06G42790D	BNAC06G43990D	BNAC07G00370D	BNAC07G03820D	BNAC07G04020D	BNAC07G05100D	BNAC07G05160D	BNAC07G05680D	BNAC07G08180D	BNAC07G08710D	BNAC07G09850D	BNAC07G10230D	BNAC07G10820D	BNAC07G15180D	BNAC07G15750D	BNAC07G18510D	BNAC07G20440D	BNAC07G21990D	BNAC07G24000D	BNAC07G25040D	BNAC07G25060D	BNAC07G25880D	BNAC07G26670D	BNAC07G26690D	BNAC07G27250D	BNAC07G27950D	BNAC07G28010D	BNAC07G28760D	BNAC07G28780D	BNAC07G29420D	BNAC07G30150D	BNAC07G30980D	BNAC07G31460D	BNAC07G31720D	BNAC07G31950D	BNAC07G33490D	BNAC07G33530D	BNAC07G34240D	BNAC07G36000D	BNAC07G36870D	BNAC07G37190D	BNAC07G39250D	BNAC07G39370D	BNAC07G40140D	BNAC07G40420D	BNAC07G40990D	BNAC07G41930D	BNAC07G42900D	BNAC07G43110D	BNAC07G44760D	BNAC07G45000D	BNAC07G45220D	BNAC07G45260D	BNAC07G45890D	BNAC07G47560D	BNAC07G48260D	BNAC07G48600D	BNAC07G48970D	BNAC07G49300D	BNAC07G50460D	BNAC07G50980D	BNAC08G00730D	BNAC08G01070D	BNAC08G01650D	BNAC08G02100D	BNAC08G02440D	BNAC08G03550D	BNAC08G04260D	BNAC08G04580D	BNAC08G06290D	BNAC08G06420D	BNAC08G07030D	BNAC08G09660D	BNAC08G09910D	BNAC08G09950D	BNAC08G10180D	BNAC08G11390D	BNAC08G12820D	BNAC08G12980D	BNAC08G13570D	BNAC08G15290D	BNAC08G15920D	BNAC08G17380D	BNAC08G18580D	BNAC08G19010D	BNAC08G20120D	BNAC08G21320D	BNAC08G21570D	BNAC08G22290D	BNAC08G22880D	BNAC08G24670D	BNAC08G25040D	BNAC08G26280D	BNAC08G27220D	BNAC08G29510D	BNAC08G29760D	BNAC08G30130D	BNAC08G31290D	BNAC08G31310D	BNAC08G31530D	BNAC08G32050D	BNAC08G32760D	BNAC08G33300D	BNAC08G33350D	BNAC08G33970D	BNAC08G34360D	BNAC08G36010D	BNAC08G38120D	BNAC08G38200D	BNAC08G39930D	BNAC08G40290D	BNAC08G40490D	BNAC08G41510D	BNAC08G44150D	BNAC08G44320D	BNAC08G44490D	BNAC08G45270D	BNAC08G45370D	BNAC08G48820D	BNAC09G00970D	BNAC09G01320D	BNAC09G02460D	BNAC09G02860D	BNAC09G04210D	BNAC09G05540D	BNAC09G05950D	BNAC09G07320D	BNAC09G08020D	BNAC09G09470D	BNAC09G10230D	BNAC09G10640D	BNAC09G11020D	BNAC09G11070D	BNAC09G11980D	BNAC09G14010D	BNAC09G14560D	BNAC09G16750D	BNAC09G16810D	BNAC09G17330D	BNAC09G18220D	BNAC09G19650D	BNAC09G20190D	BNAC09G20760D	BNAC09G21430D	BNAC09G22080D	BNAC09G23010D	BNAC09G23620D	BNAC09G23710D	BNAC09G28400D	BNAC09G31000D	BNAC09G32730D	BNAC09G34600D	BNAC09G35300D	BNAC09G35460D	BNAC09G36200D	BNAC09G36450D	BNAC09G37100D	BNAC09G38790D	BNAC09G39850D	BNAC09G41550D	BNAC09G41890D	BNAC09G43470D	BNAC09G44060D	BNAC09G44600D	BNAC09G45800D	BNAC09G46000D	BNAC09G47020D	BNAC09G48730D	BNAC09G48810D	BNAC09G48970D	BNAC09G49080D	BNAC09G49700D	BNAC09G50080D	BNAC09G50130D	BNAC09G50820D	BNAC09G51080D	BNAC09G54600D	BNACNNG00760D	BNACNNG01430D	BNACNNG01610D	BNACNNG02020D	BNACNNG02660D	BNACNNG03260D	BNACNNG03320D	BNACNNG03880D	BNACNNG04080D	BNACNNG06280D	BNACNNG07990D	BNACNNG10280D	BNACNNG10370D	BNACNNG14580D	BNACNNG14920D	BNACNNG14980D	BNACNNG15230D	BNACNNG15430D	BNACNNG15530D	BNACNNG16230D	BNACNNG16340D	BNACNNG17900D	BNACNNG18970D	BNACNNG19430D	BNACNNG20020D	BNACNNG22170D	BNACNNG23950D	BNACNNG24890D	BNACNNG24980D	BNACNNG26410D	BNACNNG26810D	BNACNNG26890D	BNACNNG28270D	BNACNNG29490D	BNACNNG32840D	BNACNNG34490D	BNACNNG34690D	BNACNNG36630D	BNACNNG36640D	BNACNNG39290D	BNACNNG39420D	BNACNNG40020D	BNACNNG42080D	BNACNNG42090D	BNACNNG42400D	BNACNNG44040D	BNACNNG45900D	BNACNNG46670D	BNACNNG48980D	BNACNNG49610D	BNACNNG50720D	BNACNNG52270D	BNACNNG53540D	BNACNNG54010D	BNACNNG55230D	BNACNNG56850D	BNACNNG58180D	BNACNNG58890D	BNACNNG60970D	BNACNNG62310D	BNACNNG62980D	BNACNNG63270D	BNACNNG63660D	BNACNNG65030D	BNACNNG65170D	BNACNNG65320D	BNACNNG65910D	BNACNNG65940D	BNACNNG66810D	BNACNNG68940D	BNACNNG71730D	BNACNNG75400D	BNACNNG75740D	BNACNNG76800D
mat9_1_9_3	GO:0003676	nucleic acid binding	128	5680	2143	100836	0.02909187667884882	BNAA01G01830D	BNAA01G02990D	BNAA01G17760D	BNAA02G00220D	BNAA02G20720D	BNAA02G26230D	BNAA02G29140D	BNAA02G31870D	BNAA02G35340D	BNAA03G10290D	BNAA03G16890D	BNAA03G28670D	BNAA03G29930D	BNAA03G32110D	BNAA03G32370D	BNAA03G33060D	BNAA03G53780D	BNAA03G54780D	BNAA04G11820D	BNAA04G15250D	BNAA04G24200D	BNAA05G02550D	BNAA05G19950D	BNAA05G27130D	BNAA05G28360D	BNAA05G31520D	BNAA05G32780D	BNAA05G32940D	BNAA06G01340D	BNAA06G04730D	BNAA06G07540D	BNAA06G08200D	BNAA06G34740D	BNAA06G36220D	BNAA06G36680D	BNAA07G09440D	BNAA07G12650D	BNAA07G13100D	BNAA07G17440D	BNAA07G22330D	BNAA07G29500D	BNAA07G34130D	BNAA08G07960D	BNAA08G25530D	BNAA08G27570D	BNAA09G10160D	BNAA09G18290D	BNAA09G22720D	BNAA09G31930D	BNAA09G34560D	BNAA09G34920D	BNAA09G47280D	BNAA10G07640D	BNAA10G24490D	BNAA10G25740D	BNAA10G30390D	BNAANNG06310D	BNAANNG06740D	BNAANNG09100D	BNAANNG10510D	BNAANNG12770D	BNAANNG13680D	BNAANNG22790D	BNAANNG27310D	BNAC01G02960D	BNAC01G04230D	BNAC01G21050D	BNAC01G42580D	BNAC02G00650D	BNAC02G01370D	BNAC02G01650D	BNAC02G27150D	BNAC02G34370D	BNAC02G37170D	BNAC02G40470D	BNAC02G41980D	BNAC02G44440D	BNAC03G00820D	BNAC03G09460D	BNAC03G20410D	BNAC03G33790D	BNAC03G35150D	BNAC03G37400D	BNAC03G37730D	BNAC03G38150D	BNAC04G33940D	BNAC04G47990D	BNAC05G05960D	BNAC05G08990D	BNAC05G09450D	BNAC05G41260D	BNAC05G42530D	BNAC05G47170D	BNAC05G47200D	BNAC05G48080D	BNAC05G51240D	BNAC05G52240D	BNAC06G06870D	BNAC06G23170D	BNAC06G32690D	BNAC06G36280D	BNAC06G38760D	BNAC06G42710D	BNAC07G12310D	BNAC07G17170D	BNAC07G17750D	BNAC07G20990D	BNAC08G00330D	BNAC08G09210D	BNAC08G14630D	BNAC08G22740D	BNAC08G25520D	BNAC08G26130D	BNAC08G41380D	BNAC09G10320D	BNAC09G20200D	BNAC09G24750D	BNAC09G34270D	BNAC09G49130D	BNAC09G49350D	BNAC09G50550D	BNAC09G52820D	BNACNNG32770D	BNACNNG40900D	BNACNNG44070D	BNACNNG51120D	BNACNNG53410D	BNACNNG56860D
mat9_1_9_3	GO:0003677	DNA binding	558	5680	7338	100836	6.121558991379919E-14	BNAA01G00980D	BNAA01G01640D	BNAA01G02620D	BNAA01G02900D	BNAA01G04940D	BNAA01G05760D	BNAA01G09690D	BNAA01G10930D	BNAA01G16400D	BNAA01G17760D	BNAA01G21210D	BNAA01G25190D	BNAA01G28970D	BNAA01G28990D	BNAA01G29970D	BNAA01G30220D	BNAA01G30580D	BNAA01G33690D	BNAA01G34230D	BNAA01G37390D	BNAA02G01290D	BNAA02G01570D	BNAA02G02230D	BNAA02G02580D	BNAA02G03590D	BNAA02G07070D	BNAA02G12110D	BNAA02G13060D	BNAA02G14410D	BNAA02G17200D	BNAA02G17280D	BNAA02G20170D	BNAA02G20720D	BNAA02G21540D	BNAA02G22550D	BNAA02G26230D	BNAA02G30670D	BNAA02G31360D	BNAA02G31560D	BNAA02G35270D	BNAA02G35660D	BNAA02G35950D	BNAA02G36430D	BNAA02G36520D	BNAA02G37130D	BNAA03G00610D	BNAA03G01660D	BNAA03G02170D	BNAA03G02300D	BNAA03G02340D	BNAA03G03020D	BNAA03G04570D	BNAA03G05260D	BNAA03G05650D	BNAA03G05670D	BNAA03G06490D	BNAA03G07780D	BNAA03G07950D	BNAA03G09070D	BNAA03G09270D	BNAA03G11910D	BNAA03G13050D	BNAA03G15130D	BNAA03G16030D	BNAA03G16490D	BNAA03G19810D	BNAA03G19860D	BNAA03G19970D	BNAA03G20070D	BNAA03G24360D	BNAA03G32110D	BNAA03G33060D	BNAA03G35890D	BNAA03G38130D	BNAA03G39400D	BNAA03G39820D	BNAA03G40220D	BNAA03G41790D	BNAA03G43930D	BNAA03G49100D	BNAA03G49980D	BNAA03G51000D	BNAA03G51640D	BNAA03G53780D	BNAA03G55120D	BNAA03G56880D	BNAA03G58970D	BNAA04G02360D	BNAA04G02910D	BNAA04G05810D	BNAA04G05820D	BNAA04G06600D	BNAA04G07740D	BNAA04G13540D	BNAA04G16710D	BNAA04G18810D	BNAA04G21480D	BNAA04G23410D	BNAA04G24200D	BNAA04G24340D	BNAA04G24740D	BNAA04G24850D	BNAA04G26610D	BNAA04G28770D	BNAA05G01930D	BNAA05G04450D	BNAA05G05510D	BNAA05G09560D	BNAA05G10110D	BNAA05G11120D	BNAA05G11980D	BNAA05G12220D	BNAA05G12950D	BNAA05G13110D	BNAA05G17500D	BNAA05G18180D	BNAA05G18250D	BNAA05G20270D	BNAA05G20990D	BNAA05G23050D	BNAA05G24390D	BNAA05G26210D	BNAA05G26510D	BNAA05G27930D	BNAA05G28230D	BNAA05G31820D	BNAA05G32140D	BNAA05G32240D	BNAA05G32930D	BNAA05G34370D	BNAA05G37380D	BNAA05G37400D	BNAA06G02490D	BNAA06G03040D	BNAA06G03350D	BNAA06G05660D	BNAA06G07840D	BNAA06G08870D	BNAA06G13690D	BNAA06G14590D	BNAA06G18320D	BNAA06G19390D	BNAA06G20620D	BNAA06G21870D	BNAA06G23080D	BNAA06G25100D	BNAA06G25370D	BNAA06G26870D	BNAA06G28390D	BNAA06G29430D	BNAA06G29540D	BNAA06G30140D	BNAA06G31880D	BNAA06G32660D	BNAA06G33390D	BNAA06G34630D	BNAA06G36220D	BNAA06G36680D	BNAA07G05980D	BNAA07G08370D	BNAA07G08450D	BNAA07G11190D	BNAA07G11340D	BNAA07G12050D	BNAA07G12200D	BNAA07G12650D	BNAA07G13040D	BNAA07G13100D	BNAA07G13830D	BNAA07G16010D	BNAA07G17550D	BNAA07G20350D	BNAA07G24240D	BNAA07G24980D	BNAA07G25800D	BNAA07G26430D	BNAA07G26610D	BNAA07G26910D	BNAA07G27320D	BNAA07G27420D	BNAA07G29170D	BNAA07G29400D	BNAA07G29450D	BNAA07G29930D	BNAA07G30860D	BNAA07G31860D	BNAA07G35010D	BNAA07G37510D	BNAA07G37850D	BNAA08G03140D	BNAA08G04750D	BNAA08G06290D	BNAA08G07960D	BNAA08G09880D	BNAA08G10070D	BNAA08G10420D	BNAA08G11980D	BNAA08G12050D	BNAA08G13500D	BNAA08G15250D	BNAA08G15280D	BNAA08G15450D	BNAA08G18420D	BNAA08G19710D	BNAA08G20970D	BNAA08G23900D	BNAA08G26320D	BNAA08G26730D	BNAA08G27570D	BNAA09G02260D	BNAA09G04580D	BNAA09G04840D	BNAA09G06280D	BNAA09G07620D	BNAA09G09500D	BNAA09G10160D	BNAA09G21280D	BNAA09G22420D	BNAA09G26170D	BNAA09G28720D	BNAA09G30360D	BNAA09G32490D	BNAA09G32540D	BNAA09G32720D	BNAA09G36850D	BNAA09G36960D	BNAA09G37270D	BNAA09G37500D	BNAA09G40360D	BNAA09G41270D	BNAA09G41860D	BNAA09G44290D	BNAA09G47030D	BNAA09G47780D	BNAA09G48010D	BNAA09G51400D	BNAA09G52940D	BNAA09G53560D	BNAA09G56310D	BNAA09G56830D	BNAA09G57080D	BNAA10G00810D	BNAA10G00910D	BNAA10G01000D	BNAA10G02160D	BNAA10G07640D	BNAA10G13240D	BNAA10G13430D	BNAA10G14120D	BNAA10G15180D	BNAA10G17290D	BNAA10G18950D	BNAA10G21880D	BNAA10G22930D	BNAA10G24250D	BNAA10G30390D	BNAANNG00370D	BNAANNG01920D	BNAANNG04440D	BNAANNG04950D	BNAANNG05010D	BNAANNG05570D	BNAANNG05920D	BNAANNG07300D	BNAANNG09100D	BNAANNG09170D	BNAANNG09210D	BNAANNG10360D	BNAANNG10370D	BNAANNG11050D	BNAANNG11410D	BNAANNG12770D	BNAANNG17310D	BNAANNG22720D	BNAANNG23540D	BNAANNG27110D	BNAANNG27790D	BNAANNG30700D	BNAANNG32120D	BNAANNG40580D	BNAC01G00660D	BNAC01G02010D	BNAC01G02720D	BNAC01G03860D	BNAC01G04170D	BNAC01G06510D	BNAC01G11370D	BNAC01G19550D	BNAC01G21050D	BNAC01G22590D	BNAC01G22600D	BNAC01G26610D	BNAC01G36330D	BNAC01G36350D	BNAC01G37870D	BNAC01G38180D	BNAC01G38370D	BNAC01G43680D	BNAC02G00960D	BNAC02G01780D	BNAC02G04390D	BNAC02G04660D	BNAC02G05620D	BNAC02G05990D	BNAC02G11430D	BNAC02G13740D	BNAC02G18390D	BNAC02G19330D	BNAC02G24360D	BNAC02G25430D	BNAC02G27150D	BNAC02G27380D	BNAC02G27500D	BNAC02G28560D	BNAC02G30900D	BNAC02G31890D	BNAC02G34370D	BNAC02G38960D	BNAC02G39570D	BNAC02G40200D	BNAC02G41140D	BNAC02G43890D	BNAC02G43910D	BNAC02G44180D	BNAC02G45630D	BNAC03G00920D	BNAC03G01940D	BNAC03G02210D	BNAC03G03210D	BNAC03G03340D	BNAC03G03390D	BNAC03G04400D	BNAC03G06100D	BNAC03G06800D	BNAC03G07230D	BNAC03G07350D	BNAC03G08310D	BNAC03G09790D	BNAC03G11340D	BNAC03G11590D	BNAC03G12350D	BNAC03G14640D	BNAC03G15920D	BNAC03G16640D	BNAC03G18420D	BNAC03G19220D	BNAC03G19870D	BNAC03G23710D	BNAC03G23850D	BNAC03G23970D	BNAC03G24060D	BNAC03G28150D	BNAC03G28970D	BNAC03G37400D	BNAC03G38150D	BNAC03G40380D	BNAC03G41710D	BNAC03G46740D	BNAC03G50310D	BNAC03G53500D	BNAC03G56640D	BNAC03G58500D	BNAC03G61760D	BNAC03G64440D	BNAC03G64680D	BNAC03G65090D	BNAC03G65930D	BNAC03G66860D	BNAC03G66940D	BNAC03G74400D	BNAC03G74580D	BNAC03G76640D	BNAC03G76670D	BNAC04G02750D	BNAC04G03870D	BNAC04G11040D	BNAC04G14350D	BNAC04G15900D	BNAC04G17070D	BNAC04G24670D	BNAC04G29240D	BNAC04G29990D	BNAC04G35730D	BNAC04G38000D	BNAC04G40070D	BNAC04G41990D	BNAC04G43020D	BNAC04G45230D	BNAC04G47290D	BNAC04G47990D	BNAC04G48150D	BNAC04G48620D	BNAC04G50670D	BNAC04G52240D	BNAC04G52880D	BNAC04G54040D	BNAC04G54250D	BNAC05G00870D	BNAC05G01020D	BNAC05G01110D	BNAC05G02080D	BNAC05G07200D	BNAC05G09250D	BNAC05G10190D	BNAC05G15010D	BNAC05G18050D	BNAC05G20010D	BNAC05G20530D	BNAC05G23210D	BNAC05G25590D	BNAC05G27760D	BNAC05G32220D	BNAC05G33730D	BNAC05G36490D	BNAC05G37870D	BNAC05G38410D	BNAC05G40330D	BNAC05G40550D	BNAC05G42130D	BNAC05G42410D	BNAC05G46410D	BNAC05G46800D	BNAC05G47190D	BNAC05G47500D	BNAC05G47520D	BNAC05G51240D	BNAC06G01290D	BNAC06G02640D	BNAC06G04380D	BNAC06G12130D	BNAC06G14460D	BNAC06G16200D	BNAC06G16270D	BNAC06G19840D	BNAC06G26710D	BNAC06G28530D	BNAC06G28780D	BNAC06G29360D	BNAC06G29600D	BNAC06G30310D	BNAC06G32310D	BNAC06G32600D	BNAC06G32640D	BNAC06G33250D	BNAC06G34360D	BNAC06G35730D	BNAC06G36190D	BNAC06G36280D	BNAC06G39940D	BNAC06G42050D	BNAC06G43380D	BNAC06G43980D	BNAC07G07390D	BNAC07G10350D	BNAC07G10480D	BNAC07G15070D	BNAC07G15260D	BNAC07G16190D	BNAC07G16380D	BNAC07G16610D	BNAC07G17170D	BNAC07G17750D	BNAC07G18400D	BNAC07G21170D	BNAC07G22940D	BNAC07G24710D	BNAC07G26580D	BNAC07G27140D	BNAC07G27290D	BNAC07G28450D	BNAC07G30100D	BNAC07G32880D	BNAC07G35740D	BNAC07G41390D	BNAC07G42330D	BNAC07G43390D	BNAC07G44870D	BNAC07G46590D	BNAC07G48440D	BNAC07G48930D	BNAC07G49790D	BNAC07G49900D	BNAC07G50630D	BNAC08G00330D	BNAC08G03490D	BNAC08G05510D	BNAC08G06800D	BNAC08G09210D	BNAC08G11750D	BNAC08G13440D	BNAC08G16590D	BNAC08G18360D	BNAC08G20170D	BNAC08G23360D	BNAC08G23410D	BNAC08G23560D	BNAC08G28530D	BNAC08G28670D	BNAC08G32790D	BNAC08G33860D	BNAC08G36830D	BNAC08G38370D	BNAC08G38880D	BNAC08G39630D	BNAC08G41070D	BNAC08G42330D	BNAC08G49690D	BNAC09G01670D	BNAC09G04040D	BNAC09G04380D	BNAC09G05850D	BNAC09G07560D	BNAC09G09660D	BNAC09G10320D	BNAC09G19730D	BNAC09G19790D	BNAC09G23670D	BNAC09G24300D	BNAC09G25280D	BNAC09G37550D	BNAC09G40490D	BNAC09G46270D	BNAC09G47470D	BNAC09G48870D	BNAC09G49130D	BNACNNG06080D	BNACNNG06460D	BNACNNG06970D	BNACNNG08060D	BNACNNG15140D	BNACNNG16520D	BNACNNG17820D	BNACNNG21740D	BNACNNG23900D	BNACNNG28850D	BNACNNG32770D	BNACNNG33070D	BNACNNG34510D	BNACNNG34740D	BNACNNG36700D	BNACNNG36710D	BNACNNG36880D	BNACNNG38710D	BNACNNG40190D	BNACNNG48300D	BNACNNG48620D	BNACNNG49040D	BNACNNG52990D	BNACNNG53410D	BNACNNG56860D	BNACNNG61810D	BNACNNG62790D	BNACNNG63360D	BNACNNG63810D	BNACNNG67920D	BNACNNG68370D	BNACNNG72100D	BNACNNG77590D
mat9_1_9_3	GO:0003678	DNA helicase activity	6	5680	89	100836	0.15098971498560876	BNAA01G04940D	BNAA03G47150D	BNAANNG39530D	BNAC01G06510D	BNAC03G00720D	BNAC07G39350D
mat9_1_9_3	GO:0003680	AT DNA binding	2	5680	26	100836	0.2565110495884222	BNAA02G21540D	BNAC02G28560D
mat9_1_9_3	GO:0003682	chromatin binding	103	5680	1353	100836	4.1984069480893054E-4	BNAA01G25540D	BNAA01G37390D	BNAA02G01290D	BNAA02G02580D	BNAA02G14410D	BNAA02G35660D	BNAA02G36430D	BNAA03G00610D	BNAA03G02170D	BNAA03G06490D	BNAA03G09270D	BNAA03G38130D	BNAA03G55120D	BNAA04G13540D	BNAA04G18810D	BNAA04G26010D	BNAA04G26610D	BNAA04G28770D	BNAA05G01930D	BNAA05G12950D	BNAA05G23050D	BNAA05G28230D	BNAA05G31820D	BNAA05G32140D	BNAA05G32240D	BNAA05G37380D	BNAA06G03350D	BNAA06G05660D	BNAA06G29540D	BNAA06G31880D	BNAA06G33390D	BNAA07G16010D	BNAA07G20350D	BNAA07G24240D	BNAA07G25800D	BNAA07G26610D	BNAA07G30860D	BNAA08G10420D	BNAA08G12050D	BNAA08G15280D	BNAA08G26320D	BNAA09G32720D	BNAA09G34590D	BNAA09G52370D	BNAA09G56310D	BNAA10G18280D	BNAA10G22930D	BNAANNG05010D	BNAANNG05570D	BNAANNG17310D	BNAANNG32120D	BNAC01G32490D	BNAC02G04390D	BNAC02G05990D	BNAC02G18390D	BNAC02G19330D	BNAC02G27500D	BNAC02G43910D	BNAC03G00920D	BNAC03G01940D	BNAC03G03210D	BNAC03G08310D	BNAC03G11590D	BNAC03G12350D	BNAC03G65090D	BNAC03G66940D	BNAC03G74400D	BNAC03G76670D	BNAC04G35730D	BNAC04G41990D	BNAC04G43020D	BNAC04G50080D	BNAC04G50670D	BNAC04G52240D	BNAC05G07200D	BNAC05G36490D	BNAC05G42410D	BNAC05G46410D	BNAC05G46800D	BNAC05G47520D	BNAC06G12130D	BNAC06G14460D	BNAC06G19840D	BNAC06G28780D	BNAC06G34360D	BNAC06G43380D	BNAC07G18400D	BNAC07G22940D	BNAC07G24710D	BNAC07G27140D	BNAC07G48440D	BNAC08G23560D	BNAC08G25560D	BNAC08G38370D	BNAC09G06120D	BNAC09G41800D	BNAC09G47470D	BNACNNG06080D	BNACNNG06970D	BNACNNG16520D	BNACNNG17820D	BNACNNG52990D	BNACNNG63810D
mat9_1_9_3	GO:0003684	damaged DNA binding	10	5680	102	100836	0.033025955811669006	BNAA03G47490D	BNAA05G14830D	BNAA06G37670D	BNAA07G14440D	BNAA10G18230D	BNAC06G03010D	BNAC06G09730D	BNAC07G39740D	BNAC09G41750D	BNACNNG32650D
mat9_1_9_3	GO:0003688	DNA replication origin binding	4	5680	10	100836	0.0014919013544563992	BNAA03G38130D	BNAA05G06960D	BNAC03G74400D	BNACNNG67410D
mat9_1_9_3	GO:0003689	DNA clamp loader activity	2	5680	30	100836	0.2722716859584991	BNAA06G09290D	BNAC05G10740D
mat9_1_9_3	GO:0003697	single-stranded DNA binding	8	5680	131	100836	0.14030735541927516	BNAA02G20880D	BNAA03G03410D	BNAA06G28390D	BNAANNG27110D	BNAC02G25430D	BNAC02G46750D	BNAC03G04840D	BNAC07G28450D
mat9_1_9_3	GO:0003700	"transcription factor activity, sequence-specific DNA binding"	518	5680	6645	100836	9.381667911058258E-15	BNAA01G00980D	BNAA01G01640D	BNAA01G01830D	BNAA01G02620D	BNAA01G02900D	BNAA01G05760D	BNAA01G09690D	BNAA01G10930D	BNAA01G16400D	BNAA01G18110D	BNAA01G19300D	BNAA01G19870D	BNAA01G21210D	BNAA01G25190D	BNAA01G25540D	BNAA01G28970D	BNAA01G28990D	BNAA01G30220D	BNAA01G30580D	BNAA01G33690D	BNAA01G34790D	BNAA01G37390D	BNAA02G00900D	BNAA02G01290D	BNAA02G01570D	BNAA02G02580D	BNAA02G03590D	BNAA02G14410D	BNAA02G15660D	BNAA02G17200D	BNAA02G20170D	BNAA02G20720D	BNAA02G22550D	BNAA02G30670D	BNAA02G35340D	BNAA02G35660D	BNAA02G35950D	BNAA02G36430D	BNAA03G00610D	BNAA03G01960D	BNAA03G02170D	BNAA03G02340D	BNAA03G04570D	BNAA03G05260D	BNAA03G05650D	BNAA03G05670D	BNAA03G06110D	BNAA03G06490D	BNAA03G08460D	BNAA03G09070D	BNAA03G09270D	BNAA03G10980D	BNAA03G13820D	BNAA03G16030D	BNAA03G16490D	BNAA03G19810D	BNAA03G19970D	BNAA03G20070D	BNAA03G20910D	BNAA03G24360D	BNAA03G30130D	BNAA03G31270D	BNAA03G32110D	BNAA03G33060D	BNAA03G35890D	BNAA03G36940D	BNAA03G38390D	BNAA03G39400D	BNAA03G39820D	BNAA03G40220D	BNAA03G41790D	BNAA03G44540D	BNAA03G46550D	BNAA03G49460D	BNAA03G49980D	BNAA03G51000D	BNAA03G51640D	BNAA03G55120D	BNAA03G56880D	BNAA03G58970D	BNAA04G01210D	BNAA04G02360D	BNAA04G02910D	BNAA04G05810D	BNAA04G06600D	BNAA04G13540D	BNAA04G16710D	BNAA04G18810D	BNAA04G23410D	BNAA04G23480D	BNAA04G24200D	BNAA04G24340D	BNAA04G24740D	BNAA04G24850D	BNAA04G26010D	BNAA04G28770D	BNAA05G01190D	BNAA05G01930D	BNAA05G02550D	BNAA05G04450D	BNAA05G05170D	BNAA05G06190D	BNAA05G10110D	BNAA05G11980D	BNAA05G12950D	BNAA05G13110D	BNAA05G14030D	BNAA05G14540D	BNAA05G16250D	BNAA05G18250D	BNAA05G20270D	BNAA05G23050D	BNAA05G24390D	BNAA05G27930D	BNAA05G28230D	BNAA05G31820D	BNAA05G32240D	BNAA05G32640D	BNAA05G34370D	BNAA05G37380D	BNAA05G37400D	BNAA06G02490D	BNAA06G03040D	BNAA06G03350D	BNAA06G04730D	BNAA06G05660D	BNAA06G07840D	BNAA06G12100D	BNAA06G14590D	BNAA06G20620D	BNAA06G21870D	BNAA06G22900D	BNAA06G23750D	BNAA06G25370D	BNAA06G29430D	BNAA06G29540D	BNAA06G30140D	BNAA06G31880D	BNAA06G32480D	BNAA06G32660D	BNAA06G33390D	BNAA06G36220D	BNAA06G39070D	BNAA07G05980D	BNAA07G08370D	BNAA07G08450D	BNAA07G09440D	BNAA07G11190D	BNAA07G11340D	BNAA07G12050D	BNAA07G12200D	BNAA07G13040D	BNAA07G13830D	BNAA07G14230D	BNAA07G16010D	BNAA07G17440D	BNAA07G17550D	BNAA07G20110D	BNAA07G20350D	BNAA07G24240D	BNAA07G24720D	BNAA07G25800D	BNAA07G26610D	BNAA07G27320D	BNAA07G27420D	BNAA07G27840D	BNAA07G29170D	BNAA07G29400D	BNAA07G29450D	BNAA07G29930D	BNAA07G30860D	BNAA07G31860D	BNAA07G33790D	BNAA07G35010D	BNAA07G37510D	BNAA07G37850D	BNAA07G38010D	BNAA08G03920D	BNAA08G04750D	BNAA08G06290D	BNAA08G09880D	BNAA08G10420D	BNAA08G11980D	BNAA08G12050D	BNAA08G13500D	BNAA08G15250D	BNAA08G15280D	BNAA08G15450D	BNAA08G18420D	BNAA08G19420D	BNAA08G19710D	BNAA08G19970D	BNAA08G20970D	BNAA08G24840D	BNAA08G26320D	BNAA08G27570D	BNAA08G27770D	BNAA08G28100D	BNAA09G04580D	BNAA09G06280D	BNAA09G07620D	BNAA09G09500D	BNAA09G13370D	BNAA09G16360D	BNAA09G20470D	BNAA09G21280D	BNAA09G22570D	BNAA09G24190D	BNAA09G24840D	BNAA09G26170D	BNAA09G28720D	BNAA09G30360D	BNAA09G32720D	BNAA09G33640D	BNAA09G34590D	BNAA09G37270D	BNAA09G40030D	BNAA09G40360D	BNAA09G41270D	BNAA09G44290D	BNAA09G47030D	BNAA09G50590D	BNAA09G51400D	BNAA09G53560D	BNAA09G55520D	BNAA09G56310D	BNAA09G56830D	BNAA09G57080D	BNAA10G00810D	BNAA10G00910D	BNAA10G01000D	BNAA10G02160D	BNAA10G02490D	BNAA10G13240D	BNAA10G13430D	BNAA10G14120D	BNAA10G15180D	BNAA10G17290D	BNAA10G18950D	BNAA10G22930D	BNAA10G24250D	BNAA10G24490D	BNAANNG00370D	BNAANNG01920D	BNAANNG04950D	BNAANNG05010D	BNAANNG05570D	BNAANNG07300D	BNAANNG09170D	BNAANNG09210D	BNAANNG10540D	BNAANNG11050D	BNAANNG17310D	BNAANNG22720D	BNAANNG23540D	BNAANNG25330D	BNAANNG32120D	BNAANNG40580D	BNAC01G00660D	BNAC01G02010D	BNAC01G02720D	BNAC01G02960D	BNAC01G03860D	BNAC01G04170D	BNAC01G06900D	BNAC01G11370D	BNAC01G19550D	BNAC01G21540D	BNAC01G23260D	BNAC01G24660D	BNAC01G26610D	BNAC01G32490D	BNAC01G36330D	BNAC01G36350D	BNAC01G38180D	BNAC01G38370D	BNAC01G43680D	BNAC02G01780D	BNAC02G04390D	BNAC02G04660D	BNAC02G05990D	BNAC02G18390D	BNAC02G19330D	BNAC02G20880D	BNAC02G27150D	BNAC02G27500D	BNAC02G30900D	BNAC02G38960D	BNAC02G43890D	BNAC02G43910D	BNAC02G44180D	BNAC02G44440D	BNAC02G47510D	BNAC03G00920D	BNAC03G01940D	BNAC03G02950D	BNAC03G03210D	BNAC03G03390D	BNAC03G06100D	BNAC03G06800D	BNAC03G07230D	BNAC03G07350D	BNAC03G07850D	BNAC03G08310D	BNAC03G10790D	BNAC03G11340D	BNAC03G11590D	BNAC03G12350D	BNAC03G13730D	BNAC03G16740D	BNAC03G19220D	BNAC03G19870D	BNAC03G23710D	BNAC03G23970D	BNAC03G24060D	BNAC03G24960D	BNAC03G28970D	BNAC03G35440D	BNAC03G36610D	BNAC03G37400D	BNAC03G38150D	BNAC03G40380D	BNAC03G41710D	BNAC03G43120D	BNAC03G45220D	BNAC03G46740D	BNAC03G49470D	BNAC03G50570D	BNAC03G53500D	BNAC03G56640D	BNAC03G58500D	BNAC03G61760D	BNAC03G64440D	BNAC03G65090D	BNAC03G65930D	BNAC03G66860D	BNAC03G66940D	BNAC03G76640D	BNAC03G76670D	BNAC04G00750D	BNAC04G02750D	BNAC04G03870D	BNAC04G04570D	BNAC04G06460D	BNAC04G11040D	BNAC04G14350D	BNAC04G15900D	BNAC04G17070D	BNAC04G22080D	BNAC04G24670D	BNAC04G29240D	BNAC04G35730D	BNAC04G40070D	BNAC04G41990D	BNAC04G43020D	BNAC04G47290D	BNAC04G47350D	BNAC04G47990D	BNAC04G48150D	BNAC04G48620D	BNAC04G50080D	BNAC04G52240D	BNAC04G52880D	BNAC05G00870D	BNAC05G01020D	BNAC05G01110D	BNAC05G02080D	BNAC05G02360D	BNAC05G05960D	BNAC05G07200D	BNAC05G09250D	BNAC05G13840D	BNAC05G18050D	BNAC05G20010D	BNAC05G20530D	BNAC05G23210D	BNAC05G24890D	BNAC05G25970D	BNAC05G32220D	BNAC05G36490D	BNAC05G37870D	BNAC05G38410D	BNAC05G42130D	BNAC05G42410D	BNAC05G46410D	BNAC05G47140D	BNAC05G47500D	BNAC05G47520D	BNAC05G47760D	BNAC06G01290D	BNAC06G02640D	BNAC06G04380D	BNAC06G09960D	BNAC06G10480D	BNAC06G12130D	BNAC06G14460D	BNAC06G16200D	BNAC06G16230D	BNAC06G16270D	BNAC06G19560D	BNAC06G19840D	BNAC06G26020D	BNAC06G28780D	BNAC06G29600D	BNAC06G30310D	BNAC06G30480D	BNAC06G32310D	BNAC06G32600D	BNAC06G32640D	BNAC06G33250D	BNAC06G34360D	BNAC06G35730D	BNAC06G36190D	BNAC06G38430D	BNAC06G39940D	BNAC06G42050D	BNAC06G42710D	BNAC06G43380D	BNAC06G43980D	BNAC07G07390D	BNAC07G10350D	BNAC07G10480D	BNAC07G12310D	BNAC07G15070D	BNAC07G15260D	BNAC07G16190D	BNAC07G16380D	BNAC07G16610D	BNAC07G17750D	BNAC07G18400D	BNAC07G22940D	BNAC07G24710D	BNAC07G26580D	BNAC07G27140D	BNAC07G27290D	BNAC07G32880D	BNAC07G36370D	BNAC07G38840D	BNAC07G41390D	BNAC07G41850D	BNAC07G42330D	BNAC07G43390D	BNAC07G44870D	BNAC07G48440D	BNAC07G48930D	BNAC07G49020D	BNAC07G49790D	BNAC07G49900D	BNAC08G00330D	BNAC08G01020D	BNAC08G01480D	BNAC08G05510D	BNAC08G06800D	BNAC08G11750D	BNAC08G13440D	BNAC08G15440D	BNAC08G20170D	BNAC08G23560D	BNAC08G24430D	BNAC08G25560D	BNAC08G31770D	BNAC08G32380D	BNAC08G32790D	BNAC08G33860D	BNAC08G36830D	BNAC08G38370D	BNAC08G38880D	BNAC08G39630D	BNAC08G41070D	BNAC08G43830D	BNAC08G46700D	BNAC08G49690D	BNAC09G04040D	BNAC09G05850D	BNAC09G07560D	BNAC09G09660D	BNAC09G13680D	BNAC09G17450D	BNAC09G19730D	BNAC09G19790D	BNAC09G22830D	BNAC09G23670D	BNAC09G24580D	BNAC09G37550D	BNAC09G40490D	BNAC09G47470D	BNAC09G48870D	BNAC09G49350D	BNACNNG04690D	BNACNNG06080D	BNACNNG06970D	BNACNNG08060D	BNACNNG15140D	BNACNNG16520D	BNACNNG17820D	BNACNNG20180D	BNACNNG21740D	BNACNNG23900D	BNACNNG24550D	BNACNNG28850D	BNACNNG33070D	BNACNNG36700D	BNACNNG36880D	BNACNNG38710D	BNACNNG40190D	BNACNNG41350D	BNACNNG41380D	BNACNNG44070D	BNACNNG46350D	BNACNNG49040D	BNACNNG52990D	BNACNNG61810D	BNACNNG62790D	BNACNNG63810D	BNACNNG67920D	BNACNNG68370D	BNACNNG72100D	BNACNNG73510D
mat9_1_9_3	GO:0003712	transcription cofactor activity	10	5680	118	100836	0.05979592609529995	BNAA03G47480D	BNAA09G51400D	BNAA10G01000D	BNAA10G26300D	BNAANNG13680D	BNAC02G01650D	BNAC05G01110D	BNAC07G39720D	BNAC08G49690D	BNACNNG10680D
mat9_1_9_3	GO:0003713	transcription coactivator activity	8	5680	128	100836	0.1379922297674969	BNAA03G19860D	BNAA08G12050D	BNAA09G51550D	BNAANNG05920D	BNAC02G00960D	BNAC03G23850D	BNAC03G66940D	BNACNNG08550D
mat9_1_9_3	GO:0003727	single-stranded RNA binding	6	5680	67	100836	0.09280819823211356	BNAA05G28360D	BNAA06G28390D	BNAA10G25740D	BNAC05G42530D	BNAC07G28450D	BNAC09G50550D
mat9_1_9_3	GO:0003730	mRNA 3'-UTR binding	2	5680	12	100836	0.11727825141724514	BNAA06G01340D	BNAC06G06870D
mat9_1_9_3	GO:0003747	translation release factor activity	4	5680	39	100836	0.10884513969718615	BNAA08G07610D	BNAA09G23650D	BNACNNG18880D	BNACNNG68590D
mat9_1_9_3	GO:0003774	motor activity	8	5680	71	100836	0.027932605347843118	BNAA06G05060D	BNAA06G36470D	BNAA09G10180D	BNAA09G15850D	BNAC05G06330D	BNAC07G17450D	BNAC09G10330D	BNAC09G16350D
mat9_1_9_3	GO:0003777	microtubule motor activity	20	5680	242	100836	0.02309862643901977	BNAA01G16380D	BNAA03G35600D	BNAA05G00450D	BNAA05G23570D	BNAA05G26990D	BNAA06G28420D	BNAA08G16790D	BNAA09G08180D	BNAA09G30020D	BNAA09G34700D	BNAC01G19530D	BNAC03G41430D	BNAC03G60320D	BNAC04G51910D	BNAC05G18530D	BNAC05G37270D	BNAC05G41050D	BNAC07G28380D	BNAC08G25660D	BNAC09G08380D
mat9_1_9_3	GO:0003779	actin binding	24	5680	269	100836	0.008100687674550319	BNAA01G34880D	BNAA03G11760D	BNAA03G29010D	BNAA03G57840D	BNAA06G05060D	BNAA06G36470D	BNAA08G09180D	BNAA08G11150D	BNAA09G10180D	BNAA09G15850D	BNAA09G34700D	BNAA09G41090D	BNAC01G09180D	BNAC03G14440D	BNAC03G34250D	BNAC03G44530D	BNAC03G63170D	BNAC03G66050D	BNAC05G06330D	BNAC07G17450D	BNAC08G25660D	BNAC08G33650D	BNAC09G10330D	BNAC09G16350D
mat9_1_9_3	GO:0003785	actin monomer binding	4	5680	26	100836	0.042025340609317195	BNAA01G34880D	BNAA05G09630D	BNAC01G09180D	BNACNNG41450D
mat9_1_9_3	GO:0003824	catalytic activity	78	5680	1024	100836	0.0014649095715264853	BNAA02G05770D	BNAA02G12300D	BNAA02G28350D	BNAA03G10030D	BNAA03G10070D	BNAA03G16110D	BNAA03G21360D	BNAA03G43740D	BNAA03G54700D	BNAA04G29600D	BNAA05G09030D	BNAA05G18920D	BNAA05G20260D	BNAA05G24780D	BNAA05G29000D	BNAA05G32460D	BNAA06G00340D	BNAA06G05220D	BNAA06G11470D	BNAA06G21680D	BNAA06G27600D	BNAA06G32640D	BNAA06G37070D	BNAA07G14250D	BNAA08G13020D	BNAA08G26060D	BNAA09G12500D	BNAA09G32490D	BNAA09G42350D	BNAA09G42450D	BNAA09G48990D	BNAA10G15150D	BNAA10G17710D	BNAA10G19130D	BNAA10G19830D	BNAA10G21310D	BNAANNG02510D	BNAANNG10090D	BNAANNG21360D	BNAC02G36440D	BNAC03G12700D	BNAC03G12730D	BNAC03G19310D	BNAC03G51850D	BNAC03G68450D	BNAC03G77460D	BNAC04G15260D	BNAC04G17780D	BNAC04G51170D	BNAC05G06510D	BNAC05G13120D	BNAC05G31930D	BNAC05G32210D	BNAC05G38810D	BNAC05G43470D	BNAC06G30130D	BNAC06G41630D	BNAC07G18010D	BNAC07G23930D	BNAC07G29450D	BNAC07G35200D	BNAC08G23360D	BNAC08G34910D	BNAC08G43300D	BNAC08G49140D	BNAC09G37500D	BNAC09G41080D	BNAC09G42830D	BNAC09G45430D	BNACNNG22570D	BNACNNG24680D	BNACNNG41200D	BNACNNG43030D	BNACNNG51660D	BNACNNG53880D	BNACNNG58300D	BNACNNG59530D	BNACNNG64040D
mat9_1_9_3	GO:0003825	"alpha,alpha-trehalose-phosphate synthase (UDP-forming) activity"	2	5680	13	100836	0.13079608985877778	BNAA06G11450D	BNAC05G13090D
mat9_1_9_3	GO:0003830	"beta-1,4-mannosylglycoprotein 4-beta-N-acetylglucosaminyltransferase activity"	2	5680	19	100836	0.20251189640891298	BNAA03G04910D	BNAC03G06510D
mat9_1_9_3	GO:0003840	gamma-glutamyltransferase activity	4	5680	29	100836	0.05611094797028156	BNAA03G49430D	BNAA08G16380D	BNAC03G76200D	BNAC07G41810D
mat9_1_9_3	GO:0003852	2-isopropylmalate synthase activity	2	5680	9	100836	0.07611927968030144	BNAA02G20830D	BNAC02G26810D
mat9_1_9_3	GO:0003861	3-isopropylmalate dehydratase activity	2	5680	14	100836	0.14400179489625256	BNAA08G05070D	BNAC08G47120D
mat9_1_9_3	GO:0003862	3-isopropylmalate dehydrogenase activity	2	5680	10	100836	0.08979084648040003	BNAA02G19640D	BNAC02G22980D
mat9_1_9_3	GO:0003864	3-methyl-2-oxobutanoate hydroxymethyltransferase activity	2	5680	4	100836	0.016951285935640964	BNAANNG40200D	BNAC08G31410D
mat9_1_9_3	GO:0003871	5-methyltetrahydropteroyltriglutamate-homocysteine S-methyltransferase activity	2	5680	13	100836	0.13079608985877778	BNAA10G14580D	BNAC09G36890D
mat9_1_9_3	GO:0003872	6-phosphofructokinase activity	6	5680	47	100836	0.03182086532674677	BNAA02G08550D	BNAA03G40360D	BNAA06G38560D	BNAC02G12110D	BNAC05G50320D	BNAC07G31330D
mat9_1_9_3	GO:0003883	CTP synthase activity	4	5680	18	100836	0.013674929041486593	BNAA02G20460D	BNAA09G54360D	BNAC02G28040D	BNAC05G23810D
mat9_1_9_3	GO:0003885	"D-arabinono-1,4-lactone oxidase activity"	2	5680	16	100836	0.16910626486558117	BNAA10G10720D	BNACNNG57660D
mat9_1_9_3	GO:0003886	DNA (cytosine-5-)-methyltransferase activity	2	5680	21	100836	0.22147417487567872	BNAA02G02230D	BNAC02G05620D
mat9_1_9_3	GO:0003887	DNA-directed DNA polymerase activity	6	5680	74	100836	0.11482708156471026	BNAA06G37670D	BNAA07G24980D	BNAANNG27310D	BNAC01G42580D	BNAC06G03010D	BNAC06G26710D
mat9_1_9_3	GO:0003896	DNA primase activity	2	5680	13	100836	0.13079608985877778	BNAA02G13060D	BNAC02G45630D
mat9_1_9_3	GO:0003899	DNA-directed RNA polymerase activity	18	5680	225	100836	0.03390213844331069	BNAA01G34230D	BNAA02G20170D	BNAA03G07780D	BNAA06G19390D	BNAA06G26360D	BNAA09G02260D	BNAA09G22420D	BNAA09G32540D	BNAA09G36960D	BNAC02G41140D	BNAC03G09790D	BNAC04G38000D	BNAC07G30610D	BNAC08G23410D	BNAC08G28670D	BNAC09G01670D	BNAC09G24300D	BNACNNG23900D
mat9_1_9_3	GO:0003910	DNA ligase (ATP) activity	2	5680	12	100836	0.11727825141724514	BNAA06G04600D	BNAC05G05790D
mat9_1_9_3	GO:0003918	DNA topoisomerase type II (ATP-hydrolyzing) activity	2	5680	30	100836	0.2722716859584991	BNAA01G29970D	BNAC01G37870D
mat9_1_9_3	GO:0003935	GTP cyclohydrolase II activity	2	5680	13	100836	0.13079608985877778	BNAA02G06860D	BNACNNG50900D
mat9_1_9_3	GO:0003951	NAD+ kinase activity	4	5680	57	100836	0.18414291713469738	BNAA06G15350D	BNAANNG17540D	BNAC05G16930D	BNAC05G31250D
mat9_1_9_3	GO:0003954	NADH dehydrogenase activity	4	5680	53	100836	0.17212970318034687	BNAA02G03290D	BNAA03G06260D	BNAC02G06910D	BNAC03G08060D
mat9_1_9_3	GO:0003959	NADPH dehydrogenase activity	2	5680	27	100836	0.26142844857576036	BNAANNG14750D	BNAC07G14870D
mat9_1_9_3	GO:0003968	RNA-directed RNA polymerase activity	2	5680	33	100836	0.27772330601812273	BNAANNG27310D	BNAC01G42580D
mat9_1_9_3	GO:0003978	UDP-glucose 4-epimerase activity	6	5680	27	100836	0.0027947357323923933	BNAA01G13540D	BNAA05G09030D	BNAANNG10090D	BNAC01G15760D	BNAC07G18010D	BNACNNG22570D
mat9_1_9_3	GO:0003979	UDP-glucose 6-dehydrogenase activity	2	5680	14	100836	0.14400179489625256	BNAA02G02640D	BNAC02G06080D
mat9_1_9_3	GO:0003984	acetolactate synthase activity	2	5680	18	100836	0.1920086489814086	BNAA06G33000D	BNAC07G23480D
mat9_1_9_3	GO:0003989	acetyl-CoA carboxylase activity	2	5680	29	100836	0.2692880095444602	BNAA08G06180D	BNAC08G06560D
mat9_1_9_3	GO:0003993	acid phosphatase activity	14	5680	140	100836	0.014132204169080276	BNAA01G14490D	BNAA02G22460D	BNAA06G08860D	BNAA06G36380D	BNAA07G37220D	BNAA08G07270D	BNAA09G33190D	BNAC01G17060D	BNAC02G30740D	BNAC05G10180D	BNAC07G10880D	BNAC07G17600D	BNAC08G08080D	BNAC08G23980D
mat9_1_9_3	GO:0003994	aconitate hydratase activity	2	5680	14	100836	0.14400179489625256	BNAA08G14870D	BNAC03G62580D
mat9_1_9_3	GO:0003995	acyl-CoA dehydrogenase activity	2	5680	30	100836	0.2722716859584991	BNAA04G05960D	BNAC04G28580D
mat9_1_9_3	GO:0004012	phospholipid-translocating ATPase activity	2	5680	8	100836	0.0627368285384492	BNAA06G36230D	BNAC07G17730D
mat9_1_9_3	GO:0004013	adenosylhomocysteinase activity	2	5680	12	100836	0.11727825141724514	BNAA01G23510D	BNAC01G43540D
mat9_1_9_3	GO:0004017	adenylate kinase activity	2	5680	27	100836	0.26142844857576036	BNAA03G23470D	BNAC03G27800D
mat9_1_9_3	GO:0004021	L-alanine:2-oxoglutarate aminotransferase activity	2	5680	31	100836	0.27465541162688206	BNAA09G31220D	BNAC05G18600D
mat9_1_9_3	GO:0004028	3-chloroallyl aldehyde dehydrogenase activity	4	5680	58	100836	0.18664373845340096	BNAA01G02880D	BNAA07G05850D	BNAC01G02370D	BNAC01G04140D
mat9_1_9_3	GO:0004029	aldehyde dehydrogenase (NAD) activity	4	5680	33	100836	0.0766699668362974	BNAA01G02880D	BNAA07G05850D	BNAC01G02370D	BNAC01G04140D
mat9_1_9_3	GO:0004034	aldose 1-epimerase activity	6	5680	51	100836	0.04233002341704309	BNAA03G05250D	BNAA03G27550D	BNAA03G46210D	BNAC03G06790D	BNAC03G32560D	BNAC07G38460D
mat9_1_9_3	GO:0004040	amidase activity	4	5680	16	100836	0.009132840530338264	BNAA02G25400D	BNAA09G48610D	BNAC02G46880D	BNAC08G42870D
mat9_1_9_3	GO:0004042	acetyl-CoA:L-glutamate N-acetyltransferase activity	2	5680	11	100836	0.10356413147439743	BNAA05G07020D	BNAC04G07830D
mat9_1_9_3	GO:0004045	aminoacyl-tRNA hydrolase activity	2	5680	16	100836	0.16910626486558117	BNAA07G14400D	BNAC09G51950D
mat9_1_9_3	GO:0004057	arginyltransferase activity	2	5680	4	100836	0.016951285935640964	BNAA10G24850D	BNAC09G49780D
mat9_1_9_3	GO:0004069	L-aspartate:2-oxoglutarate aminotransferase activity	2	5680	28	100836	0.2656808697092854	BNAA09G12700D	BNAC09G13020D
mat9_1_9_3	GO:0004072	aspartate kinase activity	2	5680	15	100836	0.15679850213451393	BNAA02G09370D	BNAC02G13450D
mat9_1_9_3	GO:0004075	biotin carboxylase activity	2	5680	16	100836	0.16910626486558117	BNAA08G06180D	BNAC08G06560D
mat9_1_9_3	GO:0004081	bis(5'-nucleosyl)-tetraphosphatase (asymmetrical) activity	2	5680	11	100836	0.10356413147439743	BNAA10G30320D	BNAC09G49200D
mat9_1_9_3	GO:0004084	branched-chain-amino-acid transaminase activity	2	5680	23	100836	0.23761434602472128	BNAA02G12300D	BNAC03G68450D
mat9_1_9_3	GO:0004089	carbonate dehydratase activity	4	5680	71	100836	0.2011708648408278	BNAA01G10850D	BNAA06G04550D	BNAC05G05760D	BNACNNG30610D
mat9_1_9_3	GO:0004096	catalase activity	2	5680	18	100836	0.1920086489814086	BNAA06G14520D	BNAC05G15990D
mat9_1_9_3	GO:0004103	choline kinase activity	2	5680	10	100836	0.08979084648040003	BNAA09G23300D	BNAC06G07990D
mat9_1_9_3	GO:0004106	chorismate mutase activity	4	5680	11	100836	0.0022124374846401143	BNAA07G27910D	BNAA09G02570D	BNAC06G30540D	BNAC09G02030D
mat9_1_9_3	GO:0004108	citrate (Si)-synthase activity	2	5680	23	100836	0.23761434602472128	BNAA03G20770D	BNAC03G24820D
mat9_1_9_3	GO:0004144	diacylglycerol O-acyltransferase activity	10	5680	75	100836	0.006140438247227746	BNAA02G28350D	BNAA03G12270D	BNAA03G18290D	BNAA06G32640D	BNAA06G39110D	BNAC02G36440D	BNAC03G14900D	BNAC03G21780D	BNAC03G52610D	BNAC07G23930D
mat9_1_9_3	GO:0004146	dihydrofolate reductase activity	2	5680	8	100836	0.0627368285384492	BNAA03G23120D	BNAC03G27330D
mat9_1_9_3	GO:0004148	dihydrolipoyl dehydrogenase activity	2	5680	11	100836	0.10356413147439743	BNAA03G34340D	BNAC03G39780D
mat9_1_9_3	GO:0004176	ATP-dependent peptidase activity	6	5680	80	100836	0.13155240069148047	BNAA02G10410D	BNAA06G28390D	BNAA10G18890D	BNAC02G14530D	BNAC07G28450D	BNAC09G54690D
mat9_1_9_3	GO:0004180	carboxypeptidase activity	4	5680	14	100836	0.005640250172390644	BNAA09G34520D	BNAANNG08440D	BNAC07G46030D	BNAC08G25470D
mat9_1_9_3	GO:0004185	serine-type carboxypeptidase activity	14	5680	161	100836	0.032429404093682536	BNAA04G10040D	BNAA04G13410D	BNAA05G28390D	BNAA05G28410D	BNAA07G04850D	BNAA09G27540D	BNAA09G42290D	BNAC04G35520D	BNAC05G42570D	BNAC05G42700D	BNAC05G51120D	BNAC08G34750D	BNACNNG00370D	BNACNNG24430D
mat9_1_9_3	GO:0004190	aspartic-type endopeptidase activity	8	5680	59	100836	0.011667489263148327	BNAA01G30370D	BNAA05G26490D	BNAA08G25040D	BNAA10G00330D	BNAC01G38610D	BNAC05G00420D	BNAC05G40510D	BNAC08G15160D
mat9_1_9_3	GO:0004222	metalloendopeptidase activity	14	5680	177	100836	0.05104004348625412	BNAA02G10410D	BNAA03G13110D	BNAA05G10910D	BNAA05G34150D	BNAA06G23570D	BNAA07G23960D	BNAA10G18890D	BNAC02G14530D	BNAC04G12310D	BNAC05G48550D	BNAC06G24850D	BNAC09G54690D	BNACNNG30440D	BNACNNG43020D
mat9_1_9_3	GO:0004311	farnesyltranstransferase activity	2	5680	32	100836	0.2764640149751189	BNAA05G18910D	BNAC05G31920D
mat9_1_9_3	GO:0004326	tetrahydrofolylpolyglutamate synthase activity	2	5680	22	100836	0.22990058453529486	BNAA03G01800D	BNAC03G02330D
mat9_1_9_3	GO:0004332	fructose-bisphosphate aldolase activity	2	5680	23	100836	0.23761434602472128	BNAA08G16820D	BNAC03G60280D
mat9_1_9_3	GO:0004337	geranyltranstransferase activity	2	5680	26	100836	0.2565110495884222	BNAA05G18910D	BNAC05G31920D
mat9_1_9_3	GO:0004353	glutamate dehydrogenase [NAD(P)+] activity	2	5680	15	100836	0.15679850213451393	BNAA01G33880D	BNAC01G40390D
mat9_1_9_3	GO:0004356	glutamate-ammonia ligase activity	2	5680	29	100836	0.2692880095444602	BNAA09G33460D	BNAC08G24280D
mat9_1_9_3	GO:0004358	glutamate N-acetyltransferase activity	2	5680	7	100836	0.049860419369050626	BNAA05G07020D	BNAC04G07830D
mat9_1_9_3	GO:0004362	glutathione-disulfide reductase activity	2	5680	18	100836	0.1920086489814086	BNAA01G08160D	BNAC01G09740D
mat9_1_9_3	GO:0004363	glutathione synthase activity	2	5680	5	100836	0.026661222991162796	BNAA06G28850D	BNAC07G27830D
mat9_1_9_3	GO:0004365	glyceraldehyde-3-phosphate dehydrogenase (NAD+) (phosphorylating) activity	2	5680	20	100836	0.2123405037818215	BNAA08G04610D	BNAC08G46180D
mat9_1_9_3	GO:0004371	glycerone kinase activity	2	5680	6	100836	0.037739812429476195	BNAA05G22480D	BNAC05G35740D
mat9_1_9_3	GO:0004372	glycine hydroxymethyltransferase activity	2	5680	25	100836	0.2509115780954051	BNAA01G00170D	BNAC01G01090D
mat9_1_9_3	GO:0004379	glycylpeptide N-tetradecanoyltransferase activity	2	5680	7	100836	0.049860419369050626	BNAA10G11040D	BNAC09G53700D
mat9_1_9_3	GO:0004386	helicase activity	18	5680	282	100836	0.08390843602804236	BNAA01G04940D	BNAA02G31360D	BNAA04G26610D	BNAA05G17500D	BNAA05G18180D	BNAA05G20990D	BNAA06G23080D	BNAA06G36680D	BNAA07G13100D	BNAA09G48010D	BNAC01G06510D	BNAC03G50310D	BNAC04G50670D	BNAC05G25590D	BNAC05G27760D	BNAC05G33730D	BNAC07G17170D	BNACNNG34740D
mat9_1_9_3	GO:0004392	heme oxygenase (decyclizing) activity	4	5680	18	100836	0.013674929041486593	BNAA01G15860D	BNAA09G14830D	BNAC01G18950D	BNACNNG72350D
mat9_1_9_3	GO:0004395	hexaprenyldihydroxybenzoate methyltransferase activity	2	5680	4	100836	0.016951285935640964	BNAA04G17950D	BNAC04G41560D
mat9_1_9_3	GO:0004396	hexokinase activity	4	5680	24	100836	0.03354090714427837	BNAA08G02130D	BNAA08G15820D	BNAC03G61220D	BNAC03G68660D
mat9_1_9_3	GO:0004416	hydroxyacylglutathione hydrolase activity	2	5680	18	100836	0.1920086489814086	BNAA09G50050D	BNAC08G44630D
mat9_1_9_3	GO:0004418	hydroxymethylbilane synthase activity	2	5680	9	100836	0.07611927968030144	BNAANNG06210D	BNAC02G01240D
mat9_1_9_3	GO:0004427	inorganic diphosphatase activity	4	5680	49	100836	0.15704570294850026	BNAA07G35600D	BNAANNG30840D	BNAC06G40530D	BNACNNG64390D
mat9_1_9_3	GO:0004435	phosphatidylinositol phospholipase C activity	4	5680	36	100836	0.09275387655121614	BNAA04G22580D	BNAA09G35480D	BNAC04G56690D	BNAC08G26860D
mat9_1_9_3	GO:0004450	isocitrate dehydrogenase (NADP+) activity	2	5680	12	100836	0.11727825141724514	BNAA03G04970D	BNAC03G06570D
mat9_1_9_3	GO:0004455	ketol-acid reductoisomerase activity	2	5680	7	100836	0.049860419369050626	BNAA04G01910D	BNAC04G23500D
mat9_1_9_3	GO:0004462	lactoylglutathione lyase activity	2	5680	26	100836	0.2565110495884222	BNAA06G10060D	BNAC05G11680D
mat9_1_9_3	GO:0004467	long-chain fatty acid-CoA ligase activity	4	5680	43	100836	0.12951851830554362	BNAA01G13470D	BNAA06G28680D	BNAC01G15670D	BNAC07G28060D
mat9_1_9_3	GO:0004476	mannose-6-phosphate isomerase activity	2	5680	9	100836	0.07611927968030144	BNAA05G33470D	BNAC05G48220D
mat9_1_9_3	GO:0004482	mRNA (guanine-N7-)-methyltransferase activity	2	5680	10	100836	0.08979084648040003	BNAA05G20260D	BNAC05G32210D
mat9_1_9_3	GO:0004484	mRNA guanylyltransferase activity	2	5680	7	100836	0.049860419369050626	BNAA06G29090D	BNAC07G49450D
mat9_1_9_3	GO:0004497	monooxygenase activity	37	5680	355	100836	1.365098704876788E-4	BNAA01G15860D	BNAA01G23870D	BNAA02G09410D	BNAA03G01680D	BNAA03G56840D	BNAA06G07590D	BNAA06G37190D	BNAA06G38070D	BNAA06G40840D	BNAA07G14420D	BNAA08G15660D	BNAA09G28210D	BNAA09G50630D	BNAA10G23400D	BNAA10G24610D	BNAA10G24620D	BNAANNG06360D	BNAANNG25600D	BNAANNG33550D	BNAC01G18950D	BNAC02G01450D	BNAC02G13520D	BNAC03G02230D	BNAC03G61420D	BNAC04G38850D	BNAC05G09030D	BNAC05G20990D	BNAC05G49310D	BNAC07G47430D	BNAC07G47720D	BNAC08G43780D	BNAC09G48050D	BNACNNG36830D	BNACNNG42960D	BNACNNG51480D	BNACNNG55860D	BNACNNG60140D
mat9_1_9_3	GO:0004499	"N,N-dimethylaniline monooxygenase activity"	4	5680	23	100836	0.0296183352407944	BNAA10G23400D	BNAANNG06360D	BNAC02G01450D	BNAC09G48050D
mat9_1_9_3	GO:0004506	squalene monooxygenase activity	2	5680	23	100836	0.23761434602472128	BNAA06G26720D	BNAC07G30250D
mat9_1_9_3	GO:0004514	nicotinate-nucleotide diphosphorylase (carboxylating) activity	4	5680	7	100836	2.958547541589146E-4	BNAA02G26970D	BNAA09G42000D	BNAC02G33940D	BNACNNG42860D
mat9_1_9_3	GO:0004516	nicotinate phosphoribosyltransferase activity	2	5680	4	100836	0.016951285935640964	BNAA09G42000D	BNACNNG42860D
mat9_1_9_3	GO:0004518	nuclease activity	8	5680	101	100836	0.09328576771765468	BNAA01G08520D	BNAA04G05820D	BNAANNG12770D	BNAANNG13680D	BNAC01G10220D	BNAC02G01650D	BNACNNG36710D	BNACNNG56860D
mat9_1_9_3	GO:0004520	endodeoxyribonuclease activity	2	5680	26	100836	0.2565110495884222	BNAANNG27110D	BNAC02G25430D
mat9_1_9_3	GO:0004525	ribonuclease III activity	2	5680	28	100836	0.2656808697092854	BNAA08G00670D	BNAC03G70170D
mat9_1_9_3	GO:0004527	exonuclease activity	10	5680	79	100836	0.008465154290632966	BNAA02G29140D	BNAA02G31870D	BNAA04G11820D	BNAA09G32490D	BNAA09G47520D	BNAC02G37170D	BNAC02G40470D	BNAC04G33940D	BNAC08G23360D	BNAC08G41830D
mat9_1_9_3	GO:0004536	deoxyribonuclease activity	2	5680	6	100836	0.037739812429476195	BNAA04G05480D	BNAC04G28230D
mat9_1_9_3	GO:0004553	"hydrolase activity, hydrolyzing O-glycosyl compounds"	44	5680	736	100836	0.057275949661505635	BNAA01G15000D	BNAA01G20110D	BNAA01G22890D	BNAA01G25170D	BNAA01G34980D	BNAA02G35320D	BNAA03G32090D	BNAA03G43870D	BNAA04G01370D	BNAA04G03760D	BNAA05G04120D	BNAA05G04140D	BNAA05G10650D	BNAA05G16360D	BNAA06G07180D	BNAA06G26630D	BNAA07G15700D	BNAA09G05050D	BNAA09G53930D	BNAA09G55500D	BNAA10G16620D	BNAANNG09040D	BNAC01G17710D	BNAC01G25030D	BNAC01G29950D	BNAC01G41020D	BNAC01G43700D	BNAC02G11470D	BNAC03G37380D	BNAC04G03840D	BNAC04G03850D	BNAC04G11710D	BNAC04G22400D	BNAC04G25580D	BNAC05G28950D	BNAC06G13950D	BNAC06G36340D	BNAC07G30330D	BNAC07G35670D	BNAC08G30370D	BNAC09G04600D	BNAC09G25070D	BNAC09G54160D	BNACNNG18010D
mat9_1_9_3	GO:0004556	alpha-amylase activity	2	5680	27	100836	0.26142844857576036	BNAA10G01800D	BNAC05G01880D
mat9_1_9_3	GO:0004559	alpha-mannosidase activity	2	5680	32	100836	0.2764640149751189	BNAA02G02390D	BNAC02G05850D
mat9_1_9_3	GO:0004563	beta-N-acetylhexosaminidase activity	2	5680	8	100836	0.0627368285384492	BNAA04G03760D	BNAC04G25580D
mat9_1_9_3	GO:0004564	beta-fructofuranosidase activity	4	5680	33	100836	0.0766699668362974	BNAA03G24030D	BNAA03G59380D	BNAC03G28560D	BNAC04G18190D
mat9_1_9_3	GO:0004568	chitinase activity	4	5680	63	100836	0.19610568612077958	BNAA03G32270D	BNAA04G25230D	BNAC03G37570D	BNAC04G49100D
mat9_1_9_3	GO:0004572	"mannosyl-oligosaccharide 1,3-1,6-alpha-mannosidase activity"	2	5680	8	100836	0.0627368285384492	BNAA02G02390D	BNAC02G05850D
mat9_1_9_3	GO:0004575	sucrose alpha-glucosidase activity	4	5680	43	100836	0.12951851830554362	BNAA03G24030D	BNAA03G59380D	BNAC03G28560D	BNAC04G18190D
mat9_1_9_3	GO:0004582	dolichyl-phosphate beta-D-mannosyltransferase activity	2	5680	15	100836	0.15679850213451393	BNAA07G11400D	BNAC07G15310D
mat9_1_9_3	GO:0004591	oxoglutarate dehydrogenase (succinyl-transferring) activity	4	5680	7	100836	2.958547541589146E-4	BNAA06G24700D	BNAA09G17390D	BNAC09G18140D	BNACNNG13340D
mat9_1_9_3	GO:0004601	peroxidase activity	36	5680	389	100836	0.0011835168529848506	BNAA01G11800D	BNAA01G36520D	BNAA03G31870D	BNAA03G43240D	BNAA03G47120D	BNAA04G09990D	BNAA05G00270D	BNAA05G13820D	BNAA05G19610D	BNAA05G33880D	BNAA06G16160D	BNAA07G12740D	BNAA08G06260D	BNAA08G07270D	BNAA09G41210D	BNAANNG16320D	BNAANNG19770D	BNAANNG32690D	BNAC01G13370D	BNAC01G31810D	BNAC03G73430D	BNAC04G00150D	BNAC05G30700D	BNAC05G48800D	BNAC06G10870D	BNAC07G34540D	BNAC07G39290D	BNAC07G51170D	BNAC08G06690D	BNAC08G08080D	BNAC08G20810D	BNAC08G33770D	BNAC08G44130D	BNACNNG24390D	BNACNNG46860D	BNACNNG48990D
mat9_1_9_3	GO:0004607	phosphatidylcholine-sterol O-acyltransferase activity	2	5680	19	100836	0.20251189640891298	BNAA07G36660D	BNAC07G11530D
mat9_1_9_3	GO:0004610	phosphoacetylglucosamine mutase activity	2	5680	14	100836	0.14400179489625256	BNAA07G28910D	BNAC06G31970D
mat9_1_9_3	GO:0004612	phosphoenolpyruvate carboxykinase (ATP) activity	2	5680	9	100836	0.07611927968030144	BNAANNG05000D	BNAC02G43920D
mat9_1_9_3	GO:0004629	phospholipase C activity	4	5680	27	100836	0.046556391640312354	BNAA01G34350D	BNAA09G35480D	BNAC08G26860D	BNACNNG18570D
mat9_1_9_3	GO:0004633	phosphopantothenoylcysteine decarboxylase activity	2	5680	7	100836	0.049860419369050626	BNAANNG11060D	BNAC03G40390D
mat9_1_9_3	GO:0004649	poly(ADP-ribose) glycohydrolase activity	4	5680	10	100836	0.0014919013544563992	BNAA04G18570D	BNAA05G11130D	BNACNNG33160D	BNACNNG76200D
mat9_1_9_3	GO:0004650	polygalacturonase activity	30	5680	233	100836	1.4116932238834151E-5	BNAA02G23010D	BNAA03G30200D	BNAA03G52530D	BNAA04G13950D	BNAA04G25420D	BNAA04G25460D	BNAA05G02490D	BNAA05G23750D	BNAA06G16310D	BNAA07G09960D	BNAA07G23850D	BNAA07G25330D	BNAA09G13160D	BNAA09G48030D	BNAA09G51170D	BNAC02G29690D	BNAC04G02210D	BNAC04G36920D	BNAC04G49310D	BNAC04G49350D	BNAC05G37550D	BNAC06G24700D	BNAC06G27110D	BNAC07G29130D	BNAC07G44260D	BNAC07G48330D	BNAC08G20620D	BNAC08G45980D	BNAC08G49850D	BNAC09G14610D
mat9_1_9_3	GO:0004651	polynucleotide 5'-phosphatase activity	2	5680	7	100836	0.049860419369050626	BNAA06G29090D	BNAC07G49450D
mat9_1_9_3	GO:0004652	polynucleotide adenylyltransferase activity	2	5680	20	100836	0.2123405037818215	BNAA01G04100D	BNAC01G05560D
mat9_1_9_3	GO:0004654	polyribonucleotide nucleotidyltransferase activity	2	5680	11	100836	0.10356413147439743	BNAA05G32780D	BNAC05G48080D
mat9_1_9_3	GO:0004656	procollagen-proline 4-dioxygenase activity	4	5680	51	100836	0.1649539618119188	BNAA01G14830D	BNAA09G08090D	BNAC01G17470D	BNAC09G08270D
mat9_1_9_3	GO:0004663	Rab geranylgeranyltransferase activity	2	5680	10	100836	0.08979084648040003	BNAA10G20460D	BNAC09G44490D
mat9_1_9_3	GO:0004672	protein kinase activity	83	5680	1206	100836	0.008501223959098875	BNAA01G02210D	BNAA01G03110D	BNAA01G14100D	BNAA02G01440D	BNAA02G02270D	BNAA02G24120D	BNAA03G24050D	BNAA03G33570D	BNAA03G34960D	BNAA03G40260D	BNAA03G52520D	BNAA03G53450D	BNAA04G15500D	BNAA04G17470D	BNAA04G22340D	BNAA04G26130D	BNAA05G02500D	BNAA05G14710D	BNAA05G21310D	BNAA05G31460D	BNAA05G34300D	BNAA06G03230D	BNAA06G18810D	BNAA06G20860D	BNAA06G28290D	BNAA06G29070D	BNAA07G14290D	BNAA07G16720D	BNAA07G23470D	BNAA07G31710D	BNAA07G36160D	BNAA08G09980D	BNAA08G23050D	BNAA09G08860D	BNAA09G25880D	BNAA09G30310D	BNAA09G35600D	BNAA09G38010D	BNAA09G41420D	BNAA10G02860D	BNAA10G23600D	BNAANNG04930D	BNAC01G03470D	BNAC01G04370D	BNAC01G16600D	BNAC02G04520D	BNAC02G05710D	BNAC02G31870D	BNAC02G43830D	BNAC02G44910D	BNAC03G28620D	BNAC03G38750D	BNAC03G53220D	BNAC03G54720D	BNAC03G64510D	BNAC03G73820D	BNAC04G02260D	BNAC04G02350D	BNAC04G15190D	BNAC04G38500D	BNAC04G46100D	BNAC04G56910D	BNAC05G02740D	BNAC05G18120D	BNAC05G23660D	BNAC05G34270D	BNAC05G46010D	BNAC06G02480D	BNAC06G10100D	BNAC06G15740D	BNAC06G35560D	BNAC07G27600D	BNAC07G28590D	BNAC07G31220D	BNAC07G44250D	BNAC07G45720D	BNAC08G17430D	BNAC08G27040D	BNAC09G09120D	BNAC09G48320D	BNACNNG07900D	BNACNNG25930D	BNACNNG35230D
mat9_1_9_3	GO:0004673	protein histidine kinase activity	8	5680	58	100836	0.010686940546744938	BNAA05G00530D	BNAA06G34500D	BNAANNG24980D	BNAANNG25820D	BNAC02G00180D	BNAC04G51990D	BNAC07G21260D	BNACNNG69330D
mat9_1_9_3	GO:0004674	protein serine/threonine kinase activity	131	5680	2116	100836	0.01967635814439662	BNAA01G02210D	BNAA01G08250D	BNAA01G14100D	BNAA01G16330D	BNAA01G18060D	BNAA01G22760D	BNAA01G35160D	BNAA02G01440D	BNAA02G21960D	BNAA02G22840D	BNAA02G24110D	BNAA02G24120D	BNAA03G00070D	BNAA03G07410D	BNAA03G09820D	BNAA03G19260D	BNAA03G20850D	BNAA03G31330D	BNAA03G35630D	BNAA03G47820D	BNAA03G52520D	BNAA04G13490D	BNAA04G17470D	BNAA04G20000D	BNAA04G26130D	BNAA05G04230D	BNAA05G31460D	BNAA05G33820D	BNAA06G03760D	BNAA06G07000D	BNAA06G17300D	BNAA06G18810D	BNAA06G20860D	BNAA06G28290D	BNAA06G29070D	BNAA06G34930D	BNAA06G36790D	BNAA06G37330D	BNAA07G06670D	BNAA07G07730D	BNAA07G16720D	BNAA07G23470D	BNAA07G26110D	BNAA07G34550D	BNAA07G35080D	BNAA08G18360D	BNAA08G25330D	BNAA09G01440D	BNAA09G02190D	BNAA09G25880D	BNAA09G35600D	BNAA09G41440D	BNAA09G41620D	BNAA09G43810D	BNAA09G47640D	BNAA09G55320D	BNAA10G00690D	BNAA10G02860D	BNAA10G12600D	BNAA10G23540D	BNAANNG04440D	BNAANNG05800D	BNAANNG15620D	BNAANNG17070D	BNAANNG25580D	BNAANNG25820D	BNAANNG30700D	BNAC01G03470D	BNAC01G09800D	BNAC01G14890D	BNAC01G16600D	BNAC01G19470D	BNAC01G21340D	BNAC01G41510D	BNAC01G43350D	BNAC02G04520D	BNAC02G23840D	BNAC02G29100D	BNAC02G31140D	BNAC02G31860D	BNAC02G31870D	BNAC02G44950D	BNAC03G09380D	BNAC03G12450D	BNAC03G22950D	BNAC03G24910D	BNAC03G28150D	BNAC03G36720D	BNAC03G41470D	BNAC03G53220D	BNAC03G54720D	BNAC03G57050D	BNAC03G58600D	BNAC04G05080D	BNAC04G12090D	BNAC04G35630D	BNAC04G44390D	BNAC04G56910D	BNAC05G00760D	BNAC05G02740D	BNAC05G08650D	BNAC05G23660D	BNAC05G46010D	BNAC05G48860D	BNAC06G02020D	BNAC06G15740D	BNAC06G27840D	BNAC06G39390D	BNAC07G08190D	BNAC07G09570D	BNAC07G17020D	BNAC07G18680D	BNAC07G20800D	BNAC07G27600D	BNAC07G28590D	BNAC07G40090D	BNAC07G44250D	BNAC07G47580D	BNAC08G14850D	BNAC08G27040D	BNAC08G34190D	BNAC08G36380D	BNAC09G00560D	BNAC09G01600D	BNAC09G25280D	BNAC09G34960D	BNAC09G48250D	BNACNNG07900D	BNACNNG25930D	BNACNNG32490D	BNACNNG69330D
mat9_1_9_3	GO:0004675	transmembrane receptor protein serine/threonine kinase activity	23	5680	280	100836	0.01833367311847599	BNAA03G22010D	BNAA03G33570D	BNAA03G45760D	BNAA03G52520D	BNAA03G53450D	BNAA04G25210D	BNAA07G14940D	BNAA07G16720D	BNAA07G25630D	BNAA08G09980D	BNAA09G56430D	BNAC03G26350D	BNAC03G38750D	BNAC03G64510D	BNAC04G49080D	BNAC06G12920D	BNAC06G15740D	BNAC06G27450D	BNAC07G37990D	BNAC07G44250D	BNAC07G45720D	BNAC08G38510D	BNAC08G42100D
mat9_1_9_3	GO:0004683	calmodulin-dependent protein kinase activity	10	5680	148	100836	0.1098292258464498	BNAA03G24050D	BNAA03G31330D	BNAA05G02500D	BNAA07G31710D	BNAA09G08020D	BNAC03G28620D	BNAC03G36720D	BNAC04G02260D	BNAC06G35560D	BNAC09G08180D
mat9_1_9_3	GO:0004686	elongation factor-2 kinase activity	2	5680	4	100836	0.016951285935640964	BNAA07G11400D	BNAC07G15310D
mat9_1_9_3	GO:0004693	cyclin-dependent protein serine/threonine kinase activity	12	5680	161	100836	0.07521496213779988	BNAA03G54150D	BNAA05G11560D	BNAA07G11980D	BNAA07G38990D	BNAA08G09280D	BNAA08G23620D	BNAC03G63590D	BNAC04G13490D	BNAC06G34490D	BNAC07G16080D	BNAC07G46650D	BNAC08G16920D
mat9_1_9_3	GO:0004707	MAP kinase activity	12	5680	98	100836	0.005647196388088671	BNAA04G01520D	BNAA05G03140D	BNAA06G34930D	BNAA09G09520D	BNAA09G38010D	BNAA10G16050D	BNAC04G22680D	BNAC07G20800D	BNAC08G29980D	BNAC09G09670D	BNAC09G38840D	BNACNNG35780D
mat9_1_9_3	GO:0004708	MAP kinase kinase activity	4	5680	37	100836	0.0981407620280551	BNAA03G47820D	BNAA05G31110D	BNAC05G45630D	BNAC07G40090D
mat9_1_9_3	GO:0004709	MAP kinase kinase kinase activity	8	5680	85	100836	0.05614255823086935	BNAA03G38420D	BNAA05G31110D	BNAANNG04440D	BNAANNG30700D	BNAC03G28150D	BNAC03G45260D	BNAC05G45630D	BNAC09G25280D
mat9_1_9_3	GO:0004712	protein serine/threonine/tyrosine kinase activity	13	5680	187	100836	0.08568081801395226	BNAA01G14100D	BNAA01G35160D	BNAA05G33820D	BNAA09G13290D	BNAA09G41440D	BNAA09G55320D	BNAA10G02860D	BNAC01G16600D	BNAC01G41510D	BNAC02G44950D	BNAC05G02740D	BNAC05G48860D	BNAC09G13560D
mat9_1_9_3	GO:0004713	protein tyrosine kinase activity	2	5680	27	100836	0.26142844857576036	BNAA09G41440D	BNAC02G44950D
mat9_1_9_3	GO:0004721	phosphoprotein phosphatase activity	14	5680	202	100836	0.08149465093505519	BNAA03G19260D	BNAA03G25860D	BNAA03G35320D	BNAA06G34500D	BNAA06G36720D	BNAA09G41090D	BNAA10G29380D	BNAC03G22950D	BNAC03G30360D	BNAC03G73920D	BNAC07G21260D	BNAC08G33650D	BNAC09G33530D	BNACNNG37040D
mat9_1_9_3	GO:0004722	protein serine/threonine phosphatase activity	34	5680	528	100836	0.051844024743705315	BNAA01G19500D	BNAA02G13380D	BNAA03G19260D	BNAA03G25860D	BNAA03G33800D	BNAA05G24350D	BNAA05G29000D	BNAA05G34520D	BNAA06G08860D	BNAA06G10820D	BNAA06G36720D	BNAA07G30430D	BNAA07G37220D	BNAA08G07270D	BNAA09G33190D	BNAA10G04470D	BNAANNG28710D	BNAC01G23480D	BNAC02G00150D	BNAC02G17610D	BNAC03G22950D	BNAC03G30360D	BNAC03G39030D	BNAC05G04840D	BNAC05G10180D	BNAC05G12330D	BNAC05G38360D	BNAC05G43470D	BNAC06G33910D	BNAC07G10880D	BNAC08G08080D	BNAC08G23980D	BNACNNG27940D	BNACNNG37040D
mat9_1_9_3	GO:0004737	pyruvate decarboxylase activity	2	5680	17	100836	0.18086017342782593	BNAA06G33000D	BNAC07G23480D
mat9_1_9_3	GO:0004739	pyruvate dehydrogenase (acetyl-transferring) activity	2	5680	32	100836	0.2764640149751189	BNAA03G13490D	BNAC03G16370D
mat9_1_9_3	GO:0004742	dihydrolipoyllysine-residue acetyltransferase activity	2	5680	18	100836	0.1920086489814086	BNAA06G33300D	BNAC07G23030D
mat9_1_9_3	GO:0004751	ribose-5-phosphate isomerase activity	2	5680	12	100836	0.11727825141724514	BNAANNG10100D	BNAC07G18020D
mat9_1_9_3	GO:0004784	superoxide dismutase activity	2	5680	27	100836	0.26142844857576036	BNAA04G16310D	BNAC04G39580D
mat9_1_9_3	GO:0004797	thymidine kinase activity	2	5680	13	100836	0.13079608985877778	BNAA03G39640D	BNACNNG56030D
mat9_1_9_3	GO:0004799	thymidylate synthase activity	2	5680	8	100836	0.0627368285384492	BNAA03G23120D	BNAC03G27330D
mat9_1_9_3	GO:0004806	triglyceride lipase activity	18	5680	142	100836	6.82269954828781E-4	BNAA01G18100D	BNAA01G18230D	BNAA03G01150D	BNAA05G02890D	BNAA05G11620D	BNAA08G08850D	BNAA09G26150D	BNAA10G03530D	BNAANNG31610D	BNAC01G21390D	BNAC03G01520D	BNAC03G62710D	BNAC04G13330D	BNAC04G52720D	BNAC05G03910D	BNAC05G23260D	BNAC06G25920D	BNAC09G17280D
mat9_1_9_3	GO:0004812	aminoacyl-tRNA ligase activity	12	5680	117	100836	0.017728566217673367	BNAA02G30540D	BNAA03G12530D	BNAA03G28620D	BNAA04G15180D	BNAA07G09100D	BNAA07G19180D	BNAC02G38910D	BNAC03G15410D	BNAC03G73230D	BNAC04G38130D	BNAC06G18340D	BNAC07G12830D
mat9_1_9_3	GO:0004814	arginine-tRNA ligase activity	2	5680	10	100836	0.08979084648040003	BNAA01G15450D	BNAC01G18350D
mat9_1_9_3	GO:0004816	asparagine-tRNA ligase activity	2	5680	17	100836	0.18086017342782593	BNAA01G17760D	BNAC01G21050D
mat9_1_9_3	GO:0004818	glutamate-tRNA ligase activity	3	5680	10	100836	0.014288674990040062	BNAA02G31710D	BNAA06G39470D	BNAC02G40340D
mat9_1_9_3	GO:0004820	glycine-tRNA ligase activity	2	5680	14	100836	0.14400179489625256	BNAANNG37550D	BNAC06G22580D
mat9_1_9_3	GO:0004822	isoleucine-tRNA ligase activity	2	5680	13	100836	0.13079608985877778	BNAA02G30540D	BNAC02G38910D
mat9_1_9_3	GO:0004824	lysine-tRNA ligase activity	2	5680	13	100836	0.13079608985877778	BNAA10G30390D	BNAC09G49130D
mat9_1_9_3	GO:0004827	proline-tRNA ligase activity	2	5680	18	100836	0.1920086489814086	BNAA07G19180D	BNAC06G18340D
mat9_1_9_3	GO:0004828	serine-tRNA ligase activity	4	5680	10	100836	0.0014919013544563992	BNAA02G31180D	BNAA06G28710D	BNAC02G39740D	BNAC07G28030D
mat9_1_9_3	GO:0004830	tryptophan-tRNA ligase activity	6	5680	16	100836	1.4298494019588677E-4	BNAA03G12530D	BNAA03G28620D	BNAA04G15180D	BNAC03G15410D	BNAC03G73230D	BNAC04G38130D
mat9_1_9_3	GO:0004839	ubiquitin activating enzyme activity	2	5680	11	100836	0.10356413147439743	BNAA05G12250D	BNAC04G14640D
mat9_1_9_3	GO:0004843	ubiquitin-specific protease activity	10	5680	111	100836	0.047441846503552924	BNAA03G05930D	BNAA03G32000D	BNAA05G36730D	BNAA06G02150D	BNAA08G28090D	BNAC03G07690D	BNAC03G73540D	BNAC06G04770D	BNAC08G01010D	BNACNNG31420D
mat9_1_9_3	GO:0004845	uracil phosphoribosyltransferase activity	2	5680	29	100836	0.2692880095444602	BNAA07G16160D	BNAC06G42560D
mat9_1_9_3	GO:0004860	protein kinase inhibitor activity	4	5680	16	100836	0.009132840530338264	BNAA03G54850D	BNAA08G27110D	BNAC03G00740D	BNAC08G02450D
mat9_1_9_3	GO:0004861	cyclin-dependent protein serine/threonine kinase inhibitor activity	6	5680	35	100836	0.009640878915877792	BNAA04G19000D	BNAA06G29930D	BNAA06G37540D	BNAC04G43290D	BNAC06G02810D	BNAC07G26770D
mat9_1_9_3	GO:0004864	protein phosphatase inhibitor activity	4	5680	65	100836	0.19849402220260187	BNAA01G09460D	BNAANNG13200D	BNAC04G07010D	BNAC07G48850D
mat9_1_9_3	GO:0004867	serine-type endopeptidase inhibitor activity	8	5680	71	100836	0.027932605347843118	BNAA05G03410D	BNAA05G08460D	BNAA09G11820D	BNAA10G28610D	BNAC04G53000D	BNAC04G53710D	BNAC06G01160D	BNACNNG28960D
mat9_1_9_3	GO:0004869	cysteine-type endopeptidase inhibitor activity	4	5680	70	100836	0.20116883861949705	BNAA10G28610D	BNAANNG20740D	BNAC06G01160D	BNACNNG62150D
mat9_1_9_3	GO:0004871	signal transducer activity	28	5680	447	100836	0.06614839657702502	BNAA02G05490D	BNAA02G10250D	BNAA03G54840D	BNAA04G13660D	BNAA04G15730D	BNAA04G22580D	BNAA05G14710D	BNAA06G03480D	BNAA07G12490D	BNAA07G15620D	BNAA09G35480D	BNAANNG00340D	BNAANNG10580D	BNAANNG30660D	BNAC02G03540D	BNAC02G09370D	BNAC03G00750D	BNAC03G54950D	BNAC04G35930D	BNAC04G39010D	BNAC04G56690D	BNAC05G47090D	BNAC06G02280D	BNAC06G10100D	BNAC06G13850D	BNAC07G16650D	BNAC08G26860D	BNACNNG59300D
mat9_1_9_3	GO:0004872	receptor activity	10	5680	148	100836	0.1098292258464498	BNAA01G09460D	BNAA03G37720D	BNAA07G05160D	BNAANNG13200D	BNAANNG25820D	BNAC03G74230D	BNAC04G07010D	BNAC07G48850D	BNACNNG21930D	BNACNNG69330D
mat9_1_9_3	GO:0005034	osmosensor activity	2	5680	13	100836	0.13079608985877778	BNAA06G34500D	BNAC07G21260D
mat9_1_9_3	GO:0005078	MAP-kinase scaffold activity	2	5680	22	100836	0.22990058453529486	BNAA01G26980D	BNAC01G34460D
mat9_1_9_3	GO:0005089	Rho guanyl-nucleotide exchange factor activity	8	5680	55	100836	0.008076845093546127	BNAA03G07650D	BNAA05G36780D	BNAA07G19700D	BNAA09G51920D	BNAC03G09660D	BNAC05G33000D	BNAC06G18960D	BNACNNG02310D
mat9_1_9_3	GO:0005094	Rho GDP-dissociation inhibitor activity	2	5680	14	100836	0.14400179489625256	BNAA09G10480D	BNAC09G10720D
mat9_1_9_3	GO:0005096	GTPase activator activity	14	5680	151	100836	0.022664600880696703	BNAA03G11910D	BNAA04G26720D	BNAA05G36780D	BNAA09G01300D	BNAA09G53230D	BNAA09G57280D	BNAANNG26590D	BNAC01G04520D	BNAC03G14640D	BNAC04G51700D	BNAC05G33000D	BNAC09G00460D	BNAC09G05340D	BNAC09G14600D
mat9_1_9_3	GO:0005102	receptor binding	10	5680	92	100836	0.019953515963111363	BNAA02G14720D	BNAA02G27690D	BNAA06G34870D	BNAA08G08810D	BNAA10G20440D	BNAC02G35800D	BNAC03G76840D	BNAC07G48880D	BNAC09G44470D	BNACNNG22520D
mat9_1_9_3	GO:0005199	structural constituent of cell wall	4	5680	56	100836	0.18143940095560052	BNAA08G02640D	BNAA09G29240D	BNACNNG40260D	BNACNNG43540D
mat9_1_9_3	GO:0005215	transporter activity	70	5680	1089	100836	0.026443839284507935	BNAA01G08290D	BNAA02G13640D	BNAA02G15610D	BNAA02G15810D	BNAA02G22910D	BNAA02G24240D	BNAA03G02900D	BNAA03G18410D	BNAA03G39430D	BNAA03G40470D	BNAA03G40490D	BNAA04G05910D	BNAA04G08990D	BNAA04G22060D	BNAA05G06730D	BNAA05G07400D	BNAA06G17160D	BNAA06G18430D	BNAA06G39310D	BNAA07G04480D	BNAA07G09220D	BNAA07G10150D	BNAA07G13410D	BNAA07G23220D	BNAA07G28380D	BNAA07G37720D	BNAA08G10090D	BNAA09G23640D	BNAA09G23920D	BNAA09G45450D	BNAA09G46750D	BNAA09G56930D	BNAA10G00350D	BNAA10G12020D	BNAA10G27530D	BNAC01G09840D	BNAC01G27420D	BNAC02G17990D	BNAC02G20800D	BNAC02G21070D	BNAC02G29920D	BNAC02G47290D	BNAC03G04260D	BNAC03G21920D	BNAC03G47340D	BNAC03G57200D	BNAC03G64740D	BNAC04G07600D	BNAC04G08220D	BNAC04G16480D	BNAC04G28530D	BNAC04G31240D	BNAC04G45780D	BNAC05G00430D	BNAC05G25020D	BNAC06G14760D	BNAC06G30910D	BNAC07G04050D	BNAC07G12650D	BNAC07G13310D	BNAC07G30040D	BNAC07G31450D	BNAC08G39280D	BNAC08G39460D	BNAC08G40820D	BNAC09G33710D	BNACNNG03860D	BNACNNG15890D	BNACNNG18870D	BNACNNG33940D
mat9_1_9_3	GO:0005216	ion channel activity	12	5680	87	100836	0.0023313411540542514	BNAA01G06670D	BNAA01G21820D	BNAA02G33340D	BNAA03G34680D	BNAA05G22550D	BNAA06G16940D	BNAC01G08020D	BNAC01G28140D	BNAC05G35840D	BNACNNG12140D	BNACNNG45430D	BNACNNG53550D
mat9_1_9_3	GO:0005247	voltage-gated chloride channel activity	2	5680	25	100836	0.2509115780954051	BNAA04G11860D	BNAC04G33870D
mat9_1_9_3	GO:0005249	voltage-gated potassium channel activity	8	5680	71	100836	0.027932605347843118	BNAA01G06670D	BNAA01G21820D	BNAA03G34680D	BNAA05G22550D	BNAC01G08020D	BNAC01G28140D	BNAC05G35840D	BNACNNG45430D
mat9_1_9_3	GO:0005253	anion channel activity	2	5680	20	100836	0.2123405037818215	BNAA04G11860D	BNAC04G33870D
mat9_1_9_3	GO:0005262	calcium channel activity	2	5680	31	100836	0.27465541162688206	BNAA08G18750D	BNAC03G58140D
mat9_1_9_3	GO:0005275	amine transmembrane transporter activity	2	5680	16	100836	0.16910626486558117	BNAA05G33670D	BNAC04G38770D
mat9_1_9_3	GO:0005313	L-glutamate transmembrane transporter activity	4	5680	25	100836	0.037681499352046836	BNAA02G27130D	BNAA05G33670D	BNAC02G33700D	BNAC04G38770D
mat9_1_9_3	GO:0005337	nucleoside transmembrane transporter activity	2	5680	35	100836	0.27870036490224714	BNAA01G22790D	BNAC01G43430D
mat9_1_9_3	GO:0005338	nucleotide-sugar transmembrane transporter activity	4	5680	58	100836	0.18664373845340096	BNAA03G53270D	BNAA08G21490D	BNAC07G45560D	BNAC08G19660D
mat9_1_9_3	GO:0005345	purine nucleobase transmembrane transporter activity	6	5680	64	100836	0.08296474808382588	BNAA06G13930D	BNAA07G08580D	BNAA08G18480D	BNAC03G58430D	BNAC05G15350D	BNAC07G10640D
mat9_1_9_3	GO:0005351	sugar:proton symporter activity	24	5680	412	100836	0.08261434502085874	BNAA01G21370D	BNAA02G21050D	BNAA02G22250D	BNAA03G04470D	BNAA03G35490D	BNAA03G53270D	BNAA04G13150D	BNAA05G15920D	BNAA06G28860D	BNAA07G21790D	BNAA08G26710D	BNAA09G44150D	BNAC01G26790D	BNAC02G26360D	BNAC02G30270D	BNAC03G06010D	BNAC03G41260D	BNAC04G35270D	BNAC06G22500D	BNAC07G45560D	BNAC08G36710D	BNACNNG06490D	BNACNNG25770D	BNACNNG57580D
mat9_1_9_3	GO:0005355	glucose transmembrane transporter activity	12	5680	133	100836	0.0351220255577186	BNAA03G35490D	BNAA05G15920D	BNAA06G28860D	BNAA07G21790D	BNAA08G26710D	BNAA10G17100D	BNAC03G41260D	BNAC06G22500D	BNAC09G40320D	BNACNNG06490D	BNACNNG25770D	BNACNNG57580D
mat9_1_9_3	GO:0005363	maltose transmembrane transporter activity	2	5680	5	100836	0.026661222991162796	BNAA02G03640D	BNAC02G44130D
mat9_1_9_3	GO:0005384	manganese ion transmembrane transporter activity	4	5680	70	100836	0.20116883861949705	BNAA02G25920D	BNAA06G14970D	BNAC02G47710D	BNAC05G16390D
mat9_1_9_3	GO:0005388	calcium-transporting ATPase activity	10	5680	84	100836	0.01214408133524087	BNAA01G25310D	BNAA05G19830D	BNAA06G05910D	BNAA07G17260D	BNAA08G18750D	BNAC01G32200D	BNAC03G58140D	BNAC05G07470D	BNAC05G30810D	BNACNNG07470D
mat9_1_9_3	GO:0005451	monovalent cation:proton antiporter activity	12	5680	99	100836	0.006064555887608457	BNAA05G06980D	BNAA06G04610D	BNAA06G10990D	BNAA06G18700D	BNAA10G13670D	BNAANNG03510D	BNAC01G24020D	BNAC03G74900D	BNAC04G53650D	BNAC05G05800D	BNAC05G12510D	BNAC09G36160D
mat9_1_9_3	GO:0005452	inorganic anion exchanger activity	2	5680	16	100836	0.16910626486558117	BNAA03G52100D	BNAC07G43840D
mat9_1_9_3	GO:0005471	ATP:ADP antiporter activity	2	5680	28	100836	0.2656808697092854	BNAA06G10210D	BNAC05G11870D
mat9_1_9_3	GO:0005484	SNAP receptor activity	14	5680	145	100836	0.01770948051014977	BNAA02G07910D	BNAA05G10490D	BNAA05G27280D	BNAA06G10560D	BNAA06G25340D	BNAA08G18280D	BNAA09G47690D	BNAC02G11000D	BNAC03G58730D	BNAC04G11490D	BNAC05G12110D	BNAC05G41390D	BNAC06G01410D	BNAC08G42150D
mat9_1_9_3	GO:0005506	iron ion binding	58	5680	695	100836	7.801184770993505E-4	BNAA01G14830D	BNAA01G37200D	BNAA02G07380D	BNAA02G08540D	BNAA02G18900D	BNAA03G01680D	BNAA03G10070D	BNAA03G25860D	BNAA03G49840D	BNAA03G55500D	BNAA03G56840D	BNAA04G24160D	BNAA06G07590D	BNAA06G10250D	BNAA06G38070D	BNAA07G07480D	BNAA08G20710D	BNAA09G08090D	BNAA09G13940D	BNAA09G15080D	BNAA09G28210D	BNAA09G35510D	BNAA10G07740D	BNAA10G19320D	BNAA10G23640D	BNAANNG03760D	BNAANNG05520D	BNAANNG33550D	BNAANNG33870D	BNAC01G17470D	BNAC01G37470D	BNAC01G44720D	BNAC02G10430D	BNAC02G12100D	BNAC03G02230D	BNAC03G02920D	BNAC03G12730D	BNAC03G30360D	BNAC04G38850D	BNAC04G47910D	BNAC05G09030D	BNAC05G11920D	BNAC05G20990D	BNAC05G49310D	BNAC07G09260D	BNAC07G18360D	BNAC07G42190D	BNAC08G06110D	BNAC08G21600D	BNAC08G26890D	BNAC09G08270D	BNAC09G28120D	BNAC09G43090D	BNAC09G48370D	BNAC09G51620D	BNACNNG11850D	BNACNNG35770D	BNACNNG36830D
mat9_1_9_3	GO:0005507	copper ion binding	56	5680	977	100836	0.05460239351820465	BNAA01G16530D	BNAA02G22370D	BNAA02G32440D	BNAA02G35610D	BNAA03G22300D	BNAA03G23470D	BNAA03G32800D	BNAA03G32810D	BNAA04G01910D	BNAA04G16310D	BNAA04G16590D	BNAA05G23330D	BNAA07G04060D	BNAA07G29960D	BNAA07G32320D	BNAA07G38560D	BNAA08G06260D	BNAA08G14870D	BNAA08G22770D	BNAA08G26900D	BNAA09G04270D	BNAA09G12120D	BNAA09G17180D	BNAA09G20770D	BNAA09G48860D	BNAA10G25010D	BNAA10G26680D	BNAANNG10300D	BNAC01G20120D	BNAC01G22650D	BNAC02G21230D	BNAC02G30550D	BNAC02G41180D	BNAC03G27800D	BNAC03G37900D	BNAC03G37910D	BNAC03G47040D	BNAC03G60840D	BNAC03G62580D	BNAC04G23500D	BNAC04G39580D	BNAC04G39910D	BNAC05G36780D	BNAC06G26210D	BNAC06G33270D	BNAC06G36770D	BNAC07G05250D	BNAC08G06690D	BNAC08G13590D	BNAC08G17780D	BNAC08G43140D	BNAC09G03680D	BNAC09G12090D	BNAC09G18360D	BNAC09G49940D	BNACNNG02950D
mat9_1_9_3	GO:0005509	calcium ion binding	54	5680	794	100836	0.021448824544836168	BNAA01G04850D	BNAA01G15860D	BNAA01G21230D	BNAA02G03290D	BNAA02G09590D	BNAA03G06260D	BNAA03G47120D	BNAA03G56710D	BNAA04G02660D	BNAA04G02740D	BNAA04G26330D	BNAA05G13820D	BNAA05G32610D	BNAA06G28830D	BNAA06G38470D	BNAA07G32960D	BNAA07G32970D	BNAA08G05700D	BNAA08G06260D	BNAA08G27670D	BNAA09G15970D	BNAA09G17180D	BNAA09G27080D	BNAA09G35480D	BNAA09G53560D	BNAA10G05880D	BNAA10G15030D	BNAC01G06390D	BNAC01G18950D	BNAC01G42220D	BNAC01G43040D	BNAC02G06910D	BNAC03G08060D	BNAC03G23800D	BNAC04G24880D	BNAC04G50380D	BNAC05G13970D	BNAC05G47790D	BNAC06G10870D	BNAC06G37480D	BNAC06G37490D	BNAC07G27850D	BNAC07G39290D	BNAC08G00480D	BNAC08G06690D	BNAC08G10210D	BNAC08G26860D	BNAC09G18360D	BNAC09G19730D	BNAC09G27240D	BNAC09G54100D	BNACNNG16590D	BNACNNG38300D	BNACNNG45370D
mat9_1_9_3	GO:0005515	protein binding	555	5680	8838	100836	4.575238371406578E-4	BNAA01G00170D	BNAA01G01640D	BNAA01G02900D	BNAA01G03110D	BNAA01G03120D	BNAA01G04100D	BNAA01G05720D	BNAA01G07340D	BNAA01G09460D	BNAA01G09690D	BNAA01G10980D	BNAA01G14100D	BNAA01G14300D	BNAA01G14500D	BNAA01G14750D	BNAA01G15290D	BNAA01G16410D	BNAA01G18180D	BNAA01G21230D	BNAA01G21390D	BNAA01G28970D	BNAA01G29190D	BNAA02G01440D	BNAA02G02230D	BNAA02G07070D	BNAA02G09160D	BNAA02G09210D	BNAA02G09590D	BNAA02G10270D	BNAA02G12050D	BNAA02G15660D	BNAA02G17200D	BNAA02G19470D	BNAA02G20170D	BNAA02G20220D	BNAA02G22550D	BNAA02G26510D	BNAA02G35950D	BNAA02G36050D	BNAA02G37130D	BNAA03G02340D	BNAA03G03410D	BNAA03G05650D	BNAA03G06110D	BNAA03G06720D	BNAA03G07680D	BNAA03G08150D	BNAA03G08460D	BNAA03G09310D	BNAA03G13050D	BNAA03G13820D	BNAA03G15690D	BNAA03G15950D	BNAA03G16490D	BNAA03G19810D	BNAA03G19970D	BNAA03G24050D	BNAA03G24590D	BNAA03G24670D	BNAA03G25860D	BNAA03G28670D	BNAA03G29270D	BNAA03G33570D	BNAA03G36940D	BNAA03G38130D	BNAA03G39820D	BNAA03G39910D	BNAA03G40260D	BNAA03G41260D	BNAA03G42250D	BNAA03G44450D	BNAA03G44540D	BNAA03G47490D	BNAA03G47740D	BNAA03G47820D	BNAA03G48610D	BNAA03G48810D	BNAA03G49270D	BNAA03G51000D	BNAA03G52520D	BNAA03G53290D	BNAA03G53450D	BNAA03G54150D	BNAA03G54780D	BNAA03G54850D	BNAA03G56880D	BNAA03G57840D	BNAA04G01440D	BNAA04G01520D	BNAA04G01700D	BNAA04G02360D	BNAA04G02660D	BNAA04G02910D	BNAA04G05810D	BNAA04G10030D	BNAA04G10310D	BNAA04G15500D	BNAA04G16690D	BNAA04G17470D	BNAA04G19000D	BNAA04G20000D	BNAA04G21720D	BNAA04G23480D	BNAA04G23810D	BNAA04G23860D	BNAA04G25980D	BNAA04G26380D	BNAA04G26610D	BNAA04G27460D	BNAA05G00530D	BNAA05G02710D	BNAA05G02850D	BNAA05G03140D	BNAA05G06960D	BNAA05G09630D	BNAA05G10130D	BNAA05G11560D	BNAA05G11980D	BNAA05G14710D	BNAA05G14900D	BNAA05G20990D	BNAA05G21010D	BNAA05G23050D	BNAA05G24390D	BNAA05G24790D	BNAA05G27280D	BNAA05G27780D	BNAA05G31820D	BNAA05G32640D	BNAA05G36500D	BNAA05G36780D	BNAA06G00410D	BNAA06G02620D	BNAA06G03040D	BNAA06G05340D	BNAA06G05660D	BNAA06G09540D	BNAA06G12100D	BNAA06G14520D	BNAA06G16370D	BNAA06G17400D	BNAA06G21870D	BNAA06G22290D	BNAA06G22900D	BNAA06G23580D	BNAA06G23750D	BNAA06G25100D	BNAA06G25370D	BNAA06G26870D	BNAA06G28390D	BNAA06G28420D	BNAA06G28680D	BNAA06G29930D	BNAA06G32480D	BNAA06G34500D	BNAA06G36370D	BNAA06G36470D	BNAA06G37120D	BNAA06G37190D	BNAA06G37540D	BNAA06G39070D	BNAA07G03090D	BNAA07G04350D	BNAA07G05980D	BNAA07G08350D	BNAA07G11760D	BNAA07G11980D	BNAA07G13040D	BNAA07G15150D	BNAA07G16590D	BNAA07G19530D	BNAA07G20110D	BNAA07G22270D	BNAA07G25800D	BNAA07G26610D	BNAA07G27320D	BNAA07G30430D	BNAA07G31710D	BNAA07G32610D	BNAA07G33790D	BNAA07G38010D	BNAA07G38990D	BNAA08G00760D	BNAA08G01960D	BNAA08G02130D	BNAA08G03770D	BNAA08G05700D	BNAA08G05730D	BNAA08G09980D	BNAA08G12870D	BNAA08G14990D	BNAA08G17180D	BNAA08G18280D	BNAA08G20970D	BNAA08G23620D	BNAA08G27110D	BNAA08G27770D	BNAA08G27910D	BNAA08G30420D	BNAA09G02390D	BNAA09G07490D	BNAA09G08180D	BNAA09G09200D	BNAA09G09500D	BNAA09G09520D	BNAA09G11820D	BNAA09G13290D	BNAA09G13370D	BNAA09G17180D	BNAA09G17520D	BNAA09G17750D	BNAA09G20650D	BNAA09G21280D	BNAA09G22680D	BNAA09G24840D	BNAA09G26170D	BNAA09G27210D	BNAA09G33980D	BNAA09G34520D	BNAA09G36380D	BNAA09G36630D	BNAA09G37270D	BNAA09G37640D	BNAA09G38010D	BNAA09G38820D	BNAA09G41320D	BNAA09G43160D	BNAA09G43880D	BNAA09G47750D	BNAA09G50590D	BNAA09G51200D	BNAA09G51400D	BNAA09G51550D	BNAA09G52370D	BNAA09G52940D	BNAA09G55590D	BNAA09G56830D	BNAA09G57080D	BNAA10G00160D	BNAA10G00470D	BNAA10G00690D	BNAA10G01000D	BNAA10G02490D	BNAA10G03500D	BNAA10G03640D	BNAA10G04050D	BNAA10G13430D	BNAA10G13810D	BNAA10G14120D	BNAA10G15180D	BNAA10G18330D	BNAA10G21880D	BNAA10G22330D	BNAA10G23540D	BNAA10G26060D	BNAA10G28000D	BNAA10G30050D	BNAANNG01920D	BNAANNG03880D	BNAANNG04440D	BNAANNG05920D	BNAANNG07130D	BNAANNG08930D	BNAANNG10900D	BNAANNG12330D	BNAANNG12580D	BNAANNG13200D	BNAANNG15590D	BNAANNG22720D	BNAANNG22770D	BNAANNG23540D	BNAANNG23850D	BNAANNG24320D	BNAANNG25820D	BNAANNG27830D	BNAANNG30490D	BNAANNG30700D	BNAC01G00600D	BNAC01G01090D	BNAC01G01270D	BNAC01G02720D	BNAC01G04170D	BNAC01G04370D	BNAC01G04380D	BNAC01G05560D	BNAC01G09010D	BNAC01G11370D	BNAC01G12470D	BNAC01G16600D	BNAC01G16780D	BNAC01G17070D	BNAC01G18080D	BNAC01G19560D	BNAC01G22120D	BNAC01G25480D	BNAC01G26810D	BNAC01G36330D	BNAC01G36600D	BNAC01G41640D	BNAC01G42220D	BNAC01G42450D	BNAC02G00960D	BNAC02G01780D	BNAC02G04520D	BNAC02G05620D	BNAC02G13190D	BNAC02G13260D	BNAC02G16510D	BNAC02G20880D	BNAC02G24660D	BNAC02G30900D	BNAC02G34690D	BNAC02G44810D	BNAC02G46530D	BNAC03G00740D	BNAC03G00820D	BNAC03G03390D	BNAC03G04840D	BNAC03G07350D	BNAC03G07850D	BNAC03G08590D	BNAC03G09440D	BNAC03G09690D	BNAC03G10350D	BNAC03G10790D	BNAC03G11640D	BNAC03G13470D	BNAC03G15920D	BNAC03G16740D	BNAC03G18870D	BNAC03G19080D	BNAC03G19870D	BNAC03G23710D	BNAC03G23970D	BNAC03G28150D	BNAC03G28620D	BNAC03G29210D	BNAC03G29300D	BNAC03G30360D	BNAC03G33790D	BNAC03G34470D	BNAC03G36360D	BNAC03G38750D	BNAC03G43120D	BNAC03G43140D	BNAC03G44530D	BNAC03G49470D	BNAC03G49640D	BNAC03G50570D	BNAC03G51450D	BNAC03G58730D	BNAC03G62300D	BNAC03G63760D	BNAC03G64510D	BNAC03G65930D	BNAC03G67880D	BNAC03G68660D	BNAC03G70070D	BNAC03G74400D	BNAC03G74580D	BNAC03G76060D	BNAC03G77820D	BNAC04G02550D	BNAC04G07010D	BNAC04G13490D	BNAC04G14350D	BNAC04G17070D	BNAC04G20730D	BNAC04G21530D	BNAC04G22680D	BNAC04G23140D	BNAC04G24670D	BNAC04G32570D	BNAC04G38500D	BNAC04G40040D	BNAC04G43290D	BNAC04G44390D	BNAC04G45570D	BNAC04G47350D	BNAC04G47580D	BNAC04G47620D	BNAC04G50050D	BNAC04G50420D	BNAC04G50670D	BNAC04G51990D	BNAC04G52750D	BNAC04G54560D	BNAC05G00230D	BNAC05G00530D	BNAC05G00760D	BNAC05G01110D	BNAC05G02360D	BNAC05G03560D	BNAC05G03880D	BNAC05G04150D	BNAC05G04790D	BNAC05G06830D	BNAC05G07200D	BNAC05G10910D	BNAC05G13840D	BNAC05G15990D	BNAC05G21930D	BNAC05G23210D	BNAC05G28830D	BNAC05G33000D	BNAC05G33730D	BNAC05G33750D	BNAC05G36490D	BNAC05G37870D	BNAC05G38410D	BNAC05G38830D	BNAC05G41390D	BNAC05G41960D	BNAC05G46410D	BNAC05G47760D	BNAC06G01290D	BNAC06G02640D	BNAC06G02810D	BNAC06G03920D	BNAC06G07190D	BNAC06G09670D	BNAC06G10100D	BNAC06G13180D	BNAC06G15560D	BNAC06G16230D	BNAC06G16270D	BNAC06G17650D	BNAC06G19560D	BNAC06G23080D	BNAC06G28780D	BNAC06G30310D	BNAC06G33910D	BNAC06G34490D	BNAC06G35560D	BNAC06G37050D	BNAC06G38430D	BNAC06G43370D	BNAC07G06280D	BNAC07G07390D	BNAC07G15710D	BNAC07G16080D	BNAC07G17450D	BNAC07G17610D	BNAC07G21260D	BNAC07G26770D	BNAC07G27790D	BNAC07G28060D	BNAC07G28380D	BNAC07G28450D	BNAC07G30100D	BNAC07G30970D	BNAC07G31220D	BNAC07G32150D	BNAC07G33310D	BNAC07G36300D	BNAC07G36370D	BNAC07G39740D	BNAC07G40020D	BNAC07G40090D	BNAC07G40900D	BNAC07G40970D	BNAC07G41300D	BNAC07G42390D	BNAC07G44250D	BNAC07G44870D	BNAC07G45580D	BNAC07G45720D	BNAC07G45730D	BNAC07G46650D	BNAC07G47430D	BNAC07G48140D	BNAC07G48850D	BNAC07G49020D	BNAC07G49790D	BNAC08G00710D	BNAC08G02450D	BNAC08G10210D	BNAC08G10290D	BNAC08G11750D	BNAC08G16920D	BNAC08G20170D	BNAC08G20390D	BNAC08G24770D	BNAC08G25470D	BNAC08G27970D	BNAC08G28210D	BNAC08G29980D	BNAC08G33930D	BNAC08G35680D	BNAC08G36430D	BNAC08G38880D	BNAC08G39630D	BNAC08G43830D	BNAC08G46010D	BNAC08G46440D	BNAC08G48660D	BNAC08G48920D	BNAC08G49610D	BNAC08G49690D	BNAC09G01920D	BNAC09G06120D	BNAC09G07370D	BNAC09G08380D	BNAC09G09430D	BNAC09G09660D	BNAC09G09670D	BNAC09G13560D	BNAC09G13680D	BNAC09G18360D	BNAC09G19070D	BNAC09G20030D	BNAC09G23670D	BNAC09G24700D	BNAC09G25280D	BNAC09G36360D	BNAC09G37550D	BNAC09G41870D	BNAC09G46270D	BNAC09G46840D	BNACNNG08060D	BNACNNG08550D	BNACNNG10340D	BNACNNG15140D	BNACNNG15230D	BNACNNG16590D	BNACNNG17820D	BNACNNG20870D	BNACNNG21740D	BNACNNG23900D	BNACNNG23950D	BNACNNG24420D	BNACNNG24550D	BNACNNG25930D	BNACNNG29490D	BNACNNG34510D	BNACNNG35780D	BNACNNG36700D	BNACNNG36880D	BNACNNG37370D	BNACNNG38300D	BNACNNG41350D	BNACNNG41380D	BNACNNG41450D	BNACNNG46520D	BNACNNG48300D	BNACNNG54390D	BNACNNG55170D	BNACNNG61810D	BNACNNG61970D	BNACNNG63360D	BNACNNG67410D	BNACNNG68370D	BNACNNG69280D	BNACNNG69330D	BNACNNG72350D
mat9_1_9_3	GO:0005516	calmodulin binding	68	5680	872	100836	0.0015459874164628282	BNAA01G06670D	BNAA01G25310D	BNAA01G34790D	BNAA02G35270D	BNAA03G34210D	BNAA03G34680D	BNAA03G45710D	BNAA03G46550D	BNAA04G01700D	BNAA04G05160D	BNAA04G22400D	BNAA05G06290D	BNAA05G09740D	BNAA05G19830D	BNAA05G22550D	BNAA06G02150D	BNAA06G04440D	BNAA06G05060D	BNAA06G05910D	BNAA06G07520D	BNAA06G15350D	BNAA06G16940D	BNAA06G36470D	BNAA07G17260D	BNAA07G21620D	BNAA07G33790D	BNAA08G18750D	BNAA08G20970D	BNAA09G08180D	BNAA09G10180D	BNAA09G15850D	BNAA09G17180D	BNAA09G37640D	BNAANNG10540D	BNAC01G06900D	BNAC01G08020D	BNAC01G32200D	BNAC02G11430D	BNAC03G21930D	BNAC03G39660D	BNAC03G58140D	BNAC04G06540D	BNAC04G23140D	BNAC04G27770D	BNAC05G05630D	BNAC05G06330D	BNAC05G07470D	BNAC05G08970D	BNAC05G16930D	BNAC05G30810D	BNAC05G35840D	BNAC05G47140D	BNAC06G04770D	BNAC06G22290D	BNAC06G38430D	BNAC07G17450D	BNAC07G37840D	BNAC07G38840D	BNAC08G20170D	BNAC08G48920D	BNAC09G08380D	BNAC09G10330D	BNAC09G16350D	BNAC09G18360D	BNACNNG05100D	BNACNNG07470D	BNACNNG12140D	BNACNNG45430D
mat9_1_9_3	GO:0005524	ATP binding	404	5680	6091	100836	6.423656180987488E-5	BNAA01G00190D	BNAA01G02210D	BNAA01G04940D	BNAA01G08290D	BNAA01G11630D	BNAA01G13470D	BNAA01G14100D	BNAA01G15450D	BNAA01G16410D	BNAA01G16790D	BNAA01G17760D	BNAA01G18060D	BNAA01G25250D	BNAA01G25310D	BNAA01G25910D	BNAA01G28560D	BNAA01G29970D	BNAA01G32040D	BNAA01G33930D	BNAA01G35160D	BNAA02G03330D	BNAA02G08550D	BNAA02G09370D	BNAA02G10150D	BNAA02G10410D	BNAA02G16080D	BNAA02G20460D	BNAA02G22840D	BNAA02G23780D	BNAA02G24110D	BNAA02G24120D	BNAA02G25170D	BNAA02G27550D	BNAA02G30540D	BNAA02G31360D	BNAA02G31710D	BNAA02G36050D	BNAA03G00070D	BNAA03G01800D	BNAA03G09820D	BNAA03G10480D	BNAA03G10790D	BNAA03G12530D	BNAA03G18640D	BNAA03G19260D	BNAA03G20770D	BNAA03G21360D	BNAA03G23470D	BNAA03G28620D	BNAA03G28790D	BNAA03G29270D	BNAA03G29460D	BNAA03G30260D	BNAA03G32840D	BNAA03G33570D	BNAA03G33820D	BNAA03G34960D	BNAA03G35600D	BNAA03G35630D	BNAA03G38130D	BNAA03G39640D	BNAA03G40260D	BNAA03G40360D	BNAA03G45970D	BNAA03G46480D	BNAA03G47150D	BNAA03G47490D	BNAA03G47820D	BNAA03G48940D	BNAA03G52640D	BNAA04G01640D	BNAA04G08990D	BNAA04G11090D	BNAA04G13490D	BNAA04G15180D	BNAA04G15500D	BNAA04G17470D	BNAA04G20000D	BNAA04G22340D	BNAA04G26130D	BNAA04G26610D	BNAA05G00450D	BNAA05G03140D	BNAA05G05840D	BNAA05G07400D	BNAA05G12250D	BNAA05G14710D	BNAA05G14770D	BNAA05G17500D	BNAA05G18180D	BNAA05G19830D	BNAA05G20990D	BNAA05G21310D	BNAA05G22480D	BNAA05G26990D	BNAA05G31460D	BNAA05G31520D	BNAA05G32310D	BNAA05G33820D	BNAA06G03230D	BNAA06G04600D	BNAA06G05060D	BNAA06G05910D	BNAA06G07000D	BNAA06G07520D	BNAA06G10210D	BNAA06G11590D	BNAA06G15350D	BNAA06G15360D	BNAA06G17300D	BNAA06G18810D	BNAA06G20860D	BNAA06G23080D	BNAA06G23570D	BNAA06G28290D	BNAA06G28390D	BNAA06G28420D	BNAA06G28680D	BNAA06G29070D	BNAA06G34930D	BNAA06G36470D	BNAA06G36680D	BNAA06G36790D	BNAA06G38560D	BNAA06G39310D	BNAA06G39470D	BNAA07G05540D	BNAA07G06670D	BNAA07G07730D	BNAA07G09100D	BNAA07G13100D	BNAA07G14290D	BNAA07G15850D	BNAA07G16720D	BNAA07G19180D	BNAA07G23470D	BNAA07G34550D	BNAA07G36160D	BNAA07G38990D	BNAA08G02130D	BNAA08G02210D	BNAA08G06180D	BNAA08G06260D	BNAA08G07030D	BNAA08G09210D	BNAA08G15820D	BNAA08G15870D	BNAA08G16790D	BNAA08G18360D	BNAA08G18750D	BNAA08G25330D	BNAA08G25530D	BNAA08G26360D	BNAA09G02190D	BNAA09G02390D	BNAA09G08180D	BNAA09G09520D	BNAA09G10180D	BNAA09G11730D	BNAA09G15850D	BNAA09G16240D	BNAA09G21130D	BNAA09G23300D	BNAA09G25880D	BNAA09G26010D	BNAA09G29070D	BNAA09G30310D	BNAA09G35600D	BNAA09G40060D	BNAA09G40500D	BNAA09G41440D	BNAA09G41620D	BNAA09G43160D	BNAA09G47240D	BNAA09G47300D	BNAA09G47640D	BNAA09G47750D	BNAA09G48010D	BNAA09G48560D	BNAA09G54360D	BNAA09G55320D	BNAA10G00690D	BNAA10G02860D	BNAA10G12020D	BNAA10G12600D	BNAA10G16050D	BNAA10G17710D	BNAA10G18890D	BNAA10G20240D	BNAA10G21400D	BNAA10G23540D	BNAA10G23600D	BNAA10G30390D	BNAANNG04440D	BNAANNG04930D	BNAANNG05000D	BNAANNG05800D	BNAANNG06390D	BNAANNG08760D	BNAANNG10900D	BNAANNG17070D	BNAANNG17540D	BNAANNG25820D	BNAANNG30700D	BNAANNG37550D	BNAC01G01110D	BNAC01G03470D	BNAC01G06510D	BNAC01G09840D	BNAC01G13160D	BNAC01G15670D	BNAC01G16600D	BNAC01G18350D	BNAC01G19560D	BNAC01G20540D	BNAC01G21050D	BNAC01G21340D	BNAC01G32140D	BNAC01G32200D	BNAC01G33100D	BNAC01G35850D	BNAC01G37870D	BNAC01G38950D	BNAC01G40460D	BNAC01G41510D	BNAC02G01490D	BNAC02G06950D	BNAC02G08620D	BNAC02G12110D	BNAC02G13450D	BNAC02G14530D	BNAC02G18230D	BNAC02G24660D	BNAC02G28040D	BNAC02G31140D	BNAC02G31860D	BNAC02G31870D	BNAC02G35530D	BNAC02G38910D	BNAC02G40340D	BNAC02G43830D	BNAC02G43920D	BNAC02G44780D	BNAC02G44950D	BNAC02G46250D	BNAC03G02330D	BNAC03G12450D	BNAC03G13180D	BNAC03G13470D	BNAC03G15410D	BNAC03G22140D	BNAC03G22950D	BNAC03G24820D	BNAC03G27800D	BNAC03G28150D	BNAC03G33920D	BNAC03G34470D	BNAC03G34750D	BNAC03G35580D	BNAC03G37960D	BNAC03G38750D	BNAC03G39070D	BNAC03G41430D	BNAC03G41470D	BNAC03G50310D	BNAC03G53220D	BNAC03G54720D	BNAC03G57050D	BNAC03G58140D	BNAC03G58600D	BNAC03G60320D	BNAC03G61170D	BNAC03G61220D	BNAC03G63280D	BNAC03G68520D	BNAC03G68660D	BNAC03G73230D	BNAC03G73820D	BNAC03G74400D	BNAC04G05700D	BNAC04G08220D	BNAC04G12090D	BNAC04G14640D	BNAC04G15190D	BNAC04G23060D	BNAC04G31240D	BNAC04G35630D	BNAC04G38130D	BNAC04G38500D	BNAC04G44390D	BNAC04G46100D	BNAC04G50670D	BNAC04G51910D	BNAC04G56910D	BNAC05G00760D	BNAC05G02740D	BNAC05G05790D	BNAC05G06330D	BNAC05G07470D	BNAC05G08650D	BNAC05G08970D	BNAC05G11870D	BNAC05G13430D	BNAC05G16930D	BNAC05G16940D	BNAC05G18120D	BNAC05G20190D	BNAC05G23530D	BNAC05G23660D	BNAC05G23810D	BNAC05G25590D	BNAC05G27760D	BNAC05G30810D	BNAC05G31250D	BNAC05G33730D	BNAC05G34270D	BNAC05G35740D	BNAC05G41050D	BNAC05G46010D	BNAC05G48860D	BNAC05G50320D	BNAC05G52240D	BNAC06G02480D	BNAC06G07990D	BNAC06G10100D	BNAC06G14240D	BNAC06G15740D	BNAC06G18340D	BNAC06G22580D	BNAC06G34490D	BNAC06G39390D	BNAC06G41780D	BNAC07G07100D	BNAC07G08190D	BNAC07G09570D	BNAC07G12830D	BNAC07G17020D	BNAC07G17170D	BNAC07G17450D	BNAC07G18680D	BNAC07G20800D	BNAC07G27600D	BNAC07G28060D	BNAC07G28380D	BNAC07G28450D	BNAC07G28590D	BNAC07G30040D	BNAC07G31220D	BNAC07G31330D	BNAC07G38210D	BNAC07G38750D	BNAC07G39350D	BNAC07G39740D	BNAC07G40090D	BNAC07G41150D	BNAC07G42390D	BNAC07G44370D	BNAC08G06560D	BNAC08G06690D	BNAC08G07900D	BNAC08G14630D	BNAC08G14850D	BNAC08G27040D	BNAC08G32420D	BNAC08G32950D	BNAC08G34190D	BNAC08G35680D	BNAC08G41340D	BNAC08G41430D	BNAC08G42820D	BNAC08G49610D	BNAC09G01600D	BNAC09G01920D	BNAC09G08380D	BNAC09G09670D	BNAC09G10330D	BNAC09G12670D	BNAC09G16350D	BNAC09G17320D	BNAC09G23500D	BNAC09G25280D	BNAC09G33710D	BNAC09G34960D	BNAC09G38840D	BNAC09G41080D	BNAC09G44050D	BNAC09G45520D	BNAC09G48250D	BNAC09G48320D	BNAC09G49130D	BNAC09G54690D	BNACNNG06190D	BNACNNG06920D	BNACNNG07900D	BNACNNG25930D	BNACNNG30440D	BNACNNG32490D	BNACNNG33990D	BNACNNG34740D	BNACNNG35230D	BNACNNG35780D	BNACNNG56030D	BNACNNG59530D	BNACNNG69330D
mat9_1_9_3	GO:0005528	FK506 binding	6	5680	80	100836	0.13155240069148047	BNAA01G05720D	BNAA03G57730D	BNAA09G17750D	BNAC01G00600D	BNAC03G44660D	BNAC06G43370D
mat9_1_9_3	GO:0005536	glucose binding	4	5680	24	100836	0.03354090714427837	BNAA08G02130D	BNAA08G15820D	BNAC03G61220D	BNAC03G68660D
mat9_1_9_3	GO:0005546	"phosphatidylinositol-4,5-bisphosphate binding"	6	5680	37	100836	0.012297464227513905	BNAA09G17180D	BNAA10G00160D	BNAA10G05090D	BNAC05G00230D	BNAC06G00020D	BNAC09G18360D
mat9_1_9_3	GO:0005547	"phosphatidylinositol-3,4,5-trisphosphate binding"	2	5680	11	100836	0.10356413147439743	BNAA09G17180D	BNAC09G18360D
mat9_1_9_3	GO:0005576	extracellular region	548	5680	7845	100836	2.0142637950149217E-8	BNAA01G00690D	BNAA01G01660D	BNAA01G04260D	BNAA01G04770D	BNAA01G05720D	BNAA01G07870D	BNAA01G11800D	BNAA01G12260D	BNAA01G13030D	BNAA01G14830D	BNAA01G15000D	BNAA01G15010D	BNAA01G15910D	BNAA01G16850D	BNAA01G20110D	BNAA01G22890D	BNAA01G24840D	BNAA01G26140D	BNAA01G30370D	BNAA01G34860D	BNAA01G34980D	BNAA01G35190D	BNAA01G36520D	BNAA02G00610D	BNAA02G01970D	BNAA02G02490D	BNAA02G09320D	BNAA02G09580D	BNAA02G10270D	BNAA02G13340D	BNAA02G14070D	BNAA02G14130D	BNAA02G14720D	BNAA02G16570D	BNAA02G17340D	BNAA02G17490D	BNAA02G17520D	BNAA02G21250D	BNAA02G22460D	BNAA02G23010D	BNAA02G27420D	BNAA02G30000D	BNAA02G31900D	BNAA03G01070D	BNAA03G01170D	BNAA03G07680D	BNAA03G08380D	BNAA03G08840D	BNAA03G11610D	BNAA03G11950D	BNAA03G16190D	BNAA03G17630D	BNAA03G17780D	BNAA03G22300D	BNAA03G24220D	BNAA03G28590D	BNAA03G29010D	BNAA03G30200D	BNAA03G31940D	BNAA03G32090D	BNAA03G32270D	BNAA03G32800D	BNAA03G32810D	BNAA03G33140D	BNAA03G33570D	BNAA03G42490D	BNAA03G43240D	BNAA03G43870D	BNAA03G44540D	BNAA03G45330D	BNAA03G47170D	BNAA03G47840D	BNAA03G49660D	BNAA03G50400D	BNAA03G52530D	BNAA03G57900D	BNAA03G60480D	BNAA04G01370D	BNAA04G05380D	BNAA04G09100D	BNAA04G09990D	BNAA04G10040D	BNAA04G11540D	BNAA04G11990D	BNAA04G13410D	BNAA04G13610D	BNAA04G13950D	BNAA04G16340D	BNAA04G16560D	BNAA04G16780D	BNAA04G21770D	BNAA04G23980D	BNAA04G24700D	BNAA04G25230D	BNAA04G25420D	BNAA04G25460D	BNAA05G00400D	BNAA05G00960D	BNAA05G02490D	BNAA05G03410D	BNAA05G03830D	BNAA05G04120D	BNAA05G04140D	BNAA05G07400D	BNAA05G07650D	BNAA05G07680D	BNAA05G08360D	BNAA05G08460D	BNAA05G10650D	BNAA05G14080D	BNAA05G18940D	BNAA05G22790D	BNAA05G22870D	BNAA05G23750D	BNAA05G26490D	BNAA05G28390D	BNAA05G28410D	BNAA05G30530D	BNAA05G31330D	BNAA05G33640D	BNAA05G33880D	BNAA06G00580D	BNAA06G06460D	BNAA06G07180D	BNAA06G08860D	BNAA06G13430D	BNAA06G15560D	BNAA06G16160D	BNAA06G16310D	BNAA06G22590D	BNAA06G26630D	BNAA06G26720D	BNAA06G27090D	BNAA06G32900D	BNAA06G34870D	BNAA06G36380D	BNAA06G37330D	BNAA07G00550D	BNAA07G00730D	BNAA07G04420D	BNAA07G04850D	BNAA07G05430D	BNAA07G09960D	BNAA07G11760D	BNAA07G11790D	BNAA07G12740D	BNAA07G15190D	BNAA07G15700D	BNAA07G22220D	BNAA07G23850D	BNAA07G23960D	BNAA07G24410D	BNAA07G25330D	BNAA07G25630D	BNAA07G28080D	BNAA07G32210D	BNAA07G32910D	BNAA07G33550D	BNAA07G34550D	BNAA07G36660D	BNAA07G36730D	BNAA07G37220D	BNAA07G38610D	BNAA08G02640D	BNAA08G03570D	BNAA08G06360D	BNAA08G06520D	BNAA08G07270D	BNAA08G08810D	BNAA08G09050D	BNAA08G09180D	BNAA08G11070D	BNAA08G11130D	BNAA08G15060D	BNAA08G15530D	BNAA08G16380D	BNAA08G18220D	BNAA08G20520D	BNAA08G21900D	BNAA08G22230D	BNAA08G22770D	BNAA08G24070D	BNAA08G24430D	BNAA08G24690D	BNAA08G25040D	BNAA08G25590D	BNAA08G25670D	BNAA08G28010D	BNAA08G28940D	BNAA09G05050D	BNAA09G06500D	BNAA09G08790D	BNAA09G10110D	BNAA09G11530D	BNAA09G11820D	BNAA09G13160D	BNAA09G14610D	BNAA09G15080D	BNAA09G15950D	BNAA09G20770D	BNAA09G21260D	BNAA09G22200D	BNAA09G23210D	BNAA09G27540D	BNAA09G29240D	BNAA09G30050D	BNAA09G30290D	BNAA09G33190D	BNAA09G37510D	BNAA09G39440D	BNAA09G39450D	BNAA09G39720D	BNAA09G41210D	BNAA09G42290D	BNAA09G43390D	BNAA09G44200D	BNAA09G44590D	BNAA09G46660D	BNAA09G46980D	BNAA09G48030D	BNAA09G48170D	BNAA09G51170D	BNAA09G51720D	BNAA09G53930D	BNAA09G53940D	BNAA09G55030D	BNAA09G55500D	BNAA10G00590D	BNAA10G02830D	BNAA10G09310D	BNAA10G10720D	BNAA10G14370D	BNAA10G14580D	BNAA10G14740D	BNAA10G18330D	BNAA10G18990D	BNAA10G20860D	BNAA10G22330D	BNAA10G23860D	BNAA10G25010D	BNAA10G25100D	BNAA10G26180D	BNAA10G26680D	BNAA10G27000D	BNAA10G28610D	BNAANNG00740D	BNAANNG01500D	BNAANNG05520D	BNAANNG06430D	BNAANNG08440D	BNAANNG09040D	BNAANNG10300D	BNAANNG10580D	BNAANNG15620D	BNAANNG16320D	BNAANNG17510D	BNAANNG17870D	BNAANNG19770D	BNAANNG20740D	BNAANNG21170D	BNAANNG24210D	BNAANNG25580D	BNAANNG25710D	BNAANNG25820D	BNAANNG30030D	BNAANNG31610D	BNAANNG32690D	BNAANNG33390D	BNAANNG33550D	BNAANNG33870D	BNAANNG34680D	BNAANNG35840D	BNAANNG41090D	BNAC01G00600D	BNAC01G01680D	BNAC01G02740D	BNAC01G04480D	BNAC01G05700D	BNAC01G06300D	BNAC01G06940D	BNAC01G09470D	BNAC01G11480D	BNAC01G13370D	BNAC01G13980D	BNAC01G14890D	BNAC01G14960D	BNAC01G17470D	BNAC01G17710D	BNAC01G17730D	BNAC01G19020D	BNAC01G20590D	BNAC01G22650D	BNAC01G25030D	BNAC01G29950D	BNAC01G31810D	BNAC01G33430D	BNAC01G38610D	BNAC01G41020D	BNAC01G41610D	BNAC01G44720D	BNAC02G00230D	BNAC02G01550D	BNAC02G02180D	BNAC02G02990D	BNAC02G04110D	BNAC02G05110D	BNAC02G13410D	BNAC02G17500D	BNAC02G18670D	BNAC02G18750D	BNAC02G22460D	BNAC02G23400D	BNAC02G23430D	BNAC02G23670D	BNAC02G23840D	BNAC02G29110D	BNAC02G29690D	BNAC02G30740D	BNAC02G31900D	BNAC02G35350D	BNAC02G44810D	BNAC02G45270D	BNAC02G48240D	BNAC02G48560D	BNAC03G01430D	BNAC03G01550D	BNAC03G09690D	BNAC03G10650D	BNAC03G11180D	BNAC03G14680D	BNAC03G19450D	BNAC03G21120D	BNAC03G28790D	BNAC03G34250D	BNAC03G37380D	BNAC03G37570D	BNAC03G37900D	BNAC03G37910D	BNAC03G38200D	BNAC03G38750D	BNAC03G40240D	BNAC03G43690D	BNAC03G44380D	BNAC03G45800D	BNAC03G47040D	BNAC03G48220D	BNAC03G52850D	BNAC03G56930D	BNAC03G58800D	BNAC03G59150D	BNAC03G60840D	BNAC03G62140D	BNAC03G63030D	BNAC03G63170D	BNAC03G65920D	BNAC03G65980D	BNAC03G71610D	BNAC03G73370D	BNAC03G74840D	BNAC03G76200D	BNAC03G76840D	BNAC04G00530D	BNAC04G02210D	BNAC04G03430D	BNAC04G03840D	BNAC04G03850D	BNAC04G08220D	BNAC04G08560D	BNAC04G08570D	BNAC04G09430D	BNAC04G11710D	BNAC04G19800D	BNAC04G20340D	BNAC04G22400D	BNAC04G28120D	BNAC04G31330D	BNAC04G33700D	BNAC04G34260D	BNAC04G35520D	BNAC04G35840D	BNAC04G36920D	BNAC04G38830D	BNAC04G38850D	BNAC04G39620D	BNAC04G39890D	BNAC04G40170D	BNAC04G45620D	BNAC04G46530D	BNAC04G47740D	BNAC04G48550D	BNAC04G49100D	BNAC04G49310D	BNAC04G49350D	BNAC04G51830D	BNAC04G53000D	BNAC04G53710D	BNAC05G00660D	BNAC05G10180D	BNAC05G14970D	BNAC05G17170D	BNAC05G18160D	BNAC05G18500D	BNAC05G32050D	BNAC05G36070D	BNAC05G36210D	BNAC05G37550D	BNAC05G40510D	BNAC05G42570D	BNAC05G42700D	BNAC05G44980D	BNAC05G45850D	BNAC05G47090D	BNAC05G48800D	BNAC05G48970D	BNAC05G51120D	BNAC06G01160D	BNAC06G07020D	BNAC06G08100D	BNAC06G10390D	BNAC06G13310D	BNAC06G13950D	BNAC06G22960D	BNAC06G24700D	BNAC06G24850D	BNAC06G26450D	BNAC06G27110D	BNAC06G27450D	BNAC06G30760D	BNAC06G36340D	BNAC06G36580D	BNAC06G37450D	BNAC06G38140D	BNAC06G39390D	BNAC07G00140D	BNAC07G03820D	BNAC07G07560D	BNAC07G10880D	BNAC07G11530D	BNAC07G15710D	BNAC07G17600D	BNAC07G18360D	BNAC07G23580D	BNAC07G29130D	BNAC07G29860D	BNAC07G30250D	BNAC07G30330D	BNAC07G33570D	BNAC07G34540D	BNAC07G35670D	BNAC07G36370D	BNAC07G37310D	BNAC07G39370D	BNAC07G40110D	BNAC07G44260D	BNAC07G46030D	BNAC07G47580D	BNAC07G48330D	BNAC07G48880D	BNAC07G50850D	BNAC07G51170D	BNAC08G00880D	BNAC08G02140D	BNAC08G02830D	BNAC08G03920D	BNAC08G06290D	BNAC08G06810D	BNAC08G07070D	BNAC08G08080D	BNAC08G14410D	BNAC08G14510D	BNAC08G15160D	BNAC08G16030D	BNAC08G17780D	BNAC08G18580D	BNAC08G20620D	BNAC08G20810D	BNAC08G23980D	BNAC08G25790D	BNAC08G30370D	BNAC08G31650D	BNAC08G31670D	BNAC08G33770D	BNAC08G34750D	BNAC08G34840D	BNAC08G36000D	BNAC08G36740D	BNAC08G37300D	BNAC08G40680D	BNAC08G41010D	BNAC08G44130D	BNAC08G45980D	BNAC08G49850D	BNAC08G49970D	BNAC09G04600D	BNAC09G09070D	BNAC09G10230D	BNAC09G10640D	BNAC09G11980D	BNAC09G14610D	BNAC09G15250D	BNAC09G17280D	BNAC09G23620D	BNAC09G25070D	BNAC09G25190D	BNAC09G26010D	BNAC09G31570D	BNAC09G36710D	BNAC09G36890D	BNAC09G37100D	BNAC09G41870D	BNAC09G44880D	BNAC09G46840D	BNAC09G48600D	BNAC09G49940D	BNAC09G50040D	BNAC09G51620D	BNACNNG00370D	BNACNNG02390D	BNACNNG02950D	BNACNNG03320D	BNACNNG10500D	BNACNNG15740D	BNACNNG16580D	BNACNNG18010D	BNACNNG22520D	BNACNNG24390D	BNACNNG24430D	BNACNNG26780D	BNACNNG26820D	BNACNNG28960D	BNACNNG33410D	BNACNNG33710D	BNACNNG34490D	BNACNNG40020D	BNACNNG40260D	BNACNNG42620D	BNACNNG43540D	BNACNNG46860D	BNACNNG48430D	BNACNNG48980D	BNACNNG48990D	BNACNNG51570D	BNACNNG62150D	BNACNNG66900D	BNACNNG67980D	BNACNNG69330D	BNACNNG70370D	BNACNNG75550D
mat9_1_9_3	GO:0005615	extracellular space	23	5680	332	100836	0.05266425929187587	BNAA01G00690D	BNAA02G14720D	BNAA02G27690D	BNAA03G49660D	BNAA06G26630D	BNAA06G34870D	BNAA08G08810D	BNAA09G05050D	BNAA09G11820D	BNAA09G37510D	BNAA10G20440D	BNAANNG05850D	BNAC01G01680D	BNAC02G00890D	BNAC02G31900D	BNAC02G35800D	BNAC03G76840D	BNAC07G30330D	BNAC07G48880D	BNAC07G50850D	BNAC09G04600D	BNAC09G44470D	BNACNNG22520D
mat9_1_9_3	GO:0005618	cell wall	133	5680	2221	100836	0.02768671950488313	BNAA01G00190D	BNAA01G14960D	BNAA01G15000D	BNAA01G33400D	BNAA01G34880D	BNAA01G34980D	BNAA01G36520D	BNAA02G01980D	BNAA02G02640D	BNAA02G16660D	BNAA02G17520D	BNAA02G26510D	BNAA02G35320D	BNAA03G10790D	BNAA03G11760D	BNAA03G12560D	BNAA03G20770D	BNAA03G32090D	BNAA03G33840D	BNAA03G43870D	BNAA03G47840D	BNAA03G57840D	BNAA04G01910D	BNAA04G05380D	BNAA04G11540D	BNAA04G24070D	BNAA04G25420D	BNAA05G00960D	BNAA05G02490D	BNAA05G05840D	BNAA05G07650D	BNAA05G16360D	BNAA05G25150D	BNAA05G32310D	BNAA05G34150D	BNAA06G07180D	BNAA06G14520D	BNAA06G16160D	BNAA06G16250D	BNAA06G36950D	BNAA07G08350D	BNAA07G14420D	BNAA07G15700D	BNAA07G23850D	BNAA07G28080D	BNAA07G35080D	BNAA08G00760D	BNAA08G02640D	BNAA08G06260D	BNAA08G09180D	BNAA08G15870D	BNAA08G21900D	BNAA08G24690D	BNAA09G29240D	BNAA09G48170D	BNAA09G51170D	BNAA10G16150D	BNAA10G25100D	BNAA10G25280D	BNAA10G28410D	BNAANNG00740D	BNAANNG10300D	BNAANNG13680D	BNAANNG19770D	BNAANNG20740D	BNAANNG21170D	BNAANNG25710D	BNAC01G01110D	BNAC01G09180D	BNAC01G17710D	BNAC01G22650D	BNAC01G31810D	BNAC01G39890D	BNAC01G41020D	BNAC02G01650D	BNAC02G02990D	BNAC02G04110D	BNAC02G05120D	BNAC02G06080D	BNAC02G11470D	BNAC02G22570D	BNAC02G23400D	BNAC02G29110D	BNAC02G34690D	BNAC03G13470D	BNAC03G14440D	BNAC03G15440D	BNAC03G24820D	BNAC03G37380D	BNAC03G39090D	BNAC03G43140D	BNAC03G44530D	BNAC03G48220D	BNAC03G61170D	BNAC03G63170D	BNAC03G70070D	BNAC04G00530D	BNAC04G02210D	BNAC04G05700D	BNAC04G08570D	BNAC04G17690D	BNAC04G23500D	BNAC04G28120D	BNAC04G34260D	BNAC04G47820D	BNAC04G49310D	BNAC05G15990D	BNAC05G28950D	BNAC05G39340D	BNAC05G48550D	BNAC06G13950D	BNAC06G24700D	BNAC06G30760D	BNAC06G40010D	BNAC07G35670D	BNAC07G40110D	BNAC07G51170D	BNAC08G06690D	BNAC08G20700D	BNAC08G20810D	BNAC08G45980D	BNAC09G28660D	BNAC09G38990D	BNAC09G50040D	BNAC09G50270D	BNACNNG06190D	BNACNNG18010D	BNACNNG26780D	BNACNNG33410D	BNACNNG40260D	BNACNNG43540D	BNACNNG55860D	BNACNNG62150D
mat9_1_9_3	GO:0005622	intracellular	56	5680	935	100836	0.04939531488354727	BNAA01G02990D	BNAA01G04200D	BNAA02G07130D	BNAA02G17730D	BNAA02G29140D	BNAA02G31870D	BNAA03G05930D	BNAA03G24710D	BNAA03G29930D	BNAA03G32270D	BNAA03G42260D	BNAA04G11820D	BNAA04G11860D	BNAA04G15250D	BNAA04G23810D	BNAA04G26720D	BNAA05G32370D	BNAA06G03760D	BNAA07G08450D	BNAA07G11190D	BNAA07G15450D	BNAA09G01300D	BNAA09G17180D	BNAA09G32600D	BNAA09G36380D	BNAA09G43400D	BNAA10G02160D	BNAANNG34680D	BNAC01G04230D	BNAC01G04480D	BNAC01G05650D	BNAC02G10070D	BNAC02G24310D	BNAC02G37170D	BNAC02G40470D	BNAC03G07690D	BNAC03G29320D	BNAC03G35150D	BNAC03G37570D	BNAC04G33870D	BNAC04G33940D	BNAC04G47580D	BNAC04G51700D	BNAC05G02080D	BNAC06G02020D	BNAC06G13700D	BNAC07G10480D	BNAC07G15070D	BNAC07G33320D	BNAC08G23470D	BNAC08G27970D	BNAC08G36010D	BNAC09G00460D	BNAC09G18360D	BNACNNG06250D	BNACNNG51120D
mat9_1_9_3	GO:0005634	nucleus	2187	5680	33531	100836	1.4963654561011125E-18	BNAA01G00170D	BNAA01G00980D	BNAA01G01150D	BNAA01G01480D	BNAA01G01640D	BNAA01G01830D	BNAA01G02010D	BNAA01G02210D	BNAA01G02620D	BNAA01G02670D	BNAA01G02900D	BNAA01G02990D	BNAA01G03110D	BNAA01G03120D	BNAA01G03240D	BNAA01G03540D	BNAA01G04100D	BNAA01G04940D	BNAA01G05570D	BNAA01G05760D	BNAA01G06310D	BNAA01G07340D	BNAA01G08530D	BNAA01G09170D	BNAA01G09460D	BNAA01G09490D	BNAA01G09690D	BNAA01G09710D	BNAA01G10350D	BNAA01G10400D	BNAA01G10540D	BNAA01G10930D	BNAA01G10980D	BNAA01G11310D	BNAA01G11370D	BNAA01G11690D	BNAA01G11810D	BNAA01G11960D	BNAA01G12730D	BNAA01G12740D	BNAA01G12880D	BNAA01G13100D	BNAA01G13470D	BNAA01G14100D	BNAA01G14180D	BNAA01G14250D	BNAA01G14300D	BNAA01G14500D	BNAA01G14750D	BNAA01G15290D	BNAA01G15510D	BNAA01G15720D	BNAA01G16050D	BNAA01G16070D	BNAA01G16360D	BNAA01G16400D	BNAA01G16630D	BNAA01G18060D	BNAA01G18110D	BNAA01G18780D	BNAA01G19300D	BNAA01G19570D	BNAA01G19870D	BNAA01G20530D	BNAA01G21060D	BNAA01G21210D	BNAA01G21390D	BNAA01G22220D	BNAA01G22240D	BNAA01G22420D	BNAA01G22770D	BNAA01G23240D	BNAA01G23660D	BNAA01G23700D	BNAA01G24880D	BNAA01G25190D	BNAA01G25540D	BNAA01G26600D	BNAA01G28560D	BNAA01G28910D	BNAA01G28970D	BNAA01G28990D	BNAA01G29540D	BNAA01G29700D	BNAA01G29810D	BNAA01G29970D	BNAA01G30000D	BNAA01G30220D	BNAA01G30370D	BNAA01G30580D	BNAA01G30590D	BNAA01G33690D	BNAA01G34790D	BNAA01G34880D	BNAA01G34970D	BNAA01G35160D	BNAA01G36490D	BNAA01G36520D	BNAA01G37390D	BNAA02G00220D	BNAA02G00640D	BNAA02G00900D	BNAA02G01290D	BNAA02G01570D	BNAA02G02230D	BNAA02G02270D	BNAA02G02580D	BNAA02G02640D	BNAA02G03250D	BNAA02G03590D	BNAA02G04420D	BNAA02G04630D	BNAA02G04880D	BNAA02G05510D	BNAA02G07070D	BNAA02G07130D	BNAA02G07910D	BNAA02G08700D	BNAA02G09210D	BNAA02G09590D	BNAA02G10150D	BNAA02G10720D	BNAA02G11530D	BNAA02G11920D	BNAA02G11990D	BNAA02G12110D	BNAA02G12280D	BNAA02G12390D	BNAA02G12920D	BNAA02G13060D	BNAA02G14060D	BNAA02G14410D	BNAA02G15660D	BNAA02G16080D	BNAA02G17200D	BNAA02G17280D	BNAA02G17780D	BNAA02G18290D	BNAA02G18660D	BNAA02G18750D	BNAA02G19270D	BNAA02G19470D	BNAA02G20060D	BNAA02G20220D	BNAA02G20720D	BNAA02G20880D	BNAA02G20910D	BNAA02G21540D	BNAA02G22060D	BNAA02G22360D	BNAA02G22550D	BNAA02G22620D	BNAA02G23480D	BNAA02G23780D	BNAA02G25690D	BNAA02G26130D	BNAA02G26230D	BNAA02G26510D	BNAA02G27170D	BNAA02G28450D	BNAA02G29000D	BNAA02G29140D	BNAA02G29860D	BNAA02G30670D	BNAA02G31360D	BNAA02G31560D	BNAA02G31870D	BNAA02G32440D	BNAA02G33340D	BNAA02G33760D	BNAA02G33970D	BNAA02G35270D	BNAA02G35340D	BNAA02G35660D	BNAA02G35720D	BNAA02G35950D	BNAA02G36000D	BNAA02G36330D	BNAA02G36430D	BNAA02G36520D	BNAA02G37130D	BNAA03G00610D	BNAA03G01660D	BNAA03G01960D	BNAA03G02170D	BNAA03G02300D	BNAA03G02340D	BNAA03G02540D	BNAA03G03020D	BNAA03G03410D	BNAA03G04570D	BNAA03G04610D	BNAA03G04630D	BNAA03G04870D	BNAA03G05260D	BNAA03G05650D	BNAA03G05670D	BNAA03G05930D	BNAA03G06110D	BNAA03G06400D	BNAA03G06490D	BNAA03G07410D	BNAA03G07590D	BNAA03G07650D	BNAA03G07780D	BNAA03G07970D	BNAA03G08150D	BNAA03G08320D	BNAA03G08450D	BNAA03G08460D	BNAA03G09070D	BNAA03G09270D	BNAA03G09310D	BNAA03G09600D	BNAA03G10790D	BNAA03G10980D	BNAA03G11910D	BNAA03G12150D	BNAA03G12270D	BNAA03G12520D	BNAA03G13050D	BNAA03G13400D	BNAA03G13740D	BNAA03G13820D	BNAA03G15130D	BNAA03G15690D	BNAA03G16030D	BNAA03G16490D	BNAA03G17290D	BNAA03G17460D	BNAA03G18210D	BNAA03G18290D	BNAA03G18640D	BNAA03G19310D	BNAA03G19810D	BNAA03G19860D	BNAA03G19970D	BNAA03G20070D	BNAA03G20850D	BNAA03G20910D	BNAA03G21050D	BNAA03G21360D	BNAA03G22290D	BNAA03G22420D	BNAA03G22830D	BNAA03G23170D	BNAA03G23340D	BNAA03G23350D	BNAA03G23940D	BNAA03G24030D	BNAA03G24050D	BNAA03G24180D	BNAA03G24360D	BNAA03G24830D	BNAA03G25070D	BNAA03G25860D	BNAA03G27080D	BNAA03G27700D	BNAA03G28670D	BNAA03G29460D	BNAA03G29930D	BNAA03G29940D	BNAA03G30130D	BNAA03G30260D	BNAA03G31270D	BNAA03G31330D	BNAA03G32000D	BNAA03G32110D	BNAA03G32370D	BNAA03G32840D	BNAA03G33060D	BNAA03G33140D	BNAA03G33370D	BNAA03G33820D	BNAA03G33880D	BNAA03G34230D	BNAA03G34760D	BNAA03G34970D	BNAA03G35320D	BNAA03G35890D	BNAA03G36940D	BNAA03G37670D	BNAA03G37820D	BNAA03G38130D	BNAA03G38390D	BNAA03G38420D	BNAA03G38860D	BNAA03G39400D	BNAA03G39820D	BNAA03G39910D	BNAA03G39930D	BNAA03G40220D	BNAA03G40790D	BNAA03G41040D	BNAA03G41260D	BNAA03G41790D	BNAA03G42250D	BNAA03G42390D	BNAA03G43930D	BNAA03G44130D	BNAA03G44540D	BNAA03G44870D	BNAA03G45130D	BNAA03G45310D	BNAA03G45440D	BNAA03G45710D	BNAA03G45970D	BNAA03G46210D	BNAA03G46480D	BNAA03G46550D	BNAA03G47040D	BNAA03G47070D	BNAA03G47480D	BNAA03G47490D	BNAA03G47890D	BNAA03G48840D	BNAA03G48900D	BNAA03G49100D	BNAA03G49270D	BNAA03G49460D	BNAA03G49530D	BNAA03G49980D	BNAA03G50380D	BNAA03G50530D	BNAA03G50920D	BNAA03G51000D	BNAA03G51220D	BNAA03G51500D	BNAA03G51530D	BNAA03G51640D	BNAA03G52100D	BNAA03G52550D	BNAA03G53290D	BNAA03G53320D	BNAA03G53780D	BNAA03G54070D	BNAA03G54150D	BNAA03G54540D	BNAA03G54850D	BNAA03G55120D	BNAA03G56710D	BNAA03G56880D	BNAA03G57140D	BNAA03G57840D	BNAA03G58030D	BNAA03G58040D	BNAA03G58090D	BNAA03G58930D	BNAA03G58970D	BNAA03G60090D	BNAA04G00160D	BNAA04G01210D	BNAA04G01440D	BNAA04G01520D	BNAA04G01700D	BNAA04G02080D	BNAA04G02360D	BNAA04G02440D	BNAA04G02910D	BNAA04G05160D	BNAA04G05300D	BNAA04G05480D	BNAA04G05740D	BNAA04G05810D	BNAA04G06120D	BNAA04G06190D	BNAA04G06250D	BNAA04G06600D	BNAA04G07740D	BNAA04G07810D	BNAA04G08260D	BNAA04G08880D	BNAA04G09290D	BNAA04G10030D	BNAA04G11090D	BNAA04G11690D	BNAA04G11820D	BNAA04G11860D	BNAA04G13490D	BNAA04G13540D	BNAA04G13660D	BNAA04G15500D	BNAA04G15730D	BNAA04G16590D	BNAA04G16710D	BNAA04G18260D	BNAA04G18570D	BNAA04G18810D	BNAA04G19000D	BNAA04G21320D	BNAA04G21480D	BNAA04G22260D	BNAA04G22530D	BNAA04G22580D	BNAA04G22630D	BNAA04G22850D	BNAA04G23410D	BNAA04G23480D	BNAA04G23810D	BNAA04G23830D	BNAA04G23860D	BNAA04G23970D	BNAA04G24200D	BNAA04G24260D	BNAA04G24340D	BNAA04G24700D	BNAA04G24740D	BNAA04G24850D	BNAA04G25270D	BNAA04G25600D	BNAA04G25650D	BNAA04G25980D	BNAA04G26010D	BNAA04G26140D	BNAA04G26610D	BNAA04G27120D	BNAA04G27260D	BNAA04G28050D	BNAA04G28070D	BNAA04G28770D	BNAA04G29490D	BNAA05G00270D	BNAA05G00590D	BNAA05G01190D	BNAA05G01930D	BNAA05G02250D	BNAA05G02550D	BNAA05G02710D	BNAA05G02800D	BNAA05G02850D	BNAA05G03140D	BNAA05G03670D	BNAA05G04230D	BNAA05G04450D	BNAA05G05170D	BNAA05G05510D	BNAA05G05730D	BNAA05G05840D	BNAA05G06190D	BNAA05G06290D	BNAA05G06480D	BNAA05G06800D	BNAA05G06960D	BNAA05G07130D	BNAA05G08380D	BNAA05G08980D	BNAA05G09200D	BNAA05G09520D	BNAA05G09560D	BNAA05G09740D	BNAA05G10100D	BNAA05G10110D	BNAA05G11120D	BNAA05G11130D	BNAA05G11560D	BNAA05G11960D	BNAA05G11980D	BNAA05G12220D	BNAA05G12250D	BNAA05G12520D	BNAA05G12950D	BNAA05G13060D	BNAA05G13110D	BNAA05G13150D	BNAA05G13820D	BNAA05G14030D	BNAA05G14540D	BNAA05G14710D	BNAA05G14770D	BNAA05G14830D	BNAA05G14900D	BNAA05G14930D	BNAA05G15250D	BNAA05G16250D	BNAA05G16390D	BNAA05G17500D	BNAA05G18180D	BNAA05G18250D	BNAA05G18860D	BNAA05G19850D	BNAA05G19950D	BNAA05G20000D	BNAA05G20260D	BNAA05G20270D	BNAA05G20990D	BNAA05G21190D	BNAA05G23050D	BNAA05G23330D	BNAA05G23520D	BNAA05G24360D	BNAA05G24390D	BNAA05G25300D	BNAA05G26100D	BNAA05G26110D	BNAA05G26210D	BNAA05G26250D	BNAA05G26410D	BNAA05G26490D	BNAA05G26510D	BNAA05G27130D	BNAA05G27700D	BNAA05G27780D	BNAA05G27860D	BNAA05G27880D	BNAA05G27930D	BNAA05G28230D	BNAA05G28360D	BNAA05G28860D	BNAA05G28940D	BNAA05G29000D	BNAA05G29550D	BNAA05G29860D	BNAA05G30100D	BNAA05G31110D	BNAA05G31460D	BNAA05G31520D	BNAA05G31820D	BNAA05G32150D	BNAA05G32240D	BNAA05G32640D	BNAA05G32930D	BNAA05G33070D	BNAA05G34370D	BNAA05G34520D	BNAA05G35050D	BNAA05G36620D	BNAA05G36730D	BNAA05G36780D	BNAA05G36840D	BNAA05G37380D	BNAA05G37400D	BNAA06G00410D	BNAA06G01080D	BNAA06G01260D	BNAA06G01340D	BNAA06G01710D	BNAA06G02150D	BNAA06G02490D	BNAA06G02620D	BNAA06G03040D	BNAA06G03350D	BNAA06G03480D	BNAA06G03760D	BNAA06G04440D	BNAA06G04600D	BNAA06G04610D	BNAA06G04730D	BNAA06G05190D	BNAA06G05660D	BNAA06G05910D	BNAA06G06430D	BNAA06G06780D	BNAA06G06850D	BNAA06G06930D	BNAA06G07540D	BNAA06G07840D	BNAA06G08200D	BNAA06G08700D	BNAA06G09290D	BNAA06G09450D	BNAA06G09540D	BNAA06G09780D	BNAA06G09920D	BNAA06G10130D	BNAA06G11530D	BNAA06G12100D	BNAA06G12580D	BNAA06G14520D	BNAA06G14590D	BNAA06G15130D	BNAA06G18320D	BNAA06G18580D	BNAA06G18810D	BNAA06G20620D	BNAA06G20690D	BNAA06G20800D	BNAA06G20840D	BNAA06G20860D	BNAA06G21870D	BNAA06G21940D	BNAA06G22290D	BNAA06G22900D	BNAA06G23080D	BNAA06G23580D	BNAA06G23750D	BNAA06G24420D	BNAA06G25100D	BNAA06G25340D	BNAA06G25370D	BNAA06G25990D	BNAA06G26360D	BNAA06G26750D	BNAA06G26870D	BNAA06G27630D	BNAA06G28060D	BNAA06G28290D	BNAA06G28680D	BNAA06G29090D	BNAA06G29430D	BNAA06G29540D	BNAA06G29630D	BNAA06G29930D	BNAA06G30140D	BNAA06G30610D	BNAA06G31510D	BNAA06G31640D	BNAA06G31880D	BNAA06G32480D	BNAA06G32570D	BNAA06G32660D	BNAA06G32930D	BNAA06G33170D	BNAA06G33310D	BNAA06G33390D	BNAA06G33940D	BNAA06G34090D	BNAA06G34630D	BNAA06G34740D	BNAA06G34930D	BNAA06G35310D	BNAA06G36100D	BNAA06G36220D	BNAA06G36230D	BNAA06G36470D	BNAA06G36680D	BNAA06G36720D	BNAA06G36770D	BNAA06G36950D	BNAA06G37540D	BNAA06G37580D	BNAA06G38790D	BNAA06G39070D	BNAA06G39110D	BNAA06G39170D	BNAA06G39610D	BNAA07G01830D	BNAA07G03090D	BNAA07G04060D	BNAA07G04120D	BNAA07G04300D	BNAA07G04420D	BNAA07G04470D	BNAA07G04480D	BNAA07G04550D	BNAA07G05350D	BNAA07G05980D	BNAA07G06310D	BNAA07G06660D	BNAA07G06670D	BNAA07G07030D	BNAA07G08230D	BNAA07G08370D	BNAA07G08450D	BNAA07G09440D	BNAA07G11190D	BNAA07G11280D	BNAA07G11340D	BNAA07G11970D	BNAA07G11980D	BNAA07G12050D	BNAA07G12200D	BNAA07G12450D	BNAA07G13040D	BNAA07G13100D	BNAA07G13340D	BNAA07G13410D	BNAA07G13600D	BNAA07G13830D	BNAA07G13980D	BNAA07G14230D	BNAA07G14440D	BNAA07G15110D	BNAA07G15150D	BNAA07G15450D	BNAA07G15850D	BNAA07G16010D	BNAA07G16590D	BNAA07G17440D	BNAA07G17550D	BNAA07G18280D	BNAA07G18460D	BNAA07G18640D	BNAA07G18840D	BNAA07G18990D	BNAA07G19530D	BNAA07G19700D	BNAA07G20110D	BNAA07G20350D	BNAA07G21100D	BNAA07G21660D	BNAA07G22330D	BNAA07G22960D	BNAA07G23470D	BNAA07G23950D	BNAA07G24240D	BNAA07G24660D	BNAA07G24720D	BNAA07G24940D	BNAA07G24980D	BNAA07G25420D	BNAA07G25800D	BNAA07G26430D	BNAA07G26550D	BNAA07G26610D	BNAA07G26790D	BNAA07G26890D	BNAA07G26910D	BNAA07G27320D	BNAA07G27420D	BNAA07G27840D	BNAA07G28230D	BNAA07G29160D	BNAA07G29170D	BNAA07G29400D	BNAA07G29450D	BNAA07G29930D	BNAA07G30430D	BNAA07G30440D	BNAA07G30530D	BNAA07G30860D	BNAA07G31320D	BNAA07G31710D	BNAA07G31730D	BNAA07G31860D	BNAA07G31920D	BNAA07G32250D	BNAA07G32480D	BNAA07G32610D	BNAA07G32970D	BNAA07G33790D	BNAA07G33940D	BNAA07G34630D	BNAA07G35010D	BNAA07G35190D	BNAA07G35520D	BNAA07G36930D	BNAA07G37380D	BNAA07G37510D	BNAA07G37650D	BNAA07G37850D	BNAA07G38010D	BNAA07G38750D	BNAA07G38990D	BNAA08G00300D	BNAA08G00510D	BNAA08G00660D	BNAA08G00760D	BNAA08G01010D	BNAA08G01960D	BNAA08G02390D	BNAA08G02640D	BNAA08G02900D	BNAA08G03140D	BNAA08G03920D	BNAA08G04120D	BNAA08G04460D	BNAA08G04750D	BNAA08G05920D	BNAA08G06260D	BNAA08G06290D	BNAA08G07610D	BNAA08G07960D	BNAA08G08330D	BNAA08G08980D	BNAA08G09210D	BNAA08G09280D	BNAA08G09360D	BNAA08G09880D	BNAA08G10070D	BNAA08G10420D	BNAA08G10950D	BNAA08G10990D	BNAA08G11210D	BNAA08G11980D	BNAA08G12050D	BNAA08G12870D	BNAA08G13500D	BNAA08G13550D	BNAA08G14990D	BNAA08G15230D	BNAA08G15250D	BNAA08G15280D	BNAA08G15450D	BNAA08G17180D	BNAA08G17300D	BNAA08G17320D	BNAA08G18420D	BNAA08G19420D	BNAA08G19710D	BNAA08G19730D	BNAA08G19970D	BNAA08G20310D	BNAA08G20710D	BNAA08G20970D	BNAA08G22730D	BNAA08G23010D	BNAA08G23050D	BNAA08G23140D	BNAA08G23900D	BNAA08G24830D	BNAA08G24840D	BNAA08G25530D	BNAA08G26190D	BNAA08G26320D	BNAA08G26360D	BNAA08G26730D	BNAA08G27110D	BNAA08G27570D	BNAA08G27670D	BNAA08G27770D	BNAA08G27910D	BNAA08G27930D	BNAA08G28090D	BNAA08G28100D	BNAA08G28130D	BNAA08G28400D	BNAA08G28910D	BNAA08G29510D	BNAA08G30170D	BNAA09G00090D	BNAA09G01440D	BNAA09G02260D	BNAA09G04580D	BNAA09G04750D	BNAA09G04840D	BNAA09G05270D	BNAA09G05640D	BNAA09G05950D	BNAA09G05960D	BNAA09G06280D	BNAA09G06470D	BNAA09G06650D	BNAA09G07490D	BNAA09G07620D	BNAA09G07860D	BNAA09G08680D	BNAA09G09200D	BNAA09G09500D	BNAA09G09520D	BNAA09G11720D	BNAA09G13290D	BNAA09G13370D	BNAA09G14330D	BNAA09G15570D	BNAA09G15850D	BNAA09G15980D	BNAA09G16240D	BNAA09G16360D	BNAA09G18270D	BNAA09G18290D	BNAA09G20330D	BNAA09G20470D	BNAA09G20650D	BNAA09G21280D	BNAA09G21310D	BNAA09G21590D	BNAA09G22420D	BNAA09G22570D	BNAA09G22680D	BNAA09G22720D	BNAA09G24160D	BNAA09G24190D	BNAA09G24840D	BNAA09G26170D	BNAA09G26490D	BNAA09G27210D	BNAA09G27550D	BNAA09G28080D	BNAA09G28250D	BNAA09G28720D	BNAA09G30360D	BNAA09G32060D	BNAA09G32490D	BNAA09G32540D	BNAA09G32600D	BNAA09G32720D	BNAA09G33640D	BNAA09G34080D	BNAA09G34560D	BNAA09G34590D	BNAA09G35040D	BNAA09G35720D	BNAA09G35730D	BNAA09G36380D	BNAA09G36630D	BNAA09G36850D	BNAA09G36960D	BNAA09G37270D	BNAA09G37440D	BNAA09G37500D	BNAA09G37640D	BNAA09G37900D	BNAA09G38010D	BNAA09G38170D	BNAA09G38820D	BNAA09G38840D	BNAA09G39120D	BNAA09G39380D	BNAA09G39710D	BNAA09G40030D	BNAA09G40360D	BNAA09G40640D	BNAA09G40680D	BNAA09G40800D	BNAA09G41270D	BNAA09G41350D	BNAA09G41690D	BNAA09G41860D	BNAA09G42450D	BNAA09G43160D	BNAA09G43400D	BNAA09G43880D	BNAA09G44270D	BNAA09G44290D	BNAA09G45860D	BNAA09G46430D	BNAA09G47030D	BNAA09G47240D	BNAA09G47520D	BNAA09G47780D	BNAA09G48010D	BNAA09G48710D	BNAA09G48990D	BNAA09G49400D	BNAA09G49530D	BNAA09G49780D	BNAA09G50160D	BNAA09G50430D	BNAA09G50590D	BNAA09G51200D	BNAA09G51400D	BNAA09G51550D	BNAA09G51680D	BNAA09G51920D	BNAA09G52170D	BNAA09G52370D	BNAA09G52940D	BNAA09G53270D	BNAA09G53560D	BNAA09G54630D	BNAA09G54680D	BNAA09G55520D	BNAA09G55540D	BNAA09G55590D	BNAA09G55700D	BNAA09G56160D	BNAA09G56310D	BNAA09G56430D	BNAA09G56730D	BNAA09G56830D	BNAA09G57080D	BNAA10G00160D	BNAA10G00350D	BNAA10G00520D	BNAA10G00690D	BNAA10G00810D	BNAA10G00910D	BNAA10G01000D	BNAA10G01780D	BNAA10G02160D	BNAA10G02330D	BNAA10G02490D	BNAA10G04050D	BNAA10G04510D	BNAA10G04960D	BNAA10G05370D	BNAA10G06930D	BNAA10G06990D	BNAA10G07460D	BNAA10G10640D	BNAA10G10680D	BNAA10G10900D	BNAA10G12520D	BNAA10G12980D	BNAA10G13240D	BNAA10G13430D	BNAA10G14120D	BNAA10G15030D	BNAA10G15180D	BNAA10G15760D	BNAA10G15890D	BNAA10G16050D	BNAA10G16600D	BNAA10G17270D	BNAA10G17290D	BNAA10G18050D	BNAA10G18230D	BNAA10G18350D	BNAA10G18950D	BNAA10G19550D	BNAA10G20050D	BNAA10G20590D	BNAA10G21400D	BNAA10G21610D	BNAA10G21880D	BNAA10G22330D	BNAA10G22450D	BNAA10G22930D	BNAA10G23220D	BNAA10G23310D	BNAA10G23400D	BNAA10G23510D	BNAA10G24110D	BNAA10G24250D	BNAA10G24390D	BNAA10G24410D	BNAA10G24460D	BNAA10G24490D	BNAA10G24540D	BNAA10G24760D	BNAA10G24850D	BNAA10G25150D	BNAA10G25190D	BNAA10G25480D	BNAA10G25740D	BNAA10G26300D	BNAA10G26430D	BNAA10G27570D	BNAA10G29380D	BNAA10G29610D	BNAA10G29790D	BNAA10G30050D	BNAA10G30130D	BNAA10G30250D	BNAA10G30330D	BNAANNG00370D	BNAANNG00510D	BNAANNG01670D	BNAANNG01920D	BNAANNG03540D	BNAANNG04440D	BNAANNG04950D	BNAANNG05010D	BNAANNG05500D	BNAANNG05570D	BNAANNG05720D	BNAANNG05920D	BNAANNG06310D	BNAANNG06360D	BNAANNG06390D	BNAANNG06700D	BNAANNG06740D	BNAANNG07300D	BNAANNG08330D	BNAANNG08930D	BNAANNG08950D	BNAANNG09100D	BNAANNG09130D	BNAANNG09170D	BNAANNG09210D	BNAANNG09950D	BNAANNG10360D	BNAANNG10370D	BNAANNG10540D	BNAANNG10550D	BNAANNG11050D	BNAANNG11410D	BNAANNG11570D	BNAANNG12330D	BNAANNG12580D	BNAANNG12770D	BNAANNG13200D	BNAANNG15600D	BNAANNG16590D	BNAANNG17000D	BNAANNG17310D	BNAANNG18970D	BNAANNG19700D	BNAANNG20100D	BNAANNG22720D	BNAANNG22770D	BNAANNG23540D	BNAANNG23850D	BNAANNG25330D	BNAANNG25580D	BNAANNG27310D	BNAANNG27790D	BNAANNG27830D	BNAANNG27950D	BNAANNG29240D	BNAANNG30480D	BNAANNG30650D	BNAANNG30700D	BNAANNG31240D	BNAANNG32020D	BNAANNG32120D	BNAANNG32760D	BNAANNG34990D	BNAANNG39530D	BNAANNG40580D	BNAANNG41400D	BNAC01G00450D	BNAC01G00660D	BNAC01G01090D	BNAC01G02010D	BNAC01G02530D	BNAC01G02720D	BNAC01G02960D	BNAC01G03150D	BNAC01G03350D	BNAC01G03470D	BNAC01G03860D	BNAC01G03930D	BNAC01G04170D	BNAC01G04230D	BNAC01G04370D	BNAC01G04380D	BNAC01G04500D	BNAC01G04810D	BNAC01G05560D	BNAC01G06510D	BNAC01G06900D	BNAC01G07560D	BNAC01G09010D	BNAC01G09180D	BNAC01G10230D	BNAC01G11060D	BNAC01G11370D	BNAC01G11390D	BNAC01G12070D	BNAC01G12470D	BNAC01G12750D	BNAC01G12830D	BNAC01G13240D	BNAC01G13380D	BNAC01G13610D	BNAC01G14460D	BNAC01G14470D	BNAC01G14890D	BNAC01G15670D	BNAC01G16600D	BNAC01G16680D	BNAC01G16740D	BNAC01G16780D	BNAC01G17070D	BNAC01G18080D	BNAC01G18430D	BNAC01G18770D	BNAC01G19140D	BNAC01G19160D	BNAC01G19510D	BNAC01G19550D	BNAC01G20400D	BNAC01G21340D	BNAC01G21540D	BNAC01G22540D	BNAC01G22590D	BNAC01G22600D	BNAC01G23260D	BNAC01G24660D	BNAC01G25480D	BNAC01G25830D	BNAC01G26410D	BNAC01G26610D	BNAC01G26810D	BNAC01G29420D	BNAC01G29580D	BNAC01G30280D	BNAC01G30540D	BNAC01G30850D	BNAC01G31730D	BNAC01G31810D	BNAC01G32490D	BNAC01G35850D	BNAC01G36060D	BNAC01G36330D	BNAC01G36350D	BNAC01G37180D	BNAC01G37330D	BNAC01G37390D	BNAC01G37870D	BNAC01G37910D	BNAC01G38180D	BNAC01G38340D	BNAC01G38370D	BNAC01G38610D	BNAC01G40860D	BNAC01G41230D	BNAC01G41440D	BNAC01G41510D	BNAC01G41640D	BNAC01G42450D	BNAC01G42580D	BNAC01G43050D	BNAC01G43090D	BNAC01G43110D	BNAC01G43380D	BNAC01G43680D	BNAC01G43920D	BNAC02G00200D	BNAC02G00650D	BNAC02G00960D	BNAC02G01370D	BNAC02G01450D	BNAC02G01490D	BNAC02G01780D	BNAC02G02030D	BNAC02G03460D	BNAC02G04390D	BNAC02G04660D	BNAC02G05620D	BNAC02G05710D	BNAC02G05990D	BNAC02G06080D	BNAC02G06840D	BNAC02G08940D	BNAC02G09300D	BNAC02G09390D	BNAC02G09910D	BNAC02G10070D	BNAC02G11000D	BNAC02G11430D	BNAC02G12290D	BNAC02G13260D	BNAC02G13740D	BNAC02G16370D	BNAC02G16460D	BNAC02G18390D	BNAC02G19090D	BNAC02G19330D	BNAC02G20880D	BNAC02G22020D	BNAC02G23770D	BNAC02G24360D	BNAC02G24840D	BNAC02G26490D	BNAC02G27150D	BNAC02G27380D	BNAC02G27500D	BNAC02G27570D	BNAC02G28560D	BNAC02G29320D	BNAC02G30540D	BNAC02G30900D	BNAC02G30990D	BNAC02G31890D	BNAC02G33490D	BNAC02G33580D	BNAC02G34250D	BNAC02G34370D	BNAC02G34690D	BNAC02G36540D	BNAC02G37030D	BNAC02G37170D	BNAC02G37950D	BNAC02G37980D	BNAC02G38960D	BNAC02G39570D	BNAC02G40200D	BNAC02G40470D	BNAC02G41180D	BNAC02G41920D	BNAC02G41980D	BNAC02G42820D	BNAC02G43550D	BNAC02G43890D	BNAC02G43910D	BNAC02G44180D	BNAC02G44270D	BNAC02G44440D	BNAC02G44780D	BNAC02G45430D	BNAC02G45540D	BNAC02G45630D	BNAC02G46250D	BNAC02G46530D	BNAC02G46750D	BNAC02G47510D	BNAC03G00720D	BNAC03G00740D	BNAC03G00920D	BNAC03G01940D	BNAC03G02210D	BNAC03G02950D	BNAC03G03210D	BNAC03G03340D	BNAC03G03390D	BNAC03G03660D	BNAC03G04400D	BNAC03G04840D	BNAC03G06100D	BNAC03G06140D	BNAC03G06160D	BNAC03G06450D	BNAC03G06800D	BNAC03G07230D	BNAC03G07350D	BNAC03G07690D	BNAC03G07850D	BNAC03G08230D	BNAC03G08310D	BNAC03G09380D	BNAC03G09440D	BNAC03G09610D	BNAC03G09660D	BNAC03G09790D	BNAC03G10030D	BNAC03G10350D	BNAC03G10580D	BNAC03G10770D	BNAC03G10790D	BNAC03G11340D	BNAC03G11590D	BNAC03G11640D	BNAC03G12110D	BNAC03G12350D	BNAC03G13470D	BNAC03G13730D	BNAC03G14640D	BNAC03G14870D	BNAC03G14900D	BNAC03G15920D	BNAC03G16220D	BNAC03G16640D	BNAC03G16650D	BNAC03G16740D	BNAC03G17960D	BNAC03G18420D	BNAC03G18870D	BNAC03G19220D	BNAC03G19870D	BNAC03G20770D	BNAC03G21740D	BNAC03G21780D	BNAC03G22140D	BNAC03G23070D	BNAC03G23080D	BNAC03G23710D	BNAC03G23800D	BNAC03G23850D	BNAC03G23970D	BNAC03G24060D	BNAC03G24910D	BNAC03G24960D	BNAC03G25110D	BNAC03G26900D	BNAC03G27350D	BNAC03G27580D	BNAC03G27600D	BNAC03G28150D	BNAC03G28480D	BNAC03G28560D	BNAC03G28620D	BNAC03G28780D	BNAC03G28970D	BNAC03G29510D	BNAC03G29740D	BNAC03G30360D	BNAC03G32060D	BNAC03G32710D	BNAC03G33790D	BNAC03G34750D	BNAC03G35150D	BNAC03G35160D	BNAC03G35440D	BNAC03G35580D	BNAC03G36610D	BNAC03G36720D	BNAC03G37400D	BNAC03G37730D	BNAC03G37960D	BNAC03G38150D	BNAC03G38200D	BNAC03G38540D	BNAC03G39070D	BNAC03G39150D	BNAC03G39680D	BNAC03G40200D	BNAC03G40380D	BNAC03G41710D	BNAC03G43120D	BNAC03G44140D	BNAC03G44530D	BNAC03G45220D	BNAC03G45260D	BNAC03G45850D	BNAC03G46740D	BNAC03G47030D	BNAC03G47170D	BNAC03G47450D	BNAC03G48800D	BNAC03G49470D	BNAC03G49640D	BNAC03G50110D	BNAC03G50310D	BNAC03G50570D	BNAC03G50750D	BNAC03G51450D	BNAC03G52260D	BNAC03G52610D	BNAC03G53220D	BNAC03G53270D	BNAC03G53500D	BNAC03G54720D	BNAC03G55270D	BNAC03G56640D	BNAC03G56670D	BNAC03G56820D	BNAC03G58500D	BNAC03G59740D	BNAC03G59760D	BNAC03G61760D	BNAC03G62300D	BNAC03G63280D	BNAC03G63380D	BNAC03G63590D	BNAC03G63620D	BNAC03G64440D	BNAC03G64680D	BNAC03G65090D	BNAC03G65680D	BNAC03G65810D	BNAC03G65930D	BNAC03G66120D	BNAC03G66860D	BNAC03G66940D	BNAC03G67880D	BNAC03G68940D	BNAC03G69900D	BNAC03G70070D	BNAC03G70180D	BNAC03G70500D	BNAC03G70830D	BNAC03G72110D	BNAC03G73540D	BNAC03G73830D	BNAC03G73920D	BNAC03G74180D	BNAC03G74400D	BNAC03G74580D	BNAC03G74690D	BNAC03G74810D	BNAC03G76060D	BNAC03G76610D	BNAC03G76640D	BNAC03G76670D	BNAC03G76740D	BNAC03G77820D	BNAC04G00150D	BNAC04G00280D	BNAC04G00750D	BNAC04G01940D	BNAC04G02550D	BNAC04G02690D	BNAC04G02750D	BNAC04G03260D	BNAC04G03870D	BNAC04G04570D	BNAC04G05080D	BNAC04G05700D	BNAC04G06460D	BNAC04G06540D	BNAC04G07010D	BNAC04G07140D	BNAC04G07940D	BNAC04G09450D	BNAC04G10390D	BNAC04G10630D	BNAC04G10900D	BNAC04G11020D	BNAC04G11040D	BNAC04G11900D	BNAC04G13490D	BNAC04G14340D	BNAC04G14350D	BNAC04G14640D	BNAC04G15670D	BNAC04G15900D	BNAC04G16270D	BNAC04G16480D	BNAC04G16650D	BNAC04G17070D	BNAC04G17690D	BNAC04G20730D	BNAC04G20970D	BNAC04G21430D	BNAC04G22080D	BNAC04G22680D	BNAC04G23140D	BNAC04G23710D	BNAC04G24270D	BNAC04G24670D	BNAC04G27770D	BNAC04G27950D	BNAC04G28230D	BNAC04G28930D	BNAC04G28980D	BNAC04G29050D	BNAC04G29240D	BNAC04G29990D	BNAC04G30420D	BNAC04G31160D	BNAC04G33870D	BNAC04G33940D	BNAC04G34090D	BNAC04G35630D	BNAC04G35730D	BNAC04G35930D	BNAC04G37490D	BNAC04G37630D	BNAC04G38500D	BNAC04G39010D	BNAC04G39910D	BNAC04G40070D	BNAC04G41770D	BNAC04G41990D	BNAC04G42350D	BNAC04G43020D	BNAC04G43290D	BNAC04G45230D	BNAC04G46040D	BNAC04G46570D	BNAC04G47290D	BNAC04G47350D	BNAC04G47580D	BNAC04G47590D	BNAC04G47620D	BNAC04G47730D	BNAC04G47990D	BNAC04G48050D	BNAC04G48150D	BNAC04G48550D	BNAC04G48620D	BNAC04G49130D	BNAC04G49500D	BNAC04G49550D	BNAC04G50050D	BNAC04G50080D	BNAC04G50670D	BNAC04G50940D	BNAC04G51070D	BNAC04G52240D	BNAC04G52750D	BNAC04G52880D	BNAC04G53480D	BNAC04G54040D	BNAC04G54250D	BNAC04G54490D	BNAC04G54550D	BNAC04G56690D	BNAC04G56720D	BNAC04G56930D	BNAC05G00230D	BNAC05G00430D	BNAC05G00580D	BNAC05G00760D	BNAC05G00870D	BNAC05G01020D	BNAC05G01110D	BNAC05G01860D	BNAC05G02080D	BNAC05G02230D	BNAC05G02360D	BNAC05G04150D	BNAC05G04870D	BNAC05G05300D	BNAC05G05630D	BNAC05G05790D	BNAC05G05800D	BNAC05G05960D	BNAC05G06480D	BNAC05G07200D	BNAC05G07470D	BNAC05G08490D	BNAC05G08580D	BNAC05G08990D	BNAC05G09250D	BNAC05G09450D	BNAC05G10000D	BNAC05G10740D	BNAC05G10830D	BNAC05G10910D	BNAC05G11020D	BNAC05G11350D	BNAC05G11540D	BNAC05G11750D	BNAC05G13390D	BNAC05G13840D	BNAC05G14140D	BNAC05G15990D	BNAC05G16650D	BNAC05G18050D	BNAC05G19060D	BNAC05G20010D	BNAC05G20530D	BNAC05G20940D	BNAC05G21170D	BNAC05G21930D	BNAC05G23010D	BNAC05G23210D	BNAC05G24450D	BNAC05G24890D	BNAC05G24930D	BNAC05G25590D	BNAC05G25970D	BNAC05G27760D	BNAC05G28980D	BNAC05G31380D	BNAC05G31870D	BNAC05G32210D	BNAC05G32220D	BNAC05G33000D	BNAC05G33110D	BNAC05G33730D	BNAC05G35370D	BNAC05G36490D	BNAC05G36780D	BNAC05G37220D	BNAC05G37870D	BNAC05G38370D	BNAC05G38410D	BNAC05G40200D	BNAC05G40210D	BNAC05G40330D	BNAC05G40370D	BNAC05G40510D	BNAC05G40550D	BNAC05G41260D	BNAC05G41870D	BNAC05G41960D	BNAC05G42040D	BNAC05G42070D	BNAC05G42130D	BNAC05G42410D	BNAC05G42530D	BNAC05G42950D	BNAC05G43340D	BNAC05G43410D	BNAC05G43470D	BNAC05G43890D	BNAC05G44430D	BNAC05G45630D	BNAC05G46010D	BNAC05G46410D	BNAC05G46820D	BNAC05G47140D	BNAC05G47190D	BNAC05G47310D	BNAC05G47500D	BNAC05G47520D	BNAC05G47760D	BNAC05G51130D	BNAC05G51240D	BNAC05G51790D	BNAC05G52130D	BNAC05G52220D	BNAC05G52240D	BNAC06G01290D	BNAC06G01410D	BNAC06G02020D	BNAC06G02280D	BNAC06G02640D	BNAC06G02810D	BNAC06G02860D	BNAC06G03920D	BNAC06G04380D	BNAC06G04650D	BNAC06G04770D	BNAC06G06010D	BNAC06G06180D	BNAC06G06870D	BNAC06G06970D	BNAC06G07190D	BNAC06G08870D	BNAC06G09640D	BNAC06G09670D	BNAC06G09730D	BNAC06G09960D	BNAC06G10100D	BNAC06G10480D	BNAC06G10870D	BNAC06G11680D	BNAC06G11790D	BNAC06G12130D	BNAC06G13140D	BNAC06G13180D	BNAC06G13700D	BNAC06G14240D	BNAC06G14460D	BNAC06G14820D	BNAC06G15560D	BNAC06G16200D	BNAC06G16230D	BNAC06G16270D	BNAC06G17120D	BNAC06G17180D	BNAC06G17480D	BNAC06G17650D	BNAC06G18130D	BNAC06G18960D	BNAC06G19560D	BNAC06G19840D	BNAC06G21230D	BNAC06G23170D	BNAC06G24030D	BNAC06G24840D	BNAC06G26020D	BNAC06G26640D	BNAC06G26710D	BNAC06G27200D	BNAC06G28430D	BNAC06G28530D	BNAC06G28670D	BNAC06G28780D	BNAC06G29180D	BNAC06G29330D	BNAC06G29360D	BNAC06G29600D	BNAC06G30310D	BNAC06G30480D	BNAC06G32280D	BNAC06G32310D	BNAC06G32600D	BNAC06G32640D	BNAC06G33250D	BNAC06G33910D	BNAC06G33920D	BNAC06G34360D	BNAC06G34490D	BNAC06G34690D	BNAC06G35070D	BNAC06G35560D	BNAC06G35590D	BNAC06G35730D	BNAC06G35890D	BNAC06G35920D	BNAC06G36190D	BNAC06G36280D	BNAC06G36630D	BNAC06G36950D	BNAC06G37050D	BNAC06G37490D	BNAC06G38430D	BNAC06G38590D	BNAC06G39470D	BNAC06G39940D	BNAC06G40100D	BNAC06G40450D	BNAC06G41780D	BNAC06G42050D	BNAC06G42710D	BNAC06G42790D	BNAC06G43380D	BNAC06G43810D	BNAC06G43980D	BNAC06G43990D	BNAC07G03160D	BNAC07G04020D	BNAC07G04050D	BNAC07G05160D	BNAC07G05250D	BNAC07G06280D	BNAC07G07390D	BNAC07G07890D	BNAC07G08180D	BNAC07G08190D	BNAC07G08710D	BNAC07G10230D	BNAC07G10350D	BNAC07G10480D	BNAC07G10820D	BNAC07G12310D	BNAC07G14620D	BNAC07G15070D	BNAC07G15180D	BNAC07G15260D	BNAC07G15750D	BNAC07G16070D	BNAC07G16080D	BNAC07G16190D	BNAC07G16380D	BNAC07G16610D	BNAC07G17040D	BNAC07G17170D	BNAC07G17450D	BNAC07G17730D	BNAC07G17750D	BNAC07G17820D	BNAC07G18400D	BNAC07G20440D	BNAC07G20800D	BNAC07G20990D	BNAC07G21170D	BNAC07G21810D	BNAC07G21990D	BNAC07G22940D	BNAC07G23020D	BNAC07G23190D	BNAC07G23550D	BNAC07G24000D	BNAC07G24710D	BNAC07G25010D	BNAC07G25060D	BNAC07G26180D	BNAC07G26580D	BNAC07G26770D	BNAC07G26800D	BNAC07G27140D	BNAC07G27290D	BNAC07G27790D	BNAC07G27950D	BNAC07G28060D	BNAC07G28590D	BNAC07G28760D	BNAC07G29420D	BNAC07G30100D	BNAC07G30220D	BNAC07G30610D	BNAC07G30970D	BNAC07G30980D	BNAC07G31740D	BNAC07G31950D	BNAC07G32150D	BNAC07G32880D	BNAC07G33310D	BNAC07G33490D	BNAC07G34040D	BNAC07G35430D	BNAC07G35740D	BNAC07G36000D	BNAC07G36370D	BNAC07G36870D	BNAC07G37290D	BNAC07G37360D	BNAC07G37840D	BNAC07G38210D	BNAC07G38460D	BNAC07G38750D	BNAC07G38840D	BNAC07G39220D	BNAC07G39250D	BNAC07G39720D	BNAC07G39740D	BNAC07G40140D	BNAC07G40990D	BNAC07G41090D	BNAC07G41300D	BNAC07G41390D	BNAC07G41420D	BNAC07G41850D	BNAC07G41930D	BNAC07G42330D	BNAC07G42790D	BNAC07G42900D	BNAC07G43050D	BNAC07G43280D	BNAC07G43390D	BNAC07G43840D	BNAC07G44290D	BNAC07G44760D	BNAC07G44870D	BNAC07G45580D	BNAC07G45620D	BNAC07G45730D	BNAC07G45890D	BNAC07G46590D	BNAC07G46650D	BNAC07G47820D	BNAC07G48440D	BNAC07G48600D	BNAC07G48850D	BNAC07G48930D	BNAC07G49020D	BNAC07G49300D	BNAC07G49450D	BNAC07G49790D	BNAC07G49900D	BNAC07G50030D	BNAC07G50630D	BNAC07G50980D	BNAC08G00330D	BNAC08G00480D	BNAC08G00710D	BNAC08G00730D	BNAC08G01010D	BNAC08G01020D	BNAC08G01070D	BNAC08G01480D	BNAC08G02100D	BNAC08G02450D	BNAC08G02620D	BNAC08G03150D	BNAC08G03490D	BNAC08G04750D	BNAC08G05510D	BNAC08G06110D	BNAC08G06420D	BNAC08G06690D	BNAC08G06800D	BNAC08G07640D	BNAC08G08820D	BNAC08G09210D	BNAC08G09660D	BNAC08G11750D	BNAC08G12980D	BNAC08G13370D	BNAC08G13440D	BNAC08G13810D	BNAC08G14630D	BNAC08G15440D	BNAC08G16590D	BNAC08G17380D	BNAC08G17430D	BNAC08G17480D	BNAC08G17840D	BNAC08G20170D	BNAC08G22800D	BNAC08G22880D	BNAC08G23360D	BNAC08G23410D	BNAC08G23470D	BNAC08G23560D	BNAC08G24430D	BNAC08G25010D	BNAC08G25520D	BNAC08G25560D	BNAC08G26280D	BNAC08G27210D	BNAC08G27220D	BNAC08G27970D	BNAC08G28210D	BNAC08G28530D	BNAC08G28670D	BNAC08G29510D	BNAC08G29760D	BNAC08G29980D	BNAC08G30130D	BNAC08G31310D	BNAC08G31530D	BNAC08G31750D	BNAC08G31770D	BNAC08G32050D	BNAC08G32380D	BNAC08G32760D	BNAC08G32790D	BNAC08G33100D	BNAC08G33140D	BNAC08G33300D	BNAC08G33860D	BNAC08G33970D	BNAC08G34280D	BNAC08G34910D	BNAC08G35680D	BNAC08G36010D	BNAC08G36430D	BNAC08G36810D	BNAC08G36830D	BNAC08G38200D	BNAC08G38370D	BNAC08G38510D	BNAC08G38880D	BNAC08G38980D	BNAC08G39630D	BNAC08G39930D	BNAC08G40490D	BNAC08G41070D	BNAC08G41340D	BNAC08G41830D	BNAC08G42330D	BNAC08G42960D	BNAC08G43300D	BNAC08G43830D	BNAC08G44490D	BNAC08G44910D	BNAC08G45270D	BNAC08G45370D	BNAC08G46010D	BNAC08G46700D	BNAC08G48170D	BNAC08G48920D	BNAC08G49690D	BNAC09G00560D	BNAC09G01670D	BNAC09G02860D	BNAC09G04040D	BNAC09G04210D	BNAC09G04380D	BNAC09G04840D	BNAC09G05200D	BNAC09G05540D	BNAC09G05550D	BNAC09G05850D	BNAC09G05950D	BNAC09G06120D	BNAC09G07370D	BNAC09G07560D	BNAC09G08020D	BNAC09G09430D	BNAC09G09660D	BNAC09G09670D	BNAC09G11020D	BNAC09G12670D	BNAC09G12680D	BNAC09G13560D	BNAC09G13680D	BNAC09G14560D	BNAC09G14880D	BNAC09G16350D	BNAC09G17320D	BNAC09G17450D	BNAC09G18220D	BNAC09G19730D	BNAC09G19790D	BNAC09G20190D	BNAC09G20200D	BNAC09G22830D	BNAC09G23670D	BNAC09G23710D	BNAC09G23850D	BNAC09G24300D	BNAC09G24580D	BNAC09G24700D	BNAC09G24750D	BNAC09G25280D	BNAC09G28370D	BNAC09G29980D	BNAC09G30000D	BNAC09G32730D	BNAC09G33300D	BNAC09G33530D	BNAC09G35300D	BNAC09G35460D	BNAC09G37550D	BNAC09G38340D	BNAC09G38440D	BNAC09G38840D	BNAC09G40460D	BNAC09G40490D	BNAC09G41550D	BNAC09G41750D	BNAC09G41890D	BNAC09G43840D	BNAC09G44600D	BNAC09G44980D	BNAC09G45520D	BNAC09G45800D	BNAC09G46270D	BNAC09G46840D	BNAC09G47020D	BNAC09G47470D	BNAC09G47790D	BNAC09G47960D	BNAC09G48050D	BNAC09G48210D	BNAC09G48730D	BNAC09G48870D	BNAC09G48990D	BNAC09G49010D	BNAC09G49040D	BNAC09G49190D	BNAC09G49350D	BNAC09G49430D	BNAC09G49700D	BNAC09G49780D	BNAC09G50080D	BNAC09G50130D	BNAC09G50550D	BNAC09G50820D	BNAC09G51570D	BNAC09G54100D	BNAC09G54180D	BNAC09G54600D	BNACNNG00690D	BNACNNG00760D	BNACNNG01430D	BNACNNG02020D	BNACNNG02310D	BNACNNG02660D	BNACNNG03880D	BNACNNG04080D	BNACNNG04690D	BNACNNG05100D	BNACNNG06080D	BNACNNG06460D	BNACNNG06920D	BNACNNG06970D	BNACNNG07900D	BNACNNG07990D	BNACNNG08060D	BNACNNG08550D	BNACNNG09360D	BNACNNG10680D	BNACNNG11480D	BNACNNG15140D	BNACNNG15430D	BNACNNG15530D	BNACNNG15700D	BNACNNG16030D	BNACNNG16520D	BNACNNG16590D	BNACNNG17820D	BNACNNG18280D	BNACNNG18650D	BNACNNG18970D	BNACNNG19390D	BNACNNG20180D	BNACNNG20870D	BNACNNG21740D	BNACNNG22450D	BNACNNG23570D	BNACNNG23950D	BNACNNG24420D	BNACNNG24550D	BNACNNG26410D	BNACNNG26600D	BNACNNG27940D	BNACNNG28120D	BNACNNG28850D	BNACNNG28960D	BNACNNG29490D	BNACNNG31420D	BNACNNG32650D	BNACNNG33070D	BNACNNG33160D	BNACNNG33990D	BNACNNG34510D	BNACNNG34690D	BNACNNG34740D	BNACNNG35780D	BNACNNG36430D	BNACNNG36630D	BNACNNG36700D	BNACNNG36880D	BNACNNG37040D	BNACNNG38710D	BNACNNG39290D	BNACNNG40070D	BNACNNG40190D	BNACNNG40900D	BNACNNG41250D	BNACNNG41350D	BNACNNG41380D	BNACNNG42080D	BNACNNG43540D	BNACNNG44070D	BNACNNG46350D	BNACNNG46520D	BNACNNG47690D	BNACNNG48300D	BNACNNG48620D	BNACNNG49040D	BNACNNG49610D	BNACNNG50560D	BNACNNG50720D	BNACNNG51600D	BNACNNG52270D	BNACNNG52990D	BNACNNG53540D	BNACNNG53550D	BNACNNG54010D	BNACNNG54260D	BNACNNG55170D	BNACNNG55230D	BNACNNG56140D	BNACNNG56860D	BNACNNG58180D	BNACNNG58890D	BNACNNG59530D	BNACNNG60770D	BNACNNG61810D	BNACNNG61970D	BNACNNG62310D	BNACNNG62650D	BNACNNG62790D	BNACNNG62980D	BNACNNG63270D	BNACNNG63360D	BNACNNG63810D	BNACNNG65030D	BNACNNG65170D	BNACNNG65320D	BNACNNG65930D	BNACNNG67410D	BNACNNG67730D	BNACNNG67920D	BNACNNG67980D	BNACNNG68370D	BNACNNG68590D	BNACNNG69280D	BNACNNG72100D	BNACNNG73510D	BNACNNG75400D	BNACNNG75740D	BNACNNG76200D	BNACNNG76800D	BNACNNG77590D	BNACNNG78440D
mat9_1_9_3	GO:0005640	nuclear outer membrane	2	5680	4	100836	0.016951285935640964	BNAA10G05370D	BNACNNG52270D
mat9_1_9_3	GO:0005654	nucleoplasm	20	5680	276	100836	0.04948293875614079	BNAA01G21390D	BNAA02G02230D	BNAA02G21540D	BNAA03G54780D	BNAA04G19000D	BNAA05G14900D	BNAA06G05340D	BNAA06G29930D	BNAA06G37540D	BNAA08G01960D	BNAC01G26810D	BNAC02G05620D	BNAC02G28560D	BNAC03G00820D	BNAC03G77820D	BNAC04G43290D	BNAC05G06830D	BNAC06G02810D	BNAC06G09670D	BNAC07G26770D
mat9_1_9_3	GO:0005662	DNA replication factor A complex	2	5680	18	100836	0.1920086489814086	BNAA03G42250D	BNAC07G33310D
mat9_1_9_3	GO:0005663	DNA replication factor C complex	2	5680	35	100836	0.27870036490224714	BNAA06G09290D	BNAC05G10740D
mat9_1_9_3	GO:0005665	"DNA-directed RNA polymerase II, core complex"	8	5680	80	100836	0.045181133947938316	BNAA03G07780D	BNAA09G02260D	BNAA09G22420D	BNAA09G32540D	BNAC03G09790D	BNAC08G23410D	BNAC09G01670D	BNAC09G24300D
mat9_1_9_3	GO:0005667	transcription factor complex	10	5680	148	100836	0.1098292258464498	BNAA01G25540D	BNAA03G16490D	BNAA04G26010D	BNAA09G34590D	BNAA10G14120D	BNAC01G32490D	BNAC03G19870D	BNAC04G50080D	BNAC05G37870D	BNAC08G25560D
mat9_1_9_3	GO:0005673	transcription factor TFIIE complex	2	5680	10	100836	0.08979084648040003	BNAA10G01780D	BNAC05G01860D
mat9_1_9_3	GO:0005674	transcription factor TFIIF complex	2	5680	12	100836	0.11727825141724514	BNAA07G21660D	BNACNNG67730D
mat9_1_9_3	GO:0005677	chromatin silencing complex	4	5680	55	100836	0.17853453363124383	BNAA01G18110D	BNAA06G25100D	BNAC01G21540D	BNAC03G74580D
mat9_1_9_3	GO:0005680	anaphase-promoting complex	2	5680	34	100836	0.27845978122676546	BNAA01G11370D	BNAC01G12830D
mat9_1_9_3	GO:0005688	U6 snRNP	2	5680	24	100836	0.24461608013570493	BNAA02G17780D	BNAC02G23770D
mat9_1_9_3	GO:0005712	chiasma	2	5680	4	100836	0.016951285935640964	BNAA03G23940D	BNAC03G28480D
mat9_1_9_3	GO:0005731	nucleolus organizer region	2	5680	5	100836	0.026661222991162796	BNAA02G07070D	BNACNNG34510D
mat9_1_9_3	GO:0005736	DNA-directed RNA polymerase I complex	2	5680	9	100836	0.07611927968030144	BNAA09G36960D	BNAC08G28670D
mat9_1_9_3	GO:0005737	cytoplasm	856	5680	14956	100836	0.013313439061067184	BNAA01G00140D	BNAA01G02610D	BNAA01G02880D	BNAA01G03110D	BNAA01G03540D	BNAA01G03770D	BNAA01G04500D	BNAA01G05380D	BNAA01G05720D	BNAA01G07340D	BNAA01G08490D	BNAA01G09460D	BNAA01G09630D	BNAA01G09690D	BNAA01G10720D	BNAA01G10850D	BNAA01G11630D	BNAA01G12530D	BNAA01G12730D	BNAA01G12740D	BNAA01G14050D	BNAA01G14300D	BNAA01G14910D	BNAA01G15290D	BNAA01G15450D	BNAA01G16380D	BNAA01G18180D	BNAA01G18850D	BNAA01G20530D	BNAA01G21390D	BNAA01G22770D	BNAA01G23510D	BNAA01G23700D	BNAA01G26460D	BNAA01G33400D	BNAA01G33650D	BNAA01G34880D	BNAA01G36520D	BNAA02G01510D	BNAA02G02640D	BNAA02G04420D	BNAA02G05490D	BNAA02G07130D	BNAA02G08540D	BNAA02G08550D	BNAA02G08700D	BNAA02G09210D	BNAA02G10240D	BNAA02G10250D	BNAA02G10720D	BNAA02G11920D	BNAA02G12300D	BNAA02G13140D	BNAA02G16080D	BNAA02G17730D	BNAA02G17910D	BNAA02G18900D	BNAA02G19830D	BNAA02G20460D	BNAA02G21540D	BNAA02G21980D	BNAA02G22240D	BNAA02G22250D	BNAA02G22360D	BNAA02G26970D	BNAA02G30540D	BNAA02G31180D	BNAA02G31550D	BNAA02G31710D	BNAA02G32370D	BNAA02G32440D	BNAA02G34560D	BNAA02G35340D	BNAA02G36460D	BNAA03G00610D	BNAA03G03040D	BNAA03G03380D	BNAA03G05250D	BNAA03G05930D	BNAA03G09090D	BNAA03G10480D	BNAA03G10510D	BNAA03G10620D	BNAA03G10790D	BNAA03G10990D	BNAA03G11200D	BNAA03G11760D	BNAA03G12520D	BNAA03G12530D	BNAA03G12560D	BNAA03G13350D	BNAA03G13740D	BNAA03G14230D	BNAA03G15080D	BNAA03G15950D	BNAA03G16490D	BNAA03G20850D	BNAA03G21050D	BNAA03G21360D	BNAA03G23120D	BNAA03G23340D	BNAA03G23470D	BNAA03G23540D	BNAA03G24050D	BNAA03G24700D	BNAA03G24830D	BNAA03G26910D	BNAA03G27550D	BNAA03G28620D	BNAA03G28670D	BNAA03G28790D	BNAA03G29270D	BNAA03G31330D	BNAA03G32780D	BNAA03G33710D	BNAA03G33810D	BNAA03G33840D	BNAA03G34090D	BNAA03G35150D	BNAA03G38130D	BNAA03G41260D	BNAA03G42710D	BNAA03G44460D	BNAA03G44540D	BNAA03G47150D	BNAA03G48390D	BNAA03G49100D	BNAA03G50100D	BNAA03G50380D	BNAA03G52420D	BNAA03G53290D	BNAA03G53780D	BNAA03G54840D	BNAA03G55500D	BNAA03G55550D	BNAA03G55570D	BNAA03G56710D	BNAA03G56730D	BNAA03G56880D	BNAA03G57730D	BNAA03G57900D	BNAA04G00240D	BNAA04G01270D	BNAA04G01440D	BNAA04G01640D	BNAA04G02440D	BNAA04G05160D	BNAA04G05810D	BNAA04G08310D	BNAA04G10840D	BNAA04G15180D	BNAA04G15250D	BNAA04G16310D	BNAA04G16460D	BNAA04G16590D	BNAA04G19000D	BNAA04G19520D	BNAA04G20950D	BNAA04G21720D	BNAA04G21900D	BNAA04G22850D	BNAA04G23180D	BNAA04G23740D	BNAA04G23860D	BNAA04G24200D	BNAA04G24260D	BNAA04G24340D	BNAA04G25570D	BNAA04G25600D	BNAA04G26440D	BNAA04G26720D	BNAA04G28640D	BNAA04G28860D	BNAA05G00450D	BNAA05G00590D	BNAA05G00720D	BNAA05G01700D	BNAA05G02500D	BNAA05G02850D	BNAA05G03770D	BNAA05G04230D	BNAA05G05170D	BNAA05G06800D	BNAA05G07060D	BNAA05G08870D	BNAA05G09060D	BNAA05G09630D	BNAA05G10960D	BNAA05G12560D	BNAA05G13150D	BNAA05G14780D	BNAA05G18890D	BNAA05G22060D	BNAA05G22480D	BNAA05G23240D	BNAA05G23570D	BNAA05G24300D	BNAA05G25150D	BNAA05G27780D	BNAA05G28360D	BNAA05G32610D	BNAA05G33470D	BNAA05G36780D	BNAA05G36920D	BNAA06G00410D	BNAA06G01330D	BNAA06G04440D	BNAA06G04600D	BNAA06G05340D	BNAA06G05640D	BNAA06G08870D	BNAA06G10060D	BNAA06G10210D	BNAA06G10250D	BNAA06G11590D	BNAA06G11750D	BNAA06G12580D	BNAA06G13690D	BNAA06G13750D	BNAA06G15450D	BNAA06G16250D	BNAA06G16340D	BNAA06G21940D	BNAA06G22670D	BNAA06G22750D	BNAA06G22860D	BNAA06G24020D	BNAA06G24800D	BNAA06G26830D	BNAA06G26960D	BNAA06G28390D	BNAA06G28420D	BNAA06G28710D	BNAA06G29130D	BNAA06G30020D	BNAA06G31600D	BNAA06G32840D	BNAA06G33140D	BNAA06G33170D	BNAA06G33310D	BNAA06G34090D	BNAA06G36210D	BNAA06G36470D	BNAA06G37670D	BNAA06G38560D	BNAA06G38660D	BNAA06G39470D	BNAA07G01730D	BNAA07G04200D	BNAA07G04420D	BNAA07G05540D	BNAA07G05780D	BNAA07G05850D	BNAA07G06370D	BNAA07G07060D	BNAA07G07480D	BNAA07G14440D	BNAA07G15560D	BNAA07G15620D	BNAA07G16020D	BNAA07G16590D	BNAA07G19180D	BNAA07G19700D	BNAA07G22650D	BNAA07G24440D	BNAA07G26550D	BNAA07G27390D	BNAA07G27680D	BNAA07G28400D	BNAA07G28450D	BNAA07G28470D	BNAA07G29860D	BNAA07G30430D	BNAA07G32960D	BNAA07G34610D	BNAA07G34760D	BNAA08G00370D	BNAA08G00480D	BNAA08G00760D	BNAA08G01120D	BNAA08G01960D	BNAA08G02470D	BNAA08G03660D	BNAA08G03670D	BNAA08G05900D	BNAA08G06180D	BNAA08G07030D	BNAA08G07610D	BNAA08G07970D	BNAA08G08850D	BNAA08G08980D	BNAA08G09770D	BNAA08G10760D	BNAA08G10950D	BNAA08G13020D	BNAA08G13330D	BNAA08G13650D	BNAA08G14870D	BNAA08G14990D	BNAA08G17210D	BNAA08G17300D	BNAA08G19720D	BNAA08G22390D	BNAA08G24320D	BNAA08G26360D	BNAA08G27660D	BNAA08G27910D	BNAA08G29050D	BNAA09G01300D	BNAA09G01770D	BNAA09G01970D	BNAA09G04380D	BNAA09G05960D	BNAA09G07490D	BNAA09G10160D	BNAA09G10480D	BNAA09G12700D	BNAA09G13610D	BNAA09G13790D	BNAA09G13940D	BNAA09G15850D	BNAA09G16380D	BNAA09G16770D	BNAA09G17080D	BNAA09G17640D	BNAA09G17750D	BNAA09G21310D	BNAA09G22680D	BNAA09G22720D	BNAA09G23300D	BNAA09G25880D	BNAA09G25990D	BNAA09G27210D	BNAA09G29070D	BNAA09G29600D	BNAA09G30020D	BNAA09G30310D	BNAA09G30360D	BNAA09G31220D	BNAA09G32910D	BNAA09G33340D	BNAA09G33460D	BNAA09G35510D	BNAA09G36190D	BNAA09G36630D	BNAA09G40360D	BNAA09G40460D	BNAA09G40500D	BNAA09G40680D	BNAA09G41090D	BNAA09G41320D	BNAA09G41690D	BNAA09G42000D	BNAA09G42450D	BNAA09G44940D	BNAA09G45350D	BNAA09G45420D	BNAA09G47060D	BNAA09G47280D	BNAA09G48610D	BNAA09G48990D	BNAA09G51100D	BNAA09G51890D	BNAA09G52370D	BNAA09G52940D	BNAA09G53230D	BNAA09G54360D	BNAA09G57280D	BNAA10G00470D	BNAA10G00690D	BNAA10G01550D	BNAA10G03010D	BNAA10G03500D	BNAA10G03640D	BNAA10G06420D	BNAA10G06840D	BNAA10G07460D	BNAA10G07740D	BNAA10G08500D	BNAA10G10490D	BNAA10G11040D	BNAA10G12330D	BNAA10G13810D	BNAA10G14120D	BNAA10G15030D	BNAA10G15180D	BNAA10G15760D	BNAA10G17270D	BNAA10G18230D	BNAA10G18280D	BNAA10G18350D	BNAA10G19940D	BNAA10G20240D	BNAA10G20670D	BNAA10G22330D	BNAA10G23640D	BNAA10G24850D	BNAA10G25740D	BNAA10G26060D	BNAA10G26300D	BNAA10G26600D	BNAA10G27790D	BNAA10G28410D	BNAA10G30250D	BNAA10G30390D	BNAANNG00340D	BNAANNG03760D	BNAANNG05000D	BNAANNG07130D	BNAANNG08930D	BNAANNG08950D	BNAANNG10990D	BNAANNG11060D	BNAANNG13200D	BNAANNG14630D	BNAANNG15590D	BNAANNG17540D	BNAANNG24300D	BNAANNG24780D	BNAANNG24980D	BNAANNG25660D	BNAANNG26590D	BNAANNG28460D	BNAANNG30490D	BNAANNG30660D	BNAANNG32630D	BNAANNG34100D	BNAANNG34370D	BNAANNG36120D	BNAC01G00240D	BNAC01G00590D	BNAC01G00600D	BNAC01G01050D	BNAC01G01270D	BNAC01G02370D	BNAC01G03850D	BNAC01G04140D	BNAC01G04370D	BNAC01G04520D	BNAC01G04810D	BNAC01G05130D	BNAC01G05980D	BNAC01G09010D	BNAC01G09180D	BNAC01G10190D	BNAC01G11230D	BNAC01G11370D	BNAC01G12250D	BNAC01G13160D	BNAC01G14310D	BNAC01G14460D	BNAC01G14470D	BNAC01G15890D	BNAC01G16550D	BNAC01G16780D	BNAC01G17580D	BNAC01G18080D	BNAC01G18350D	BNAC01G19530D	BNAC01G22120D	BNAC01G22540D	BNAC01G22680D	BNAC01G25830D	BNAC01G25910D	BNAC01G26810D	BNAC01G28790D	BNAC01G30540D	BNAC01G31810D	BNAC01G33840D	BNAC01G39890D	BNAC01G43380D	BNAC01G43540D	BNAC02G00180D	BNAC02G03540D	BNAC02G04560D	BNAC02G04670D	BNAC02G06080D	BNAC02G08940D	BNAC02G09370D	BNAC02G10070D	BNAC02G12100D	BNAC02G12110D	BNAC02G12290D	BNAC02G13260D	BNAC02G14210D	BNAC02G16370D	BNAC02G23200D	BNAC02G24310D	BNAC02G27530D	BNAC02G28040D	BNAC02G28560D	BNAC02G29130D	BNAC02G30260D	BNAC02G30270D	BNAC02G30540D	BNAC02G33940D	BNAC02G38910D	BNAC02G39740D	BNAC02G40190D	BNAC02G40340D	BNAC02G41080D	BNAC02G41180D	BNAC02G43530D	BNAC02G43920D	BNAC02G44440D	BNAC02G45790D	BNAC02G46250D	BNAC03G00750D	BNAC03G02840D	BNAC03G02860D	BNAC03G02920D	BNAC03G04460D	BNAC03G04810D	BNAC03G06790D	BNAC03G07690D	BNAC03G11370D	BNAC03G13180D	BNAC03G13310D	BNAC03G13470D	BNAC03G13740D	BNAC03G14030D	BNAC03G14440D	BNAC03G15410D	BNAC03G15440D	BNAC03G16160D	BNAC03G16650D	BNAC03G17210D	BNAC03G18100D	BNAC03G19080D	BNAC03G19870D	BNAC03G23780D	BNAC03G23800D	BNAC03G24910D	BNAC03G25110D	BNAC03G27330D	BNAC03G27580D	BNAC03G27800D	BNAC03G27930D	BNAC03G28620D	BNAC03G29160D	BNAC03G29740D	BNAC03G31870D	BNAC03G32560D	BNAC03G33790D	BNAC03G33920D	BNAC03G34470D	BNAC03G36300D	BNAC03G36720D	BNAC03G37880D	BNAC03G38880D	BNAC03G39040D	BNAC03G39090D	BNAC03G40310D	BNAC03G40390D	BNAC03G40870D	BNAC03G44380D	BNAC03G44660D	BNAC03G49210D	BNAC03G50610D	BNAC03G50740D	BNAC03G50950D	BNAC03G54950D	BNAC03G56660D	BNAC03G56710D	BNAC03G59760D	BNAC03G59850D	BNAC03G62300D	BNAC03G62580D	BNAC03G62710D	BNAC03G64300D	BNAC03G64330D	BNAC03G65680D	BNAC03G68450D	BNAC03G69630D	BNAC03G70070D	BNAC03G70710D	BNAC03G73230D	BNAC03G74400D	BNAC03G74810D	BNAC03G77460D	BNAC03G77590D	BNAC03G77820D	BNAC03G78310D	BNAC04G00280D	BNAC04G00330D	BNAC04G01320D	BNAC04G02260D	BNAC04G03380D	BNAC04G04570D	BNAC04G05080D	BNAC04G07010D	BNAC04G07870D	BNAC04G10280D	BNAC04G10430D	BNAC04G12680D	BNAC04G13950D	BNAC04G15680D	BNAC04G22210D	BNAC04G23060D	BNAC04G27770D	BNAC04G30520D	BNAC04G33190D	BNAC04G38130D	BNAC04G38680D	BNAC04G39580D	BNAC04G39910D	BNAC04G40510D	BNAC04G42730D	BNAC04G43290D	BNAC04G43910D	BNAC04G44960D	BNAC04G45570D	BNAC04G46210D	BNAC04G46570D	BNAC04G47520D	BNAC04G47620D	BNAC04G47990D	BNAC04G48050D	BNAC04G48150D	BNAC04G49470D	BNAC04G49500D	BNAC04G50470D	BNAC04G51700D	BNAC04G51910D	BNAC04G52750D	BNAC04G53480D	BNAC04G54560D	BNAC04G54570D	BNAC04G56650D	BNAC05G00530D	BNAC05G00760D	BNAC05G01590D	BNAC05G02440D	BNAC05G02880D	BNAC05G03560D	BNAC05G03880D	BNAC05G05630D	BNAC05G05790D	BNAC05G06830D	BNAC05G07180D	BNAC05G10190D	BNAC05G11680D	BNAC05G11870D	BNAC05G11920D	BNAC05G13430D	BNAC05G13580D	BNAC05G14140D	BNAC05G15010D	BNAC05G15170D	BNAC05G17050D	BNAC05G18050D	BNAC05G18120D	BNAC05G18530D	BNAC05G18600D	BNAC05G19500D	BNAC05G20190D	BNAC05G21930D	BNAC05G23550D	BNAC05G23660D	BNAC05G23810D	BNAC05G31250D	BNAC05G31900D	BNAC05G33000D	BNAC05G35340D	BNAC05G35740D	BNAC05G36670D	BNAC05G37170D	BNAC05G37270D	BNAC05G37870D	BNAC05G38290D	BNAC05G39340D	BNAC05G41960D	BNAC05G42530D	BNAC05G47390D	BNAC05G47790D	BNAC05G48220D	BNAC05G50320D	BNAC05G51240D	BNAC06G03010D	BNAC06G04810D	BNAC06G06880D	BNAC06G07190D	BNAC06G07990D	BNAC06G11680D	BNAC06G13770D	BNAC06G13850D	BNAC06G15560D	BNAC06G18340D	BNAC06G18960D	BNAC06G23560D	BNAC06G25590D	BNAC06G28670D	BNAC06G29960D	BNAC06G30370D	BNAC06G30940D	BNAC06G31020D	BNAC06G31040D	BNAC06G33200D	BNAC06G33910D	BNAC06G37480D	BNAC06G39440D	BNAC06G39650D	BNAC06G40820D	BNAC06G43330D	BNAC06G43370D	BNAC07G03240D	BNAC07G07100D	BNAC07G07950D	BNAC07G09260D	BNAC07G11830D	BNAC07G17450D	BNAC07G21810D	BNAC07G23020D	BNAC07G23190D	BNAC07G23260D	BNAC07G23630D	BNAC07G25040D	BNAC07G26690D	BNAC07G28030D	BNAC07G28380D	BNAC07G28450D	BNAC07G29980D	BNAC07G30150D	BNAC07G32150D	BNAC07G33820D	BNAC07G36370D	BNAC07G39350D	BNAC07G40420D	BNAC07G42560D	BNAC07G42790D	BNAC07G44160D	BNAC07G45580D	BNAC07G48850D	BNAC07G50220D	BNAC07G50630D	BNAC08G00430D	BNAC08G00710D	BNAC08G02680D	BNAC08G04260D	BNAC08G04270D	BNAC08G06560D	BNAC08G07900D	BNAC08G08820D	BNAC08G09220D	BNAC08G10450D	BNAC08G13120D	BNAC08G15830D	BNAC08G18340D	BNAC08G20430D	BNAC08G20590D	BNAC08G20700D	BNAC08G21600D	BNAC08G24180D	BNAC08G24280D	BNAC08G26890D	BNAC08G27720D	BNAC08G28210D	BNAC08G32790D	BNAC08G32900D	BNAC08G32950D	BNAC08G33140D	BNAC08G33650D	BNAC08G33930D	BNAC08G34280D	BNAC08G34910D	BNAC08G39170D	BNAC08G39250D	BNAC08G41120D	BNAC08G41380D	BNAC08G42870D	BNAC08G43300D	BNAC08G45920D	BNAC08G47620D	BNAC09G00460D	BNAC09G00970D	BNAC09G01410D	BNAC09G03780D	BNAC09G05340D	BNAC09G05550D	BNAC09G06120D	BNAC09G07370D	BNAC09G10320D	BNAC09G10720D	BNAC09G13020D	BNAC09G14010D	BNAC09G14600D	BNAC09G16350D	BNAC09G17730D	BNAC09G18750D	BNAC09G20030D	BNAC09G21430D	BNAC09G23710D	BNAC09G24700D	BNAC09G24750D	BNAC09G28120D	BNAC09G28370D	BNAC09G28660D	BNAC09G29910D	BNAC09G31000D	BNAC09G32360D	BNAC09G34600D	BNAC09G36360D	BNAC09G37550D	BNAC09G38340D	BNAC09G40460D	BNAC09G41750D	BNAC09G41800D	BNAC09G41890D	BNAC09G43720D	BNAC09G44050D	BNAC09G44690D	BNAC09G46840D	BNAC09G48370D	BNAC09G49130D	BNAC09G49780D	BNAC09G50550D	BNAC09G53000D	BNAC09G53700D	BNAC09G54100D	BNACNNG02280D	BNACNNG02840D	BNACNNG06920D	BNACNNG09950D	BNACNNG10340D	BNACNNG10680D	BNACNNG11850D	BNACNNG18280D	BNACNNG19970D	BNACNNG20870D	BNACNNG21620D	BNACNNG30610D	BNACNNG32650D	BNACNNG33990D	BNACNNG35300D	BNACNNG35770D	BNACNNG36430D	BNACNNG36550D	BNACNNG36700D	BNACNNG36880D	BNACNNG39170D	BNACNNG41450D	BNACNNG42860D	BNACNNG46190D	BNACNNG51120D	BNACNNG54420D	BNACNNG57420D	BNACNNG59300D	BNACNNG59530D	BNACNNG61970D	BNACNNG63360D	BNACNNG64550D	BNACNNG65930D	BNACNNG67930D	BNACNNG67980D	BNACNNG68590D	BNACNNG78440D
mat9_1_9_3	GO:0005739	mitochondrion	512	5680	8901	100836	0.016717554439180136	BNAA01G00170D	BNAA01G00190D	BNAA01G02400D	BNAA01G02880D	BNAA01G04850D	BNAA01G06310D	BNAA01G08290D	BNAA01G09640D	BNAA01G10290D	BNAA01G11060D	BNAA01G11680D	BNAA01G15450D	BNAA01G15510D	BNAA01G16070D	BNAA01G16890D	BNAA01G17760D	BNAA01G18570D	BNAA01G24070D	BNAA01G26000D	BNAA01G27520D	BNAA01G27650D	BNAA01G28140D	BNAA01G33880D	BNAA02G00790D	BNAA02G01210D	BNAA02G01980D	BNAA02G02120D	BNAA02G03290D	BNAA02G03330D	BNAA02G05460D	BNAA02G05770D	BNAA02G10410D	BNAA02G12050D	BNAA02G13210D	BNAA02G20830D	BNAA02G20880D	BNAA02G21540D	BNAA02G27130D	BNAA02G27690D	BNAA02G28240D	BNAA02G30540D	BNAA02G31950D	BNAA03G01680D	BNAA03G02460D	BNAA03G03520D	BNAA03G04460D	BNAA03G04970D	BNAA03G06260D	BNAA03G07070D	BNAA03G07080D	BNAA03G08450D	BNAA03G10570D	BNAA03G12120D	BNAA03G12530D	BNAA03G13110D	BNAA03G13490D	BNAA03G20430D	BNAA03G20770D	BNAA03G23470D	BNAA03G23560D	BNAA03G28060D	BNAA03G29260D	BNAA03G31460D	BNAA03G31870D	BNAA03G32840D	BNAA03G34020D	BNAA03G34340D	BNAA03G37710D	BNAA03G37720D	BNAA03G37970D	BNAA03G45230D	BNAA03G45280D	BNAA03G46330D	BNAA03G47160D	BNAA03G47170D	BNAA03G48750D	BNAA03G51270D	BNAA03G53040D	BNAA03G53060D	BNAA03G59380D	BNAA04G01910D	BNAA04G02770D	BNAA04G03280D	BNAA04G05910D	BNAA04G10270D	BNAA04G10520D	BNAA04G15180D	BNAA04G17820D	BNAA04G17950D	BNAA04G25980D	BNAA04G26380D	BNAA04G27460D	BNAA05G07020D	BNAA05G11960D	BNAA05G11980D	BNAA05G14000D	BNAA05G18280D	BNAA05G18750D	BNAA05G18910D	BNAA05G21320D	BNAA05G23490D	BNAA05G23520D	BNAA05G25130D	BNAA05G27880D	BNAA05G28540D	BNAA05G31240D	BNAA05G32320D	BNAA05G32400D	BNAA05G32830D	BNAA05G34150D	BNAA06G00990D	BNAA06G04440D	BNAA06G04460D	BNAA06G04600D	BNAA06G05270D	BNAA06G08860D	BNAA06G10210D	BNAA06G11660D	BNAA06G14520D	BNAA06G16370D	BNAA06G17810D	BNAA06G20850D	BNAA06G22290D	BNAA06G24470D	BNAA06G24700D	BNAA06G25970D	BNAA06G26460D	BNAA06G28390D	BNAA06G28840D	BNAA06G29480D	BNAA06G33120D	BNAA06G33300D	BNAA06G33660D	BNAA06G34630D	BNAA06G34720D	BNAA06G35430D	BNAA06G37310D	BNAA06G37470D	BNAA06G38070D	BNAA06G39440D	BNAA06G40840D	BNAA07G03140D	BNAA07G03960D	BNAA07G04130D	BNAA07G04470D	BNAA07G05160D	BNAA07G09100D	BNAA07G18440D	BNAA07G20350D	BNAA07G20700D	BNAA07G21660D	BNAA07G27110D	BNAA07G29220D	BNAA07G31830D	BNAA07G33990D	BNAA07G34910D	BNAA07G35600D	BNAA07G36120D	BNAA07G36260D	BNAA07G37630D	BNAA08G01230D	BNAA08G01380D	BNAA08G02130D	BNAA08G02470D	BNAA08G03230D	BNAA08G03890D	BNAA08G06260D	BNAA08G07880D	BNAA08G12460D	BNAA08G13370D	BNAA08G14870D	BNAA08G15470D	BNAA08G15820D	BNAA08G15870D	BNAA08G15940D	BNAA08G18190D	BNAA08G18980D	BNAA08G19340D	BNAA08G24460D	BNAA08G24590D	BNAA08G25020D	BNAA08G25860D	BNAA08G26910D	BNAA08G27480D	BNAA08G29050D	BNAA08G31120D	BNAA08G31240D	BNAA09G00140D	BNAA09G03970D	BNAA09G05640D	BNAA09G10620D	BNAA09G10760D	BNAA09G12120D	BNAA09G15570D	BNAA09G15970D	BNAA09G17390D	BNAA09G20970D	BNAA09G23310D	BNAA09G23680D	BNAA09G26010D	BNAA09G26150D	BNAA09G26230D	BNAA09G27940D	BNAA09G28490D	BNAA09G31560D	BNAA09G31710D	BNAA09G32600D	BNAA09G33140D	BNAA09G33980D	BNAA09G34030D	BNAA09G34110D	BNAA09G35730D	BNAA09G38610D	BNAA09G40840D	BNAA09G41870D	BNAA09G47750D	BNAA09G49310D	BNAA09G50050D	BNAA09G54160D	BNAA10G00670D	BNAA10G00940D	BNAA10G01700D	BNAA10G04140D	BNAA10G04380D	BNAA10G05880D	BNAA10G06910D	BNAA10G08850D	BNAA10G12020D	BNAA10G16740D	BNAA10G19090D	BNAA10G19230D	BNAA10G20220D	BNAA10G20240D	BNAA10G20250D	BNAA10G20440D	BNAA10G20570D	BNAA10G21150D	BNAA10G25030D	BNAA10G26060D	BNAA10G26910D	BNAA10G26950D	BNAA10G26990D	BNAA10G29610D	BNAANNG05630D	BNAANNG08610D	BNAANNG10610D	BNAANNG13020D	BNAANNG15100D	BNAANNG19330D	BNAANNG21360D	BNAANNG22790D	BNAANNG25580D	BNAANNG25600D	BNAANNG36320D	BNAANNG37550D	BNAANNG40200D	BNAC01G01090D	BNAC01G01110D	BNAC01G03660D	BNAC01G04140D	BNAC01G06390D	BNAC01G07560D	BNAC01G09840D	BNAC01G11300D	BNAC01G12560D	BNAC01G13230D	BNAC01G14890D	BNAC01G18350D	BNAC01G18430D	BNAC01G19160D	BNAC01G20630D	BNAC01G21050D	BNAC01G22470D	BNAC01G31110D	BNAC01G33240D	BNAC01G35180D	BNAC01G40390D	BNAC01G41290D	BNAC01G43040D	BNAC01G44090D	BNAC01G44350D	BNAC02G04310D	BNAC02G05120D	BNAC02G05290D	BNAC02G06910D	BNAC02G06950D	BNAC02G08450D	BNAC02G09320D	BNAC02G14530D	BNAC02G16510D	BNAC02G26810D	BNAC02G28560D	BNAC02G33700D	BNAC02G35800D	BNAC02G38910D	BNAC02G45890D	BNAC02G46750D	BNAC02G48630D	BNAC03G02230D	BNAC03G03470D	BNAC03G05010D	BNAC03G06000D	BNAC03G06570D	BNAC03G08060D	BNAC03G08970D	BNAC03G08980D	BNAC03G09460D	BNAC03G10770D	BNAC03G13470D	BNAC03G15410D	BNAC03G16370D	BNAC03G24820D	BNAC03G27800D	BNAC03G27950D	BNAC03G33090D	BNAC03G34460D	BNAC03G36870D	BNAC03G37960D	BNAC03G39470D	BNAC03G39780D	BNAC03G45000D	BNAC03G47460D	BNAC03G49770D	BNAC03G51450D	BNAC03G53240D	BNAC03G56950D	BNAC03G57510D	BNAC03G57680D	BNAC03G58870D	BNAC03G61110D	BNAC03G61170D	BNAC03G61220D	BNAC03G61740D	BNAC03G62580D	BNAC03G67590D	BNAC03G68310D	BNAC03G68660D	BNAC03G69060D	BNAC03G71600D	BNAC03G73430D	BNAC03G74220D	BNAC03G74230D	BNAC03G78180D	BNAC04G07830D	BNAC04G14340D	BNAC04G14350D	BNAC04G18190D	BNAC04G21530D	BNAC04G23500D	BNAC04G24850D	BNAC04G25170D	BNAC04G28530D	BNAC04G32520D	BNAC04G32790D	BNAC04G38130D	BNAC04G41560D	BNAC04G50050D	BNAC04G50420D	BNAC05G00740D	BNAC05G01060D	BNAC05G01730D	BNAC05G04270D	BNAC05G04620D	BNAC05G05630D	BNAC05G05660D	BNAC05G05790D	BNAC05G06700D	BNAC05G10180D	BNAC05G11870D	BNAC05G13510D	BNAC05G15990D	BNAC05G20700D	BNAC05G21290D	BNAC05G22190D	BNAC05G23170D	BNAC05G23260D	BNAC05G23530D	BNAC05G27870D	BNAC05G31730D	BNAC05G31920D	BNAC05G34280D	BNAC05G37190D	BNAC05G37220D	BNAC05G39310D	BNAC05G42070D	BNAC05G42860D	BNAC05G45780D	BNAC05G47060D	BNAC05G48130D	BNAC05G48550D	BNAC05G49310D	BNAC06G00560D	BNAC06G05390D	BNAC06G07980D	BNAC06G10610D	BNAC06G14840D	BNAC06G17460D	BNAC06G19840D	BNAC06G20570D	BNAC06G21290D	BNAC06G22580D	BNAC06G30020D	BNAC06G32380D	BNAC06G35710D	BNAC06G38640D	BNAC06G39840D	BNAC06G40530D	BNAC06G41500D	BNAC07G02410D	BNAC07G04020D	BNAC07G04380D	BNAC07G04770D	BNAC07G05100D	BNAC07G06160D	BNAC07G12830D	BNAC07G18510D	BNAC07G20330D	BNAC07G21010D	BNAC07G21170D	BNAC07G22560D	BNAC07G23030D	BNAC07G23280D	BNAC07G27250D	BNAC07G27840D	BNAC07G28450D	BNAC07G28780D	BNAC07G30500D	BNAC07G37190D	BNAC07G37260D	BNAC07G39360D	BNAC07G39370D	BNAC07G43110D	BNAC07G45220D	BNAC07G45260D	BNAC07G47560D	BNAC07G47720D	BNAC07G50460D	BNAC08G02680D	BNAC08G03550D	BNAC08G04580D	BNAC08G06690D	BNAC08G09080D	BNAC08G13570D	BNAC08G14140D	BNAC08G15230D	BNAC08G15750D	BNAC08G19010D	BNAC08G20390D	BNAC08G22290D	BNAC08G22550D	BNAC08G23470D	BNAC08G23930D	BNAC08G24770D	BNAC08G24950D	BNAC08G25040D	BNAC08G27220D	BNAC08G30760D	BNAC08G31410D	BNAC08G33350D	BNAC08G34360D	BNAC08G38120D	BNAC08G44630D	BNAC08G45480D	BNAC08G46280D	BNAC08G47620D	BNAC08G49610D	BNAC09G05200D	BNAC09G10910D	BNAC09G12090D	BNAC09G16750D	BNAC09G18140D	BNAC09G23010D	BNAC09G27240D	BNAC09G33710D	BNAC09G35300D	BNAC09G39850D	BNAC09G42780D	BNAC09G42920D	BNAC09G44030D	BNAC09G44050D	BNAC09G44060D	BNAC09G44470D	BNAC09G44580D	BNAC09G45280D	BNAC09G49950D	BNAC09G51570D	BNACNNG01950D	BNACNNG03210D	BNACNNG03260D	BNACNNG03310D	BNACNNG04760D	BNACNNG06200D	BNACNNG06280D	BNACNNG10340D	BNACNNG13340D	BNACNNG14920D	BNACNNG20020D	BNACNNG21930D	BNACNNG22170D	BNACNNG24980D	BNACNNG26030D	BNACNNG26810D	BNACNNG36110D	BNACNNG41200D	BNACNNG42960D	BNACNNG43020D	BNACNNG44040D	BNACNNG47150D	BNACNNG58300D	BNACNNG67730D	BNACNNG69400D	BNACNNG71730D
mat9_1_9_3	GO:0005740	mitochondrial envelope	4	5680	69	100836	0.20099512255672336	BNAA04G17950D	BNAA09G33140D	BNAC04G41560D	BNAC08G23930D
mat9_1_9_3	GO:0005742	mitochondrial outer membrane translocase complex	2	5680	31	100836	0.27465541162688206	BNAA04G11290D	BNACNNG11090D
mat9_1_9_3	GO:0005744	mitochondrial inner membrane presequence translocase complex	6	5680	87	100836	0.14733831831730135	BNAA01G17620D	BNAA06G33660D	BNAA08G22680D	BNAC01G21960D	BNAC07G22560D	BNAC08G17890D
mat9_1_9_3	GO:0005750	mitochondrial respiratory chain complex III	6	5680	63	100836	0.07967275883756313	BNAA05G34150D	BNAA09G33140D	BNAA10G25030D	BNAC05G48550D	BNAC08G23930D	BNAC09G49950D
mat9_1_9_3	GO:0005759	mitochondrial matrix	20	5680	352	100836	0.09155942213105149	BNAA01G00170D	BNAA01G00190D	BNAA01G16360D	BNAA02G12050D	BNAA03G12120D	BNAA03G13490D	BNAA03G20770D	BNAA05G34150D	BNAA06G28390D	BNAA08G15870D	BNAC01G01090D	BNAC01G01110D	BNAC01G19510D	BNAC02G16510D	BNAC03G16370D	BNAC03G24820D	BNAC03G61170D	BNAC03G71600D	BNAC05G48550D	BNAC07G28450D
mat9_1_9_3	GO:0005768	endosome	64	5680	1082	100836	0.047636166862200596	BNAA01G03240D	BNAA01G25340D	BNAA01G28140D	BNAA01G33700D	BNAA02G02390D	BNAA02G09410D	BNAA02G31900D	BNAA03G03520D	BNAA03G11910D	BNAA03G37710D	BNAA03G52520D	BNAA03G53270D	BNAA03G55200D	BNAA03G56050D	BNAA04G16460D	BNAA05G10490D	BNAA05G22060D	BNAA05G23490D	BNAA06G05910D	BNAA06G08860D	BNAA06G15610D	BNAA06G36230D	BNAA07G07300D	BNAA07G22270D	BNAA08G01890D	BNAA09G00140D	BNAA09G11630D	BNAA09G13320D	BNAA09G49470D	BNAA10G15060D	BNAANNG19820D	BNAANNG30840D	BNAC01G04500D	BNAC01G32230D	BNAC01G40230D	BNAC01G44350D	BNAC02G05850D	BNAC02G13520D	BNAC02G48560D	BNAC03G02050D	BNAC03G05010D	BNAC03G10230D	BNAC03G14640D	BNAC03G74220D	BNAC03G77880D	BNAC04G11490D	BNAC04G15680D	BNAC05G07470D	BNAC05G10180D	BNAC05G35340D	BNAC05G37190D	BNAC05G41130D	BNAC06G23080D	BNAC07G08940D	BNAC07G17730D	BNAC07G44250D	BNAC07G45560D	BNAC08G21320D	BNAC08G45320D	BNAC09G11070D	BNAC09G13600D	BNAC09G54140D	BNACNNG01950D	BNACNNG64390D
mat9_1_9_3	GO:0005771	multivesicular body	2	5680	27	100836	0.26142844857576036	BNAANNG15590D	BNAC04G54560D
mat9_1_9_3	GO:0005775	vacuolar lumen	2	5680	18	100836	0.1920086489814086	BNAANNG19960D	BNAC04G29980D
mat9_1_9_3	GO:0005778	peroxisomal membrane	12	5680	193	100836	0.11130515171477699	BNAA02G15610D	BNAA03G48810D	BNAA04G26380D	BNAA06G17400D	BNAA06G22290D	BNAA09G26010D	BNAC02G20800D	BNAC03G51450D	BNAC04G50420D	BNAC05G23530D	BNAC07G40970D	BNACNNG15230D
mat9_1_9_3	GO:0005779	integral component of peroxisomal membrane	4	5680	31	100836	0.0661996858593195	BNAA04G26380D	BNAA06G17400D	BNAC04G50420D	BNACNNG15230D
mat9_1_9_3	GO:0005794	Golgi apparatus	248	5680	4198	100836	0.019649765054121558	BNAA01G01150D	BNAA01G03240D	BNAA01G10940D	BNAA01G11060D	BNAA01G13470D	BNAA01G15000D	BNAA01G24840D	BNAA01G25340D	BNAA01G26600D	BNAA01G28140D	BNAA01G30130D	BNAA01G33700D	BNAA02G01970D	BNAA02G02390D	BNAA02G07910D	BNAA02G09410D	BNAA02G17010D	BNAA02G20450D	BNAA02G24330D	BNAA02G29190D	BNAA02G31900D	BNAA02G35320D	BNAA03G03520D	BNAA03G04910D	BNAA03G05870D	BNAA03G07680D	BNAA03G07830D	BNAA03G08500D	BNAA03G10790D	BNAA03G17730D	BNAA03G29890D	BNAA03G32140D	BNAA03G34210D	BNAA03G34970D	BNAA03G37710D	BNAA03G46270D	BNAA03G46980D	BNAA03G51220D	BNAA03G53270D	BNAA03G55200D	BNAA03G56050D	BNAA03G58730D	BNAA04G11990D	BNAA04G16460D	BNAA04G28960D	BNAA05G05070D	BNAA05G09030D	BNAA05G10500D	BNAA05G14990D	BNAA05G16850D	BNAA05G23490D	BNAA05G27720D	BNAA05G32370D	BNAA06G04360D	BNAA06G05910D	BNAA06G07320D	BNAA06G08860D	BNAA06G10560D	BNAA06G15610D	BNAA06G16160D	BNAA06G21680D	BNAA06G22670D	BNAA06G23460D	BNAA06G27600D	BNAA06G30750D	BNAA06G32840D	BNAA06G36230D	BNAA06G38190D	BNAA06G40960D	BNAA07G05160D	BNAA07G07300D	BNAA07G14250D	BNAA07G15740D	BNAA07G17260D	BNAA07G21790D	BNAA07G22270D	BNAA07G27390D	BNAA07G35600D	BNAA08G01890D	BNAA08G05300D	BNAA08G08240D	BNAA08G14670D	BNAA08G18280D	BNAA08G18870D	BNAA08G21490D	BNAA08G22390D	BNAA08G24090D	BNAA08G25020D	BNAA09G00140D	BNAA09G06990D	BNAA09G11630D	BNAA09G12500D	BNAA09G12900D	BNAA09G12960D	BNAA09G13320D	BNAA09G18080D	BNAA09G34920D	BNAA09G40060D	BNAA09G41290D	BNAA09G43390D	BNAA09G45850D	BNAA09G48600D	BNAA09G49470D	BNAA09G53230D	BNAA09G54680D	BNAA09G56930D	BNAA10G00400D	BNAA10G01360D	BNAA10G05370D	BNAA10G08440D	BNAA10G14900D	BNAA10G15060D	BNAA10G15890D	BNAA10G21310D	BNAA10G23860D	BNAA10G26600D	BNAANNG03750D	BNAANNG10090D	BNAANNG10900D	BNAANNG19820D	BNAANNG23210D	BNAANNG27210D	BNAANNG30840D	BNAANNG33870D	BNAC01G04500D	BNAC01G12430D	BNAC01G12560D	BNAC01G15670D	BNAC01G17710D	BNAC01G32230D	BNAC01G38080D	BNAC01G40230D	BNAC01G43920D	BNAC01G44350D	BNAC01G44720D	BNAC02G05110D	BNAC02G05850D	BNAC02G11000D	BNAC02G11470D	BNAC02G13520D	BNAC02G28020D	BNAC02G32080D	BNAC02G37230D	BNAC02G48560D	BNAC03G02050D	BNAC03G05010D	BNAC03G06510D	BNAC03G09690D	BNAC03G09860D	BNAC03G10230D	BNAC03G10830D	BNAC03G13470D	BNAC03G21250D	BNAC03G35120D	BNAC03G37420D	BNAC03G39660D	BNAC03G49700D	BNAC03G50950D	BNAC03G51850D	BNAC03G58000D	BNAC03G58730D	BNAC03G73830D	BNAC03G74220D	BNAC03G76900D	BNAC03G77880D	BNAC04G04460D	BNAC04G11500D	BNAC04G15260D	BNAC04G15680D	BNAC04G33700D	BNAC04G43040D	BNAC05G00470D	BNAC05G01400D	BNAC05G05530D	BNAC05G07470D	BNAC05G10180D	BNAC05G10380D	BNAC05G12110D	BNAC05G29650D	BNAC05G37190D	BNAC05G41130D	BNAC05G41890D	BNAC06G08460D	BNAC06G09520D	BNAC06G14040D	BNAC06G22500D	BNAC06G23080D	BNAC06G30370D	BNAC06G40530D	BNAC07G08940D	BNAC07G17730D	BNAC07G18010D	BNAC07G23630D	BNAC07G25880D	BNAC07G29450D	BNAC07G38430D	BNAC07G38540D	BNAC07G39160D	BNAC07G42390D	BNAC07G43050D	BNAC07G45560D	BNAC08G09550D	BNAC08G10940D	BNAC08G11710D	BNAC08G15230D	BNAC08G16010D	BNAC08G18340D	BNAC08G19660D	BNAC08G20810D	BNAC08G21320D	BNAC08G21610D	BNAC08G22800D	BNAC08G26130D	BNAC08G32420D	BNAC08G33880D	BNAC08G36000D	BNAC08G39460D	BNAC08G39920D	BNAC08G42860D	BNAC08G45320D	BNAC09G06600D	BNAC09G11070D	BNAC09G12880D	BNAC09G13600D	BNAC09G14600D	BNAC09G19520D	BNAC09G30930D	BNAC09G37270D	BNAC09G38440D	BNAC09G41630D	BNAC09G45430D	BNAC09G48600D	BNAC09G54140D	BNACNNG01950D	BNACNNG02840D	BNACNNG06250D	BNACNNG07470D	BNACNNG08250D	BNACNNG18130D	BNACNNG21930D	BNACNNG22570D	BNACNNG33710D	BNACNNG43030D	BNACNNG43650D	BNACNNG52270D	BNACNNG53540D	BNACNNG54050D	BNACNNG64390D
mat9_1_9_3	GO:0005797	Golgi medial cisterna	2	5680	31	100836	0.27465541162688206	BNAA06G10560D	BNAC05G12110D
mat9_1_9_3	GO:0005802	trans-Golgi network	61	5680	1003	100836	0.04387489235581263	BNAA01G03240D	BNAA01G25340D	BNAA01G28140D	BNAA01G33700D	BNAA02G02390D	BNAA02G09410D	BNAA02G31900D	BNAA03G03520D	BNAA03G11910D	BNAA03G37710D	BNAA03G53270D	BNAA03G55200D	BNAA03G56050D	BNAA04G16460D	BNAA05G23490D	BNAA05G27280D	BNAA06G05910D	BNAA06G08860D	BNAA06G15610D	BNAA06G36230D	BNAA07G07300D	BNAA07G22270D	BNAA08G01890D	BNAA08G18280D	BNAA09G00140D	BNAA09G11630D	BNAA09G13320D	BNAA09G38010D	BNAA10G15060D	BNAANNG19820D	BNAANNG30840D	BNAC01G04500D	BNAC01G32230D	BNAC01G40230D	BNAC01G44350D	BNAC02G05850D	BNAC02G13520D	BNAC02G48560D	BNAC03G02050D	BNAC03G05010D	BNAC03G10230D	BNAC03G14640D	BNAC03G58730D	BNAC03G74220D	BNAC03G77880D	BNAC04G15680D	BNAC05G07470D	BNAC05G10180D	BNAC05G37190D	BNAC05G41130D	BNAC05G41390D	BNAC06G23080D	BNAC07G08940D	BNAC07G17730D	BNAC07G45560D	BNAC08G21320D	BNAC09G11070D	BNAC09G13600D	BNAC09G54140D	BNACNNG01950D	BNACNNG64390D
mat9_1_9_3	GO:0005811	lipid particle	4	5680	29	100836	0.05611094797028156	BNAA01G15860D	BNAA10G03530D	BNAC01G18950D	BNAC05G03910D
mat9_1_9_3	GO:0005813	centrosome	10	5680	57	100836	9.072040470277554E-4	BNAA01G12740D	BNAA02G19880D	BNAA04G25600D	BNAA09G33980D	BNAA09G41690D	BNAC01G14470D	BNAC02G23240D	BNAC04G49500D	BNAC08G24770D	BNAC08G34280D
mat9_1_9_3	GO:0005815	microtubule organizing center	4	5680	18	100836	0.013674929041486593	BNAA06G21940D	BNAA07G16590D	BNAC03G74810D	BNAC06G15560D
mat9_1_9_3	GO:0005816	spindle pole body	4	5680	19	100836	0.01634638118513569	BNAA02G19880D	BNAA09G33980D	BNAC02G23240D	BNAC08G24770D
mat9_1_9_3	GO:0005819	spindle	18	5680	225	100836	0.03390213844331069	BNAA01G34880D	BNAA03G27700D	BNAA03G41260D	BNAA04G01440D	BNAA05G08380D	BNAA06G21940D	BNAA07G15150D	BNAA09G05950D	BNAA09G33980D	BNAC01G09180D	BNAC03G32710D	BNAC03G74810D	BNAC04G09450D	BNAC06G13180D	BNAC07G32150D	BNAC08G24770D	BNAC09G05540D	BNACNNG61970D
mat9_1_9_3	GO:0005828	kinetochore microtubule	2	5680	20	100836	0.2123405037818215	BNAA10G24540D	BNAC09G49430D
mat9_1_9_3	GO:0005834	heterotrimeric G-protein complex	28	5680	269	100836	7.300105417390721E-4	BNAA01G26980D	BNAA02G10250D	BNAA03G32780D	BNAA03G40790D	BNAA03G49270D	BNAA03G54840D	BNAA04G13660D	BNAA05G14710D	BNAA06G03480D	BNAA07G15620D	BNAA08G00370D	BNAA09G40460D	BNAA09G40680D	BNAANNG00340D	BNAC01G34460D	BNAC02G03540D	BNAC03G00750D	BNAC03G37880D	BNAC03G70710D	BNAC04G35930D	BNAC06G02280D	BNAC06G10100D	BNAC06G13850D	BNAC07G31740D	BNAC07G41300D	BNAC08G32900D	BNAC08G33140D	BNACNNG59300D
mat9_1_9_3	GO:0005845	mRNA cap binding complex	2	5680	18	100836	0.1920086489814086	BNAA05G20260D	BNAC05G32210D
mat9_1_9_3	GO:0005851	eukaryotic translation initiation factor 2B complex	4	5680	27	100836	0.046556391640312354	BNAA07G04420D	BNAA08G02900D	BNAC08G03150D	BNACNNG67980D
mat9_1_9_3	GO:0005871	kinesin complex	12	5680	163	100836	0.07809196111320732	BNAA03G35600D	BNAA05G00450D	BNAA05G26990D	BNAA08G16790D	BNAA09G08180D	BNAA09G34700D	BNAC03G41430D	BNAC03G60320D	BNAC04G51910D	BNAC05G41050D	BNAC08G25660D	BNAC09G08380D
mat9_1_9_3	GO:0005874	microtubule	32	5680	523	100836	0.06498085686868142	BNAA01G11630D	BNAA01G12740D	BNAA01G13110D	BNAA02G09160D	BNAA03G27700D	BNAA03G35600D	BNAA05G00450D	BNAA05G08380D	BNAA05G26990D	BNAA06G21940D	BNAA06G28420D	BNAA07G15150D	BNAA08G16790D	BNAA09G05950D	BNAA09G34700D	BNAA09G45420D	BNAC01G13160D	BNAC01G14470D	BNAC02G13190D	BNAC03G32710D	BNAC03G41430D	BNAC03G60320D	BNAC03G74810D	BNAC04G09450D	BNAC04G51910D	BNAC05G41050D	BNAC06G13180D	BNAC07G28380D	BNAC08G25660D	BNAC08G39250D	BNAC09G05540D	BNACNNG42090D
mat9_1_9_3	GO:0005875	microtubule associated complex	6	5680	74	100836	0.11482708156471026	BNAA01G16380D	BNAA05G23570D	BNAA09G30020D	BNAC01G19530D	BNAC05G18530D	BNAC05G37270D
mat9_1_9_3	GO:0005876	spindle microtubule	8	5680	44	100836	0.0022233270835082296	BNAA06G02620D	BNAA06G30690D	BNAA09G02750D	BNAA09G19400D	BNAC06G03920D	BNAC07G49140D	BNAC09G02210D	BNAC09G22080D
mat9_1_9_3	GO:0005880	nuclear microtubule	4	5680	29	100836	0.05611094797028156	BNAA04G25600D	BNAA09G41690D	BNAC04G49500D	BNAC08G34280D
mat9_1_9_3	GO:0005881	cytoplasmic microtubule	2	5680	11	100836	0.10356413147439743	BNAA09G17180D	BNAC09G18360D
mat9_1_9_3	GO:0005886	plasma membrane	832	5680	14223	100836	0.007472938476058198	BNAA01G00070D	BNAA01G00170D	BNAA01G02210D	BNAA01G02670D	BNAA01G03540D	BNAA01G03770D	BNAA01G04200D	BNAA01G06670D	BNAA01G08250D	BNAA01G11060D	BNAA01G11310D	BNAA01G12730D	BNAA01G13470D	BNAA01G13540D	BNAA01G14180D	BNAA01G14360D	BNAA01G15010D	BNAA01G16330D	BNAA01G16410D	BNAA01G16530D	BNAA01G16790D	BNAA01G19300D	BNAA01G19500D	BNAA01G21230D	BNAA01G21370D	BNAA01G22760D	BNAA01G22790D	BNAA01G23510D	BNAA01G23700D	BNAA01G24840D	BNAA01G25250D	BNAA01G25310D	BNAA01G25340D	BNAA01G25910D	BNAA01G29190D	BNAA01G30420D	BNAA01G32040D	BNAA01G33400D	BNAA01G34350D	BNAA01G34880D	BNAA02G01440D	BNAA02G01800D	BNAA02G02270D	BNAA02G03330D	BNAA02G04630D	BNAA02G09580D	BNAA02G09680D	BNAA02G10270D	BNAA02G10630D	BNAA02G11760D	BNAA02G12680D	BNAA02G12780D	BNAA02G13640D	BNAA02G15610D	BNAA02G15680D	BNAA02G15810D	BNAA02G16080D	BNAA02G17730D	BNAA02G19510D	BNAA02G21050D	BNAA02G21960D	BNAA02G22250D	BNAA02G22360D	BNAA02G22370D	BNAA02G23490D	BNAA02G24240D	BNAA02G26510D	BNAA02G27550D	BNAA02G28890D	BNAA02G29430D	BNAA02G32190D	BNAA02G33340D	BNAA02G35610D	BNAA02G36050D	BNAA03G00070D	BNAA03G02900D	BNAA03G03000D	BNAA03G04470D	BNAA03G07830D	BNAA03G08320D	BNAA03G08360D	BNAA03G09050D	BNAA03G09820D	BNAA03G10070D	BNAA03G10790D	BNAA03G11370D	BNAA03G11760D	BNAA03G12270D	BNAA03G18410D	BNAA03G18640D	BNAA03G19350D	BNAA03G21920D	BNAA03G22010D	BNAA03G22290D	BNAA03G22880D	BNAA03G23350D	BNAA03G24260D	BNAA03G24670D	BNAA03G24700D	BNAA03G25860D	BNAA03G29780D	BNAA03G29890D	BNAA03G31700D	BNAA03G32350D	BNAA03G33570D	BNAA03G33700D	BNAA03G34680D	BNAA03G34960D	BNAA03G34970D	BNAA03G35490D	BNAA03G36370D	BNAA03G40260D	BNAA03G40780D	BNAA03G42260D	BNAA03G42430D	BNAA03G43740D	BNAA03G44130D	BNAA03G44320D	BNAA03G45230D	BNAA03G45760D	BNAA03G45970D	BNAA03G47060D	BNAA03G48810D	BNAA03G48940D	BNAA03G50130D	BNAA03G52520D	BNAA03G52640D	BNAA03G53270D	BNAA03G53450D	BNAA03G55200D	BNAA03G55550D	BNAA03G56710D	BNAA03G57840D	BNAA04G01440D	BNAA04G01950D	BNAA04G02740D	BNAA04G08990D	BNAA04G10600D	BNAA04G10630D	BNAA04G10840D	BNAA04G11990D	BNAA04G12520D	BNAA04G13660D	BNAA04G15190D	BNAA04G16690D	BNAA04G17140D	BNAA04G17470D	BNAA04G19520D	BNAA04G20000D	BNAA04G21900D	BNAA04G22060D	BNAA04G22340D	BNAA04G22400D	BNAA04G22580D	BNAA04G22760D	BNAA04G25210D	BNAA04G25230D	BNAA04G26130D	BNAA04G26720D	BNAA04G27340D	BNAA04G29600D	BNAA05G00530D	BNAA05G02500D	BNAA05G02890D	BNAA05G06730D	BNAA05G07130D	BNAA05G09740D	BNAA05G10100D	BNAA05G10490D	BNAA05G10910D	BNAA05G12250D	BNAA05G12560D	BNAA05G12700D	BNAA05G14540D	BNAA05G14800D	BNAA05G14990D	BNAA05G15380D	BNAA05G17010D	BNAA05G19610D	BNAA05G19830D	BNAA05G21310D	BNAA05G21320D	BNAA05G22550D	BNAA05G22760D	BNAA05G24790D	BNAA05G25150D	BNAA05G27280D	BNAA05G27720D	BNAA05G30520D	BNAA05G32310D	BNAA05G32790D	BNAA05G33670D	BNAA05G33680D	BNAA06G00410D	BNAA06G01340D	BNAA06G03230D	BNAA06G04440D	BNAA06G05180D	BNAA06G07000D	BNAA06G07500D	BNAA06G07520D	BNAA06G09290D	BNAA06G10820D	BNAA06G12370D	BNAA06G15360D	BNAA06G15560D	BNAA06G15610D	BNAA06G16250D	BNAA06G16430D	BNAA06G16940D	BNAA06G17300D	BNAA06G18430D	BNAA06G18600D	BNAA06G22290D	BNAA06G23570D	BNAA06G23810D	BNAA06G25340D	BNAA06G26620D	BNAA06G28860D	BNAA06G29070D	BNAA06G29990D	BNAA06G30750D	BNAA06G31680D	BNAA06G32840D	BNAA06G33660D	BNAA06G34500D	BNAA06G34710D	BNAA06G36230D	BNAA06G36370D	BNAA06G36770D	BNAA06G36790D	BNAA06G37310D	BNAA06G37330D	BNAA06G37940D	BNAA06G38010D	BNAA06G38470D	BNAA06G39110D	BNAA06G39310D	BNAA06G40190D	BNAA07G06670D	BNAA07G07300D	BNAA07G07730D	BNAA07G09220D	BNAA07G10150D	BNAA07G11400D	BNAA07G12490D	BNAA07G13340D	BNAA07G13410D	BNAA07G14110D	BNAA07G14290D	BNAA07G14940D	BNAA07G15700D	BNAA07G15740D	BNAA07G16590D	BNAA07G16720D	BNAA07G17170D	BNAA07G17260D	BNAA07G19700D	BNAA07G21790D	BNAA07G22960D	BNAA07G23220D	BNAA07G23960D	BNAA07G25630D	BNAA07G26020D	BNAA07G26110D	BNAA07G27020D	BNAA07G27390D	BNAA07G28380D	BNAA07G28630D	BNAA07G28740D	BNAA07G29960D	BNAA07G30440D	BNAA07G31710D	BNAA07G32250D	BNAA07G32970D	BNAA07G33580D	BNAA07G35600D	BNAA07G36160D	BNAA07G37650D	BNAA07G37720D	BNAA07G38560D	BNAA08G01010D	BNAA08G01230D	BNAA08G04700D	BNAA08G05680D	BNAA08G05730D	BNAA08G06180D	BNAA08G06260D	BNAA08G08240D	BNAA08G09980D	BNAA08G10090D	BNAA08G11150D	BNAA08G14670D	BNAA08G14870D	BNAA08G15470D	BNAA08G16380D	BNAA08G17210D	BNAA08G18360D	BNAA08G18730D	BNAA08G18750D	BNAA08G21490D	BNAA08G22230D	BNAA08G22730D	BNAA08G23220D	BNAA08G25330D	BNAA08G26710D	BNAA08G26900D	BNAA08G31540D	BNAA08G31590D	BNAA09G02190D	BNAA09G02390D	BNAA09G04270D	BNAA09G04940D	BNAA09G05130D	BNAA09G06990D	BNAA09G07130D	BNAA09G08020D	BNAA09G08180D	BNAA09G08860D	BNAA09G17180D	BNAA09G17630D	BNAA09G18080D	BNAA09G21310D	BNAA09G23640D	BNAA09G23920D	BNAA09G25240D	BNAA09G27940D	BNAA09G28370D	BNAA09G28820D	BNAA09G29180D	BNAA09G32600D	BNAA09G34520D	BNAA09G35330D	BNAA09G35480D	BNAA09G35600D	BNAA09G36190D	BNAA09G36630D	BNAA09G37760D	BNAA09G38390D	BNAA09G40060D	BNAA09G40500D	BNAA09G41420D	BNAA09G41440D	BNAA09G41620D	BNAA09G43390D	BNAA09G43810D	BNAA09G44150D	BNAA09G44590D	BNAA09G44650D	BNAA09G45420D	BNAA09G45450D	BNAA09G46750D	BNAA09G47640D	BNAA09G47690D	BNAA09G48730D	BNAA09G48860D	BNAA09G49470D	BNAA09G51980D	BNAA09G52940D	BNAA09G53940D	BNAA09G55320D	BNAA09G56430D	BNAA09G56930D	BNAA09G57130D	BNAA09G57280D	BNAA10G00160D	BNAA10G00330D	BNAA10G00690D	BNAA10G00910D	BNAA10G02860D	BNAA10G05090D	BNAA10G05370D	BNAA10G06840D	BNAA10G10910D	BNAA10G12600D	BNAA10G13580D	BNAA10G13810D	BNAA10G15030D	BNAA10G15150D	BNAA10G15990D	BNAA10G16050D	BNAA10G16740D	BNAA10G18330D	BNAA10G18350D	BNAA10G23540D	BNAA10G23600D	BNAA10G25480D	BNAA10G26010D	BNAA10G26100D	BNAA10G26300D	BNAA10G27530D	BNAA10G28410D	BNAA10G30230D	BNAANNG00300D	BNAANNG03790D	BNAANNG03880D	BNAANNG04370D	BNAANNG05570D	BNAANNG05800D	BNAANNG07130D	BNAANNG09040D	BNAANNG10900D	BNAANNG13680D	BNAANNG15620D	BNAANNG16300D	BNAANNG17070D	BNAANNG18970D	BNAANNG19960D	BNAANNG22590D	BNAANNG24780D	BNAANNG24980D	BNAANNG25580D	BNAANNG26070D	BNAANNG30840D	BNAANNG33870D	BNAANNG34100D	BNAANNG36980D	BNAANNG39680D	BNAC01G00980D	BNAC01G01090D	BNAC01G03470D	BNAC01G03930D	BNAC01G04520D	BNAC01G04810D	BNAC01G05130D	BNAC01G05650D	BNAC01G08020D	BNAC01G09180D	BNAC01G09800D	BNAC01G12560D	BNAC01G12750D	BNAC01G14460D	BNAC01G14890D	BNAC01G15670D	BNAC01G15760D	BNAC01G16680D	BNAC01G16870D	BNAC01G17730D	BNAC01G19470D	BNAC01G19560D	BNAC01G20120D	BNAC01G20540D	BNAC01G23260D	BNAC01G23480D	BNAC01G26790D	BNAC01G30540D	BNAC01G32140D	BNAC01G32200D	BNAC01G32230D	BNAC01G33100D	BNAC01G36600D	BNAC01G38580D	BNAC01G38950D	BNAC01G39310D	BNAC01G39890D	BNAC01G42220D	BNAC01G43350D	BNAC01G43430D	BNAC01G43540D	BNAC01G44720D	BNAC02G00180D	BNAC02G01650D	BNAC02G03570D	BNAC02G04520D	BNAC02G04930D	BNAC02G05710D	BNAC02G06950D	BNAC02G09300D	BNAC02G14920D	BNAC02G16150D	BNAC02G17120D	BNAC02G17990D	BNAC02G20800D	BNAC02G20900D	BNAC02G21070D	BNAC02G21230D	BNAC02G23840D	BNAC02G24310D	BNAC02G24660D	BNAC02G26360D	BNAC02G29100D	BNAC02G29330D	BNAC02G30270D	BNAC02G30540D	BNAC02G30550D	BNAC02G34690D	BNAC02G35530D	BNAC02G37530D	BNAC02G40870D	BNAC02G44620D	BNAC02G44810D	BNAC02G44910D	BNAC02G44950D	BNAC02G46250D	BNAC02G46490D	BNAC02G47290D	BNAC03G02050D	BNAC03G02860D	BNAC03G04260D	BNAC03G04380D	BNAC03G06010D	BNAC03G09860D	BNAC03G10580D	BNAC03G10630D	BNAC03G11300D	BNAC03G12450D	BNAC03G12730D	BNAC03G14190D	BNAC03G14440D	BNAC03G14900D	BNAC03G21920D	BNAC03G21930D	BNAC03G22140D	BNAC03G23170D	BNAC03G23800D	BNAC03G26220D	BNAC03G26350D	BNAC03G26930D	BNAC03G27600D	BNAC03G28840D	BNAC03G29160D	BNAC03G29210D	BNAC03G30360D	BNAC03G35020D	BNAC03G35120D	BNAC03G37710D	BNAC03G38750D	BNAC03G38870D	BNAC03G41260D	BNAC03G42220D	BNAC03G44530D	BNAC03G47030D	BNAC03G49410D	BNAC03G51450D	BNAC03G52610D	BNAC03G55120D	BNAC03G57050D	BNAC03G58140D	BNAC03G58150D	BNAC03G58600D	BNAC03G59850D	BNAC03G61410D	BNAC03G61740D	BNAC03G62580D	BNAC03G62820D	BNAC03G64510D	BNAC03G64740D	BNAC03G66050D	BNAC03G69900D	BNAC03G73820D	BNAC03G73830D	BNAC03G78180D	BNAC04G02260D	BNAC04G07600D	BNAC04G07940D	BNAC04G11020D	BNAC04G11490D	BNAC04G11590D	BNAC04G12090D	BNAC04G12310D	BNAC04G13950D	BNAC04G14170D	BNAC04G14640D	BNAC04G15190D	BNAC04G15380D	BNAC04G16480D	BNAC04G16650D	BNAC04G22140D	BNAC04G23540D	BNAC04G24880D	BNAC04G29980D	BNAC04G31240D	BNAC04G32870D	BNAC04G32930D	BNAC04G33190D	BNAC04G33700D	BNAC04G35930D	BNAC04G38140D	BNAC04G38770D	BNAC04G40040D	BNAC04G40750D	BNAC04G43910D	BNAC04G44390D	BNAC04G45780D	BNAC04G46100D	BNAC04G46690D	BNAC04G49080D	BNAC04G49100D	BNAC04G51170D	BNAC04G51700D	BNAC04G51990D	BNAC04G52720D	BNAC04G56650D	BNAC04G56690D	BNAC04G56910D	BNAC05G00230D	BNAC05G00420D	BNAC05G00760D	BNAC05G01020D	BNAC05G02740D	BNAC05G05630D	BNAC05G06460D	BNAC05G06950D	BNAC05G08650D	BNAC05G08950D	BNAC05G08970D	BNAC05G10740D	BNAC05G12330D	BNAC05G13970D	BNAC05G16940D	BNAC05G17170D	BNAC05G21290D	BNAC05G25020D	BNAC05G29860D	BNAC05G30700D	BNAC05G30810D	BNAC05G34270D	BNAC05G34280D	BNAC05G35840D	BNAC05G36040D	BNAC05G38830D	BNAC05G39340D	BNAC05G41390D	BNAC05G41890D	BNAC05G44970D	BNAC05G48090D	BNAC05G49210D	BNAC06G00020D	BNAC06G01410D	BNAC06G02480D	BNAC06G04810D	BNAC06G06870D	BNAC06G07190D	BNAC06G09050D	BNAC06G09520D	BNAC06G09760D	BNAC06G09960D	BNAC06G12920D	BNAC06G13950D	BNAC06G14040D	BNAC06G14760D	BNAC06G14820D	BNAC06G15560D	BNAC06G15740D	BNAC06G18960D	BNAC06G22500D	BNAC06G24030D	BNAC06G24710D	BNAC06G24850D	BNAC06G26210D	BNAC06G27450D	BNAC06G27740D	BNAC06G27840D	BNAC06G30370D	BNAC06G30910D	BNAC06G31200D	BNAC06G31330D	BNAC06G33270D	BNAC06G33920D	BNAC06G35560D	BNAC06G36340D	BNAC06G36630D	BNAC06G37490D	BNAC06G38190D	BNAC06G40530D	BNAC07G08190D	BNAC07G08940D	BNAC07G09570D	BNAC07G12650D	BNAC07G13310D	BNAC07G15310D	BNAC07G16650D	BNAC07G17020D	BNAC07G17040D	BNAC07G17610D	BNAC07G17730D	BNAC07G18400D	BNAC07G18680D	BNAC07G21030D	BNAC07G21260D	BNAC07G22560D	BNAC07G23630D	BNAC07G24950D	BNAC07G25880D	BNAC07G26720D	BNAC07G27600D	BNAC07G30040D	BNAC07G30350D	BNAC07G31220D	BNAC07G31720D	BNAC07G33320D	BNAC07G33530D	BNAC07G35200D	BNAC07G36000D	BNAC07G36130D	BNAC07G37190D	BNAC07G37990D	BNAC07G38210D	BNAC07G39240D	BNAC07G40970D	BNAC07G41150D	BNAC07G42390D	BNAC07G42590D	BNAC07G44250D	BNAC07G45560D	BNAC07G45720D	BNAC07G47560D	BNAC07G47580D	BNAC08G02160D	BNAC08G05570D	BNAC08G06560D	BNAC08G06690D	BNAC08G10180D	BNAC08G10290D	BNAC08G10940D	BNAC08G11710D	BNAC08G13590D	BNAC08G14850D	BNAC08G17280D	BNAC08G17840D	BNAC08G18580D	BNAC08G19660D	BNAC08G20330D	BNAC08G20700D	BNAC08G21320D	BNAC08G21570D	BNAC08G23470D	BNAC08G25470D	BNAC08G26680D	BNAC08G26860D	BNAC08G27040D	BNAC08G27720D	BNAC08G28210D	BNAC08G28710D	BNAC08G30540D	BNAC08G32420D	BNAC08G32950D	BNAC08G34190D	BNAC08G36000D	BNAC08G36380D	BNAC08G36710D	BNAC08G37300D	BNAC08G37370D	BNAC08G38510D	BNAC08G39250D	BNAC08G39280D	BNAC08G39460D	BNAC08G39670D	BNAC08G40820D	BNAC08G41990D	BNAC08G42100D	BNAC08G42150D	BNAC08G42980D	BNAC08G43140D	BNAC08G44150D	BNAC08G45320D	BNAC08G48660D	BNAC08G48950D	BNAC09G01600D	BNAC09G01920D	BNAC09G03680D	BNAC09G04490D	BNAC09G04700D	BNAC09G06600D	BNAC09G06850D	BNAC09G08180D	BNAC09G08380D	BNAC09G09120D	BNAC09G18360D	BNAC09G18770D	BNAC09G19520D	BNAC09G20030D	BNAC09G23710D	BNAC09G25190D	BNAC09G25390D	BNAC09G28660D	BNAC09G29910D	BNAC09G33310D	BNAC09G34960D	BNAC09G36040D	BNAC09G36360D	BNAC09G36450D	BNAC09G37500D	BNAC09G38780D	BNAC09G38840D	BNAC09G39850D	BNAC09G41870D	BNAC09G41890D	BNAC09G48250D	BNAC09G48320D	BNAC09G50820D	BNAC09G54100D	BNACNNG01590D	BNACNNG03860D	BNACNNG05100D	BNACNNG06190D	BNACNNG06490D	BNACNNG07470D	BNACNNG10280D	BNACNNG10370D	BNACNNG10680D	BNACNNG12140D	BNACNNG13850D	BNACNNG15890D	BNACNNG16230D	BNACNNG16580D	BNACNNG18570D	BNACNNG18870D	BNACNNG24830D	BNACNNG25930D	BNACNNG26600D	BNACNNG30440D	BNACNNG32490D	BNACNNG33210D	BNACNNG33710D	BNACNNG33940D	BNACNNG34820D	BNACNNG35230D	BNACNNG36410D	BNACNNG45430D	BNACNNG47490D	BNACNNG52270D	BNACNNG53550D	BNACNNG57580D	BNACNNG60340D	BNACNNG61970D	BNACNNG63360D	BNACNNG64390D	BNACNNG64550D	BNACNNG65910D	BNACNNG68940D	BNACNNG74460D
mat9_1_9_3	GO:0005887	integral component of plasma membrane	66	5680	735	100836	6.505970460086862E-5	BNAA01G06670D	BNAA01G14360D	BNAA01G25310D	BNAA01G28310D	BNAA01G29190D	BNAA02G10510D	BNAA02G22250D	BNAA03G11370D	BNAA03G24670D	BNAA03G34680D	BNAA03G35490D	BNAA03G47060D	BNAA04G21900D	BNAA04G27340D	BNAA05G13820D	BNAA05G15920D	BNAA05G19830D	BNAA05G21920D	BNAA05G22550D	BNAA05G24790D	BNAA06G05910D	BNAA06G28860D	BNAA07G07300D	BNAA07G17260D	BNAA07G21790D	BNAA08G18480D	BNAA08G18750D	BNAA08G23220D	BNAA08G26710D	BNAA09G30120D	BNAA09G38390D	BNAA10G19810D	BNAANNG24780D	BNAC01G08020D	BNAC01G16870D	BNAC01G32200D	BNAC01G35550D	BNAC01G36600D	BNAC02G14670D	BNAC02G30270D	BNAC03G14190D	BNAC03G29210D	BNAC03G41260D	BNAC03G58140D	BNAC03G58430D	BNAC04G22140D	BNAC04G56650D	BNAC05G07470D	BNAC05G18450D	BNAC05G30810D	BNAC05G35130D	BNAC05G35840D	BNAC05G38830D	BNAC06G10870D	BNAC06G22500D	BNAC07G08940D	BNAC07G39240D	BNAC08G17280D	BNAC08G30540D	BNAC09G43540D	BNACNNG06490D	BNACNNG07470D	BNACNNG25770D	BNACNNG45430D	BNACNNG57580D	BNACNNG64550D
mat9_1_9_3	GO:0005901	caveola	4	5680	9	100836	9.485382467679046E-4	BNAA06G23810D	BNAA07G33580D	BNAC03G49410D	BNAC06G38190D
mat9_1_9_3	GO:0005945	6-phosphofructokinase complex	4	5680	30	100836	0.06109798454293362	BNAA02G08550D	BNAA03G40360D	BNAC02G12110D	BNAC07G31330D
mat9_1_9_3	GO:0005956	protein kinase CK2 complex	6	5680	18	100836	2.9520602723569407E-4	BNAA01G08530D	BNAA03G20850D	BNAA05G04230D	BNAC01G10230D	BNAC03G24910D	BNAC04G05080D
mat9_1_9_3	GO:0005968	Rab-protein geranylgeranyltransferase complex	2	5680	16	100836	0.16910626486558117	BNAA10G20460D	BNAC09G44490D
mat9_1_9_3	GO:0005975	carbohydrate metabolic process	82	5680	1231	100836	0.014164810275656272	BNAA01G20110D	BNAA01G22890D	BNAA01G25170D	BNAA01G30370D	BNAA01G34980D	BNAA02G02640D	BNAA02G03640D	BNAA02G23010D	BNAA03G05250D	BNAA03G27550D	BNAA03G30200D	BNAA03G46210D	BNAA03G47840D	BNAA03G52530D	BNAA04G01370D	BNAA04G03760D	BNAA04G13950D	BNAA04G18570D	BNAA04G25230D	BNAA04G25420D	BNAA04G25460D	BNAA05G02490D	BNAA05G11130D	BNAA05G23750D	BNAA05G26490D	BNAA05G33470D	BNAA06G00340D	BNAA06G10060D	BNAA06G16310D	BNAA07G09960D	BNAA07G15700D	BNAA07G25330D	BNAA07G28910D	BNAA08G10760D	BNAA09G13160D	BNAA09G48030D	BNAA09G51170D	BNAA09G53930D	BNAA09G55500D	BNAA10G01800D	BNAA10G16620D	BNAC01G15890D	BNAC01G25030D	BNAC01G29950D	BNAC01G38610D	BNAC01G41020D	BNAC01G43700D	BNAC02G06080D	BNAC02G29690D	BNAC02G44130D	BNAC03G06790D	BNAC03G32560D	BNAC04G02210D	BNAC04G22400D	BNAC04G25580D	BNAC04G36920D	BNAC04G49100D	BNAC04G49310D	BNAC04G49350D	BNAC05G01880D	BNAC05G11680D	BNAC05G37550D	BNAC05G40510D	BNAC05G48220D	BNAC06G13950D	BNAC06G27110D	BNAC06G31970D	BNAC06G41630D	BNAC07G29130D	BNAC07G38460D	BNAC07G40110D	BNAC07G44260D	BNAC07G48330D	BNAC08G20620D	BNAC08G30370D	BNAC08G45980D	BNAC08G49850D	BNAC09G14610D	BNAC09G25070D	BNAC09G54160D	BNACNNG33160D	BNACNNG76200D
mat9_1_9_3	GO:0005978	glycogen biosynthetic process	2	5680	27	100836	0.26142844857576036	BNAANNG08760D	BNAC02G08620D
mat9_1_9_3	GO:0005983	starch catabolic process	8	5680	76	100836	0.03705476152612617	BNAA02G03640D	BNAA03G11260D	BNAA08G00480D	BNAA09G47750D	BNAC02G44130D	BNAC03G14120D	BNAC03G78310D	BNAC08G49610D
mat9_1_9_3	GO:0005987	sucrose catabolic process	4	5680	14	100836	0.005640250172390644	BNAA03G24030D	BNAA03G59380D	BNAC03G28560D	BNAC04G18190D
mat9_1_9_3	GO:0005992	trehalose biosynthetic process	8	5680	75	100836	0.035131891419499545	BNAA03G54540D	BNAA04G24740D	BNAA05G34370D	BNAA06G11450D	BNAC04G48620D	BNAC04G52880D	BNAC05G13090D	BNACNNG41250D
mat9_1_9_3	GO:0006002	fructose 6-phosphate metabolic process	4	5680	43	100836	0.12951851830554362	BNAA02G08550D	BNAA03G40360D	BNAC02G12110D	BNAC07G31330D
mat9_1_9_3	GO:0006012	galactose metabolic process	14	5680	99	100836	8.860063140462471E-4	BNAA01G13540D	BNAA03G05250D	BNAA03G27550D	BNAA03G46210D	BNAA05G00720D	BNAA05G09030D	BNAANNG10090D	BNAC01G15760D	BNAC03G06790D	BNAC03G32560D	BNAC04G00330D	BNAC07G18010D	BNAC07G38460D	BNACNNG22570D
mat9_1_9_3	GO:0006013	mannose metabolic process	2	5680	15	100836	0.15679850213451393	BNAA02G02390D	BNAC02G05850D
mat9_1_9_3	GO:0006024	glycosaminoglycan biosynthetic process	4	5680	25	100836	0.037681499352046836	BNAA02G02640D	BNAANNG00960D	BNAC02G02680D	BNAC02G06080D
mat9_1_9_3	GO:0006032	chitin catabolic process	10	5680	70	100836	0.003925631243667132	BNAA01G34980D	BNAA03G32270D	BNAA04G25230D	BNAA06G26630D	BNAA09G05050D	BNAC01G41020D	BNAC03G37570D	BNAC04G49100D	BNAC07G30330D	BNAC09G04600D
mat9_1_9_3	GO:0006048	UDP-N-acetylglucosamine biosynthetic process	2	5680	26	100836	0.2565110495884222	BNAA07G28910D	BNAC06G31970D
mat9_1_9_3	GO:0006065	UDP-glucuronate biosynthetic process	2	5680	14	100836	0.14400179489625256	BNAA02G02640D	BNAC02G06080D
mat9_1_9_3	GO:0006071	glycerol metabolic process	7	5680	98	100836	0.12733186611019703	BNAA02G12680D	BNAA03G01150D	BNAA05G22480D	BNAA09G16380D	BNAC03G01520D	BNAC05G35740D	BNACNNG46190D
mat9_1_9_3	GO:0006073	cellular glucan metabolic process	12	5680	82	100836	0.0014546203985479234	BNAA01G15000D	BNAA02G35320D	BNAA03G32090D	BNAA03G43870D	BNAA05G16360D	BNAA06G07180D	BNAC01G17710D	BNAC02G11470D	BNAC03G37380D	BNAC05G28950D	BNAC07G35670D	BNACNNG18010D
mat9_1_9_3	GO:0006081	cellular aldehyde metabolic process	4	5680	19	100836	0.01634638118513569	BNAA01G02880D	BNAA07G05850D	BNAC01G02370D	BNAC01G04140D
mat9_1_9_3	GO:0006086	acetyl-CoA biosynthetic process from pyruvate	6	5680	31	100836	0.0055136663230009085	BNAA03G13490D	BNAA03G34340D	BNAA06G33300D	BNAC03G16370D	BNAC03G39780D	BNAC07G23030D
mat9_1_9_3	GO:0006096	glycolytic process	18	5680	278	100836	0.08114576616189598	BNAA02G08550D	BNAA03G13490D	BNAA03G40360D	BNAA06G33300D	BNAA08G02130D	BNAA08G04610D	BNAA08G15820D	BNAA08G16820D	BNAA09G33340D	BNAC02G12110D	BNAC03G16370D	BNAC03G60280D	BNAC03G61220D	BNAC03G68660D	BNAC07G23030D	BNAC07G31330D	BNAC08G24180D	BNAC08G46180D
mat9_1_9_3	GO:0006099	tricarboxylic acid cycle	14	5680	215	100836	0.09451890623149757	BNAA03G04970D	BNAA03G20770D	BNAA06G24700D	BNAA07G24440D	BNAA08G14870D	BNAA08G26910D	BNAA09G17390D	BNAC03G06570D	BNAC03G24820D	BNAC03G62580D	BNAC06G25590D	BNAC08G13570D	BNAC09G18140D	BNACNNG13340D
mat9_1_9_3	GO:0006101	citrate metabolic process	2	5680	14	100836	0.14400179489625256	BNAA08G14870D	BNAC03G62580D
mat9_1_9_3	GO:0006102	isocitrate metabolic process	4	5680	46	100836	0.14392767064409806	BNAA03G04970D	BNAA08G14870D	BNAC03G06570D	BNAC03G62580D
mat9_1_9_3	GO:0006104	succinyl-CoA metabolic process	2	5680	10	100836	0.08979084648040003	BNAA08G18190D	BNAC03G58870D
mat9_1_9_3	GO:0006109	regulation of carbohydrate metabolic process	4	5680	21	100836	0.022478619452428263	BNAA03G33840D	BNAA06G08860D	BNAC03G39090D	BNAC05G10180D
mat9_1_9_3	GO:0006122	"mitochondrial electron transport, ubiquinol to cytochrome c"	2	5680	32	100836	0.2764640149751189	BNAA09G33140D	BNAC08G23930D
mat9_1_9_3	GO:0006139	nucleobase-containing compound metabolic process	4	5680	32	100836	0.0713967976758017	BNAA02G12110D	BNAA09G22720D	BNAC02G13740D	BNAC09G24750D
mat9_1_9_3	GO:0006148	inosine catabolic process	2	5680	8	100836	0.0627368285384492	BNAA10G16150D	BNAC09G38990D
mat9_1_9_3	GO:0006154	adenosine catabolic process	2	5680	5	100836	0.026661222991162796	BNAA10G16150D	BNAC09G38990D
mat9_1_9_3	GO:0006231	dTMP biosynthetic process	2	5680	8	100836	0.0627368285384492	BNAA03G23120D	BNAC03G27330D
mat9_1_9_3	GO:0006259	DNA metabolic process	4	5680	71	100836	0.2011708648408278	BNAA01G29970D	BNAA04G05480D	BNAC01G37870D	BNAC04G28230D
mat9_1_9_3	GO:0006260	DNA replication	16	5680	218	100836	0.059602906505229904	BNAA03G02300D	BNAA03G43930D	BNAA04G22630D	BNAA05G06960D	BNAA05G11560D	BNAA06G04600D	BNAA08G25530D	BNAA09G48710D	BNAC03G03340D	BNAC04G13490D	BNAC04G56720D	BNAC05G05790D	BNAC07G35740D	BNAC08G14630D	BNAC08G42960D	BNACNNG67410D
mat9_1_9_3	GO:0006266	DNA ligation	2	5680	11	100836	0.10356413147439743	BNAA06G04600D	BNAC05G05790D
mat9_1_9_3	GO:0006269	"DNA replication, synthesis of RNA primer"	2	5680	18	100836	0.1920086489814086	BNAA02G13060D	BNAC02G45630D
mat9_1_9_3	GO:0006275	regulation of DNA replication	4	5680	15	100836	0.007258254098956891	BNAA02G37130D	BNAA06G26870D	BNAC07G30100D	BNACNNG48300D
mat9_1_9_3	GO:0006279	premeiotic DNA replication	2	5680	5	100836	0.026661222991162796	BNAA03G37670D	BNAC03G74180D
mat9_1_9_3	GO:0006281	DNA repair	44	5680	589	100836	0.011257723962716234	BNAA01G10980D	BNAA03G02300D	BNAA03G43930D	BNAA05G14830D	BNAA05G20990D	BNAA05G26470D	BNAA06G05660D	BNAA06G09290D	BNAA06G12580D	BNAA06G20800D	BNAA06G36680D	BNAA06G37670D	BNAA07G13100D	BNAA07G24980D	BNAA08G17300D	BNAA08G25530D	BNAA09G47280D	BNAA09G52940D	BNAANNG03880D	BNAANNG27110D	BNAANNG32020D	BNAANNG39530D	BNAC01G12470D	BNAC02G25430D	BNAC03G00720D	BNAC03G03340D	BNAC03G53270D	BNAC03G59760D	BNAC05G07200D	BNAC05G10740D	BNAC05G14140D	BNAC05G33730D	BNAC05G40490D	BNAC06G03010D	BNAC06G09730D	BNAC06G26710D	BNAC06G35890D	BNAC07G17170D	BNAC07G35740D	BNAC08G14630D	BNAC08G41380D	BNAC08G48660D	BNACNNG28960D	BNACNNG63360D
mat9_1_9_3	GO:0006284	base-excision repair	8	5680	67	100836	0.021589990371644927	BNAA05G14830D	BNAA05G26470D	BNAA10G18230D	BNAANNG32020D	BNAC05G40490D	BNAC06G09730D	BNAC06G35890D	BNAC09G41750D
mat9_1_9_3	GO:0006289	nucleotide-excision repair	6	5680	59	100836	0.06661717961495513	BNAA05G14830D	BNAA07G14440D	BNAA10G18230D	BNAC06G09730D	BNAC09G41750D	BNACNNG32650D
mat9_1_9_3	GO:0006298	mismatch repair	4	5680	48	100836	0.15283260122044962	BNAA03G23940D	BNAA03G47490D	BNAC03G28480D	BNAC07G39740D
mat9_1_9_3	GO:0006302	double-strand break repair	4	5680	39	100836	0.10884513969718615	BNAA06G04600D	BNAA10G18050D	BNAC05G05790D	BNAC09G41550D
mat9_1_9_3	GO:0006303	double-strand break repair via nonhomologous end joining	4	5680	40	100836	0.1141288214422888	BNAA02G36520D	BNAA06G20800D	BNAC02G27380D	BNAC03G53270D
mat9_1_9_3	GO:0006310	DNA recombination	20	5680	124	100836	1.4750247052083577E-5	BNAA01G10980D	BNAA03G02300D	BNAA03G43930D	BNAA03G47150D	BNAA05G31520D	BNAA06G23080D	BNAA06G23580D	BNAA08G25530D	BNAA09G47280D	BNAANNG27110D	BNAC01G12470D	BNAC02G25430D	BNAC03G03340D	BNAC03G49640D	BNAC03G50310D	BNAC05G52240D	BNAC07G35740D	BNAC07G39350D	BNAC08G14630D	BNAC08G41380D
mat9_1_9_3	GO:0006312	mitotic recombination	6	5680	40	100836	0.01706457573521533	BNAA03G13400D	BNAA03G23940D	BNAANNG27110D	BNAC02G25430D	BNAC03G16220D	BNAC03G28480D
mat9_1_9_3	GO:0006325	chromatin organization	6	5680	93	100836	0.15706697702077968	BNAA06G12580D	BNAA08G26730D	BNAANNG03880D	BNAC05G14140D	BNAC08G48660D	BNACNNG06460D
mat9_1_9_3	GO:0006338	chromatin remodeling	6	5680	91	100836	0.1542350038950479	BNAA05G00590D	BNAA06G12580D	BNAA09G51200D	BNAC04G00280D	BNAC05G14140D	BNAC08G46010D
mat9_1_9_3	GO:0006351	"transcription, DNA-templated"	471	5680	6202	100836	6.592082583594546E-12	BNAA01G00980D	BNAA01G02620D	BNAA01G02900D	BNAA01G05760D	BNAA01G07340D	BNAA01G09490D	BNAA01G09690D	BNAA01G10930D	BNAA01G16400D	BNAA01G18110D	BNAA01G19870D	BNAA01G21390D	BNAA01G25190D	BNAA01G28970D	BNAA01G28990D	BNAA01G30220D	BNAA01G33690D	BNAA01G34230D	BNAA01G34790D	BNAA02G00900D	BNAA02G01290D	BNAA02G01570D	BNAA02G03590D	BNAA02G10150D	BNAA02G15660D	BNAA02G17200D	BNAA02G20060D	BNAA02G20720D	BNAA02G21540D	BNAA02G22550D	BNAA02G30670D	BNAA02G31560D	BNAA02G35270D	BNAA02G35950D	BNAA03G00610D	BNAA03G01660D	BNAA03G02170D	BNAA03G02340D	BNAA03G04570D	BNAA03G05260D	BNAA03G05650D	BNAA03G06490D	BNAA03G07780D	BNAA03G09070D	BNAA03G09270D	BNAA03G10980D	BNAA03G13050D	BNAA03G13820D	BNAA03G15130D	BNAA03G16030D	BNAA03G16490D	BNAA03G19810D	BNAA03G19860D	BNAA03G19970D	BNAA03G20070D	BNAA03G20910D	BNAA03G24360D	BNAA03G28670D	BNAA03G31270D	BNAA03G33060D	BNAA03G35890D	BNAA03G36940D	BNAA03G38390D	BNAA03G39400D	BNAA03G39820D	BNAA03G40220D	BNAA03G41790D	BNAA03G45440D	BNAA03G46480D	BNAA03G46550D	BNAA03G47480D	BNAA03G49100D	BNAA03G49460D	BNAA03G49980D	BNAA03G51000D	BNAA03G51640D	BNAA03G53780D	BNAA03G56880D	BNAA03G58970D	BNAA04G00160D	BNAA04G01210D	BNAA04G02360D	BNAA04G02910D	BNAA04G05810D	BNAA04G06600D	BNAA04G16710D	BNAA04G23480D	BNAA04G23810D	BNAA04G24340D	BNAA04G24740D	BNAA04G24850D	BNAA04G26610D	BNAA05G01190D	BNAA05G02550D	BNAA05G02850D	BNAA05G04450D	BNAA05G05510D	BNAA05G09560D	BNAA05G10110D	BNAA05G11120D	BNAA05G11980D	BNAA05G12950D	BNAA05G13110D	BNAA05G14030D	BNAA05G18250D	BNAA05G20270D	BNAA05G23050D	BNAA05G24390D	BNAA05G27780D	BNAA05G31820D	BNAA05G32640D	BNAA05G34370D	BNAA05G37400D	BNAA06G02490D	BNAA06G03040D	BNAA06G04730D	BNAA06G05660D	BNAA06G07840D	BNAA06G12100D	BNAA06G14590D	BNAA06G19390D	BNAA06G20620D	BNAA06G20690D	BNAA06G21870D	BNAA06G22900D	BNAA06G23580D	BNAA06G23750D	BNAA06G25100D	BNAA06G26360D	BNAA06G29430D	BNAA06G30140D	BNAA06G31880D	BNAA06G32480D	BNAA06G32660D	BNAA06G34630D	BNAA06G39070D	BNAA07G04300D	BNAA07G08370D	BNAA07G08450D	BNAA07G11190D	BNAA07G11340D	BNAA07G12050D	BNAA07G12200D	BNAA07G13830D	BNAA07G14230D	BNAA07G15850D	BNAA07G17440D	BNAA07G17550D	BNAA07G20110D	BNAA07G20350D	BNAA07G25800D	BNAA07G26430D	BNAA07G26610D	BNAA07G26910D	BNAA07G27320D	BNAA07G27420D	BNAA07G27840D	BNAA07G29400D	BNAA07G29450D	BNAA07G29930D	BNAA07G31860D	BNAA07G33790D	BNAA07G35010D	BNAA07G37510D	BNAA07G37850D	BNAA08G06290D	BNAA08G09880D	BNAA08G11980D	BNAA08G13500D	BNAA08G15250D	BNAA08G15280D	BNAA08G15450D	BNAA08G18420D	BNAA08G19710D	BNAA08G20970D	BNAA08G23900D	BNAA08G24840D	BNAA08G27570D	BNAA08G28100D	BNAA09G02260D	BNAA09G04580D	BNAA09G06280D	BNAA09G07620D	BNAA09G13370D	BNAA09G16360D	BNAA09G20470D	BNAA09G21280D	BNAA09G22420D	BNAA09G22680D	BNAA09G24190D	BNAA09G24840D	BNAA09G26170D	BNAA09G27210D	BNAA09G28720D	BNAA09G30360D	BNAA09G32540D	BNAA09G33640D	BNAA09G36380D	BNAA09G36960D	BNAA09G37270D	BNAA09G40360D	BNAA09G41270D	BNAA09G44290D	BNAA09G47030D	BNAA09G48560D	BNAA09G51550D	BNAA09G53560D	BNAA09G55520D	BNAA09G56830D	BNAA09G57080D	BNAA10G00810D	BNAA10G02160D	BNAA10G02490D	BNAA10G13240D	BNAA10G14120D	BNAA10G15180D	BNAA10G17290D	BNAA10G18950D	BNAA10G24250D	BNAA10G24490D	BNAA10G24760D	BNAA10G29380D	BNAANNG00370D	BNAANNG01920D	BNAANNG04950D	BNAANNG05920D	BNAANNG07300D	BNAANNG09210D	BNAANNG10540D	BNAANNG11050D	BNAANNG20100D	BNAANNG22720D	BNAANNG23540D	BNAANNG27790D	BNAANNG40580D	BNAC01G00660D	BNAC01G02010D	BNAC01G03860D	BNAC01G04170D	BNAC01G06900D	BNAC01G09010D	BNAC01G11060D	BNAC01G11370D	BNAC01G19550D	BNAC01G21540D	BNAC01G24660D	BNAC01G26810D	BNAC01G36330D	BNAC01G36350D	BNAC01G38180D	BNAC01G43680D	BNAC02G00960D	BNAC02G01780D	BNAC02G04390D	BNAC02G04660D	BNAC02G11430D	BNAC02G20880D	BNAC02G22020D	BNAC02G27150D	BNAC02G28560D	BNAC02G30900D	BNAC02G38960D	BNAC02G40200D	BNAC02G41140D	BNAC02G43890D	BNAC02G44180D	BNAC02G44780D	BNAC03G00920D	BNAC03G02210D	BNAC03G03210D	BNAC03G03390D	BNAC03G06100D	BNAC03G06800D	BNAC03G07350D	BNAC03G08310D	BNAC03G09790D	BNAC03G11340D	BNAC03G11590D	BNAC03G13730D	BNAC03G15920D	BNAC03G16740D	BNAC03G18420D	BNAC03G19220D	BNAC03G19870D	BNAC03G23710D	BNAC03G23850D	BNAC03G23970D	BNAC03G24060D	BNAC03G24960D	BNAC03G28970D	BNAC03G33790D	BNAC03G36610D	BNAC03G38150D	BNAC03G40380D	BNAC03G41710D	BNAC03G43120D	BNAC03G45220D	BNAC03G46740D	BNAC03G49470D	BNAC03G49640D	BNAC03G50570D	BNAC03G53500D	BNAC03G56640D	BNAC03G58500D	BNAC03G61760D	BNAC03G64440D	BNAC03G66860D	BNAC03G74580D	BNAC03G76640D	BNAC03G76670D	BNAC04G00750D	BNAC04G02750D	BNAC04G03870D	BNAC04G11040D	BNAC04G14350D	BNAC04G15900D	BNAC04G20970D	BNAC04G22080D	BNAC04G24670D	BNAC04G29240D	BNAC04G38000D	BNAC04G40070D	BNAC04G47350D	BNAC04G47580D	BNAC04G48150D	BNAC04G48620D	BNAC04G50670D	BNAC04G52750D	BNAC04G52880D	BNAC04G54040D	BNAC04G54250D	BNAC05G00870D	BNAC05G02080D	BNAC05G02360D	BNAC05G05960D	BNAC05G07200D	BNAC05G09250D	BNAC05G11020D	BNAC05G13840D	BNAC05G18050D	BNAC05G20010D	BNAC05G20530D	BNAC05G21930D	BNAC05G23210D	BNAC05G24890D	BNAC05G32220D	BNAC05G36490D	BNAC05G37870D	BNAC05G38410D	BNAC05G41960D	BNAC05G46410D	BNAC05G47140D	BNAC05G47500D	BNAC05G47760D	BNAC05G51240D	BNAC06G02640D	BNAC06G04380D	BNAC06G10480D	BNAC06G12130D	BNAC06G14240D	BNAC06G16200D	BNAC06G16270D	BNAC06G19560D	BNAC06G19840D	BNAC06G28530D	BNAC06G28780D	BNAC06G29360D	BNAC06G29600D	BNAC06G30310D	BNAC06G30480D	BNAC06G32600D	BNAC06G32640D	BNAC06G33250D	BNAC06G35730D	BNAC06G36190D	BNAC06G38430D	BNAC06G39940D	BNAC06G42050D	BNAC06G42710D	BNAC07G10350D	BNAC07G10480D	BNAC07G15070D	BNAC07G15260D	BNAC07G16190D	BNAC07G16380D	BNAC07G16610D	BNAC07G21170D	BNAC07G24710D	BNAC07G26580D	BNAC07G27290D	BNAC07G30610D	BNAC07G32880D	BNAC07G37360D	BNAC07G38750D	BNAC07G38840D	BNAC07G39720D	BNAC07G41390D	BNAC07G41850D	BNAC07G42330D	BNAC07G43390D	BNAC07G44870D	BNAC07G47820D	BNAC07G48440D	BNAC07G48930D	BNAC07G49020D	BNAC07G49790D	BNAC07G49900D	BNAC07G50630D	BNAC08G00330D	BNAC08G01020D	BNAC08G06800D	BNAC08G11750D	BNAC08G13440D	BNAC08G15440D	BNAC08G16590D	BNAC08G20170D	BNAC08G23410D	BNAC08G24430D	BNAC08G27970D	BNAC08G28670D	BNAC08G31770D	BNAC08G32790D	BNAC08G33860D	BNAC08G36830D	BNAC08G38880D	BNAC08G39630D	BNAC08G41070D	BNAC08G42820D	BNAC09G01670D	BNAC09G04040D	BNAC09G05850D	BNAC09G07560D	BNAC09G13680D	BNAC09G17450D	BNAC09G19730D	BNAC09G19790D	BNAC09G22830D	BNAC09G23670D	BNAC09G24300D	BNAC09G24700D	BNAC09G33530D	BNAC09G37550D	BNAC09G40490D	BNAC09G48870D	BNAC09G49350D	BNAC09G49700D	BNACNNG08060D	BNACNNG08550D	BNACNNG09360D	BNACNNG15140D	BNACNNG17820D	BNACNNG20180D	BNACNNG21740D	BNACNNG24550D	BNACNNG28850D	BNACNNG33070D	BNACNNG36700D	BNACNNG36880D	BNACNNG38710D	BNACNNG40190D	BNACNNG41380D	BNACNNG44070D	BNACNNG48620D	BNACNNG49040D	BNACNNG61810D	BNACNNG62790D	BNACNNG67920D	BNACNNG68370D	BNACNNG72100D	BNACNNG73510D	BNACNNG77590D
mat9_1_9_3	GO:0006352	"DNA-templated transcription, initiation"	10	5680	135	100836	0.09022612146103631	BNAA02G12110D	BNAA02G20170D	BNAA02G29860D	BNAA04G02440D	BNAA09G36630D	BNAC02G13740D	BNAC02G37950D	BNAC04G24270D	BNAC08G28210D	BNACNNG23900D
mat9_1_9_3	GO:0006354	"DNA-templated transcription, elongation"	4	5680	25	100836	0.037681499352046836	BNAA01G34230D	BNAA06G19390D	BNAC02G41140D	BNAC04G38000D
mat9_1_9_3	GO:0006355	"regulation of transcription, DNA-templated"	548	5680	7843	100836	1.9521963264402687E-8	BNAA01G00980D	BNAA01G01640D	BNAA01G01830D	BNAA01G02620D	BNAA01G02900D	BNAA01G05760D	BNAA01G09690D	BNAA01G10930D	BNAA01G16400D	BNAA01G18110D	BNAA01G19300D	BNAA01G19870D	BNAA01G21210D	BNAA01G21390D	BNAA01G25190D	BNAA01G28970D	BNAA01G28990D	BNAA01G30220D	BNAA01G30580D	BNAA01G33690D	BNAA01G34790D	BNAA02G01290D	BNAA02G01570D	BNAA02G02580D	BNAA02G03590D	BNAA02G10150D	BNAA02G14410D	BNAA02G15660D	BNAA02G17200D	BNAA02G20170D	BNAA02G20720D	BNAA02G20910D	BNAA02G21540D	BNAA02G29860D	BNAA02G30670D	BNAA02G31560D	BNAA02G35270D	BNAA02G35340D	BNAA02G35660D	BNAA02G36430D	BNAA02G37130D	BNAA03G00610D	BNAA03G01660D	BNAA03G01960D	BNAA03G02170D	BNAA03G02340D	BNAA03G04570D	BNAA03G05260D	BNAA03G05650D	BNAA03G05670D	BNAA03G06110D	BNAA03G06490D	BNAA03G08460D	BNAA03G09070D	BNAA03G09270D	BNAA03G09310D	BNAA03G10980D	BNAA03G13050D	BNAA03G13820D	BNAA03G16030D	BNAA03G16490D	BNAA03G19970D	BNAA03G20070D	BNAA03G20910D	BNAA03G28670D	BNAA03G30130D	BNAA03G32110D	BNAA03G33060D	BNAA03G35890D	BNAA03G36940D	BNAA03G38390D	BNAA03G39400D	BNAA03G39820D	BNAA03G40220D	BNAA03G41790D	BNAA03G46480D	BNAA03G46550D	BNAA03G47480D	BNAA03G49100D	BNAA03G49460D	BNAA03G49980D	BNAA03G51000D	BNAA03G51640D	BNAA03G53780D	BNAA03G55120D	BNAA03G58970D	BNAA04G00160D	BNAA04G01210D	BNAA04G02360D	BNAA04G02440D	BNAA04G02910D	BNAA04G05810D	BNAA04G06600D	BNAA04G07740D	BNAA04G13540D	BNAA04G16710D	BNAA04G18810D	BNAA04G21480D	BNAA04G23410D	BNAA04G23480D	BNAA04G23810D	BNAA04G24200D	BNAA04G24340D	BNAA04G24740D	BNAA04G24850D	BNAA04G26610D	BNAA04G28770D	BNAA05G00590D	BNAA05G01190D	BNAA05G01930D	BNAA05G02550D	BNAA05G04450D	BNAA05G05510D	BNAA05G06190D	BNAA05G10110D	BNAA05G11120D	BNAA05G12950D	BNAA05G13110D	BNAA05G14030D	BNAA05G14540D	BNAA05G16250D	BNAA05G18250D	BNAA05G20270D	BNAA05G23050D	BNAA05G24390D	BNAA05G27780D	BNAA05G27930D	BNAA05G28230D	BNAA05G32240D	BNAA05G32640D	BNAA05G32930D	BNAA05G34370D	BNAA05G37400D	BNAA06G02490D	BNAA06G03040D	BNAA06G04730D	BNAA06G05660D	BNAA06G07840D	BNAA06G12100D	BNAA06G13690D	BNAA06G14590D	BNAA06G20620D	BNAA06G20690D	BNAA06G21870D	BNAA06G22900D	BNAA06G23580D	BNAA06G23750D	BNAA06G25100D	BNAA06G25370D	BNAA06G26870D	BNAA06G29430D	BNAA06G29540D	BNAA06G30140D	BNAA06G31880D	BNAA06G32480D	BNAA06G32660D	BNAA06G33390D	BNAA06G34630D	BNAA06G39070D	BNAA07G08450D	BNAA07G09440D	BNAA07G11190D	BNAA07G11340D	BNAA07G12050D	BNAA07G12200D	BNAA07G13040D	BNAA07G13830D	BNAA07G14230D	BNAA07G15850D	BNAA07G16010D	BNAA07G17440D	BNAA07G17550D	BNAA07G20110D	BNAA07G20350D	BNAA07G24240D	BNAA07G24720D	BNAA07G25800D	BNAA07G26610D	BNAA07G26910D	BNAA07G27320D	BNAA07G27420D	BNAA07G27840D	BNAA07G29170D	BNAA07G29400D	BNAA07G29450D	BNAA07G29930D	BNAA07G30860D	BNAA07G31860D	BNAA07G33790D	BNAA07G35010D	BNAA07G37510D	BNAA07G37850D	BNAA08G03920D	BNAA08G04750D	BNAA08G06290D	BNAA08G09880D	BNAA08G10420D	BNAA08G11980D	BNAA08G12050D	BNAA08G13500D	BNAA08G15250D	BNAA08G15280D	BNAA08G15450D	BNAA08G18420D	BNAA08G19420D	BNAA08G19710D	BNAA08G20970D	BNAA08G23900D	BNAA08G24840D	BNAA08G26320D	BNAA08G27570D	BNAA08G28100D	BNAA09G04580D	BNAA09G04840D	BNAA09G06280D	BNAA09G07620D	BNAA09G09500D	BNAA09G13370D	BNAA09G16360D	BNAA09G20470D	BNAA09G21280D	BNAA09G22570D	BNAA09G22680D	BNAA09G24840D	BNAA09G26170D	BNAA09G28720D	BNAA09G30360D	BNAA09G33640D	BNAA09G36380D	BNAA09G37500D	BNAA09G40030D	BNAA09G40360D	BNAA09G41270D	BNAA09G44290D	BNAA09G47030D	BNAA09G48560D	BNAA09G51550D	BNAA09G53560D	BNAA09G55520D	BNAA09G56310D	BNAA09G56830D	BNAA09G57080D	BNAA10G00810D	BNAA10G02160D	BNAA10G02490D	BNAA10G13240D	BNAA10G13430D	BNAA10G14120D	BNAA10G15180D	BNAA10G17290D	BNAA10G18950D	BNAA10G22930D	BNAA10G24250D	BNAA10G24490D	BNAA10G24760D	BNAA10G29380D	BNAANNG00370D	BNAANNG01920D	BNAANNG04950D	BNAANNG05010D	BNAANNG05920D	BNAANNG07300D	BNAANNG09170D	BNAANNG09210D	BNAANNG10540D	BNAANNG11050D	BNAANNG17310D	BNAANNG20100D	BNAANNG22720D	BNAANNG23540D	BNAANNG27790D	BNAANNG32120D	BNAANNG40580D	BNAC01G00660D	BNAC01G02010D	BNAC01G02720D	BNAC01G02960D	BNAC01G03860D	BNAC01G04170D	BNAC01G06900D	BNAC01G11370D	BNAC01G19550D	BNAC01G21540D	BNAC01G23260D	BNAC01G24660D	BNAC01G26610D	BNAC01G26810D	BNAC01G36330D	BNAC01G36350D	BNAC01G38180D	BNAC01G38370D	BNAC01G43680D	BNAC02G00960D	BNAC02G01780D	BNAC02G04390D	BNAC02G04660D	BNAC02G05990D	BNAC02G11430D	BNAC02G18390D	BNAC02G19330D	BNAC02G20880D	BNAC02G22020D	BNAC02G26490D	BNAC02G27150D	BNAC02G27500D	BNAC02G28560D	BNAC02G31890D	BNAC02G37950D	BNAC02G38960D	BNAC02G40200D	BNAC02G43890D	BNAC02G43910D	BNAC02G44180D	BNAC02G44440D	BNAC02G44780D	BNAC02G47510D	BNAC03G00920D	BNAC03G01940D	BNAC03G02210D	BNAC03G02950D	BNAC03G03210D	BNAC03G03390D	BNAC03G06100D	BNAC03G06800D	BNAC03G07230D	BNAC03G07350D	BNAC03G07850D	BNAC03G08310D	BNAC03G10790D	BNAC03G11340D	BNAC03G11590D	BNAC03G11640D	BNAC03G12350D	BNAC03G13730D	BNAC03G15920D	BNAC03G16740D	BNAC03G19220D	BNAC03G19870D	BNAC03G23970D	BNAC03G24060D	BNAC03G24960D	BNAC03G33790D	BNAC03G35440D	BNAC03G37400D	BNAC03G38150D	BNAC03G40380D	BNAC03G41710D	BNAC03G43120D	BNAC03G45220D	BNAC03G46740D	BNAC03G49470D	BNAC03G49640D	BNAC03G50570D	BNAC03G53500D	BNAC03G56640D	BNAC03G58500D	BNAC03G61760D	BNAC03G64440D	BNAC03G65090D	BNAC03G65930D	BNAC03G66860D	BNAC03G66940D	BNAC03G74580D	BNAC03G76640D	BNAC03G76670D	BNAC04G00280D	BNAC04G00750D	BNAC04G02750D	BNAC04G03870D	BNAC04G06460D	BNAC04G11040D	BNAC04G15900D	BNAC04G17070D	BNAC04G20970D	BNAC04G22080D	BNAC04G24270D	BNAC04G24670D	BNAC04G29240D	BNAC04G29990D	BNAC04G35730D	BNAC04G40070D	BNAC04G41990D	BNAC04G43020D	BNAC04G45230D	BNAC04G47290D	BNAC04G47350D	BNAC04G47580D	BNAC04G47990D	BNAC04G48150D	BNAC04G48620D	BNAC04G50670D	BNAC04G52240D	BNAC04G52880D	BNAC04G54250D	BNAC05G00870D	BNAC05G02080D	BNAC05G02360D	BNAC05G05960D	BNAC05G07200D	BNAC05G09250D	BNAC05G13840D	BNAC05G15010D	BNAC05G18050D	BNAC05G20010D	BNAC05G20530D	BNAC05G23210D	BNAC05G25970D	BNAC05G32220D	BNAC05G36490D	BNAC05G37870D	BNAC05G38410D	BNAC05G41960D	BNAC05G42130D	BNAC05G42410D	BNAC05G47140D	BNAC05G47190D	BNAC05G47500D	BNAC05G47760D	BNAC05G51240D	BNAC06G01290D	BNAC06G02640D	BNAC06G04380D	BNAC06G09960D	BNAC06G10480D	BNAC06G12130D	BNAC06G14240D	BNAC06G14460D	BNAC06G16200D	BNAC06G19560D	BNAC06G19840D	BNAC06G26020D	BNAC06G28780D	BNAC06G29360D	BNAC06G29600D	BNAC06G30310D	BNAC06G30480D	BNAC06G32310D	BNAC06G32600D	BNAC06G32640D	BNAC06G33250D	BNAC06G34360D	BNAC06G35730D	BNAC06G36190D	BNAC06G38430D	BNAC06G39940D	BNAC06G42050D	BNAC06G42710D	BNAC06G43380D	BNAC06G43980D	BNAC07G10480D	BNAC07G12310D	BNAC07G15070D	BNAC07G15260D	BNAC07G16190D	BNAC07G16380D	BNAC07G16610D	BNAC07G21170D	BNAC07G22940D	BNAC07G24710D	BNAC07G26580D	BNAC07G27140D	BNAC07G27290D	BNAC07G30100D	BNAC07G32880D	BNAC07G38750D	BNAC07G38840D	BNAC07G39720D	BNAC07G41390D	BNAC07G41850D	BNAC07G42330D	BNAC07G43390D	BNAC07G44870D	BNAC07G48440D	BNAC07G48930D	BNAC07G49020D	BNAC07G49790D	BNAC07G49900D	BNAC07G50630D	BNAC08G00330D	BNAC08G01020D	BNAC08G05510D	BNAC08G06800D	BNAC08G11750D	BNAC08G13440D	BNAC08G15440D	BNAC08G16590D	BNAC08G20170D	BNAC08G24430D	BNAC08G27970D	BNAC08G31770D	BNAC08G32380D	BNAC08G32790D	BNAC08G33860D	BNAC08G36830D	BNAC08G38370D	BNAC08G38880D	BNAC08G39630D	BNAC08G41070D	BNAC08G42820D	BNAC08G46700D	BNAC09G04040D	BNAC09G04380D	BNAC09G05850D	BNAC09G07560D	BNAC09G09660D	BNAC09G13680D	BNAC09G17450D	BNAC09G19730D	BNAC09G19790D	BNAC09G22830D	BNAC09G23670D	BNAC09G24580D	BNAC09G24700D	BNAC09G33530D	BNAC09G37550D	BNAC09G40490D	BNAC09G47470D	BNAC09G48870D	BNAC09G49350D	BNAC09G49700D	BNACNNG04690D	BNACNNG06080D	BNACNNG06970D	BNACNNG08550D	BNACNNG09360D	BNACNNG15140D	BNACNNG17820D	BNACNNG21740D	BNACNNG23900D	BNACNNG24550D	BNACNNG28850D	BNACNNG33070D	BNACNNG36700D	BNACNNG38710D	BNACNNG40190D	BNACNNG41380D	BNACNNG44070D	BNACNNG48300D	BNACNNG48620D	BNACNNG49040D	BNACNNG61810D	BNACNNG62790D	BNACNNG63810D	BNACNNG67920D	BNACNNG68370D	BNACNNG72100D	BNACNNG73510D	BNACNNG77590D
mat9_1_9_3	GO:0006367	transcription initiation from RNA polymerase II promoter	2	5680	24	100836	0.24461608013570493	BNAA07G21660D	BNACNNG67730D
mat9_1_9_3	GO:0006370	7-methylguanosine mRNA capping	4	5680	25	100836	0.037681499352046836	BNAA05G20260D	BNAA06G29090D	BNAC05G32210D	BNAC07G49450D
mat9_1_9_3	GO:0006397	mRNA processing	38	5680	488	100836	0.009843752400454209	BNAA01G14100D	BNAA02G00220D	BNAA03G32370D	BNAA04G00160D	BNAA05G07240D	BNAA05G26510D	BNAA05G32780D	BNAA06G00410D	BNAA06G01340D	BNAA06G05660D	BNAA06G29090D	BNAA06G34090D	BNAA07G06660D	BNAA07G13040D	BNAA07G14400D	BNAA08G02390D	BNAA08G03770D	BNAA08G14640D	BNAA10G15760D	BNAC01G16600D	BNAC02G00650D	BNAC03G37730D	BNAC04G08050D	BNAC04G17070D	BNAC04G20970D	BNAC05G07200D	BNAC05G40550D	BNAC05G48080D	BNAC06G06870D	BNAC06G07190D	BNAC07G08180D	BNAC07G21810D	BNAC07G49450D	BNAC08G02620D	BNAC08G11770D	BNAC08G46440D	BNAC09G38340D	BNAC09G51950D
mat9_1_9_3	GO:0006401	RNA catabolic process	2	5680	21	100836	0.22147417487567872	BNAA05G32780D	BNAC05G48080D
mat9_1_9_3	GO:0006413	translational initiation	20	5680	349	100836	0.09136915711794553	BNAA02G17730D	BNAA02G29860D	BNAA03G24710D	BNAA06G11240D	BNAA06G32930D	BNAA07G04420D	BNAA07G04550D	BNAA08G00760D	BNAA08G02900D	BNAA09G17080D	BNAC02G24310D	BNAC02G37950D	BNAC03G29320D	BNAC03G70070D	BNAC05G12780D	BNAC07G23550D	BNAC08G03150D	BNACNNG00690D	BNACNNG36550D	BNACNNG67980D
mat9_1_9_3	GO:0006415	translational termination	4	5680	39	100836	0.10884513969718615	BNAA08G07610D	BNAA09G23650D	BNACNNG18880D	BNACNNG68590D
mat9_1_9_3	GO:0006418	tRNA aminoacylation for protein translation	12	5680	95	100836	0.0045207288617908235	BNAA02G30540D	BNAA03G12530D	BNAA03G28620D	BNAA04G15180D	BNAA07G09100D	BNAA07G19180D	BNAC02G38910D	BNAC03G15410D	BNAC03G73230D	BNAC04G38130D	BNAC06G18340D	BNAC07G12830D
mat9_1_9_3	GO:0006420	arginyl-tRNA aminoacylation	2	5680	10	100836	0.08979084648040003	BNAA01G15450D	BNAC01G18350D
mat9_1_9_3	GO:0006421	asparaginyl-tRNA aminoacylation	2	5680	17	100836	0.18086017342782593	BNAA01G17760D	BNAC01G21050D
mat9_1_9_3	GO:0006424	glutamyl-tRNA aminoacylation	3	5680	29	100836	0.1446563214721757	BNAA02G31710D	BNAA06G39470D	BNAC02G40340D
mat9_1_9_3	GO:0006426	glycyl-tRNA aminoacylation	2	5680	14	100836	0.14400179489625256	BNAANNG37550D	BNAC06G22580D
mat9_1_9_3	GO:0006428	isoleucyl-tRNA aminoacylation	2	5680	13	100836	0.13079608985877778	BNAA02G30540D	BNAC02G38910D
mat9_1_9_3	GO:0006430	lysyl-tRNA aminoacylation	2	5680	13	100836	0.13079608985877778	BNAA10G30390D	BNAC09G49130D
mat9_1_9_3	GO:0006433	prolyl-tRNA aminoacylation	2	5680	18	100836	0.1920086489814086	BNAA07G19180D	BNAC06G18340D
mat9_1_9_3	GO:0006434	seryl-tRNA aminoacylation	4	5680	10	100836	0.0014919013544563992	BNAA02G31180D	BNAA06G28710D	BNAC02G39740D	BNAC07G28030D
mat9_1_9_3	GO:0006436	tryptophanyl-tRNA aminoacylation	6	5680	16	100836	1.4298494019588677E-4	BNAA03G12530D	BNAA03G28620D	BNAA04G15180D	BNAC03G15410D	BNAC03G73230D	BNAC04G38130D
mat9_1_9_3	GO:0006461	protein complex assembly	2	5680	32	100836	0.2764640149751189	BNAA09G38820D	BNACNNG46520D
mat9_1_9_3	GO:0006464	cellular protein modification process	8	5680	108	100836	0.10830427481396579	BNAA03G47160D	BNAA06G40130D	BNAA08G03770D	BNAA08G08280D	BNAC07G20120D	BNAC07G39360D	BNAC08G46440D	BNACNNG05050D
mat9_1_9_3	GO:0006468	protein phosphorylation	162	5680	2305	100836	5.871174072984235E-4	BNAA01G02210D	BNAA01G08250D	BNAA01G08530D	BNAA01G14100D	BNAA01G16330D	BNAA01G22760D	BNAA01G35160D	BNAA02G02270D	BNAA02G16080D	BNAA02G22840D	BNAA02G24110D	BNAA02G24120D	BNAA03G00070D	BNAA03G09820D	BNAA03G19260D	BNAA03G24050D	BNAA03G31330D	BNAA03G33570D	BNAA03G34960D	BNAA03G35630D	BNAA03G40260D	BNAA03G52520D	BNAA04G15500D	BNAA04G17470D	BNAA04G20000D	BNAA04G22340D	BNAA04G26130D	BNAA05G02500D	BNAA05G03140D	BNAA05G14710D	BNAA05G14800D	BNAA05G21310D	BNAA05G22760D	BNAA05G33820D	BNAA06G03230D	BNAA06G07000D	BNAA06G17300D	BNAA06G18810D	BNAA06G20860D	BNAA06G28290D	BNAA06G29070D	BNAA06G34500D	BNAA06G37330D	BNAA07G06670D	BNAA07G07730D	BNAA07G14290D	BNAA07G14940D	BNAA07G16720D	BNAA07G23470D	BNAA07G31710D	BNAA07G34550D	BNAA07G35080D	BNAA07G36160D	BNAA07G38990D	BNAA08G09980D	BNAA08G18360D	BNAA08G23050D	BNAA08G25330D	BNAA09G02190D	BNAA09G08020D	BNAA09G09520D	BNAA09G13290D	BNAA09G25880D	BNAA09G30310D	BNAA09G35600D	BNAA09G41440D	BNAA09G41620D	BNAA09G44200D	BNAA09G47640D	BNAA09G55320D	BNAA09G56430D	BNAA10G00690D	BNAA10G02860D	BNAA10G12600D	BNAA10G16050D	BNAA10G23540D	BNAA10G23600D	BNAANNG04930D	BNAANNG05800D	BNAANNG15620D	BNAANNG17070D	BNAANNG25580D	BNAC01G03470D	BNAC01G09800D	BNAC01G10230D	BNAC01G14890D	BNAC01G16600D	BNAC01G19470D	BNAC01G41510D	BNAC01G43350D	BNAC02G05710D	BNAC02G23840D	BNAC02G31140D	BNAC02G31860D	BNAC02G31870D	BNAC02G43830D	BNAC02G44950D	BNAC02G46250D	BNAC03G12450D	BNAC03G22950D	BNAC03G28620D	BNAC03G36720D	BNAC03G38750D	BNAC03G41470D	BNAC03G53220D	BNAC03G54720D	BNAC03G57050D	BNAC03G58600D	BNAC03G64510D	BNAC03G73820D	BNAC04G02260D	BNAC04G12090D	BNAC04G15190D	BNAC04G38500D	BNAC04G44390D	BNAC04G46100D	BNAC04G56910D	BNAC05G00760D	BNAC05G02740D	BNAC05G08650D	BNAC05G18120D	BNAC05G23660D	BNAC05G34270D	BNAC05G36040D	BNAC05G48860D	BNAC06G02480D	BNAC06G09760D	BNAC06G10100D	BNAC06G12920D	BNAC06G15740D	BNAC06G34490D	BNAC06G35560D	BNAC06G39390D	BNAC06G40010D	BNAC07G08190D	BNAC07G09570D	BNAC07G18680D	BNAC07G21260D	BNAC07G27600D	BNAC07G28590D	BNAC07G31220D	BNAC07G44250D	BNAC07G47580D	BNAC08G14850D	BNAC08G17430D	BNAC08G27040D	BNAC08G34190D	BNAC08G36740D	BNAC08G38510D	BNAC09G01600D	BNAC09G08180D	BNAC09G09670D	BNAC09G13560D	BNAC09G34960D	BNAC09G38840D	BNAC09G48250D	BNAC09G48320D	BNACNNG07900D	BNACNNG25930D	BNACNNG32490D	BNACNNG35230D	BNACNNG35780D
mat9_1_9_3	GO:0006471	protein ADP-ribosylation	2	5680	9	100836	0.07611927968030144	BNAA02G36520D	BNAC02G27380D
mat9_1_9_3	GO:0006474	N-terminal protein amino acid acetylation	4	5680	17	100836	0.011270577150503364	BNAA04G28860D	BNAA05G10960D	BNAC04G12680D	BNAC04G42730D
mat9_1_9_3	GO:0006486	protein glycosylation	14	5680	217	100836	0.0962150312764936	BNAA01G10940D	BNAA03G43740D	BNAA06G07320D	BNAA07G11400D	BNAA08G18870D	BNAA10G29560D	BNAANNG00960D	BNAC01G12430D	BNAC02G02680D	BNAC03G58000D	BNAC07G15310D	BNAC07G35200D	BNACNNG18130D	BNACNNG56890D
mat9_1_9_3	GO:0006487	protein N-linked glycosylation	6	5680	83	100836	0.13886460424050903	BNAA01G11060D	BNAA02G02390D	BNAA03G04910D	BNAC01G12560D	BNAC02G05850D	BNAC03G06510D
mat9_1_9_3	GO:0006499	N-terminal protein myristoylation	14	5680	240	100836	0.1083761306145047	BNAA01G03540D	BNAA03G31330D	BNAA05G32370D	BNAA08G13550D	BNAA09G17180D	BNAA09G47240D	BNAA10G11040D	BNAC01G04810D	BNAC03G36720D	BNAC08G13370D	BNAC08G41340D	BNAC09G18360D	BNAC09G53700D	BNACNNG06250D
mat9_1_9_3	GO:0006511	ubiquitin-dependent protein catabolic process	56	5680	864	100836	0.03145367552487797	BNAA01G12100D	BNAA01G14180D	BNAA02G04630D	BNAA02G07130D	BNAA02G11990D	BNAA03G05930D	BNAA03G32000D	BNAA03G41260D	BNAA03G45310D	BNAA03G50380D	BNAA03G52420D	BNAA04G01440D	BNAA04G11090D	BNAA04G24260D	BNAA05G12250D	BNAA05G33070D	BNAA06G02150D	BNAA06G11590D	BNAA06G15450D	BNAA06G36950D	BNAA07G32250D	BNAA08G01010D	BNAA08G08980D	BNAA08G13550D	BNAA08G28090D	BNAA09G16240D	BNAA09G24160D	BNAANNG27830D	BNAC01G13790D	BNAC01G16680D	BNAC02G09300D	BNAC02G10070D	BNAC02G16460D	BNAC03G07690D	BNAC03G69900D	BNAC03G73540D	BNAC04G14640D	BNAC04G17690D	BNAC04G48050D	BNAC05G13430D	BNAC05G17050D	BNAC05G24930D	BNAC05G47310D	BNAC06G04770D	BNAC06G17650D	BNAC06G36630D	BNAC07G32150D	BNAC07G37290D	BNAC07G42790D	BNAC07G44160D	BNAC08G01010D	BNAC08G13370D	BNAC09G17320D	BNACNNG33990D	BNACNNG61970D	BNACNNG65930D
mat9_1_9_3	GO:0006513	protein monoubiquitination	2	5680	18	100836	0.1920086489814086	BNAA04G25980D	BNAC04G50050D
mat9_1_9_3	GO:0006515	misfolded or incompletely synthesized protein catabolic process	2	5680	26	100836	0.2565110495884222	BNAA06G28390D	BNAC07G28450D
mat9_1_9_3	GO:0006517	protein deglycosylation	2	5680	20	100836	0.2123405037818215	BNAA02G02390D	BNAC02G05850D
mat9_1_9_3	GO:0006542	glutamine biosynthetic process	2	5680	29	100836	0.2692880095444602	BNAA09G33460D	BNAC08G24280D
mat9_1_9_3	GO:0006544	glycine metabolic process	2	5680	25	100836	0.2509115780954051	BNAA01G00170D	BNAC01G01090D
mat9_1_9_3	GO:0006545	glycine biosynthetic process	4	5680	18	100836	0.013674929041486593	BNAA03G23120D	BNAA09G31220D	BNAC03G27330D	BNAC05G18600D
mat9_1_9_3	GO:0006555	methionine metabolic process	2	5680	25	100836	0.2509115780954051	BNAA02G22360D	BNAC02G30540D
mat9_1_9_3	GO:0006561	proline biosynthetic process	4	5680	42	100836	0.12448011741949877	BNAA04G24740D	BNAA05G34370D	BNAC04G48620D	BNAC04G52880D
mat9_1_9_3	GO:0006563	L-serine metabolic process	2	5680	27	100836	0.26142844857576036	BNAA01G00170D	BNAC01G01090D
mat9_1_9_3	GO:0006569	tryptophan catabolic process	2	5680	6	100836	0.037739812429476195	BNAA08G16100D	BNAC03G60820D
mat9_1_9_3	GO:0006580	ethanolamine metabolic process	2	5680	6	100836	0.037739812429476195	BNAA08G04700D	BNAC08G05570D
mat9_1_9_3	GO:0006596	polyamine biosynthetic process	6	5680	63	100836	0.07967275883756313	BNAA08G07970D	BNAA08G10990D	BNAA08G13330D	BNAC03G65810D	BNAC03G77590D	BNAC08G09220D
mat9_1_9_3	GO:0006598	polyamine catabolic process	4	5680	17	100836	0.011270577150503364	BNAA02G12280D	BNAA03G04460D	BNAC02G45540D	BNAC03G06000D
mat9_1_9_3	GO:0006605	protein targeting	4	5680	47	100836	0.14845700683617027	BNAA06G15360D	BNAA06G16430D	BNAC05G16940D	BNAC08G20330D
mat9_1_9_3	GO:0006612	protein targeting to membrane	12	5680	120	100836	0.02049771800449845	BNAA01G24840D	BNAA02G20450D	BNAA05G27280D	BNAA08G14670D	BNAA09G54680D	BNAA10G15060D	BNAC02G28020D	BNAC05G41390D	BNAC08G11710D	BNAC08G22800D	BNAC09G54140D	BNACNNG33710D
mat9_1_9_3	GO:0006621	protein retention in ER lumen	4	5680	28	100836	0.05125756701239015	BNAA03G37720D	BNAA07G05160D	BNAC03G74230D	BNACNNG21930D
mat9_1_9_3	GO:0006625	protein targeting to peroxisome	2	5680	21	100836	0.22147417487567872	BNAA06G22290D	BNAC03G51450D
mat9_1_9_3	GO:0006629	lipid metabolic process	43	5680	506	100836	0.00207068453096652	BNAA01G18100D	BNAA01G18230D	BNAA02G10270D	BNAA02G12680D	BNAA03G07680D	BNAA03G11450D	BNAA03G43740D	BNAA04G17150D	BNAA04G22580D	BNAA04G29600D	BNAA05G02890D	BNAA05G11620D	BNAA05G14080D	BNAA05G33880D	BNAA07G22650D	BNAA07G36660D	BNAA08G08850D	BNAA09G22200D	BNAA09G26150D	BNAA10G03530D	BNAANNG30030D	BNAANNG31610D	BNAC01G21390D	BNAC02G44810D	BNAC03G09690D	BNAC03G14300D	BNAC03G62710D	BNAC04G13330D	BNAC04G40760D	BNAC04G51170D	BNAC04G52720D	BNAC04G56690D	BNAC05G03910D	BNAC05G23260D	BNAC05G48800D	BNAC06G10390D	BNAC06G23560D	BNAC06G25920D	BNAC07G11530D	BNAC07G35200D	BNAC09G17280D	BNAC09G26010D	BNACNNG26820D
mat9_1_9_3	GO:0006631	fatty acid metabolic process	10	5680	153	100836	0.11578688326375722	BNAA01G13470D	BNAA02G07380D	BNAA02G17630D	BNAA05G23520D	BNAA06G28680D	BNAC01G15670D	BNAC02G10430D	BNAC05G37220D	BNAC07G28060D	BNACNNG41240D
mat9_1_9_3	GO:0006636	unsaturated fatty acid biosynthetic process	6	5680	95	100836	0.15948193654759452	BNAA01G03110D	BNAA04G17150D	BNAA10G04040D	BNAC01G04370D	BNAC04G40760D	BNAC05G04140D
mat9_1_9_3	GO:0006644	phospholipid metabolic process	4	5680	36	100836	0.09275387655121614	BNAA04G26330D	BNAA05G21920D	BNAC04G50380D	BNAC05G35130D
mat9_1_9_3	GO:0006665	sphingolipid metabolic process	2	5680	18	100836	0.1920086489814086	BNAA04G21770D	BNAC04G45620D
mat9_1_9_3	GO:0006694	steroid biosynthetic process	2	5680	31	100836	0.27465541162688206	BNAA03G24220D	BNAC03G28790D
mat9_1_9_3	GO:0006723	cuticle hydrocarbon biosynthetic process	2	5680	13	100836	0.13079608985877778	BNAA03G10070D	BNAC03G12730D
mat9_1_9_3	GO:0006730	one-carbon metabolic process	10	5680	85	100836	0.012988738158998793	BNAA01G10850D	BNAA01G23510D	BNAA03G01800D	BNAA03G23120D	BNAA06G04550D	BNAC01G43540D	BNAC03G02330D	BNAC03G27330D	BNAC05G05760D	BNACNNG30610D
mat9_1_9_3	GO:0006741	NADP biosynthetic process	4	5680	14	100836	0.005640250172390644	BNAA06G15350D	BNAANNG17540D	BNAC05G16930D	BNAC05G31250D
mat9_1_9_3	GO:0006749	glutathione metabolic process	14	5680	237	100836	0.10760108858226382	BNAA05G00270D	BNAA05G12560D	BNAA07G28450D	BNAA07G28470D	BNAA08G13020D	BNAA09G51100D	BNAA10G01550D	BNAC03G77460D	BNAC04G00150D	BNAC04G13950D	BNAC05G01590D	BNAC06G31020D	BNAC06G31040D	BNAC08G45920D
mat9_1_9_3	GO:0006750	glutathione biosynthetic process	4	5680	21	100836	0.022478619452428263	BNAA06G28850D	BNAA09G50050D	BNAC07G27830D	BNAC08G44630D
mat9_1_9_3	GO:0006751	glutathione catabolic process	4	5680	31	100836	0.0661996858593195	BNAA03G49430D	BNAA08G16380D	BNAC03G76200D	BNAC07G41810D
mat9_1_9_3	GO:0006753	nucleoside phosphate metabolic process	2	5680	13	100836	0.13079608985877778	BNAA08G18190D	BNAC03G58870D
mat9_1_9_3	GO:0006754	ATP biosynthetic process	2	5680	26	100836	0.2565110495884222	BNAANNG10900D	BNAC07G42390D
mat9_1_9_3	GO:0006777	Mo-molybdopterin cofactor biosynthetic process	2	5680	31	100836	0.27465541162688206	BNAA10G12020D	BNAC09G33710D
mat9_1_9_3	GO:0006788	heme oxidation	2	5680	13	100836	0.13079608985877778	BNAA09G14830D	BNACNNG72350D
mat9_1_9_3	GO:0006792	regulation of sulfur utilization	2	5680	6	100836	0.037739812429476195	BNAA06G39610D	BNAC07G26800D
mat9_1_9_3	GO:0006805	xenobiotic metabolic process	2	5680	16	100836	0.16910626486558117	BNAA03G49430D	BNAC07G41810D
mat9_1_9_3	GO:0006810	transport	70	5680	1157	100836	0.04099091264017522	BNAA01G05720D	BNAA01G16410D	BNAA02G01800D	BNAA02G01980D	BNAA02G15810D	BNAA02G24240D	BNAA03G24260D	BNAA03G29830D	BNAA03G29930D	BNAA03G50130D	BNAA04G05910D	BNAA04G08310D	BNAA05G07400D	BNAA05G36780D	BNAA06G31680D	BNAA06G32840D	BNAA06G37070D	BNAA06G37940D	BNAA06G39310D	BNAA07G09220D	BNAA07G14110D	BNAA07G28380D	BNAA07G28740D	BNAA08G07040D	BNAA08G19340D	BNAA09G23310D	BNAA09G23640D	BNAA09G28370D	BNAA09G28490D	BNAA09G34030D	BNAA09G45450D	BNAA09G51980D	BNAA10G00350D	BNAA10G05880D	BNAANNG18970D	BNAC01G00600D	BNAC01G19560D	BNAC02G04930D	BNAC02G05120D	BNAC02G21070D	BNAC02G47290D	BNAC03G28840D	BNAC03G35070D	BNAC03G35150D	BNAC04G08220D	BNAC04G15380D	BNAC04G17780D	BNAC04G28530D	BNAC04G30520D	BNAC05G00430D	BNAC05G06950D	BNAC05G20700D	BNAC05G33000D	BNAC06G07980D	BNAC06G30910D	BNAC06G31330D	BNAC07G12650D	BNAC07G23630D	BNAC07G24950D	BNAC07G30040D	BNAC07G42590D	BNAC08G07910D	BNAC08G24950D	BNAC08G39280D	BNAC09G27240D	BNACNNG01590D	BNACNNG04760D	BNACNNG18870D	BNACNNG26600D	BNACNNG34820D
mat9_1_9_3	GO:0006811	ion transport	10	5680	174	100836	0.12870377307025355	BNAA01G08290D	BNAA03G36370D	BNAA08G05680D	BNAA10G06840D	BNAA10G12020D	BNAC01G09840D	BNAC03G42220D	BNAC08G10180D	BNAC09G29910D	BNAC09G33710D
mat9_1_9_3	GO:0006812	cation transport	16	5680	204	100836	0.04456925726439647	BNAA05G06980D	BNAA06G04610D	BNAA06G10990D	BNAA06G18700D	BNAA07G07300D	BNAA10G13670D	BNAANNG03510D	BNAANNG34460D	BNAC01G24020D	BNAC03G74900D	BNAC04G53650D	BNAC05G05800D	BNAC05G12510D	BNAC07G08940D	BNAC08G49580D	BNAC09G36160D
mat9_1_9_3	GO:0006821	chloride transport	4	5680	25	100836	0.037681499352046836	BNAA02G33340D	BNAA04G11860D	BNAC04G33870D	BNACNNG53550D
mat9_1_9_3	GO:0006825	copper ion transport	4	5680	61	100836	0.1929265166458699	BNAA02G32440D	BNAA04G16590D	BNAC02G41180D	BNAC04G39910D
mat9_1_9_3	GO:0006850	mitochondrial pyruvate transport	2	5680	13	100836	0.13079608985877778	BNAA03G45280D	BNAC07G37260D
mat9_1_9_3	GO:0006855	drug transmembrane transport	22	5680	310	100836	0.04923318153246619	BNAA02G15610D	BNAA03G02900D	BNAA03G21920D	BNAA04G17140D	BNAA04G22060D	BNAA07G26020D	BNAA07G37720D	BNAA08G10090D	BNAA08G31540D	BNAA09G23920D	BNAA09G46750D	BNAC02G20800D	BNAC03G04260D	BNAC03G26220D	BNAC03G64740D	BNAC04G40750D	BNAC04G45780D	BNAC05G25020D	BNAC06G14760D	BNAC06G27740D	BNAC08G40820D	BNACNNG60340D
mat9_1_9_3	GO:0006857	oligopeptide transport	24	5680	250	100836	0.00385971936896028	BNAA02G10240D	BNAA02G13640D	BNAA02G15810D	BNAA02G24240D	BNAA02G34200D	BNAA05G06730D	BNAA06G18430D	BNAA07G23220D	BNAA07G28380D	BNAA09G23640D	BNAA10G06840D	BNAA10G27530D	BNAC02G14210D	BNAC02G17990D	BNAC02G21070D	BNAC02G43080D	BNAC02G47290D	BNAC04G07600D	BNAC06G30910D	BNAC09G29910D	BNACNNG03860D	BNACNNG15890D	BNACNNG18870D	BNACNNG33940D
mat9_1_9_3	GO:0006863	purine nucleobase transport	6	5680	63	100836	0.07967275883756313	BNAA06G13930D	BNAA07G08580D	BNAA08G18480D	BNAC03G58430D	BNAC05G15350D	BNAC07G10640D
mat9_1_9_3	GO:0006865	amino acid transport	14	5680	183	100836	0.05852472476775999	BNAA03G19350D	BNAA04G10600D	BNAA04G22760D	BNAA05G33670D	BNAA06G38010D	BNAA09G05130D	BNAA09G35330D	BNAC03G23170D	BNAC04G32870D	BNAC04G38770D	BNAC04G46690D	BNAC05G49210D	BNAC08G26680D	BNAC09G04700D
mat9_1_9_3	GO:0006869	lipid transport	33	5680	427	100836	0.014645903773101694	BNAA01G12260D	BNAA02G10270D	BNAA02G16570D	BNAA02G21250D	BNAA03G15950D	BNAA03G40470D	BNAA03G40490D	BNAA03G45330D	BNAA03G48810D	BNAA04G01950D	BNAA05G17010D	BNAA06G17160D	BNAA09G13220D	BNAA09G44650D	BNAANNG04370D	BNAANNG06900D	BNAANNG41090D	BNAC01G11480D	BNAC01G13980D	BNAC01G27420D	BNAC02G22460D	BNAC02G44810D	BNAC03G19080D	BNAC03G40240D	BNAC03G57200D	BNAC04G23540D	BNAC05G29860D	BNAC07G31450D	BNAC07G37310D	BNAC07G40970D	BNAC08G37370D	BNAC09G13410D	BNAC09G25390D
mat9_1_9_3	GO:0006879	cellular iron ion homeostasis	4	5680	69	100836	0.20099512255672336	BNAA01G08290D	BNAA10G12020D	BNAC01G09840D	BNAC09G33710D
mat9_1_9_3	GO:0006880	intracellular sequestering of iron ion	4	5680	29	100836	0.05611094797028156	BNAA02G25920D	BNAA06G14970D	BNAC02G47710D	BNAC05G16390D
mat9_1_9_3	GO:0006884	cell volume homeostasis	4	5680	9	100836	9.485382467679046E-4	BNAA02G33340D	BNAA07G07300D	BNAC07G08940D	BNACNNG53550D
mat9_1_9_3	GO:0006885	regulation of pH	8	5680	99	100836	0.08873639288617373	BNAA05G06980D	BNAA06G10990D	BNAA10G13670D	BNAANNG03510D	BNAC01G24020D	BNAC04G53650D	BNAC05G12510D	BNAC09G36160D
mat9_1_9_3	GO:0006886	intracellular protein transport	40	5680	602	100836	0.0376059648392525	BNAA01G02670D	BNAA01G04200D	BNAA02G23050D	BNAA03G51530D	BNAA05G27280D	BNAA05G32400D	BNAA05G36130D	BNAA06G05340D	BNAA06G05500D	BNAA06G15360D	BNAA06G16430D	BNAA06G25340D	BNAA06G30040D	BNAA06G38790D	BNAA07G34630D	BNAA08G18280D	BNAA08G26280D	BNAA09G13950D	BNAA09G18080D	BNAA09G47690D	BNAC01G03930D	BNAC01G05650D	BNAC03G55270D	BNAC03G58730D	BNAC05G06830D	BNAC05G16940D	BNAC05G31610D	BNAC05G41390D	BNAC06G01410D	BNAC06G39470D	BNAC07G26670D	BNAC07G43280D	BNAC08G13700D	BNAC08G20330D	BNAC08G42150D	BNAC09G19520D	BNACNNG06280D	BNACNNG11870D	BNACNNG19860D	BNACNNG60970D
mat9_1_9_3	GO:0006887	exocytosis	18	5680	191	100836	0.011192327862494255	BNAA01G12740D	BNAA02G07910D	BNAA03G04630D	BNAA03G39910D	BNAA05G10490D	BNAA05G28940D	BNAA06G30820D	BNAA10G00160D	BNAA10G05090D	BNAC01G14470D	BNAC02G11000D	BNAC03G06160D	BNAC04G11490D	BNAC05G00230D	BNAC05G43410D	BNAC06G00020D	BNAC07G25840D	BNAC07G30970D
mat9_1_9_3	GO:0006893	Golgi to plasma membrane transport	2	5680	4	100836	0.016951285935640964	BNAA10G05090D	BNAC06G00020D
mat9_1_9_3	GO:0006904	vesicle docking involved in exocytosis	8	5680	133	100836	0.1415209927681999	BNAA03G04630D	BNAA03G39910D	BNAA05G28940D	BNAA06G30820D	BNAC03G06160D	BNAC05G43410D	BNAC07G25840D	BNAC07G30970D
mat9_1_9_3	GO:0006906	vesicle fusion	6	5680	45	100836	0.02710364004099998	BNAA02G07910D	BNAA05G10490D	BNAA06G10560D	BNAC02G11000D	BNAC04G11490D	BNAC05G12110D
mat9_1_9_3	GO:0006909	phagocytosis	4	5680	22	100836	0.025927057965410984	BNAA04G01270D	BNAA05G32830D	BNAC04G22210D	BNAC05G48130D
mat9_1_9_3	GO:0006949	syncytium formation	10	5680	50	100836	3.2366113440870134E-4	BNAA02G08540D	BNAA04G16780D	BNAA07G00550D	BNAA07G28080D	BNAA09G29240D	BNAC02G12100D	BNAC04G40170D	BNAC06G30760D	BNAC07G00140D	BNACNNG40260D
mat9_1_9_3	GO:0006950	response to stress	16	5680	217	100836	0.058522715939388965	BNAA01G11800D	BNAA02G35270D	BNAA04G11540D	BNAA06G05640D	BNAA09G41210D	BNAA09G48170D	BNAANNG09170D	BNAANNG16320D	BNAC01G13370D	BNAC02G11430D	BNAC03G48220D	BNAC04G34260D	BNAC05G07180D	BNAC06G43980D	BNAC08G33770D	BNAC08G44130D
mat9_1_9_3	GO:0006955	immune response	4	5680	49	100836	0.15704570294850026	BNAA06G15560D	BNAA08G17810D	BNAC03G59280D	BNAC05G17170D
mat9_1_9_3	GO:0006970	response to osmotic stress	39	5680	430	100836	0.0011217053358360367	BNAA01G03110D	BNAA03G13820D	BNAA03G33390D	BNAA03G33400D	BNAA04G05810D	BNAA04G18570D	BNAA07G27840D	BNAA08G02130D	BNAA08G06260D	BNAA08G10990D	BNAA08G15820D	BNAA09G38010D	BNAA09G55520D	BNAA10G01360D	BNAA10G15030D	BNAA10G18350D	BNAA10G24180D	BNAANNG04440D	BNAANNG22770D	BNAANNG30700D	BNAC01G04370D	BNAC03G09440D	BNAC03G16740D	BNAC03G28150D	BNAC03G61220D	BNAC03G65810D	BNAC03G68660D	BNAC05G01400D	BNAC06G30480D	BNAC08G06690D	BNAC08G31770D	BNAC09G25280D	BNAC09G41890D	BNAC09G48810D	BNAC09G54100D	BNACNNG32080D	BNACNNG32090D	BNACNNG33160D	BNACNNG36700D
mat9_1_9_3	GO:0006972	hyperosmotic response	4	5680	60	100836	0.1910352640550978	BNAA03G07680D	BNAA09G38820D	BNAC03G09690D	BNACNNG46520D
mat9_1_9_3	GO:0006974	cellular response to DNA damage stimulus	13	5680	145	100836	0.031495216053972895	BNAA05G12250D	BNAA06G20800D	BNAA07G24980D	BNAA08G15820D	BNAA08G25530D	BNAANNG27110D	BNAC02G25430D	BNAC03G53270D	BNAC03G61220D	BNAC04G14640D	BNAC06G26710D	BNAC08G14630D	BNACNNG28960D
mat9_1_9_3	GO:0006979	response to oxidative stress	54	5680	937	100836	0.0552715755220257	BNAA01G27520D	BNAA01G36520D	BNAA03G33840D	BNAA03G43240D	BNAA04G09990D	BNAA04G16310D	BNAA04G18570D	BNAA04G27460D	BNAA05G00720D	BNAA05G12560D	BNAA05G14830D	BNAA05G27780D	BNAA05G29550D	BNAA05G33880D	BNAA06G16160D	BNAA07G12740D	BNAA08G02470D	BNAA08G06260D	BNAA08G10990D	BNAA08G15820D	BNAA08G24320D	BNAA09G15970D	BNAA09G22680D	BNAA09G38010D	BNAA10G22330D	BNAANNG19770D	BNAANNG32690D	BNAC01G31810D	BNAC01G43040D	BNAC01G44090D	BNAC03G39090D	BNAC03G61220D	BNAC03G65810D	BNAC03G76200D	BNAC04G00330D	BNAC04G13950D	BNAC04G21530D	BNAC04G39580D	BNAC05G41960D	BNAC05G43890D	BNAC05G48800D	BNAC06G09730D	BNAC07G34540D	BNAC07G51170D	BNAC08G02680D	BNAC08G06690D	BNAC08G15830D	BNAC08G20810D	BNAC09G24700D	BNAC09G46840D	BNACNNG24390D	BNACNNG33160D	BNACNNG46860D	BNACNNG48990D
mat9_1_9_3	GO:0006983	ER overload response	2	5680	5	100836	0.026661222991162796	BNAANNG07130D	BNAC09G20030D
mat9_1_9_3	GO:0006995	cellular response to nitrogen starvation	6	5680	81	100836	0.13407565398388618	BNAA04G21900D	BNAA06G14520D	BNAA09G17630D	BNAC04G56650D	BNAC05G15990D	BNAC09G18770D
mat9_1_9_3	GO:0007017	microtubule-based process	8	5680	114	100836	0.11958422401170883	BNAA01G16380D	BNAA02G09160D	BNAA05G23570D	BNAA09G30020D	BNAC01G19530D	BNAC02G13190D	BNAC05G18530D	BNAC05G37270D
mat9_1_9_3	GO:0007018	microtubule-based movement	12	5680	161	100836	0.07521496213779988	BNAA03G35600D	BNAA05G00450D	BNAA05G26990D	BNAA08G16790D	BNAA09G08180D	BNAA09G34700D	BNAC03G41430D	BNAC03G60320D	BNAC04G51910D	BNAC05G41050D	BNAC08G25660D	BNAC09G08380D
mat9_1_9_3	GO:0007020	microtubule nucleation	2	5680	24	100836	0.24461608013570493	BNAA09G33980D	BNAC08G24770D
mat9_1_9_3	GO:0007031	peroxisome organization	6	5680	72	100836	0.10874638361744801	BNAA04G26380D	BNAA06G17400D	BNAA06G22290D	BNAC03G51450D	BNAC04G50420D	BNACNNG15230D
mat9_1_9_3	GO:0007033	vacuole organization	8	5680	86	100836	0.058415928861552294	BNAA01G12530D	BNAA07G04480D	BNAA08G23220D	BNAANNG32760D	BNAC01G14310D	BNAC02G44270D	BNAC07G04050D	BNAC08G17280D
mat9_1_9_3	GO:0007035	vacuolar acidification	2	5680	10	100836	0.08979084648040003	BNAA08G23220D	BNAC08G17280D
mat9_1_9_3	GO:0007049	cell cycle	30	5680	400	100836	0.02281608322504335	BNAA02G09160D	BNAA03G16490D	BNAA03G38130D	BNAA03G54850D	BNAA03G57140D	BNAA05G11560D	BNAA05G31820D	BNAA06G05660D	BNAA07G11980D	BNAA07G32610D	BNAA08G27110D	BNAA09G09200D	BNAA10G14120D	BNAANNG09950D	BNAANNG23850D	BNAC02G13190D	BNAC03G00740D	BNAC03G19870D	BNAC03G74400D	BNAC04G13490D	BNAC05G07200D	BNAC05G37870D	BNAC05G46410D	BNAC06G37050D	BNAC07G16080D	BNAC07G17820D	BNAC07G45730D	BNAC08G02450D	BNAC09G09430D	BNACNNG16030D
mat9_1_9_3	GO:0007050	cell cycle arrest	2	5680	16	100836	0.16910626486558117	BNAA09G01770D	BNAC09G00970D
mat9_1_9_3	GO:0007059	chromosome segregation	6	5680	96	100836	0.1605327908159209	BNAA04G01440D	BNAA09G37900D	BNAANNG06390D	BNAC02G01490D	BNAC08G29760D	BNACNNG61970D
mat9_1_9_3	GO:0007062	sister chromatid cohesion	4	5680	49	100836	0.15704570294850026	BNAA10G18050D	BNAANNG06390D	BNAC02G01490D	BNAC09G41550D
mat9_1_9_3	GO:0007067	mitotic nuclear division	32	5680	303	100836	2.7606538080583975E-4	BNAA01G11370D	BNAA01G12740D	BNAA03G27700D	BNAA04G01440D	BNAA05G02710D	BNAA05G06480D	BNAA05G20990D	BNAA06G02620D	BNAA06G21940D	BNAA06G30690D	BNAA07G15150D	BNAA08G26360D	BNAA09G02750D	BNAA09G37900D	BNAA10G05370D	BNAA10G18050D	BNAC01G12830D	BNAC01G14470D	BNAC03G32710D	BNAC03G74810D	BNAC04G02550D	BNAC04G07140D	BNAC05G33730D	BNAC06G03920D	BNAC06G13180D	BNAC07G49140D	BNAC08G29760D	BNAC09G02210D	BNAC09G41550D	BNACNNG06920D	BNACNNG52270D	BNACNNG61970D
mat9_1_9_3	GO:0007126	meiotic nuclear division	12	5680	83	100836	0.0016048102829876625	BNAA02G19880D	BNAA05G18180D	BNAA06G20800D	BNAA08G07610D	BNAA09G06650D	BNAA09G33980D	BNAC02G23240D	BNAC03G53270D	BNAC05G27760D	BNAC08G24770D	BNAC09G05950D	BNACNNG68590D
mat9_1_9_3	GO:0007129	synapsis	4	5680	32	100836	0.0713967976758017	BNAA01G29970D	BNAA03G13400D	BNAC01G37870D	BNAC03G16220D
mat9_1_9_3	GO:0007131	reciprocal meiotic recombination	8	5680	83	100836	0.05166864264102815	BNAA01G29970D	BNAA03G13400D	BNAA03G23940D	BNAA03G47490D	BNAC01G37870D	BNAC03G16220D	BNAC03G28480D	BNAC07G39740D
mat9_1_9_3	GO:0007154	cell communication	4	5680	13	100836	0.004269085453774454	BNAA02G03640D	BNAA07G15700D	BNAC02G44130D	BNAC06G13950D
mat9_1_9_3	GO:0007165	signal transduction	116	5680	1695	100836	0.0041459995339181285	BNAA01G04260D	BNAA01G04770D	BNAA01G22770D	BNAA01G33930D	BNAA02G10250D	BNAA02G14720D	BNAA02G23780D	BNAA02G24110D	BNAA02G27690D	BNAA03G32350D	BNAA03G44080D	BNAA03G45970D	BNAA03G54840D	BNAA04G01520D	BNAA04G15190D	BNAA04G17470D	BNAA04G20000D	BNAA04G22580D	BNAA04G26720D	BNAA04G27460D	BNAA05G03140D	BNAA05G21920D	BNAA05G22610D	BNAA06G03480D	BNAA06G07500D	BNAA06G09920D	BNAA06G33170D	BNAA06G34870D	BNAA06G34930D	BNAA07G15620D	BNAA07G23520D	BNAA07G25630D	BNAA08G08810D	BNAA08G09210D	BNAA08G09980D	BNAA08G24070D	BNAA09G01300D	BNAA09G09520D	BNAA09G11730D	BNAA09G28820D	BNAA09G29600D	BNAA09G34580D	BNAA09G35480D	BNAA09G38010D	BNAA09G44900D	BNAA09G44940D	BNAA09G51400D	BNAA09G56730D	BNAA09G57280D	BNAA10G00160D	BNAA10G00690D	BNAA10G01000D	BNAA10G16050D	BNAA10G20440D	BNAA10G23540D	BNAANNG00340D	BNAANNG12580D	BNAANNG39680D	BNAC01G04520D	BNAC01G05700D	BNAC01G06300D	BNAC01G40460D	BNAC01G43380D	BNAC02G03540D	BNAC02G31860D	BNAC02G35800D	BNAC02G47510D	BNAC03G00750D	BNAC03G37710D	BNAC03G62820D	BNAC03G63280D	BNAC03G64510D	BNAC03G76840D	BNAC04G11590D	BNAC04G20730D	BNAC04G21530D	BNAC04G22680D	BNAC04G38140D	BNAC04G44390D	BNAC04G51700D	BNAC04G56690D	BNAC05G00230D	BNAC05G00760D	BNAC05G01110D	BNAC05G08950D	BNAC05G11540D	BNAC05G19500D	BNAC05G35130D	BNAC05G35900D	BNAC06G02280D	BNAC06G13850D	BNAC06G27450D	BNAC07G20800D	BNAC07G23190D	BNAC07G35890D	BNAC07G38210D	BNAC07G48880D	BNAC08G16030D	BNAC08G25550D	BNAC08G26860D	BNAC08G29980D	BNAC08G37600D	BNAC08G37660D	BNAC08G38980D	BNAC08G49690D	BNAC09G00460D	BNAC09G09670D	BNAC09G12670D	BNAC09G38840D	BNAC09G44470D	BNAC09G48250D	BNACNNG07960D	BNACNNG22520D	BNACNNG25930D	BNACNNG35780D	BNACNNG59300D
mat9_1_9_3	GO:0007166	cell surface receptor signaling pathway	2	5680	17	100836	0.18086017342782593	BNAA10G24410D	BNAC09G49010D
mat9_1_9_3	GO:0007169	transmembrane receptor protein tyrosine kinase signaling pathway	28	5680	461	100836	0.07158222531721499	BNAA02G22840D	BNAA02G24120D	BNAA03G00070D	BNAA03G09820D	BNAA03G35630D	BNAA04G26130D	BNAA06G17300D	BNAA07G16720D	BNAA07G34550D	BNAA09G02190D	BNAA09G35600D	BNAA09G41620D	BNAANNG05800D	BNAANNG17070D	BNAC02G31140D	BNAC02G31870D	BNAC03G12450D	BNAC03G41470D	BNAC03G57050D	BNAC04G12090D	BNAC04G56910D	BNAC06G15740D	BNAC06G39390D	BNAC07G18680D	BNAC08G27040D	BNAC08G34190D	BNAC09G01600D	BNACNNG32490D
mat9_1_9_3	GO:0007188	adenylate cyclase-modulating G-protein coupled receptor signaling pathway	2	5680	23	100836	0.23761434602472128	BNAA04G13660D	BNAC04G35930D
mat9_1_9_3	GO:0007204	positive regulation of cytosolic calcium ion concentration	2	5680	4	100836	0.016951285935640964	BNAA08G27910D	BNAC08G00710D
mat9_1_9_3	GO:0007229	integrin-mediated signaling pathway	1	5680	17	100836	0.37874664902044125	BNAA09G55320D
mat9_1_9_3	GO:0007231	osmosensory signaling pathway	2	5680	19	100836	0.20251189640891298	BNAA06G34500D	BNAC07G21260D
mat9_1_9_3	GO:0007275	multicellular organismal development	92	5680	1270	100836	0.0024009512801080306	BNAA01G00070D	BNAA01G16400D	BNAA01G19300D	BNAA02G00900D	BNAA02G03590D	BNAA02G03640D	BNAA02G14720D	BNAA02G15660D	BNAA02G17280D	BNAA02G27690D	BNAA03G08460D	BNAA03G24360D	BNAA03G31270D	BNAA03G49100D	BNAA03G49460D	BNAA03G58970D	BNAA04G01440D	BNAA04G24260D	BNAA04G24740D	BNAA04G26720D	BNAA04G29330D	BNAA05G01170D	BNAA05G02550D	BNAA05G10110D	BNAA05G10130D	BNAA05G27780D	BNAA05G34370D	BNAA05G37400D	BNAA06G07840D	BNAA06G20840D	BNAA06G22900D	BNAA06G34870D	BNAA06G37310D	BNAA07G08370D	BNAA07G12050D	BNAA07G23960D	BNAA07G35010D	BNAA08G08810D	BNAA08G19970D	BNAA08G24840D	BNAA09G24190D	BNAA09G28720D	BNAA09G55520D	BNAA10G00910D	BNAA10G16740D	BNAA10G17290D	BNAC01G00980D	BNAC01G19550D	BNAC01G23260D	BNAC02G20880D	BNAC02G24360D	BNAC02G35800D	BNAC02G44130D	BNAC02G44180D	BNAC03G10790D	BNAC03G17960D	BNAC03G28970D	BNAC03G36610D	BNAC03G50570D	BNAC03G76840D	BNAC04G00740D	BNAC04G11040D	BNAC04G47110D	BNAC04G48050D	BNAC04G48620D	BNAC04G51700D	BNAC04G52880D	BNAC05G01020D	BNAC05G09250D	BNAC05G20530D	BNAC05G24890D	BNAC05G41960D	BNAC05G47500D	BNAC06G24850D	BNAC06G39940D	BNAC07G10350D	BNAC07G16190D	BNAC07G41390D	BNAC07G41850D	BNAC07G47560D	BNAC07G48880D	BNAC07G50630D	BNAC08G15440D	BNAC08G31770D	BNAC09G39850D	BNAC09G40490D	BNACNNG20180D	BNACNNG22520D	BNACNNG44070D	BNACNNG46350D	BNACNNG54390D	BNACNNG61970D
mat9_1_9_3	GO:0007292	female gamete generation	2	5680	10	100836	0.08979084648040003	BNAA08G13550D	BNAC08G13370D
mat9_1_9_3	GO:0007338	single fertilization	4	5680	40	100836	0.1141288214422888	BNAA01G25310D	BNAA05G19830D	BNAC01G32200D	BNAC05G30810D
mat9_1_9_3	GO:0007389	pattern specification process	6	5680	39	100836	0.015370092766465714	BNAA03G49980D	BNAA07G10150D	BNAA07G13830D	BNAC04G15900D	BNAC07G13310D	BNAC07G42330D
mat9_1_9_3	GO:0007568	aging	12	5680	180	100836	0.09980462832234653	BNAA01G16850D	BNAA02G08080D	BNAA03G09050D	BNAA06G40190D	BNAA10G11690D	BNAANNG03760D	BNAC01G20590D	BNAC02G11190D	BNAC03G11300D	BNAC08G21600D	BNACNNG19580D	BNACNNG65910D
mat9_1_9_3	GO:0007623	circadian rhythm	31	5680	346	100836	0.003401683080515023	BNAA01G00170D	BNAA03G00610D	BNAA03G06490D	BNAA03G20850D	BNAA03G30130D	BNAA03G50100D	BNAA04G23810D	BNAA05G04230D	BNAA05G12950D	BNAA07G35280D	BNAA09G04840D	BNAA09G09520D	BNAA09G34590D	BNAA09G36380D	BNAA10G20590D	BNAANNG03880D	BNAC01G01090D	BNAC03G08310D	BNAC03G24910D	BNAC03G35440D	BNAC04G05080D	BNAC04G47580D	BNAC06G12130D	BNAC06G40190D	BNAC07G42560D	BNAC08G25560D	BNAC08G27970D	BNAC08G48660D	BNAC09G04380D	BNAC09G09670D	BNAC09G44600D
mat9_1_9_3	GO:0008017	microtubule binding	24	5680	264	100836	0.00675587341404416	BNAA04G25600D	BNAA05G08380D	BNAA05G26990D	BNAA06G21940D	BNAA06G28420D	BNAA09G05960D	BNAA09G08180D	BNAA09G17180D	BNAA09G33460D	BNAA09G34700D	BNAA09G41690D	BNAA09G45420D	BNAC03G74810D	BNAC04G09450D	BNAC04G49500D	BNAC05G41050D	BNAC07G28380D	BNAC08G24280D	BNAC08G25660D	BNAC08G34280D	BNAC08G39250D	BNAC09G05550D	BNAC09G08380D	BNAC09G18360D
mat9_1_9_3	GO:0008022	protein C-terminus binding	2	5680	20	100836	0.2123405037818215	BNAA10G29380D	BNAC09G33530D
mat9_1_9_3	GO:0008026	ATP-dependent helicase activity	20	5680	308	100836	0.07491923656320379	BNAA02G36460D	BNAA03G29460D	BNAA05G18180D	BNAA05G28860D	BNAA05G31520D	BNAA08G00660D	BNAA08G00760D	BNAA08G25530D	BNAA09G06470D	BNAANNG06700D	BNAC02G27530D	BNAC02G41920D	BNAC03G34750D	BNAC03G70070D	BNAC03G70180D	BNAC05G27760D	BNAC05G43340D	BNAC05G52240D	BNAC08G14630D	BNACNNG15700D
mat9_1_9_3	GO:0008047	enzyme activator activity	4	5680	49	100836	0.15704570294850026	BNAA03G33840D	BNAA07G04200D	BNAC01G25910D	BNAC03G39090D
mat9_1_9_3	GO:0008061	chitin binding	4	5680	66	100836	0.19939845668631576	BNAA03G32270D	BNAA04G25230D	BNAC03G37570D	BNAC04G49100D
mat9_1_9_3	GO:0008081	phosphoric diester hydrolase activity	4	5680	56	100836	0.18143940095560052	BNAA05G14540D	BNAA08G03920D	BNAC06G09960D	BNAC08G46700D
mat9_1_9_3	GO:0008094	DNA-dependent ATPase activity	8	5680	116	100836	0.12293555031105632	BNAA03G38130D	BNAA03G47490D	BNAA04G26610D	BNAANNG27110D	BNAC02G25430D	BNAC03G74400D	BNAC04G50670D	BNAC07G39740D
mat9_1_9_3	GO:0008113	peptide-methionine (S)-S-oxide reductase activity	2	5680	25	100836	0.2509115780954051	BNAA03G47160D	BNAC07G39360D
mat9_1_9_3	GO:0008121	ubiquinol-cytochrome-c reductase activity	4	5680	44	100836	0.1344473742498914	BNAA09G33140D	BNAA10G25030D	BNAC08G23930D	BNAC09G49950D
mat9_1_9_3	GO:0008131	primary amine oxidase activity	6	5680	67	100836	0.09280819823211356	BNAA02G12280D	BNAA03G49660D	BNAANNG10300D	BNAC01G22650D	BNAC02G45540D	BNAC07G50850D
mat9_1_9_3	GO:0008134	transcription factor binding	8	5680	53	100836	0.006601677713754159	BNAA01G02900D	BNAA03G51000D	BNAA03G56880D	BNAA06G10250D	BNAC01G04170D	BNAC05G11920D	BNAC07G44870D	BNACNNG36880D
mat9_1_9_3	GO:0008143	poly(A) binding	4	5680	43	100836	0.12951851830554362	BNAA08G02390D	BNAA10G15760D	BNAC08G02620D	BNAC09G38340D
mat9_1_9_3	GO:0008150	biological_process	1125	5680	19177	100836	0.0041110874302456605	BNAA01G01150D	BNAA01G01480D	BNAA01G01840D	BNAA01G02010D	BNAA01G03120D	BNAA01G03240D	BNAA01G07870D	BNAA01G08520D	BNAA01G09170D	BNAA01G09630D	BNAA01G09710D	BNAA01G10350D	BNAA01G10540D	BNAA01G11310D	BNAA01G11680D	BNAA01G11690D	BNAA01G11780D	BNAA01G11810D	BNAA01G11960D	BNAA01G12720D	BNAA01G12730D	BNAA01G13030D	BNAA01G13100D	BNAA01G13110D	BNAA01G13650D	BNAA01G14390D	BNAA01G14910D	BNAA01G15510D	BNAA01G16630D	BNAA01G16890D	BNAA01G17710D	BNAA01G18780D	BNAA01G19560D	BNAA01G19570D	BNAA01G20990D	BNAA01G21060D	BNAA01G21230D	BNAA01G22000D	BNAA01G22420D	BNAA01G23240D	BNAA01G23690D	BNAA01G24880D	BNAA01G25340D	BNAA01G25780D	BNAA01G26000D	BNAA01G26460D	BNAA01G27650D	BNAA01G28140D	BNAA01G29190D	BNAA01G29540D	BNAA01G29810D	BNAA01G34020D	BNAA01G36490D	BNAA02G00610D	BNAA02G00640D	BNAA02G01970D	BNAA02G05850D	BNAA02G08170D	BNAA02G09390D	BNAA02G09830D	BNAA02G11530D	BNAA02G11920D	BNAA02G12390D	BNAA02G12750D	BNAA02G12780D	BNAA02G13210D	BNAA02G14070D	BNAA02G17340D	BNAA02G17490D	BNAA02G22060D	BNAA02G22120D	BNAA02G23360D	BNAA02G24330D	BNAA02G26130D	BNAA02G26230D	BNAA02G26620D	BNAA02G27080D	BNAA02G27170D	BNAA02G28450D	BNAA02G28890D	BNAA02G29430D	BNAA02G30000D	BNAA02G31950D	BNAA02G33760D	BNAA02G34240D	BNAA02G35720D	BNAA02G36000D	BNAA02G36330D	BNAA02G36480D	BNAA03G00250D	BNAA03G03380D	BNAA03G03570D	BNAA03G06400D	BNAA03G07070D	BNAA03G07080D	BNAA03G07950D	BNAA03G08450D	BNAA03G08810D	BNAA03G08840D	BNAA03G09600D	BNAA03G10290D	BNAA03G12120D	BNAA03G12150D	BNAA03G14230D	BNAA03G14570D	BNAA03G16180D	BNAA03G16890D	BNAA03G17460D	BNAA03G18210D	BNAA03G19310D	BNAA03G20430D	BNAA03G22500D	BNAA03G23170D	BNAA03G23190D	BNAA03G23350D	BNAA03G23560D	BNAA03G24180D	BNAA03G24700D	BNAA03G25070D	BNAA03G27080D	BNAA03G28060D	BNAA03G28590D	BNAA03G29260D	BNAA03G29750D	BNAA03G29940D	BNAA03G31460D	BNAA03G31700D	BNAA03G31940D	BNAA03G32780D	BNAA03G34020D	BNAA03G34090D	BNAA03G34130D	BNAA03G34210D	BNAA03G34230D	BNAA03G37820D	BNAA03G38330D	BNAA03G38860D	BNAA03G39930D	BNAA03G40500D	BNAA03G40780D	BNAA03G40790D	BNAA03G41040D	BNAA03G42390D	BNAA03G42430D	BNAA03G44130D	BNAA03G44870D	BNAA03G45130D	BNAA03G46330D	BNAA03G47070D	BNAA03G47890D	BNAA03G48750D	BNAA03G48840D	BNAA03G50530D	BNAA03G50920D	BNAA03G51220D	BNAA03G51270D	BNAA03G51500D	BNAA03G52160D	BNAA03G54070D	BNAA04G02080D	BNAA04G02770D	BNAA04G03280D	BNAA04G05160D	BNAA04G05300D	BNAA04G05740D	BNAA04G05750D	BNAA04G05820D	BNAA04G06190D	BNAA04G07810D	BNAA04G08020D	BNAA04G08260D	BNAA04G08880D	BNAA04G10270D	BNAA04G10310D	BNAA04G10840D	BNAA04G11690D	BNAA04G11990D	BNAA04G12140D	BNAA04G13940D	BNAA04G14810D	BNAA04G15010D	BNAA04G15100D	BNAA04G17820D	BNAA04G18260D	BNAA04G19230D	BNAA04G21320D	BNAA04G22530D	BNAA04G23320D	BNAA04G23700D	BNAA04G24070D	BNAA04G24730D	BNAA04G25650D	BNAA04G26140D	BNAA04G27610D	BNAA04G28050D	BNAA05G02650D	BNAA05G03670D	BNAA05G03830D	BNAA05G05730D	BNAA05G07130D	BNAA05G07680D	BNAA05G08360D	BNAA05G08980D	BNAA05G09310D	BNAA05G09740D	BNAA05G10100D	BNAA05G11960D	BNAA05G12520D	BNAA05G13060D	BNAA05G14340D	BNAA05G14930D	BNAA05G15190D	BNAA05G16130D	BNAA05G16390D	BNAA05G17450D	BNAA05G19610D	BNAA05G19850D	BNAA05G19950D	BNAA05G20000D	BNAA05G21190D	BNAA05G21320D	BNAA05G22790D	BNAA05G23150D	BNAA05G23240D	BNAA05G23380D	BNAA05G23490D	BNAA05G23600D	BNAA05G24360D	BNAA05G24790D	BNAA05G25300D	BNAA05G26110D	BNAA05G26210D	BNAA05G26250D	BNAA05G27880D	BNAA05G29860D	BNAA05G31330D	BNAA05G32150D	BNAA05G32610D	BNAA05G32790D	BNAA05G32940D	BNAA05G33640D	BNAA05G34650D	BNAA05G35050D	BNAA05G37120D	BNAA06G00990D	BNAA06G01260D	BNAA06G01330D	BNAA06G02270D	BNAA06G04460D	BNAA06G05270D	BNAA06G06850D	BNAA06G06930D	BNAA06G08200D	BNAA06G08700D	BNAA06G08870D	BNAA06G09450D	BNAA06G09780D	BNAA06G10130D	BNAA06G10500D	BNAA06G10920D	BNAA06G11660D	BNAA06G12370D	BNAA06G13270D	BNAA06G17810D	BNAA06G18320D	BNAA06G20010D	BNAA06G20980D	BNAA06G21190D	BNAA06G21730D	BNAA06G22670D	BNAA06G23770D	BNAA06G23810D	BNAA06G23820D	BNAA06G24180D	BNAA06G24420D	BNAA06G24470D	BNAA06G26200D	BNAA06G26960D	BNAA06G28060D	BNAA06G28370D	BNAA06G29480D	BNAA06G29630D	BNAA06G30000D	BNAA06G30020D	BNAA06G31510D	BNAA06G31600D	BNAA06G32430D	BNAA06G32570D	BNAA06G33140D	BNAA06G34350D	BNAA06G34710D	BNAA06G36100D	BNAA06G36210D	BNAA06G38470D	BNAA06G39170D	BNAA06G39440D	BNAA06G40960D	BNAA07G00350D	BNAA07G00730D	BNAA07G03660D	BNAA07G03960D	BNAA07G04120D	BNAA07G04130D	BNAA07G04350D	BNAA07G04470D	BNAA07G05350D	BNAA07G05430D	BNAA07G05780D	BNAA07G07030D	BNAA07G07950D	BNAA07G08230D	BNAA07G09900D	BNAA07G11280D	BNAA07G11790D	BNAA07G12450D	BNAA07G12650D	BNAA07G13360D	BNAA07G13600D	BNAA07G14250D	BNAA07G14260D	BNAA07G15110D	BNAA07G15190D	BNAA07G15710D	BNAA07G18220D	BNAA07G18280D	BNAA07G18440D	BNAA07G18460D	BNAA07G18640D	BNAA07G18840D	BNAA07G18990D	BNAA07G21100D	BNAA07G22960D	BNAA07G23850D	BNAA07G23970D	BNAA07G24140D	BNAA07G24660D	BNAA07G25420D	BNAA07G25730D	BNAA07G27020D	BNAA07G27110D	BNAA07G27680D	BNAA07G28230D	BNAA07G28880D	BNAA07G29220D	BNAA07G30440D	BNAA07G31320D	BNAA07G31730D	BNAA07G31920D	BNAA07G32960D	BNAA07G33580D	BNAA07G33940D	BNAA07G34130D	BNAA07G34760D	BNAA07G34910D	BNAA07G36260D	BNAA07G36930D	BNAA07G37380D	BNAA08G00370D	BNAA08G00510D	BNAA08G01120D	BNAA08G01890D	BNAA08G03140D	BNAA08G03230D	BNAA08G03660D	BNAA08G03670D	BNAA08G03890D	BNAA08G05060D	BNAA08G05730D	BNAA08G05900D	BNAA08G05920D	BNAA08G06470D	BNAA08G08240D	BNAA08G09050D	BNAA08G09360D	BNAA08G10070D	BNAA08G10640D	BNAA08G13900D	BNAA08G15530D	BNAA08G15940D	BNAA08G17320D	BNAA08G18730D	BNAA08G18980D	BNAA08G20310D	BNAA08G20520D	BNAA08G21000D	BNAA08G22230D	BNAA08G23140D	BNAA08G24460D	BNAA08G24590D	BNAA08G24830D	BNAA08G24980D	BNAA08G25820D	BNAA08G27480D	BNAA08G27670D	BNAA08G27930D	BNAA08G28130D	BNAA08G28400D	BNAA08G28430D	BNAA08G28910D	BNAA08G29350D	BNAA08G30170D	BNAA08G31120D	BNAA09G00090D	BNAA09G00590D	BNAA09G01880D	BNAA09G03050D	BNAA09G03970D	BNAA09G04750D	BNAA09G07400D	BNAA09G08680D	BNAA09G09240D	BNAA09G09710D	BNAA09G10110D	BNAA09G10160D	BNAA09G10760D	BNAA09G11630D	BNAA09G13320D	BNAA09G13610D	BNAA09G15980D	BNAA09G18270D	BNAA09G18290D	BNAA09G18690D	BNAA09G20330D	BNAA09G20920D	BNAA09G21260D	BNAA09G21310D	BNAA09G25240D	BNAA09G25990D	BNAA09G26230D	BNAA09G26490D	BNAA09G27550D	BNAA09G27600D	BNAA09G28080D	BNAA09G28250D	BNAA09G31560D	BNAA09G31930D	BNAA09G32060D	BNAA09G33880D	BNAA09G34110D	BNAA09G35040D	BNAA09G35730D	BNAA09G36850D	BNAA09G37440D	BNAA09G37510D	BNAA09G38170D	BNAA09G38840D	BNAA09G39100D	BNAA09G39120D	BNAA09G39380D	BNAA09G39710D	BNAA09G40460D	BNAA09G40800D	BNAA09G40840D	BNAA09G41350D	BNAA09G41860D	BNAA09G41870D	BNAA09G43390D	BNAA09G46340D	BNAA09G46430D	BNAA09G47530D	BNAA09G47780D	BNAA09G49530D	BNAA09G49560D	BNAA09G50160D	BNAA09G50300D	BNAA09G50430D	BNAA09G51680D	BNAA09G52000D	BNAA09G52170D	BNAA09G53270D	BNAA09G53350D	BNAA09G54160D	BNAA09G56160D	BNAA10G00400D	BNAA10G00940D	BNAA10G01700D	BNAA10G02330D	BNAA10G03000D	BNAA10G03010D	BNAA10G03590D	BNAA10G03790D	BNAA10G04510D	BNAA10G06910D	BNAA10G06990D	BNAA10G07450D	BNAA10G07640D	BNAA10G08440D	BNAA10G08500D	BNAA10G10640D	BNAA10G10680D	BNAA10G12330D	BNAA10G12980D	BNAA10G13690D	BNAA10G14740D	BNAA10G15150D	BNAA10G16000D	BNAA10G18280D	BNAA10G19550D	BNAA10G20250D	BNAA10G21610D	BNAA10G21720D	BNAA10G22450D	BNAA10G23220D	BNAA10G23310D	BNAA10G24370D	BNAA10G25150D	BNAA10G25190D	BNAA10G25480D	BNAA10G26100D	BNAA10G26430D	BNAA10G26600D	BNAA10G26910D	BNAA10G26950D	BNAA10G26990D	BNAA10G27000D	BNAA10G27570D	BNAA10G29610D	BNAA10G29910D	BNAA10G30050D	BNAA10G30290D	BNAA10G30330D	BNAANNG01500D	BNAANNG03600D	BNAANNG03790D	BNAANNG04120D	BNAANNG05630D	BNAANNG05720D	BNAANNG06280D	BNAANNG06310D	BNAANNG06740D	BNAANNG08330D	BNAANNG09100D	BNAANNG09130D	BNAANNG10360D	BNAANNG10370D	BNAANNG10550D	BNAANNG10610D	BNAANNG10990D	BNAANNG12200D	BNAANNG13020D	BNAANNG15100D	BNAANNG15600D	BNAANNG16300D	BNAANNG16590D	BNAANNG16770D	BNAANNG17000D	BNAANNG17210D	BNAANNG17600D	BNAANNG19450D	BNAANNG22590D	BNAANNG22790D	BNAANNG23210D	BNAANNG28070D	BNAANNG28600D	BNAANNG29240D	BNAANNG30480D	BNAANNG30650D	BNAANNG33810D	BNAANNG35840D	BNAANNG36320D	BNAANNG36980D	BNAANNG41400D	BNAC01G02530D	BNAC01G02970D	BNAC01G03150D	BNAC01G04380D	BNAC01G04500D	BNAC01G09470D	BNAC01G10220D	BNAC01G11230D	BNAC01G11390D	BNAC01G12070D	BNAC01G12750D	BNAC01G13230D	BNAC01G13240D	BNAC01G13380D	BNAC01G13610D	BNAC01G14450D	BNAC01G14460D	BNAC01G14960D	BNAC01G16030D	BNAC01G16970D	BNAC01G17580D	BNAC01G18430D	BNAC01G20400D	BNAC01G20630D	BNAC01G22050D	BNAC01G22590D	BNAC01G22600D	BNAC01G24150D	BNAC01G25320D	BNAC01G26410D	BNAC01G28420D	BNAC01G29420D	BNAC01G29580D	BNAC01G30280D	BNAC01G30850D	BNAC01G31730D	BNAC01G32230D	BNAC01G33240D	BNAC01G33840D	BNAC01G35180D	BNAC01G36600D	BNAC01G37180D	BNAC01G37390D	BNAC01G40570D	BNAC01G40860D	BNAC01G42220D	BNAC01G42440D	BNAC01G43050D	BNAC01G44350D	BNAC02G00200D	BNAC02G00230D	BNAC02G01340D	BNAC02G01370D	BNAC02G02180D	BNAC02G05110D	BNAC02G09730D	BNAC02G11570D	BNAC02G13470D	BNAC02G13780D	BNAC02G16370D	BNAC02G17070D	BNAC02G17120D	BNAC02G18670D	BNAC02G19090D	BNAC02G23430D	BNAC02G23670D	BNAC02G27540D	BNAC02G27570D	BNAC02G28990D	BNAC02G30010D	BNAC02G31900D	BNAC02G32080D	BNAC02G33580D	BNAC02G33750D	BNAC02G34250D	BNAC02G34370D	BNAC02G36540D	BNAC02G37530D	BNAC02G37980D	BNAC02G41980D	BNAC02G43150D	BNAC02G43550D	BNAC02G45890D	BNAC02G46800D	BNAC02G48240D	BNAC02G48630D	BNAC03G00150D	BNAC03G04810D	BNAC03G05070D	BNAC03G08230D	BNAC03G08970D	BNAC03G08980D	BNAC03G09460D	BNAC03G10770D	BNAC03G11150D	BNAC03G11180D	BNAC03G12110D	BNAC03G13210D	BNAC03G14870D	BNAC03G16590D	BNAC03G17210D	BNAC03G17590D	BNAC03G19440D	BNAC03G20410D	BNAC03G21740D	BNAC03G23070D	BNAC03G23080D	BNAC03G24440D	BNAC03G27350D	BNAC03G27390D	BNAC03G27600D	BNAC03G27950D	BNAC03G28780D	BNAC03G29160D	BNAC03G29510D	BNAC03G32060D	BNAC03G33090D	BNAC03G34460D	BNAC03G34980D	BNAC03G35160D	BNAC03G36870D	BNAC03G37880D	BNAC03G39470D	BNAC03G39660D	BNAC03G39680D	BNAC03G40310D	BNAC03G43690D	BNAC03G44140D	BNAC03G45170D	BNAC03G45850D	BNAC03G48800D	BNAC03G49400D	BNAC03G49410D	BNAC03G49450D	BNAC03G49770D	BNAC03G50110D	BNAC03G50750D	BNAC03G50950D	BNAC03G51790D	BNAC03G52330D	BNAC03G52500D	BNAC03G52850D	BNAC03G54260D	BNAC03G56710D	BNAC03G56820D	BNAC03G56950D	BNAC03G57510D	BNAC03G57680D	BNAC03G58150D	BNAC03G58380D	BNAC03G59740D	BNAC03G61110D	BNAC03G61410D	BNAC03G63030D	BNAC03G63140D	BNAC03G63380D	BNAC03G63620D	BNAC03G64680D	BNAC03G65190D	BNAC03G69630D	BNAC03G70500D	BNAC03G70710D	BNAC03G71600D	BNAC03G72110D	BNAC03G72760D	BNAC03G73370D	BNAC03G73780D	BNAC03G76740D	BNAC03G77880D	BNAC04G03260D	BNAC04G03430D	BNAC04G06000D	BNAC04G07940D	BNAC04G08560D	BNAC04G09430D	BNAC04G10390D	BNAC04G10710D	BNAC04G11020D	BNAC04G11900D	BNAC04G14340D	BNAC04G15250D	BNAC04G15260D	BNAC04G16270D	BNAC04G16630D	BNAC04G23710D	BNAC04G23840D	BNAC04G24850D	BNAC04G25170D	BNAC04G27770D	BNAC04G27950D	BNAC04G28980D	BNAC04G30090D	BNAC04G30420D	BNAC04G31160D	BNAC04G32520D	BNAC04G32570D	BNAC04G33190D	BNAC04G33560D	BNAC04G33700D	BNAC04G34090D	BNAC04G36980D	BNAC04G37630D	BNAC04G37950D	BNAC04G38030D	BNAC04G38830D	BNAC04G42350D	BNAC04G43630D	BNAC04G47230D	BNAC04G47820D	BNAC04G48610D	BNAC04G49550D	BNAC04G52490D	BNAC04G54490D	BNAC04G54550D	BNAC04G56330D	BNAC04G56850D	BNAC04G56930D	BNAC05G00470D	BNAC05G01060D	BNAC05G01730D	BNAC05G02230D	BNAC05G02860D	BNAC05G02880D	BNAC05G03510D	BNAC05G03700D	BNAC05G04870D	BNAC05G05660D	BNAC05G06700D	BNAC05G08490D	BNAC05G08580D	BNAC05G09450D	BNAC05G10000D	BNAC05G10190D	BNAC05G10830D	BNAC05G11350D	BNAC05G11750D	BNAC05G12050D	BNAC05G12440D	BNAC05G13510D	BNAC05G13970D	BNAC05G14830D	BNAC05G17300D	BNAC05G20940D	BNAC05G21170D	BNAC05G22190D	BNAC05G23010D	BNAC05G23170D	BNAC05G23550D	BNAC05G24450D	BNAC05G26170D	BNAC05G28980D	BNAC05G30700D	BNAC05G31330D	BNAC05G31380D	BNAC05G34280D	BNAC05G35370D	BNAC05G36070D	BNAC05G36670D	BNAC05G37030D	BNAC05G37170D	BNAC05G37190D	BNAC05G37300D	BNAC05G38370D	BNAC05G38830D	BNAC05G40210D	BNAC05G40330D	BNAC05G40370D	BNAC05G42070D	BNAC05G42950D	BNAC05G43680D	BNAC05G45850D	BNAC05G46820D	BNAC05G47060D	BNAC05G47200D	BNAC05G47790D	BNAC05G48090D	BNAC05G51130D	BNAC05G52130D	BNAC05G52220D	BNAC06G04650D	BNAC06G04660D	BNAC06G04980D	BNAC06G05510D	BNAC06G06880D	BNAC06G06970D	BNAC06G08460D	BNAC06G09640D	BNAC06G10170D	BNAC06G11790D	BNAC06G13140D	BNAC06G13310D	BNAC06G13960D	BNAC06G17120D	BNAC06G17140D	BNAC06G17180D	BNAC06G17460D	BNAC06G17480D	BNAC06G21230D	BNAC06G24030D	BNAC06G24700D	BNAC06G24710D	BNAC06G24870D	BNAC06G25220D	BNAC06G27200D	BNAC06G29960D	BNAC06G30020D	BNAC06G31940D	BNAC06G32380D	BNAC06G33920D	BNAC06G35070D	BNAC06G35590D	BNAC06G35920D	BNAC06G36280D	BNAC06G37480D	BNAC06G38190D	BNAC06G38590D	BNAC06G38760D	BNAC06G39650D	BNAC06G39840D	BNAC06G41500D	BNAC06G42790D	BNAC06G43990D	BNAC07G00370D	BNAC07G03820D	BNAC07G04020D	BNAC07G04770D	BNAC07G05100D	BNAC07G05160D	BNAC07G05680D	BNAC07G08710D	BNAC07G09850D	BNAC07G10230D	BNAC07G10820D	BNAC07G15180D	BNAC07G15750D	BNAC07G18510D	BNAC07G21030D	BNAC07G21450D	BNAC07G23260D	BNAC07G24000D	BNAC07G25040D	BNAC07G25060D	BNAC07G26690D	BNAC07G26710D	BNAC07G27250D	BNAC07G27950D	BNAC07G28470D	BNAC07G28780D	BNAC07G29980D	BNAC07G30980D	BNAC07G31460D	BNAC07G31720D	BNAC07G31740D	BNAC07G31950D	BNAC07G33490D	BNAC07G33530D	BNAC07G35390D	BNAC07G35430D	BNAC07G36000D	BNAC07G36870D	BNAC07G39250D	BNAC07G40140D	BNAC07G40990D	BNAC07G42900D	BNAC07G43050D	BNAC07G43110D	BNAC07G44760D	BNAC07G45890D	BNAC07G46590D	BNAC07G48140D	BNAC07G48260D	BNAC07G48600D	BNAC07G48970D	BNAC07G49300D	BNAC07G50460D	BNAC07G50980D	BNAC08G00480D	BNAC08G00730D	BNAC08G01070D	BNAC08G01650D	BNAC08G02100D	BNAC08G02440D	BNAC08G03490D	BNAC08G03550D	BNAC08G04260D	BNAC08G04270D	BNAC08G04580D	BNAC08G06290D	BNAC08G06420D	BNAC08G07030D	BNAC08G09660D	BNAC08G09910D	BNAC08G10290D	BNAC08G10450D	BNAC08G10940D	BNAC08G12820D	BNAC08G12980D	BNAC08G14230D	BNAC08G15290D	BNAC08G15750D	BNAC08G17380D	BNAC08G18360D	BNAC08G18580D	BNAC08G20120D	BNAC08G21570D	BNAC08G22290D	BNAC08G22740D	BNAC08G22880D	BNAC08G24670D	BNAC08G25040D	BNAC08G26280D	BNAC08G27220D	BNAC08G28530D	BNAC08G28710D	BNAC08G29510D	BNAC08G30130D	BNAC08G31290D	BNAC08G31310D	BNAC08G31530D	BNAC08G32050D	BNAC08G32900D	BNAC08G33300D	BNAC08G33350D	BNAC08G33970D	BNAC08G34360D	BNAC08G36000D	BNAC08G38120D	BNAC08G38200D	BNAC08G40390D	BNAC08G40490D	BNAC08G40790D	BNAC08G42330D	BNAC08G44150D	BNAC08G44320D	BNAC08G44490D	BNAC08G45240D	BNAC08G45270D	BNAC08G46280D	BNAC08G48820D	BNAC08G50140D	BNAC09G01320D	BNAC09G02460D	BNAC09G02860D	BNAC09G04210D	BNAC09G07320D	BNAC09G09470D	BNAC09G10230D	BNAC09G10320D	BNAC09G10640D	BNAC09G11070D	BNAC09G13600D	BNAC09G14010D	BNAC09G14560D	BNAC09G16750D	BNAC09G16810D	BNAC09G18220D	BNAC09G20190D	BNAC09G20200D	BNAC09G20760D	BNAC09G21430D	BNAC09G23010D	BNAC09G23620D	BNAC09G23710D	BNAC09G28400D	BNAC09G30930D	BNAC09G31000D	BNAC09G32730D	BNAC09G34270D	BNAC09G34600D	BNAC09G35300D	BNAC09G35460D	BNAC09G36200D	BNAC09G36450D	BNAC09G37100D	BNAC09G37500D	BNAC09G38790D	BNAC09G41800D	BNAC09G43470D	BNAC09G44060D	BNAC09G45800D	BNAC09G46000D	BNAC09G47020D	BNAC09G47790D	BNAC09G47960D	BNAC09G48970D	BNAC09G49080D	BNAC09G49190D	BNAC09G50080D	BNAC09G50130D	BNAC09G50820D	BNAC09G51080D	BNAC09G52820D	BNAC09G54600D	BNACNNG00760D	BNACNNG01430D	BNACNNG01610D	BNACNNG02660D	BNACNNG02840D	BNACNNG03210D	BNACNNG03260D	BNACNNG03310D	BNACNNG03320D	BNACNNG03880D	BNACNNG05100D	BNACNNG07990D	BNACNNG10370D	BNACNNG14920D	BNACNNG15430D	BNACNNG16230D	BNACNNG16340D	BNACNNG17900D	BNACNNG18970D	BNACNNG19430D	BNACNNG24830D	BNACNNG24890D	BNACNNG24980D	BNACNNG26030D	BNACNNG26410D	BNACNNG26810D	BNACNNG26890D	BNACNNG28270D	BNACNNG29490D	BNACNNG32770D	BNACNNG32840D	BNACNNG34490D	BNACNNG34690D	BNACNNG36110D	BNACNNG36630D	BNACNNG36640D	BNACNNG36710D	BNACNNG39290D	BNACNNG39420D	BNACNNG40020D	BNACNNG40070D	BNACNNG40900D	BNACNNG42080D	BNACNNG42090D	BNACNNG42400D	BNACNNG43650D	BNACNNG44040D	BNACNNG45900D	BNACNNG46670D	BNACNNG49610D	BNACNNG50720D	BNACNNG53410D	BNACNNG53540D	BNACNNG54010D	BNACNNG55230D	BNACNNG58180D	BNACNNG58890D	BNACNNG62310D	BNACNNG62650D	BNACNNG62980D	BNACNNG63270D	BNACNNG65030D	BNACNNG65170D	BNACNNG65320D	BNACNNG65940D	BNACNNG66810D	BNACNNG68940D	BNACNNG71730D	BNACNNG75400D	BNACNNG76800D
mat9_1_9_3	GO:0008152	metabolic process	79	5680	1276	100836	0.032268883466529674	BNAA02G05770D	BNAA02G09410D	BNAA02G19640D	BNAA02G32370D	BNAA03G04970D	BNAA03G45530D	BNAA03G54700D	BNAA04G28860D	BNAA05G07600D	BNAA05G10960D	BNAA05G27640D	BNAA05G32460D	BNAA06G05220D	BNAA06G08160D	BNAA06G10110D	BNAA06G33300D	BNAA07G01730D	BNAA07G15560D	BNAA07G19530D	BNAA08G02470D	BNAA08G05070D	BNAA08G14870D	BNAA08G26060D	BNAA08G29510D	BNAA09G05270D	BNAA09G17640D	BNAA09G20650D	BNAA09G21590D	BNAA09G23210D	BNAA09G42450D	BNAA09G52430D	BNAA09G55590D	BNAA10G06420D	BNAA10G24390D	BNAANNG00280D	BNAANNG00740D	BNAANNG01670D	BNAANNG02510D	BNAANNG21170D	BNAANNG25710D	BNAC02G02030D	BNAC02G02990D	BNAC02G03590D	BNAC02G04110D	BNAC02G13520D	BNAC02G22980D	BNAC02G29110D	BNAC02G41080D	BNAC03G06570D	BNAC03G62580D	BNAC03G68940D	BNAC04G08460D	BNAC04G12680D	BNAC04G42730D	BNAC05G06510D	BNAC05G09410D	BNAC05G11730D	BNAC06G08100D	BNAC06G13770D	BNAC07G03240D	BNAC07G23030D	BNAC07G27790D	BNAC07G37570D	BNAC08G02680D	BNAC08G34910D	BNAC08G47120D	BNAC09G04840D	BNAC09G07020D	BNAC09G23850D	BNAC09G48990D	BNAC09G53000D	BNACNNG24680D	BNACNNG31250D	BNACNNG51660D	BNACNNG53880D	BNACNNG55170D	BNACNNG58300D	BNACNNG64040D	BNACNNG69280D
mat9_1_9_3	GO:0008153	para-aminobenzoic acid biosynthetic process	2	5680	10	100836	0.08979084648040003	BNAA03G10030D	BNAC03G12700D
mat9_1_9_3	GO:0008154	actin polymerization or depolymerization	2	5680	9	100836	0.07611927968030144	BNAA01G34880D	BNAC01G09180D
mat9_1_9_3	GO:0008168	methyltransferase activity	34	5680	577	100836	0.06805087942718005	BNAA01G03770D	BNAA02G19270D	BNAA02G31550D	BNAA03G28950D	BNAA05G05070D	BNAA05G32070D	BNAA06G24800D	BNAA07G26790D	BNAA07G34000D	BNAA08G28690D	BNAA09G04380D	BNAA09G12120D	BNAA09G22720D	BNAA09G34080D	BNAA10G04300D	BNAANNG33870D	BNAANNG40200D	BNAC01G05130D	BNAC01G44720D	BNAC02G40190D	BNAC03G34130D	BNAC04G04460D	BNAC05G04520D	BNAC05G46710D	BNAC06G29180D	BNAC06G38650D	BNAC07G14620D	BNAC08G01860D	BNAC08G25010D	BNAC08G31410D	BNAC09G03780D	BNAC09G12090D	BNAC09G24750D	BNACNNG21620D
mat9_1_9_3	GO:0008170	N-methyltransferase activity	2	5680	5	100836	0.026661222991162796	BNAA02G02230D	BNAC02G05620D
mat9_1_9_3	GO:0008171	O-methyltransferase activity	6	5680	97	100836	0.16147949114192955	BNAA02G18290D	BNAA02G19270D	BNAA09G39560D	BNAC07G14620D	BNAC08G31940D	BNACNNG11480D
mat9_1_9_3	GO:0008180	COP9 signalosome	8	5680	57	100836	0.009762318351706822	BNAA08G27770D	BNAA09G36630D	BNAA09G38820D	BNAA09G50590D	BNAC08G28210D	BNAC08G43830D	BNACNNG41350D	BNACNNG46520D
mat9_1_9_3	GO:0008194	UDP-glycosyltransferase activity	20	5680	303	100836	0.07139135759215028	BNAA01G03010D	BNAA03G13740D	BNAA03G36450D	BNAA05G07600D	BNAA05G27700D	BNAA06G17940D	BNAA07G04240D	BNAA09G55800D	BNAA10G00520D	BNAANNG25390D	BNAC01G04240D	BNAC03G16650D	BNAC03G42360D	BNAC04G08460D	BNAC05G00580D	BNAC05G41870D	BNAC07G05000D	BNAC08G33500D	BNACNNG37570D	BNACNNG62810D
mat9_1_9_3	GO:0008200	ion channel inhibitor activity	2	5680	30	100836	0.2722716859584991	BNAA05G03410D	BNAC04G53000D
mat9_1_9_3	GO:0008216	spermidine metabolic process	4	5680	19	100836	0.01634638118513569	BNAA08G07970D	BNAA08G13330D	BNAC03G77590D	BNAC08G09220D
mat9_1_9_3	GO:0008219	cell death	14	5680	198	100836	0.07692188745966984	BNAA01G15290D	BNAA03G15950D	BNAA03G44540D	BNAA03G52520D	BNAA04G22400D	BNAA05G33880D	BNAA08G17810D	BNAC01G18080D	BNAC03G19080D	BNAC03G21930D	BNAC03G59280D	BNAC05G48800D	BNAC07G36370D	BNAC07G44250D
mat9_1_9_3	GO:0008235	metalloexopeptidase activity	2	5680	34	100836	0.27845978122676546	BNAA01G19300D	BNAC01G23260D
mat9_1_9_3	GO:0008253	5'-nucleotidase activity	4	5680	19	100836	0.01634638118513569	BNAA03G52360D	BNAA04G13940D	BNAC04G36980D	BNAC07G44100D
mat9_1_9_3	GO:0008266	poly(U) RNA binding	8	5680	90	100836	0.06768433499036237	BNAA01G00170D	BNAA05G07240D	BNAA08G14640D	BNAANNG14750D	BNAC01G01090D	BNAC04G08050D	BNAC07G14870D	BNAC08G11770D
mat9_1_9_3	GO:0008270	zinc ion binding	250	5680	4113	100836	0.012179037516102227	BNAA01G00140D	BNAA01G00190D	BNAA01G01830D	BNAA01G03060D	BNAA01G03840D	BNAA01G04940D	BNAA01G08010D	BNAA01G10850D	BNAA01G10980D	BNAA01G14050D	BNAA01G15500D	BNAA01G22240D	BNAA02G02390D	BNAA02G12920D	BNAA02G17010D	BNAA02G18660D	BNAA02G20720D	BNAA02G28240D	BNAA02G29860D	BNAA02G31360D	BNAA02G31560D	BNAA02G35340D	BNAA02G37130D	BNAA03G01660D	BNAA03G03040D	BNAA03G03150D	BNAA03G04610D	BNAA03G07590D	BNAA03G08150D	BNAA03G08320D	BNAA03G10290D	BNAA03G11910D	BNAA03G16890D	BNAA03G17290D	BNAA03G20770D	BNAA03G23350D	BNAA03G26910D	BNAA03G30130D	BNAA03G31460D	BNAA03G33060D	BNAA03G33710D	BNAA03G43930D	BNAA03G45310D	BNAA03G48900D	BNAA03G53320D	BNAA03G55200D	BNAA04G02440D	BNAA04G07740D	BNAA04G16310D	BNAA04G20930D	BNAA04G21480D	BNAA04G25980D	BNAA04G26440D	BNAA05G02550D	BNAA05G02800D	BNAA05G05750D	BNAA05G06480D	BNAA05G09730D	BNAA05G11980D	BNAA05G14830D	BNAA05G21370D	BNAA05G27860D	BNAA05G32310D	BNAA05G33470D	BNAA05G34150D	BNAA06G01080D	BNAA06G04550D	BNAA06G04730D	BNAA06G05190D	BNAA06G11530D	BNAA06G15360D	BNAA06G17810D	BNAA06G22860D	BNAA06G24700D	BNAA06G25970D	BNAA06G26870D	BNAA06G31640D	BNAA06G34630D	BNAA06G34740D	BNAA06G36680D	BNAA07G01830D	BNAA07G09440D	BNAA07G13100D	BNAA07G17440D	BNAA07G22330D	BNAA07G24720D	BNAA07G26430D	BNAA07G26890D	BNAA07G31730D	BNAA08G02470D	BNAA08G02820D	BNAA08G03770D	BNAA08G04120D	BNAA08G06260D	BNAA08G07960D	BNAA08G09970D	BNAA08G15870D	BNAA08G17180D	BNAA08G19420D	BNAA09G06990D	BNAA09G15570D	BNAA09G17390D	BNAA09G18290D	BNAA09G22570D	BNAA09G31930D	BNAA09G34920D	BNAA09G39440D	BNAA09G41860D	BNAA09G47520D	BNAA09G48010D	BNAA09G50050D	BNAA09G53230D	BNAA09G54630D	BNAA10G12520D	BNAA10G18890D	BNAA10G20570D	BNAA10G23220D	BNAA10G23310D	BNAA10G23510D	BNAA10G24490D	BNAA10G26600D	BNAA10G30130D	BNAANNG03540D	BNAANNG05500D	BNAANNG09100D	BNAANNG40200D	BNAC01G01050D	BNAC01G01110D	BNAC01G02960D	BNAC01G04290D	BNAC01G05200D	BNAC01G06510D	BNAC01G09580D	BNAC01G12470D	BNAC01G16550D	BNAC01G18420D	BNAC01G43110D	BNAC02G05850D	BNAC02G09910D	BNAC02G27150D	BNAC02G37950D	BNAC02G40200D	BNAC02G44440D	BNAC02G45430D	BNAC03G02050D	BNAC03G02210D	BNAC03G04460D	BNAC03G04560D	BNAC03G06140D	BNAC03G09610D	BNAC03G10350D	BNAC03G10580D	BNAC03G14640D	BNAC03G20410D	BNAC03G20770D	BNAC03G24820D	BNAC03G27600D	BNAC03G31870D	BNAC03G35440D	BNAC03G36870D	BNAC03G38150D	BNAC03G38880D	BNAC03G47460D	BNAC03G50610D	BNAC03G61170D	BNAC03G64500D	BNAC03G76060D	BNAC04G02690D	BNAC04G05580D	BNAC04G07140D	BNAC04G14350D	BNAC04G24270D	BNAC04G29990D	BNAC04G39580D	BNAC04G44920D	BNAC04G45230D	BNAC04G50050D	BNAC04G50470D	BNAC05G05760D	BNAC05G05960D	BNAC05G06480D	BNAC05G13390D	BNAC05G16940D	BNAC05G19060D	BNAC05G34320D	BNAC05G42040D	BNAC05G48220D	BNAC05G48550D	BNAC06G06180D	BNAC06G09730D	BNAC06G23170D	BNAC06G26020D	BNAC06G28530D	BNAC06G29330D	BNAC06G35590D	BNAC06G36280D	BNAC06G42710D	BNAC07G03160D	BNAC07G12310D	BNAC07G17170D	BNAC07G20990D	BNAC07G21170D	BNAC07G25010D	BNAC07G30100D	BNAC07G35740D	BNAC07G37290D	BNAC07G41090D	BNAC07G45620D	BNAC07G46590D	BNAC08G02680D	BNAC08G03040D	BNAC08G04750D	BNAC08G06690D	BNAC08G07640D	BNAC08G09210D	BNAC08G22740D	BNAC08G26130D	BNAC08G31410D	BNAC08G31650D	BNAC08G41830D	BNAC08G44630D	BNAC08G46440D	BNAC09G06600D	BNAC09G14600D	BNAC09G18140D	BNAC09G20200D	BNAC09G24580D	BNAC09G44580D	BNAC09G44980D	BNAC09G47790D	BNAC09G47960D	BNAC09G48210D	BNAC09G49350D	BNAC09G51570D	BNAC09G52820D	BNAC09G54690D	BNACNNG02840D	BNACNNG04690D	BNACNNG06190D	BNACNNG08250D	BNACNNG13340D	BNACNNG22450D	BNACNNG26030D	BNACNNG30610D	BNACNNG34740D	BNACNNG44070D	BNACNNG48300D	BNACNNG50560D	BNACNNG69400D	BNACNNG73870D
mat9_1_9_3	GO:0008272	sulfate transport	4	5680	33	100836	0.0766699668362974	BNAA02G10510D	BNAA06G34500D	BNAC02G14670D	BNAC07G21260D
mat9_1_9_3	GO:0008274	gamma-tubulin ring complex	2	5680	15	100836	0.15679850213451393	BNAA02G19880D	BNAC02G23240D
mat9_1_9_3	GO:0008283	cell proliferation	16	5680	218	100836	0.059602906505229904	BNAA01G04940D	BNAA01G19300D	BNAA02G04880D	BNAA03G38130D	BNAA03G57140D	BNAA05G27780D	BNAA06G23580D	BNAA09G51550D	BNAC01G06510D	BNAC01G23260D	BNAC03G49640D	BNAC03G74400D	BNAC05G41960D	BNACNNG08550D	BNACNNG16030D	BNACNNG51600D
mat9_1_9_3	GO:0008284	positive regulation of cell proliferation	12	5680	86	100836	0.0021295830796792654	BNAA05G27780D	BNAA06G08740D	BNAA06G32660D	BNAA08G11980D	BNAA09G22680D	BNAA10G14120D	BNAC03G66860D	BNAC05G10050D	BNAC05G37870D	BNAC05G41960D	BNAC07G48930D	BNAC09G24700D
mat9_1_9_3	GO:0008289	lipid binding	37	5680	605	100836	0.059493845154079926	BNAA01G12260D	BNAA02G10270D	BNAA02G16570D	BNAA02G21250D	BNAA03G45330D	BNAA03G48810D	BNAA04G01950D	BNAA05G17010D	BNAA07G37850D	BNAA08G11980D	BNAA09G13220D	BNAA09G18080D	BNAA09G34580D	BNAA09G44650D	BNAANNG04370D	BNAANNG06430D	BNAANNG06900D	BNAANNG07300D	BNAANNG41090D	BNAC01G11480D	BNAC01G13980D	BNAC02G01550D	BNAC02G22460D	BNAC02G44810D	BNAC03G40240D	BNAC03G66860D	BNAC04G23540D	BNAC05G29860D	BNAC07G37310D	BNAC07G40970D	BNAC08G25550D	BNAC08G37370D	BNAC09G13410D	BNAC09G19520D	BNAC09G19790D	BNAC09G25390D	BNACNNG40190D
mat9_1_9_3	GO:0008320	protein transmembrane transporter activity	4	5680	45	100836	0.13925426240238867	BNAA06G05500D	BNAA08G26280D	BNAC08G13700D	BNACNNG19860D
mat9_1_9_3	GO:0008327	methyl-CpG binding	6	5680	50	100836	0.039578172909429055	BNAA02G07070D	BNAA03G04610D	BNAA08G23900D	BNAC03G06140D	BNAC08G16590D	BNACNNG34510D
mat9_1_9_3	GO:0008361	regulation of cell size	6	5680	58	100836	0.06341281780246705	BNAA06G32480D	BNAA07G17550D	BNAA09G02390D	BNAC06G16200D	BNAC07G49020D	BNAC09G01920D
mat9_1_9_3	GO:0008374	O-acyltransferase activity	2	5680	15	100836	0.15679850213451393	BNAA07G36660D	BNAC07G11530D
mat9_1_9_3	GO:0008375	acetylglucosaminyltransferase activity	16	5680	153	100836	0.006953814505441572	BNAA03G03520D	BNAA03G04910D	BNAA03G08380D	BNAA06G28000D	BNAA07G36120D	BNAA08G25020D	BNAA08G25860D	BNAA10G19230D	BNAC03G05010D	BNAC03G06510D	BNAC03G10650D	BNAC07G02410D	BNAC07G28930D	BNAC08G14140D	BNAC08G15230D	BNAC09G42920D
mat9_1_9_3	GO:0008378	galactosyltransferase activity	4	5680	61	100836	0.1929265166458699	BNAA06G07320D	BNAA06G21680D	BNAC03G51850D	BNACNNG18130D
mat9_1_9_3	GO:0008380	RNA splicing	24	5680	288	100836	0.014906235388443937	BNAA01G14650D	BNAA01G14750D	BNAA05G28360D	BNAA05G36840D	BNAA06G00410D	BNAA06G05660D	BNAA06G20850D	BNAA07G13040D	BNAA07G14400D	BNAA07G31830D	BNAA09G32720D	BNAA10G25740D	BNAC01G17220D	BNAC01G41640D	BNAC03G53240D	BNAC04G17070D	BNAC05G07200D	BNAC05G33110D	BNAC05G42530D	BNAC06G07190D	BNAC06G35710D	BNAC08G23560D	BNAC09G50550D	BNAC09G51950D
mat9_1_9_3	GO:0008398	sterol 14-demethylase activity	2	5680	10	100836	0.08979084648040003	BNAANNG33870D	BNAC01G44720D
mat9_1_9_3	GO:0008408	3'-5' exonuclease activity	6	5680	69	100836	0.09928263999194044	BNAA01G30590D	BNAA02G05510D	BNAA04G15250D	BNAC01G38340D	BNAC02G09390D	BNACNNG51120D
mat9_1_9_3	GO:0008417	fucosyltransferase activity	6	5680	44	100836	0.02489104139534854	BNAA06G38190D	BNAA08G24090D	BNAA09G45850D	BNAC05G10380D	BNAC08G16010D	BNAC08G39920D
mat9_1_9_3	GO:0008425	"2-polyprenyl-6-methoxy-1,4-benzoquinone methyltransferase activity"	2	5680	4	100836	0.016951285935640964	BNAA04G17950D	BNAC04G41560D
mat9_1_9_3	GO:0008428	ribonuclease inhibitor activity	4	5680	13	100836	0.004269085453774454	BNAA03G10990D	BNAA10G10490D	BNAC03G13740D	BNACNNG39170D
mat9_1_9_3	GO:0008429	phosphatidylethanolamine binding	2	5680	29	100836	0.2692880095444602	BNAA10G26300D	BNACNNG10680D
mat9_1_9_3	GO:0008460	"dTDP-glucose 4,6-dehydratase activity"	4	5680	16	100836	0.009132840530338264	BNAA05G24780D	BNAA06G11470D	BNAC05G13120D	BNAC05G38810D
mat9_1_9_3	GO:0008474	palmitoyl-(protein) hydrolase activity	4	5680	23	100836	0.0296183352407944	BNAA06G40130D	BNAA08G08280D	BNAC07G20120D	BNACNNG05050D
mat9_1_9_3	GO:0008493	tetracycline transporter activity	2	5680	9	100836	0.07611927968030144	BNAA03G39430D	BNAC03G47340D
mat9_1_9_3	GO:0008506	sucrose:proton symporter activity	2	5680	33	100836	0.27772330601812273	BNAA03G35490D	BNAC03G41260D
mat9_1_9_3	GO:0008511	sodium:potassium:chloride symporter activity	2	5680	5	100836	0.026661222991162796	BNAA07G07300D	BNAC07G08940D
mat9_1_9_3	GO:0008515	sucrose transmembrane transporter activity	4	5680	49	100836	0.15704570294850026	BNAA01G14360D	BNAA03G47060D	BNAC01G16870D	BNAC07G39240D
mat9_1_9_3	GO:0008519	ammonium transmembrane transporter activity	2	5680	20	100836	0.2123405037818215	BNAA04G21900D	BNAC04G56650D
mat9_1_9_3	GO:0008534	oxidized purine nucleobase lesion DNA N-glycosylase activity	2	5680	5	100836	0.026661222991162796	BNAA05G14830D	BNAC06G09730D
mat9_1_9_3	GO:0008540	"proteasome regulatory particle, base subcomplex"	8	5680	66	100836	0.020146032616080268	BNAA02G04630D	BNAA06G36950D	BNAA08G01010D	BNAA08G13550D	BNAC02G09300D	BNAC03G69900D	BNAC04G17690D	BNAC08G13370D
mat9_1_9_3	GO:0008541	"proteasome regulatory particle, lid subcomplex"	6	5680	64	100836	0.08296474808382588	BNAA01G14180D	BNAA07G32250D	BNAA08G08980D	BNAC01G16680D	BNAC06G36630D	BNACNNG65930D
mat9_1_9_3	GO:0008553	"hydrogen-exporting ATPase activity, phosphorylative mechanism"	10	5680	58	100836	0.001034530516366081	BNAA04G27340D	BNAA08G23220D	BNAA09G38390D	BNAANNG10900D	BNAANNG24780D	BNAC04G22140D	BNAC07G42390D	BNAC08G17280D	BNAC08G30540D	BNACNNG64550D
mat9_1_9_3	GO:0008559	xenobiotic-transporting ATPase activity	4	5680	60	100836	0.1910352640550978	BNAA01G25250D	BNAA09G40060D	BNAC01G32140D	BNAC08G32420D
mat9_1_9_3	GO:0008610	lipid biosynthetic process	2	5680	28	100836	0.2656808697092854	BNAA09G40640D	BNAC08G33100D
mat9_1_9_3	GO:0008641	small protein activating enzyme activity	4	5680	39	100836	0.10884513969718615	BNAA05G12250D	BNAA09G43160D	BNAC04G14640D	BNAC08G35680D
mat9_1_9_3	GO:0008685	"2-C-methyl-D-erythritol 2,4-cyclodiphosphate synthase activity"	2	5680	5	100836	0.026661222991162796	BNAA09G11320D	BNAC09G11760D
mat9_1_9_3	GO:0008686	"3,4-dihydroxy-2-butanone-4-phosphate synthase activity"	2	5680	8	100836	0.0627368285384492	BNAA02G06860D	BNACNNG50900D
mat9_1_9_3	GO:0008689	3-demethylubiquinone-9 3-O-methyltransferase activity	2	5680	4	100836	0.016951285935640964	BNAA04G17950D	BNAC04G41560D
mat9_1_9_3	GO:0008690	3-deoxy-manno-octulosonate cytidylyltransferase activity	2	5680	6	100836	0.037739812429476195	BNAA08G01380D	BNAC03G69060D
mat9_1_9_3	GO:0008696	4-amino-4-deoxychorismate lyase activity	2	5680	2	100836	0.0031724390884733562	BNAA03G10030D	BNAC03G12700D
mat9_1_9_3	GO:0008705	methionine synthase activity	2	5680	13	100836	0.13079608985877778	BNAA10G14580D	BNAC09G36890D
mat9_1_9_3	GO:0008725	DNA-3-methyladenine glycosylase activity	4	5680	27	100836	0.046556391640312354	BNAA05G26470D	BNAANNG32020D	BNAC05G40490D	BNAC06G35890D
mat9_1_9_3	GO:0008734	L-aspartate oxidase activity	2	5680	2	100836	0.0031724390884733562	BNAA10G19090D	BNAC09G42780D
mat9_1_9_3	GO:0008756	o-succinylbenzoate-CoA ligase activity	2	5680	2	100836	0.0031724390884733562	BNAA09G26010D	BNAC05G23530D
mat9_1_9_3	GO:0008757	S-adenosylmethionine-dependent methyltransferase activity	14	5680	153	100836	0.024472611320585466	BNAA01G15720D	BNAA02G18290D	BNAA02G19270D	BNAA03G26200D	BNAA07G26790D	BNAA08G15230D	BNAA09G22720D	BNAC01G18770D	BNAC03G30960D	BNAC03G76610D	BNAC06G29180D	BNAC07G14620D	BNAC09G24750D	BNACNNG11480D
mat9_1_9_3	GO:0008762	UDP-N-acetylmuramate dehydrogenase activity	16	5680	117	100836	5.880822975782441E-4	BNAA01G10720D	BNAA03G49660D	BNAA04G23980D	BNAA07G15740D	BNAA09G47550D	BNAA10G10720D	BNAA10G14370D	BNAANNG41590D	BNAC01G12250D	BNAC04G47740D	BNAC06G14040D	BNAC07G50850D	BNAC08G41860D	BNAC09G36710D	BNACNNG57660D	BNACNNG59310D
mat9_1_9_3	GO:0008780	acyl-[acyl-carrier-protein]-UDP-N-acetylglucosamine O-acyltransferase activity	2	5680	5	100836	0.026661222991162796	BNAA08G13370D	BNAC03G68310D
mat9_1_9_3	GO:0008792	arginine decarboxylase activity	2	5680	10	100836	0.08979084648040003	BNAA08G10990D	BNAC03G65810D
mat9_1_9_3	GO:0008810	cellulase activity	8	5680	109	100836	0.11030115168593066	BNAA05G04120D	BNAA05G04140D	BNAA05G10650D	BNAANNG09040D	BNAC04G03840D	BNAC04G03850D	BNAC04G11710D	BNAC06G36340D
mat9_1_9_3	GO:0008831	dTDP-4-dehydrorhamnose reductase activity	4	5680	24	100836	0.03354090714427837	BNAA05G24780D	BNAA06G11470D	BNAC05G13120D	BNAC05G38810D
mat9_1_9_3	GO:0008835	diaminohydroxyphosphoribosylaminopyrimidine deaminase activity	2	5680	5	100836	0.026661222991162796	BNAA08G09970D	BNAC03G64500D
mat9_1_9_3	GO:0008837	diaminopimelate epimerase activity	2	5680	6	100836	0.037739812429476195	BNAA07G37630D	BNAC06G14840D
mat9_1_9_3	GO:0008840	4-hydroxy-tetrahydrodipicolinate synthase	2	5680	8	100836	0.0627368285384492	BNAA04G01030D	BNAC04G55250D
mat9_1_9_3	GO:0008843	endochitinase activity	2	5680	6	100836	0.037739812429476195	BNAA01G34980D	BNAC01G41020D
mat9_1_9_3	GO:0008878	glucose-1-phosphate adenylyltransferase activity	2	5680	20	100836	0.2123405037818215	BNAANNG08760D	BNAC02G08620D
mat9_1_9_3	GO:0008893	"guanosine-3',5'-bis(diphosphate) 3'-diphosphatase activity"	2	5680	24	100836	0.24461608013570493	BNAA08G18190D	BNAC03G58870D
mat9_1_9_3	GO:0008909	isochorismate synthase activity	2	5680	16	100836	0.16910626486558117	BNAA06G13060D	BNAC05G14570D
mat9_1_9_3	GO:0008936	nicotinamidase activity	2	5680	6	100836	0.037739812429476195	BNAA09G42450D	BNAC08G34910D
mat9_1_9_3	GO:0008948	oxaloacetate decarboxylase activity	4	5680	24	100836	0.03354090714427837	BNAA03G10990D	BNAA10G10490D	BNAC03G13740D	BNACNNG39170D
mat9_1_9_3	GO:0008963	phospho-N-acetylmuramoyl-pentapeptide-transferase activity	2	5680	9	100836	0.07611927968030144	BNAA03G43740D	BNAC07G35200D
mat9_1_9_3	GO:0008964	phosphoenolpyruvate carboxylase activity	2	5680	21	100836	0.22147417487567872	BNAA07G24440D	BNAC06G25590D
mat9_1_9_3	GO:0008970	phosphatidylcholine 1-acylhydrolase activity	10	5680	47	100836	1.9410189581494744E-4	BNAA01G18100D	BNAA01G18230D	BNAA08G08850D	BNAA09G26150D	BNAA10G03530D	BNAC01G21390D	BNAC03G62710D	BNAC05G03910D	BNAC05G23260D	BNAC06G25920D
mat9_1_9_3	GO:0009052	"pentose-phosphate shunt, non-oxidative branch"	2	5680	12	100836	0.11727825141724514	BNAANNG10100D	BNAC07G18020D
mat9_1_9_3	GO:0009055	electron carrier activity	50	5680	653	100836	0.005951993049610433	BNAA01G08160D	BNAA01G16530D	BNAA02G22370D	BNAA02G35610D	BNAA03G22300D	BNAA03G49840D	BNAA03G58930D	BNAA04G00240D	BNAA04G05960D	BNAA04G23830D	BNAA07G04060D	BNAA07G07060D	BNAA07G15740D	BNAA07G29960D	BNAA07G32320D	BNAA07G38560D	BNAA08G26900D	BNAA09G04270D	BNAA09G13970D	BNAA09G20770D	BNAA09G47550D	BNAA09G48860D	BNAA10G20670D	BNAA10G29790D	BNAANNG41590D	BNAC01G09740D	BNAC01G20120D	BNAC02G21230D	BNAC02G30550D	BNAC03G47040D	BNAC03G60840D	BNAC04G28580D	BNAC04G47590D	BNAC06G14040D	BNAC06G26210D	BNAC06G33270D	BNAC06G36770D	BNAC07G05250D	BNAC07G41420D	BNAC07G42190D	BNAC08G13590D	BNAC08G41860D	BNAC08G43140D	BNAC09G03680D	BNAC09G44690D	BNACNNG11890D	BNACNNG54420D	BNACNNG56140D	BNACNNG57420D	BNACNNG59310D
mat9_1_9_3	GO:0009067	aspartate family amino acid biosynthetic process	2	5680	13	100836	0.13079608985877778	BNAA02G09370D	BNAC02G13450D
mat9_1_9_3	GO:0009073	aromatic amino acid family biosynthetic process	4	5680	54	100836	0.17543036878173496	BNAA07G27910D	BNAA09G02570D	BNAC06G30540D	BNAC09G02030D
mat9_1_9_3	GO:0009081	branched-chain amino acid metabolic process	2	5680	22	100836	0.22990058453529486	BNAA02G12300D	BNAC03G68450D
mat9_1_9_3	GO:0009082	branched-chain amino acid biosynthetic process	4	5680	38	100836	0.10351026500225038	BNAA04G01910D	BNAA06G33000D	BNAC04G23500D	BNAC07G23480D
mat9_1_9_3	GO:0009089	lysine biosynthetic process via diaminopimelate	6	5680	54	100836	0.05101857530285069	BNAA02G09370D	BNAA04G01030D	BNAA07G37630D	BNAC02G13450D	BNAC04G55250D	BNAC06G14840D
mat9_1_9_3	GO:0009093	cysteine catabolic process	2	5680	2	100836	0.0031724390884733562	BNAA06G33120D	BNAC07G23280D
mat9_1_9_3	GO:0009097	isoleucine biosynthetic process	4	5680	61	100836	0.1929265166458699	BNAA04G01910D	BNAA06G33000D	BNAC04G23500D	BNAC07G23480D
mat9_1_9_3	GO:0009098	leucine biosynthetic process	6	5680	42	100836	0.020769841891843013	BNAA02G19640D	BNAA02G20830D	BNAA08G05070D	BNAC02G22980D	BNAC02G26810D	BNAC08G47120D
mat9_1_9_3	GO:0009099	valine biosynthetic process	4	5680	34	100836	0.0819998921323602	BNAA04G01910D	BNAA06G33000D	BNAC04G23500D	BNAC07G23480D
mat9_1_9_3	GO:0009103	lipopolysaccharide biosynthetic process	2	5680	6	100836	0.037739812429476195	BNAA08G01380D	BNAC03G69060D
mat9_1_9_3	GO:0009165	nucleotide biosynthetic process	2	5680	34	100836	0.27845978122676546	BNAA03G39640D	BNACNNG56030D
mat9_1_9_3	GO:0009225	nucleotide-sugar metabolic process	8	5680	66	100836	0.020146032616080268	BNAA05G09030D	BNAA05G24780D	BNAA06G11470D	BNAANNG10090D	BNAC05G13120D	BNAC05G38810D	BNAC07G18010D	BNACNNG22570D
mat9_1_9_3	GO:0009226	nucleotide-sugar biosynthetic process	2	5680	10	100836	0.08979084648040003	BNAA09G48990D	BNAC08G43300D
mat9_1_9_3	GO:0009231	riboflavin biosynthetic process	4	5680	23	100836	0.0296183352407944	BNAA02G06860D	BNAA08G09970D	BNAC03G64500D	BNACNNG50900D
mat9_1_9_3	GO:0009245	lipid A biosynthetic process	2	5680	12	100836	0.11727825141724514	BNAA08G13370D	BNAC03G68310D
mat9_1_9_3	GO:0009247	glycolipid biosynthetic process	2	5680	23	100836	0.23761434602472128	BNAA01G03840D	BNAC01G05200D
mat9_1_9_3	GO:0009252	peptidoglycan biosynthetic process	2	5680	2	100836	0.0031724390884733562	BNAA06G10110D	BNAC05G11730D
mat9_1_9_3	GO:0009264	deoxyribonucleotide catabolic process	2	5680	4	100836	0.016951285935640964	BNAA03G52360D	BNAC07G44100D
mat9_1_9_3	GO:0009267	cellular response to starvation	2	5680	17	100836	0.18086017342782593	BNAANNG03760D	BNAC08G21600D
mat9_1_9_3	GO:0009268	response to pH	2	5680	6	100836	0.037739812429476195	BNAA04G17470D	BNACNNG25930D
mat9_1_9_3	GO:0009298	GDP-mannose biosynthetic process	2	5680	31	100836	0.27465541162688206	BNAA05G33470D	BNAC05G48220D
mat9_1_9_3	GO:0009299	mRNA transcription	2	5680	30	100836	0.2722716859584991	BNAA07G11760D	BNAC07G15710D
mat9_1_9_3	GO:0009303	rRNA transcription	2	5680	10	100836	0.08979084648040003	BNAA08G23010D	BNAC08G17480D
mat9_1_9_3	GO:0009395	phospholipid catabolic process	4	5680	50	100836	0.1610884712643249	BNAA01G34350D	BNAA10G00160D	BNAC05G00230D	BNACNNG18570D
mat9_1_9_3	GO:0009396	folic acid-containing compound biosynthetic process	2	5680	25	100836	0.2509115780954051	BNAA10G20240D	BNAC09G44050D
mat9_1_9_3	GO:0009399	nitrogen fixation	2	5680	16	100836	0.16910626486558117	BNAA09G33460D	BNAC08G24280D
mat9_1_9_3	GO:0009407	toxin catabolic process	12	5680	159	100836	0.07229989413264107	BNAA05G00270D	BNAA05G12560D	BNAA07G28450D	BNAA07G28470D	BNAA09G51100D	BNAA10G01550D	BNAC04G00150D	BNAC04G13950D	BNAC05G01590D	BNAC06G31020D	BNAC06G31040D	BNAC08G45920D
mat9_1_9_3	GO:0009409	response to cold	81	5680	1309	100836	0.0317065504482415	BNAA01G00170D	BNAA01G06490D	BNAA01G11060D	BNAA01G18110D	BNAA02G10270D	BNAA02G35320D	BNAA03G13820D	BNAA03G22290D	BNAA03G24090D	BNAA03G31870D	BNAA03G56880D	BNAA04G22250D	BNAA05G00270D	BNAA05G00720D	BNAA05G01930D	BNAA05G05840D	BNAA05G07240D	BNAA05G23330D	BNAA06G25100D	BNAA06G25340D	BNAA06G26630D	BNAA07G13340D	BNAA07G14440D	BNAA07G35280D	BNAA08G02130D	BNAA08G04610D	BNAA08G06260D	BNAA08G10990D	BNAA08G15820D	BNAA09G05050D	BNAA09G17180D	BNAA09G38010D	BNAA09G40640D	BNAA09G44900D	BNAA10G00690D	BNAA10G18350D	BNAA10G24180D	BNAA10G24490D	BNAANNG04440D	BNAANNG30700D	BNAANNG37700D	BNAC01G01090D	BNAC01G07710D	BNAC01G12560D	BNAC01G21540D	BNAC02G11470D	BNAC02G44810D	BNAC03G16740D	BNAC03G28150D	BNAC03G28690D	BNAC03G47030D	BNAC03G61220D	BNAC03G65810D	BNAC03G68660D	BNAC03G73430D	BNAC03G74580D	BNAC04G00150D	BNAC04G00330D	BNAC04G05700D	BNAC04G08050D	BNAC04G16650D	BNAC04G46020D	BNAC04G52240D	BNAC05G00760D	BNAC05G36780D	BNAC06G01410D	BNAC06G40190D	BNAC07G30330D	BNAC08G06690D	BNAC08G33100D	BNAC08G37600D	BNAC08G46180D	BNAC09G04600D	BNAC09G18360D	BNAC09G25280D	BNAC09G41890D	BNAC09G48810D	BNAC09G49350D	BNACNNG32650D	BNACNNG36880D	BNACNNG71680D
mat9_1_9_3	GO:0009410	response to xenobiotic stimulus	2	5680	12	100836	0.11727825141724514	BNAANNG01920D	BNAC02G01780D
mat9_1_9_3	GO:0009411	response to UV	8	5680	107	100836	0.10626549313463297	BNAA03G32350D	BNAA04G24160D	BNAA07G24980D	BNAA09G52370D	BNAC03G37710D	BNAC04G47910D	BNAC06G26710D	BNAC09G06120D
mat9_1_9_3	GO:0009414	response to water deprivation	67	5680	1102	100836	0.041185677498836	BNAA01G02880D	BNAA01G03060D	BNAA01G03110D	BNAA01G16400D	BNAA02G01570D	BNAA03G02170D	BNAA03G33390D	BNAA03G33400D	BNAA03G47820D	BNAA04G18570D	BNAA04G20950D	BNAA05G00720D	BNAA05G01190D	BNAA05G27930D	BNAA06G34500D	BNAA07G27840D	BNAA07G35600D	BNAA08G06260D	BNAA08G15820D	BNAA08G16100D	BNAA08G26710D	BNAA09G17180D	BNAA09G32910D	BNAA09G34560D	BNAA09G47030D	BNAA09G55520D	BNAA10G01360D	BNAA10G12520D	BNAA10G15030D	BNAA10G18350D	BNAA10G24180D	BNAANNG05520D	BNAANNG07130D	BNAC01G04140D	BNAC01G04290D	BNAC01G04370D	BNAC01G19550D	BNAC02G04660D	BNAC02G09910D	BNAC03G03210D	BNAC03G13470D	BNAC03G60820D	BNAC03G61220D	BNAC04G00330D	BNAC04G00750D	BNAC04G44960D	BNAC05G01400D	BNAC05G42130D	BNAC06G30480D	BNAC06G40530D	BNAC07G18360D	BNAC07G21260D	BNAC07G40090D	BNAC08G06690D	BNAC08G25520D	BNAC08G31770D	BNAC08G41070D	BNAC09G18360D	BNAC09G20030D	BNAC09G41890D	BNAC09G48810D	BNAC09G54100D	BNACNNG06490D	BNACNNG32080D	BNACNNG32090D	BNACNNG33160D	BNACNNG35300D
mat9_1_9_3	GO:0009416	response to light stimulus	40	5680	705	100836	0.06496911981899235	BNAA01G00170D	BNAA03G19740D	BNAA03G47160D	BNAA04G00660D	BNAA04G16310D	BNAA04G16910D	BNAA04G16920D	BNAA04G26010D	BNAA05G05840D	BNAA05G33470D	BNAA06G14520D	BNAA06G16160D	BNAA06G22750D	BNAA07G11760D	BNAA07G12490D	BNAA08G04610D	BNAA09G13970D	BNAA09G40640D	BNAA10G26060D	BNAANNG25600D	BNAC01G01090D	BNAC03G23630D	BNAC03G50740D	BNAC04G05700D	BNAC04G21740D	BNAC04G39580D	BNAC04G50080D	BNAC05G15990D	BNAC05G48220D	BNAC07G15710D	BNAC07G16650D	BNAC07G39360D	BNAC08G20810D	BNAC08G33100D	BNAC08G46180D	BNACNNG10340D	BNACNNG11890D	BNACNNG32830D	BNACNNG42960D	BNACNNG66430D
mat9_1_9_3	GO:0009432	SOS response	2	5680	14	100836	0.14400179489625256	BNAANNG27110D	BNAC02G25430D
mat9_1_9_3	GO:0009435	NAD biosynthetic process	6	5680	21	100836	7.252615906220522E-4	BNAA02G26970D	BNAA09G42000D	BNAA10G19090D	BNAC02G33940D	BNAC09G42780D	BNACNNG42860D
mat9_1_9_3	GO:0009446	putrescine biosynthetic process	2	5680	16	100836	0.16910626486558117	BNAA08G10990D	BNAC03G65810D
mat9_1_9_3	GO:0009505	plant-type cell wall	66	5680	1169	100836	0.05077665281400768	BNAA01G11060D	BNAA01G11800D	BNAA01G36520D	BNAA02G10270D	BNAA02G12680D	BNAA02G16660D	BNAA04G03760D	BNAA04G05380D	BNAA04G16780D	BNAA04G24070D	BNAA05G00400D	BNAA05G07650D	BNAA05G23750D	BNAA05G31580D	BNAA05G31600D	BNAA05G32310D	BNAA06G16160D	BNAA07G15700D	BNAA07G28080D	BNAA08G01890D	BNAA08G07270D	BNAA08G09180D	BNAA09G27540D	BNAA09G29240D	BNAA09G30050D	BNAA09G39720D	BNAA09G41210D	BNAA10G00590D	BNAA10G23860D	BNAANNG08440D	BNAANNG16320D	BNAANNG21510D	BNAANNG32690D	BNAC01G12560D	BNAC01G13370D	BNAC01G31810D	BNAC02G22570D	BNAC02G44810D	BNAC03G63170D	BNAC03G76200D	BNAC03G77880D	BNAC04G08570D	BNAC04G25580D	BNAC04G28120D	BNAC04G40170D	BNAC04G47820D	BNAC04G51830D	BNAC05G00660D	BNAC05G18500D	BNAC05G37550D	BNAC05G46130D	BNAC05G46150D	BNAC05G51120D	BNAC06G13950D	BNAC06G30760D	BNAC07G46030D	BNAC08G08080D	BNAC08G20810D	BNAC08G33770D	BNAC08G44130D	BNAC08G47740D	BNAC09G48600D	BNACNNG06190D	BNACNNG40260D	BNACNNG48990D	BNACNNG66900D
mat9_1_9_3	GO:0009507	chloroplast	755	5680	13383	100836	0.016032509327820955	BNAA01G00170D	BNAA01G01310D	BNAA01G01840D	BNAA01G02670D	BNAA01G02880D	BNAA01G03010D	BNAA01G03840D	BNAA01G05720D	BNAA01G06310D	BNAA01G08160D	BNAA01G08250D	BNAA01G08520D	BNAA01G09640D	BNAA01G14180D	BNAA01G14490D	BNAA01G14650D	BNAA01G14960D	BNAA01G15450D	BNAA01G16530D	BNAA01G17760D	BNAA01G18100D	BNAA01G18230D	BNAA01G18850D	BNAA01G22220D	BNAA01G25170D	BNAA01G25330D	BNAA01G25780D	BNAA01G30370D	BNAA01G33650D	BNAA01G33700D	BNAA01G34230D	BNAA01G35410D	BNAA01G37200D	BNAA02G01210D	BNAA02G01980D	BNAA02G03640D	BNAA02G04880D	BNAA02G05770D	BNAA02G06860D	BNAA02G09160D	BNAA02G09370D	BNAA02G09830D	BNAA02G10410D	BNAA02G13380D	BNAA02G16660D	BNAA02G19640D	BNAA02G20170D	BNAA02G20830D	BNAA02G22460D	BNAA02G23050D	BNAA02G23360D	BNAA02G24120D	BNAA02G26620D	BNAA02G26970D	BNAA02G28350D	BNAA02G30540D	BNAA02G31300D	BNAA02G35320D	BNAA03G00070D	BNAA03G01800D	BNAA03G01960D	BNAA03G04970D	BNAA03G06720D	BNAA03G07570D	BNAA03G07950D	BNAA03G08810D	BNAA03G10030D	BNAA03G11260D	BNAA03G11370D	BNAA03G12530D	BNAA03G12790D	BNAA03G13110D	BNAA03G14570D	BNAA03G19740D	BNAA03G20770D	BNAA03G21540D	BNAA03G22010D	BNAA03G22290D	BNAA03G22980D	BNAA03G23560D	BNAA03G24090D	BNAA03G24590D	BNAA03G24850D	BNAA03G25450D	BNAA03G26040D	BNAA03G27420D	BNAA03G31870D	BNAA03G32350D	BNAA03G32840D	BNAA03G33370D	BNAA03G33390D	BNAA03G33400D	BNAA03G33840D	BNAA03G34340D	BNAA03G34760D	BNAA03G37820D	BNAA03G39640D	BNAA03G40360D	BNAA03G40470D	BNAA03G41260D	BNAA03G44460D	BNAA03G46330D	BNAA03G47160D	BNAA03G47440D	BNAA03G47820D	BNAA03G48610D	BNAA03G49530D	BNAA03G49710D	BNAA03G49840D	BNAA03G53290D	BNAA03G53450D	BNAA03G54700D	BNAA03G55550D	BNAA03G55570D	BNAA03G57730D	BNAA03G60000D	BNAA04G00660D	BNAA04G01030D	BNAA04G01910D	BNAA04G02660D	BNAA04G05160D	BNAA04G05910D	BNAA04G05960D	BNAA04G09900D	BNAA04G10030D	BNAA04G12140D	BNAA04G13150D	BNAA04G13490D	BNAA04G13940D	BNAA04G15100D	BNAA04G15180D	BNAA04G16310D	BNAA04G16690D	BNAA04G17150D	BNAA04G17760D	BNAA04G19230D	BNAA04G22980D	BNAA04G23700D	BNAA04G23740D	BNAA04G24730D	BNAA04G24920D	BNAA04G25570D	BNAA04G26380D	BNAA04G27460D	BNAA04G27610D	BNAA04G29330D	BNAA04G29490D	BNAA05G00270D	BNAA05G00800D	BNAA05G02250D	BNAA05G02650D	BNAA05G03240D	BNAA05G03770D	BNAA05G05840D	BNAA05G06740D	BNAA05G06980D	BNAA05G07020D	BNAA05G07240D	BNAA05G07600D	BNAA05G10910D	BNAA05G11560D	BNAA05G11620D	BNAA05G13150D	BNAA05G15190D	BNAA05G19610D	BNAA05G21010D	BNAA05G21920D	BNAA05G24420D	BNAA05G24780D	BNAA05G25130D	BNAA05G26490D	BNAA05G26710D	BNAA05G28540D	BNAA05G29200D	BNAA05G31060D	BNAA05G32620D	BNAA05G32780D	BNAA05G34150D	BNAA06G00340D	BNAA06G02270D	BNAA06G02370D	BNAA06G04550D	BNAA06G05660D	BNAA06G07500D	BNAA06G08860D	BNAA06G10110D	BNAA06G10210D	BNAA06G11240D	BNAA06G11470D	BNAA06G12450D	BNAA06G13060D	BNAA06G13270D	BNAA06G15350D	BNAA06G16370D	BNAA06G17810D	BNAA06G18600D	BNAA06G18810D	BNAA06G19390D	BNAA06G20800D	BNAA06G20850D	BNAA06G21730D	BNAA06G22900D	BNAA06G23460D	BNAA06G23570D	BNAA06G24180D	BNAA06G26360D	BNAA06G26460D	BNAA06G28830D	BNAA06G28850D	BNAA06G29800D	BNAA06G30000D	BNAA06G30040D	BNAA06G32010D	BNAA06G32640D	BNAA06G32840D	BNAA06G33000D	BNAA06G33300D	BNAA06G33330D	BNAA06G33360D	BNAA06G33660D	BNAA06G33940D	BNAA06G34350D	BNAA06G36210D	BNAA06G36380D	BNAA06G36720D	BNAA06G37070D	BNAA06G37120D	BNAA06G37470D	BNAA07G03660D	BNAA07G04200D	BNAA07G05540D	BNAA07G05750D	BNAA07G08350D	BNAA07G08580D	BNAA07G09100D	BNAA07G09900D	BNAA07G10000D	BNAA07G13040D	BNAA07G13340D	BNAA07G13360D	BNAA07G13410D	BNAA07G14260D	BNAA07G14400D	BNAA07G14420D	BNAA07G15740D	BNAA07G16160D	BNAA07G16530D	BNAA07G17260D	BNAA07G19230D	BNAA07G22210D	BNAA07G27910D	BNAA07G28910D	BNAA07G29500D	BNAA07G31270D	BNAA07G32010D	BNAA07G32320D	BNAA07G34000D	BNAA07G35600D	BNAA07G37630D	BNAA08G00480D	BNAA08G00670D	BNAA08G03770D	BNAA08G04610D	BNAA08G05060D	BNAA08G05070D	BNAA08G05530D	BNAA08G05700D	BNAA08G06260D	BNAA08G08280D	BNAA08G09970D	BNAA08G11590D	BNAA08G13900D	BNAA08G14640D	BNAA08G14720D	BNAA08G14990D	BNAA08G15280D	BNAA08G16100D	BNAA08G16790D	BNAA08G16820D	BNAA08G17300D	BNAA08G18480D	BNAA08G19720D	BNAA08G22200D	BNAA08G22680D	BNAA08G23220D	BNAA08G28090D	BNAA08G28130D	BNAA08G30780D	BNAA08G31540D	BNAA09G02570D	BNAA09G03050D	BNAA09G03690D	BNAA09G07400D	BNAA09G08010D	BNAA09G08020D	BNAA09G08550D	BNAA09G09240D	BNAA09G11320D	BNAA09G13970D	BNAA09G14830D	BNAA09G15970D	BNAA09G16250D	BNAA09G16420D	BNAA09G17180D	BNAA09G17750D	BNAA09G18180D	BNAA09G20440D	BNAA09G21130D	BNAA09G23650D	BNAA09G26010D	BNAA09G29510D	BNAA09G31220D	BNAA09G32600D	BNAA09G34030D	BNAA09G34560D	BNAA09G38610D	BNAA09G39100D	BNAA09G46340D	BNAA09G47280D	BNAA09G47530D	BNAA09G47750D	BNAA09G48560D	BNAA09G50050D	BNAA09G51890D	BNAA09G52170D	BNAA09G53430D	BNAA09G56130D	BNAA09G57130D	BNAA10G01800D	BNAA10G03000D	BNAA10G03530D	BNAA10G04470D	BNAA10G07160D	BNAA10G08850D	BNAA10G11950D	BNAA10G12020D	BNAA10G13720D	BNAA10G13810D	BNAA10G13890D	BNAA10G14580D	BNAA10G14900D	BNAA10G16000D	BNAA10G16420D	BNAA10G17100D	BNAA10G18350D	BNAA10G18890D	BNAA10G19090D	BNAA10G19850D	BNAA10G20250D	BNAA10G26060D	BNAA10G26580D	BNAA10G26910D	BNAA10G26990D	BNAA10G28000D	BNAA10G29560D	BNAA10G30290D	BNAA10G30320D	BNAANNG00300D	BNAANNG02510D	BNAANNG03600D	BNAANNG05850D	BNAANNG06210D	BNAANNG06280D	BNAANNG08760D	BNAANNG08930D	BNAANNG10100D	BNAANNG12330D	BNAANNG12580D	BNAANNG13680D	BNAANNG14390D	BNAANNG14750D	BNAANNG16770D	BNAANNG17210D	BNAANNG22790D	BNAANNG25710D	BNAANNG37550D	BNAANNG40200D	BNAANNG41590D	BNAC01G00600D	BNAC01G01090D	BNAC01G02320D	BNAC01G02970D	BNAC01G03930D	BNAC01G04140D	BNAC01G04240D	BNAC01G05200D	BNAC01G07560D	BNAC01G09740D	BNAC01G09800D	BNAC01G10220D	BNAC01G11300D	BNAC01G16680D	BNAC01G17060D	BNAC01G17220D	BNAC01G18350D	BNAC01G19790D	BNAC01G20120D	BNAC01G21050D	BNAC01G21390D	BNAC01G22680D	BNAC01G24150D	BNAC01G25320D	BNAC01G25480D	BNAC01G25910D	BNAC01G27230D	BNAC01G27420D	BNAC01G32220D	BNAC01G37470D	BNAC01G38610D	BNAC01G40230D	BNAC01G43040D	BNAC01G43090D	BNAC01G43700D	BNAC02G00890D	BNAC02G01240D	BNAC02G01340D	BNAC02G01650D	BNAC02G03570D	BNAC02G04310D	BNAC02G05120D	BNAC02G08620D	BNAC02G11470D	BNAC02G13190D	BNAC02G13450D	BNAC02G13780D	BNAC02G14530D	BNAC02G17610D	BNAC02G22570D	BNAC02G22980D	BNAC02G26810D	BNAC02G29110D	BNAC02G30010D	BNAC02G30740D	BNAC02G31870D	BNAC02G33940D	BNAC02G36440D	BNAC02G38910D	BNAC02G39880D	BNAC02G41140D	BNAC02G44130D	BNAC03G02330D	BNAC03G02840D	BNAC03G02860D	BNAC03G02950D	BNAC03G06570D	BNAC03G08590D	BNAC03G09460D	BNAC03G09590D	BNAC03G11150D	BNAC03G12700D	BNAC03G14120D	BNAC03G14190D	BNAC03G15410D	BNAC03G15640D	BNAC03G17590D	BNAC03G23630D	BNAC03G24820D	BNAC03G25920D	BNAC03G26350D	BNAC03G27100D	BNAC03G27950D	BNAC03G28690D	BNAC03G29300D	BNAC03G29870D	BNAC03G30610D	BNAC03G32440D	BNAC03G37710D	BNAC03G37960D	BNAC03G38540D	BNAC03G39090D	BNAC03G39780D	BNAC03G40200D	BNAC03G43140D	BNAC03G44140D	BNAC03G44660D	BNAC03G47030D	BNAC03G49700D	BNAC03G50570D	BNAC03G51790D	BNAC03G53240D	BNAC03G53270D	BNAC03G54720D	BNAC03G56660D	BNAC03G56710D	BNAC03G58430D	BNAC03G59760D	BNAC03G60280D	BNAC03G60320D	BNAC03G60820D	BNAC03G62300D	BNAC03G63140D	BNAC03G64500D	BNAC03G70170D	BNAC03G73060D	BNAC03G73430D	BNAC03G76670D	BNAC03G77200D	BNAC03G78310D	BNAC04G00150D	BNAC04G00440D	BNAC04G01940D	BNAC04G02800D	BNAC04G03380D	BNAC04G05700D	BNAC04G07830D	BNAC04G08050D	BNAC04G08460D	BNAC04G12310D	BNAC04G13330D	BNAC04G13490D	BNAC04G15250D	BNAC04G16480D	BNAC04G16630D	BNAC04G16650D	BNAC04G17070D	BNAC04G17780D	BNAC04G20730D	BNAC04G21530D	BNAC04G21740D	BNAC04G23500D	BNAC04G23840D	BNAC04G27770D	BNAC04G28530D	BNAC04G28580D	BNAC04G32090D	BNAC04G33560D	BNAC04G35270D	BNAC04G35630D	BNAC04G36980D	BNAC04G38000D	BNAC04G38030D	BNAC04G38130D	BNAC04G39580D	BNAC04G40040D	BNAC04G40760D	BNAC04G43630D	BNAC04G46420D	BNAC04G47110D	BNAC04G47520D	BNAC04G48610D	BNAC04G48750D	BNAC04G49470D	BNAC04G50420D	BNAC04G51070D	BNAC04G52490D	BNAC04G53650D	BNAC04G55250D	BNAC04G56850D	BNAC05G01880D	BNAC05G02860D	BNAC05G03910D	BNAC05G04790D	BNAC05G04840D	BNAC05G05760D	BNAC05G07200D	BNAC05G08950D	BNAC05G10180D	BNAC05G11730D	BNAC05G11870D	BNAC05G12780D	BNAC05G13120D	BNAC05G14050D	BNAC05G14570D	BNAC05G14830D	BNAC05G16930D	BNAC05G18060D	BNAC05G18600D	BNAC05G19500D	BNAC05G19640D	BNAC05G23530D	BNAC05G30700D	BNAC05G33750D	BNAC05G35130D	BNAC05G38430D	BNAC05G38810D	BNAC05G39310D	BNAC05G40510D	BNAC05G40730D	BNAC05G42860D	BNAC05G45570D	BNAC05G47390D	BNAC05G47780D	BNAC05G48080D	BNAC05G48550D	BNAC06G00560D	BNAC06G04530D	BNAC06G04660D	BNAC06G05390D	BNAC06G11680D	BNAC06G14040D	BNAC06G14840D	BNAC06G15470D	BNAC06G18410D	BNAC06G22580D	BNAC06G22950D	BNAC06G25920D	BNAC06G30540D	BNAC06G31970D	BNAC06G32690D	BNAC06G35010D	BNAC06G36020D	BNAC06G36770D	BNAC06G38650D	BNAC06G40530D	BNAC06G41630D	BNAC06G42560D	BNAC06G43370D	BNAC07G05680D	BNAC07G07100D	BNAC07G10640D	BNAC07G12830D	BNAC07G14870D	BNAC07G15750D	BNAC07G17600D	BNAC07G18020D	BNAC07G21450D	BNAC07G21990D	BNAC07G22560D	BNAC07G22980D	BNAC07G23000D	BNAC07G23030D	BNAC07G23480D	BNAC07G23630D	BNAC07G23930D	BNAC07G24470D	BNAC07G26670D	BNAC07G26710D	BNAC07G26940D	BNAC07G27830D	BNAC07G27850D	BNAC07G30500D	BNAC07G30610D	BNAC07G31330D	BNAC07G32150D	BNAC07G39360D	BNAC07G40090D	BNAC07G40900D	BNAC07G41930D	BNAC07G42090D	BNAC07G42190D	BNAC07G45580D	BNAC07G45720D	BNAC07G48260D	BNAC08G01010D	BNAC08G01070D	BNAC08G06690D	BNAC08G09950D	BNAC08G10210D	BNAC08G11650D	BNAC08G11770D	BNAC08G12820D	BNAC08G13230D	BNAC08G17280D	BNAC08G17890D	BNAC08G18360D	BNAC08G18620D	BNAC08G20390D	BNAC08G23470D	BNAC08G24950D	BNAC08G25520D	BNAC08G27570D	BNAC08G30760D	BNAC08G31290D	BNAC08G31410D	BNAC08G37060D	BNAC08G39670D	BNAC08G40390D	BNAC08G40790D	BNAC08G41380D	BNAC08G42820D	BNAC08G44630D	BNAC08G46180D	BNAC08G46440D	BNAC08G47120D	BNAC08G48820D	BNAC08G49610D	BNAC09G02030D	BNAC09G02460D	BNAC09G03110D	BNAC09G07320D	BNAC09G08170D	BNAC09G08180D	BNAC09G09470D	BNAC09G11760D	BNAC09G17330D	BNAC09G17490D	BNAC09G18360D	BNAC09G19650D	BNAC09G22800D	BNAC09G23500D	BNAC09G30320D	BNAC09G33710D	BNAC09G33840D	BNAC09G36230D	BNAC09G36360D	BNAC09G36530D	BNAC09G36890D	BNAC09G37270D	BNAC09G38790D	BNAC09G39300D	BNAC09G40320D	BNAC09G41890D	BNAC09G42780D	BNAC09G43570D	BNAC09G44060D	BNAC09G49080D	BNAC09G49200D	BNAC09G51080D	BNAC09G51950D	BNAC09G54690D	BNACNNG01430D	BNACNNG02280D	BNACNNG02820D	BNACNNG03210D	BNACNNG03310D	BNACNNG04030D	BNACNNG05050D	BNACNNG07470D	BNACNNG09470D	BNACNNG10340D	BNACNNG11890D	BNACNNG18880D	BNACNNG20870D	BNACNNG23900D	BNACNNG24310D	BNACNNG24420D	BNACNNG24680D	BNACNNG26030D	BNACNNG26890D	BNACNNG28270D	BNACNNG30440D	BNACNNG32080D	BNACNNG32090D	BNACNNG32490D	BNACNNG37040D	BNACNNG37370D	BNACNNG38300D	BNACNNG39420D	BNACNNG41920D	BNACNNG43020D	BNACNNG50900D	BNACNNG51600D	BNACNNG52630D	BNACNNG55860D	BNACNNG56030D	BNACNNG56850D	BNACNNG56890D	BNACNNG58300D	BNACNNG59310D	BNACNNG60340D	BNACNNG60970D	BNACNNG64040D	BNACNNG66810D	BNACNNG71730D	BNACNNG72350D
mat9_1_9_3	GO:0009524	phragmoplast	29	5680	406	100836	0.0342025711160853	BNAA01G34880D	BNAA03G11760D	BNAA03G41260D	BNAA04G01440D	BNAA05G08380D	BNAA06G02620D	BNAA06G11530D	BNAA06G21940D	BNAA06G30690D	BNAA07G15150D	BNAA09G02750D	BNAA09G19400D	BNAA09G38010D	BNAA10G05090D	BNAA10G24540D	BNAC01G09180D	BNAC03G14440D	BNAC03G74810D	BNAC04G09450D	BNAC05G13390D	BNAC06G00020D	BNAC06G03920D	BNAC06G13180D	BNAC07G32150D	BNAC07G49140D	BNAC09G02210D	BNAC09G22080D	BNAC09G49430D	BNACNNG61970D
mat9_1_9_3	GO:0009527	plastid outer membrane	2	5680	25	100836	0.2509115780954051	BNAA01G17620D	BNAC01G21960D
mat9_1_9_3	GO:0009528	plastid inner membrane	2	5680	6	100836	0.037739812429476195	BNAA05G21010D	BNAC05G33750D
mat9_1_9_3	GO:0009531	secondary cell wall	2	5680	17	100836	0.18086017342782593	BNAA04G26720D	BNAC04G51700D
mat9_1_9_3	GO:0009535	chloroplast thylakoid membrane	82	5680	1348	100836	0.035473923677479105	BNAA01G05720D	BNAA01G10850D	BNAA02G09160D	BNAA02G09680D	BNAA02G10410D	BNAA03G12790D	BNAA03G13110D	BNAA03G24090D	BNAA03G33390D	BNAA03G33400D	BNAA03G33840D	BNAA03G48610D	BNAA04G00660D	BNAA04G03280D	BNAA04G05960D	BNAA04G11990D	BNAA04G16690D	BNAA04G24730D	BNAA04G27460D	BNAA04G27610D	BNAA04G29490D	BNAA05G05840D	BNAA05G07240D	BNAA06G00340D	BNAA06G02370D	BNAA06G15610D	BNAA06G26460D	BNAA06G37070D	BNAA07G06180D	BNAA07G11760D	BNAA07G16530D	BNAA07G32320D	BNAA08G04610D	BNAA08G05700D	BNAA08G14640D	BNAA08G22200D	BNAA08G30780D	BNAA09G43390D	BNAA10G13810D	BNAA10G18890D	BNAANNG14750D	BNAC01G00600D	BNAC02G13190D	BNAC02G14530D	BNAC02G44620D	BNAC03G15640D	BNAC03G28690D	BNAC03G39090D	BNAC04G05700D	BNAC04G08050D	BNAC04G17780D	BNAC04G21530D	BNAC04G21740D	BNAC04G23840D	BNAC04G25170D	BNAC04G28580D	BNAC04G33700D	BNAC04G40040D	BNAC04G48610D	BNAC04G51070D	BNAC06G04530D	BNAC06G15470D	BNAC06G36770D	BNAC06G41630D	BNAC07G07710D	BNAC07G14870D	BNAC07G15710D	BNAC07G30500D	BNAC07G40900D	BNAC08G10210D	BNAC08G11770D	BNAC08G13230D	BNAC08G18620D	BNAC08G21320D	BNAC08G36000D	BNAC08G46180D	BNAC09G36360D	BNAC09G54690D	BNACNNG30610D	BNACNNG32080D	BNACNNG32090D	BNACNNG43020D
mat9_1_9_3	GO:0009543	chloroplast thylakoid lumen	16	5680	243	100836	0.08438903192489002	BNAA01G05720D	BNAA04G02660D	BNAA04G29330D	BNAA06G02370D	BNAA06G34350D	BNAA07G32320D	BNAA08G05700D	BNAA09G17750D	BNAC01G00600D	BNAC04G47110D	BNAC06G04530D	BNAC06G36770D	BNAC06G43370D	BNAC07G21450D	BNAC08G10210D	BNACNNG38300D
mat9_1_9_3	GO:0009553	embryo sac development	24	5680	306	100836	0.023905120676837838	BNAA02G04880D	BNAA02G22840D	BNAA03G11200D	BNAA03G11370D	BNAA04G23970D	BNAA05G00530D	BNAA06G20690D	BNAA06G35310D	BNAA08G23010D	BNAA09G05640D	BNAA10G24460D	BNAA10G24540D	BNAC02G31140D	BNAC03G14030D	BNAC03G14190D	BNAC04G47730D	BNAC04G51990D	BNAC07G20440D	BNAC08G17480D	BNAC09G05200D	BNAC09G49040D	BNAC09G49430D	BNACNNG09360D	BNACNNG51600D
mat9_1_9_3	GO:0009554	megasporogenesis	4	5680	43	100836	0.12951851830554362	BNAA02G04880D	BNAA06G40190D	BNACNNG51600D	BNACNNG65910D
mat9_1_9_3	GO:0009555	pollen development	46	5680	733	100836	0.04615026333012317	BNAA01G25310D	BNAA01G35270D	BNAA02G00900D	BNAA03G10980D	BNAA03G11370D	BNAA03G19810D	BNAA03G23940D	BNAA03G29890D	BNAA03G39400D	BNAA04G18810D	BNAA05G14540D	BNAA05G19830D	BNAA05G27930D	BNAA05G36500D	BNAA06G23580D	BNAA06G35310D	BNAA07G06180D	BNAA08G01380D	BNAA08G03920D	BNAA09G18180D	BNAA09G37900D	BNAA09G38010D	BNAA10G12020D	BNAA10G24540D	BNAC01G18590D	BNAC01G32200D	BNAC03G13730D	BNAC03G14190D	BNAC03G23710D	BNAC03G28480D	BNAC03G35120D	BNAC03G46740D	BNAC03G49640D	BNAC03G69060D	BNAC04G43020D	BNAC05G28830D	BNAC05G30810D	BNAC05G42130D	BNAC06G09960D	BNAC07G07710D	BNAC07G20440D	BNAC08G29760D	BNAC08G46700D	BNAC09G19650D	BNAC09G33710D	BNAC09G49430D
mat9_1_9_3	GO:0009556	microsporogenesis	8	5680	123	100836	0.13282138831411885	BNAA02G04880D	BNAA03G29890D	BNAA05G36500D	BNAANNG14390D	BNAC03G35120D	BNAC05G28830D	BNAC08G27570D	BNACNNG51600D
mat9_1_9_3	GO:0009559	embryo sac central cell differentiation	2	5680	9	100836	0.07611927968030144	BNAA09G56830D	BNAC08G38880D
mat9_1_9_3	GO:0009560	embryo sac egg cell differentiation	2	5680	5	100836	0.026661222991162796	BNAA04G23970D	BNAC04G47730D
mat9_1_9_3	GO:0009561	megagametogenesis	8	5680	81	100836	0.0473103118718531	BNAA03G08320D	BNAA05G02710D	BNAA08G17180D	BNAA09G37900D	BNAC03G10580D	BNAC03G76060D	BNAC04G02550D	BNAC08G29760D
mat9_1_9_3	GO:0009570	chloroplast stroma	147	5680	2591	100836	0.03416598705199519	BNAA01G00170D	BNAA01G09640D	BNAA01G10850D	BNAA01G15450D	BNAA01G17760D	BNAA02G09160D	BNAA02G19640D	BNAA02G30540D	BNAA03G01800D	BNAA03G04970D	BNAA03G06720D	BNAA03G07790D	BNAA03G10030D	BNAA03G10790D	BNAA03G12530D	BNAA03G31870D	BNAA03G32840D	BNAA03G33370D	BNAA03G33390D	BNAA03G33400D	BNAA03G33840D	BNAA03G34340D	BNAA03G47160D	BNAA03G49840D	BNAA03G56710D	BNAA04G01910D	BNAA04G02660D	BNAA04G09900D	BNAA04G15180D	BNAA04G16310D	BNAA04G17760D	BNAA04G27460D	BNAA04G29490D	BNAA05G00270D	BNAA05G02650D	BNAA05G05840D	BNAA05G07020D	BNAA05G07240D	BNAA05G15190D	BNAA05G24420D	BNAA05G32780D	BNAA06G04550D	BNAA06G11240D	BNAA06G19390D	BNAA06G33000D	BNAA06G33300D	BNAA07G04200D	BNAA07G14400D	BNAA07G14420D	BNAA07G16160D	BNAA07G28910D	BNAA07G37630D	BNAA08G04610D	BNAA08G05070D	BNAA08G05700D	BNAA08G06260D	BNAA08G09970D	BNAA08G11590D	BNAA08G14640D	BNAA08G16820D	BNAA09G11320D	BNAA09G13970D	BNAA09G21130D	BNAA09G47750D	BNAA09G51890D	BNAA10G19850D	BNAA10G20250D	BNAA10G26060D	BNAANNG06210D	BNAANNG08760D	BNAANNG12330D	BNAANNG14750D	BNAANNG27110D	BNAANNG37550D	BNAC01G01090D	BNAC01G11300D	BNAC01G18350D	BNAC01G21050D	BNAC01G25480D	BNAC01G25910D	BNAC02G01240D	BNAC02G08620D	BNAC02G13190D	BNAC02G22980D	BNAC02G25430D	BNAC02G38910D	BNAC02G41140D	BNAC03G02330D	BNAC03G06570D	BNAC03G08590D	BNAC03G09800D	BNAC03G12700D	BNAC03G15410D	BNAC03G23800D	BNAC03G37960D	BNAC03G38540D	BNAC03G39090D	BNAC03G39780D	BNAC03G60280D	BNAC03G64500D	BNAC03G73430D	BNAC03G77200D	BNAC04G00150D	BNAC04G05700D	BNAC04G07830D	BNAC04G08050D	BNAC04G21530D	BNAC04G23500D	BNAC04G32090D	BNAC04G38130D	BNAC04G39580D	BNAC04G51070D	BNAC04G52490D	BNAC05G05760D	BNAC05G12780D	BNAC05G38430D	BNAC05G48080D	BNAC06G14840D	BNAC06G22580D	BNAC06G31970D	BNAC06G42560D	BNAC07G14870D	BNAC07G23030D	BNAC07G23480D	BNAC07G39360D	BNAC07G42190D	BNAC08G06690D	BNAC08G10210D	BNAC08G11770D	BNAC08G46180D	BNAC08G47120D	BNAC08G49610D	BNAC09G11760D	BNAC09G23500D	BNAC09G43570D	BNAC09G44060D	BNAC09G51950D	BNACNNG02280D	BNACNNG10340D	BNACNNG11890D	BNACNNG26890D	BNACNNG30610D	BNACNNG32080D	BNACNNG32090D	BNACNNG38300D	BNACNNG55860D	BNACNNG56850D
mat9_1_9_3	GO:0009573	chloroplast ribulose bisphosphate carboxylase complex	2	5680	15	100836	0.15679850213451393	BNAA07G14420D	BNACNNG55860D
mat9_1_9_3	GO:0009574	preprophase band	7	5680	83	100836	0.09115582046591172	BNAA05G08380D	BNAA07G16590D	BNAA09G19400D	BNAA09G38010D	BNAC04G09450D	BNAC06G15560D	BNAC09G22080D
mat9_1_9_3	GO:0009585	"red, far-red light phototransduction"	23	5680	172	100836	6.994906168746414E-5	BNAA03G19970D	BNAA03G21360D	BNAA05G02850D	BNAA05G14710D	BNAA06G31880D	BNAA09G27210D	BNAA09G38820D	BNAA09G41320D	BNAA09G51400D	BNAA10G01000D	BNAA10G26010D	BNAC03G23970D	BNAC04G52750D	BNAC05G01110D	BNAC05G21930D	BNAC06G10100D	BNAC07G24710D	BNAC08G33930D	BNAC08G49690D	BNACNNG10280D	BNACNNG46520D	BNACNNG59530D	BNACNNG72350D
mat9_1_9_3	GO:0009610	response to symbiotic fungus	4	5680	33	100836	0.0766699668362974	BNAA06G07500D	BNAA09G47750D	BNAC05G08950D	BNAC08G49610D
mat9_1_9_3	GO:0009612	response to mechanical stimulus	2	5680	35	100836	0.27870036490224714	BNAA02G35320D	BNAC02G11470D
mat9_1_9_3	GO:0009616	virus induced gene silencing	2	5680	27	100836	0.26142844857576036	BNAANNG27310D	BNAC01G42580D
mat9_1_9_3	GO:0009624	response to nematode	26	5680	313	100836	0.012749754999824824	BNAA02G03640D	BNAA02G13640D	BNAA02G15810D	BNAA02G24240D	BNAA03G04470D	BNAA03G34680D	BNAA04G05910D	BNAA04G21900D	BNAA05G22550D	BNAA05G25150D	BNAA06G28860D	BNAA09G33980D	BNAA10G06840D	BNAC02G17990D	BNAC02G21070D	BNAC02G44130D	BNAC02G47290D	BNAC03G06010D	BNAC04G28530D	BNAC04G56650D	BNAC05G35840D	BNAC05G39340D	BNAC08G24770D	BNAC09G29910D	BNACNNG45430D	BNACNNG57580D
mat9_1_9_3	GO:0009625	response to insect	10	5680	131	100836	0.08331748517455255	BNAA01G15290D	BNAA01G34970D	BNAA03G02170D	BNAA04G24160D	BNAA08G16100D	BNAC01G18080D	BNAC01G41230D	BNAC03G03210D	BNAC03G60820D	BNAC04G47910D
mat9_1_9_3	GO:0009626	plant-type hypersensitive response	21	5680	301	100836	0.05580973333320708	BNAA01G00140D	BNAA01G00170D	BNAA01G15290D	BNAA03G08460D	BNAA03G32270D	BNAA03G44540D	BNAA05G33880D	BNAA08G17810D	BNAA08G17980D	BNAA08G20970D	BNAA09G38010D	BNAC01G01050D	BNAC01G01090D	BNAC01G18080D	BNAC03G10790D	BNAC03G37570D	BNAC03G59040D	BNAC03G59280D	BNAC05G48800D	BNAC07G36370D	BNAC08G20170D
mat9_1_9_3	GO:0009629	response to gravity	2	5680	18	100836	0.1920086489814086	BNAA02G03640D	BNAC02G44130D
mat9_1_9_3	GO:0009635	response to herbicide	2	5680	20	100836	0.2123405037818215	BNAA06G33000D	BNAC07G23480D
mat9_1_9_3	GO:0009637	response to blue light	12	5680	127	100836	0.027869338901972074	BNAA02G09160D	BNAA07G14420D	BNAA07G16530D	BNAA08G22200D	BNAA09G02390D	BNAA09G43400D	BNAC02G13190D	BNAC06G15470D	BNAC08G18620D	BNAC08G36010D	BNAC09G01920D	BNACNNG55860D
mat9_1_9_3	GO:0009639	response to red or far red light	10	5680	98	100836	0.02737775302179947	BNAA06G10250D	BNAA07G07480D	BNAA09G02390D	BNAA10G07740D	BNAANNG05520D	BNAC05G11920D	BNAC07G09260D	BNAC07G18360D	BNAC09G01920D	BNAC09G28120D
mat9_1_9_3	GO:0009640	photomorphogenesis	16	5680	239	100836	0.08088607381475921	BNAA01G22770D	BNAA03G21360D	BNAA09G02390D	BNAA09G04840D	BNAA09G22570D	BNAA09G34520D	BNAA09G36630D	BNAA09G38820D	BNAC01G43380D	BNAC08G25470D	BNAC08G28210D	BNAC09G01920D	BNAC09G04380D	BNAC09G24580D	BNACNNG46520D	BNACNNG59530D
mat9_1_9_3	GO:0009642	response to light intensity	10	5680	39	100836	3.7870670430659104E-5	BNAA04G27460D	BNAA06G26630D	BNAA09G05050D	BNAA09G51400D	BNAA10G01000D	BNAC04G21530D	BNAC05G01110D	BNAC07G30330D	BNAC08G49690D	BNAC09G04600D
mat9_1_9_3	GO:0009643	photosynthetic acclimation	2	5680	30	100836	0.2722716859584991	BNAA09G13970D	BNACNNG11890D
mat9_1_9_3	GO:0009648	photoperiodism	3	5680	45	100836	0.22220269200889672	BNAA01G01640D	BNAA05G06740D	BNAC01G02720D
mat9_1_9_3	GO:0009649	entrainment of circadian clock	2	5680	28	100836	0.2656808697092854	BNAA09G52370D	BNAC09G06120D
mat9_1_9_3	GO:0009650	UV protection	2	5680	20	100836	0.2123405037818215	BNAA03G32350D	BNAC03G37710D
mat9_1_9_3	GO:0009651	response to salt stress	115	5680	1959	100836	0.03486483789007796	BNAA01G00190D	BNAA01G03110D	BNAA01G23700D	BNAA01G27520D	BNAA01G34980D	BNAA02G01570D	BNAA02G01980D	BNAA02G02580D	BNAA02G31900D	BNAA03G00610D	BNAA03G08500D	BNAA03G13820D	BNAA04G05810D	BNAA04G27460D	BNAA04G28770D	BNAA05G00270D	BNAA05G00720D	BNAA05G12950D	BNAA05G32640D	BNAA06G03350D	BNAA06G12100D	BNAA06G16370D	BNAA06G26630D	BNAA06G28290D	BNAA06G28680D	BNAA06G32840D	BNAA07G23960D	BNAA07G27840D	BNAA07G35600D	BNAA08G02130D	BNAA08G06260D	BNAA08G10990D	BNAA08G14870D	BNAA08G15820D	BNAA08G15870D	BNAA08G25040D	BNAA08G26710D	BNAA09G05050D	BNAA09G15970D	BNAA09G34560D	BNAA09G36630D	BNAA09G38010D	BNAA09G38820D	BNAA09G45850D	BNAA09G47030D	BNAA09G53560D	BNAA09G55520D	BNAA10G00690D	BNAA10G01360D	BNAA10G15030D	BNAA10G15060D	BNAA10G29380D	BNAANNG04440D	BNAANNG13680D	BNAANNG20100D	BNAANNG30700D	BNAANNG32690D	BNAC01G01110D	BNAC01G04370D	BNAC01G30540D	BNAC01G41020D	BNAC01G43040D	BNAC01G44090D	BNAC02G01650D	BNAC02G04660D	BNAC02G05120D	BNAC02G05990D	BNAC02G22020D	BNAC02G48560D	BNAC03G00920D	BNAC03G10830D	BNAC03G13470D	BNAC03G16740D	BNAC03G28150D	BNAC03G61170D	BNAC03G61220D	BNAC03G62580D	BNAC03G65810D	BNAC03G68660D	BNAC04G00150D	BNAC04G00330D	BNAC04G21530D	BNAC04G41990D	BNAC05G00760D	BNAC05G01400D	BNAC05G13840D	BNAC05G47760D	BNAC06G12130D	BNAC06G24850D	BNAC06G30480D	BNAC06G40530D	BNAC07G23630D	BNAC07G28060D	BNAC07G28590D	BNAC07G30330D	BNAC08G06690D	BNAC08G15160D	BNAC08G20390D	BNAC08G25520D	BNAC08G28210D	BNAC08G31770D	BNAC08G39920D	BNAC08G41070D	BNAC09G04600D	BNAC09G19730D	BNAC09G25280D	BNAC09G33530D	BNAC09G54100D	BNAC09G54140D	BNACNNG06490D	BNACNNG16520D	BNACNNG17820D	BNACNNG36700D	BNACNNG46520D	BNACNNG48990D
mat9_1_9_3	GO:0009652	thigmotropism	2	5680	14	100836	0.14400179489625256	BNAA06G21940D	BNAC03G74810D
mat9_1_9_3	GO:0009653	anatomical structure morphogenesis	2	5680	19	100836	0.20251189640891298	BNAA06G32480D	BNAC07G49020D
mat9_1_9_3	GO:0009654	photosystem II oxygen evolving complex	6	5680	69	100836	0.09928263999194044	BNAA04G02660D	BNAA06G28830D	BNAA08G05700D	BNAC07G27850D	BNAC08G10210D	BNACNNG38300D
mat9_1_9_3	GO:0009658	chloroplast organization	24	5680	406	100836	0.08141881838222376	BNAA02G09160D	BNAA02G22550D	BNAA03G06720D	BNAA05G10910D	BNAA05G11560D	BNAA06G21870D	BNAA06G37120D	BNAA07G05540D	BNAA10G08850D	BNAA10G12020D	BNAA10G13810D	BNAA10G28000D	BNAC02G13190D	BNAC02G30900D	BNAC03G08590D	BNAC04G12310D	BNAC04G13490D	BNAC05G04790D	BNAC06G00560D	BNAC07G07100D	BNAC09G33710D	BNAC09G36360D	BNACNNG37370D	BNACNNG61810D
mat9_1_9_3	GO:0009664	plant-type cell wall organization	26	5680	270	100836	0.002762509435788454	BNAA01G11800D	BNAA02G35320D	BNAA04G16780D	BNAA04G26720D	BNAA06G30750D	BNAA07G00550D	BNAA07G28080D	BNAA08G21900D	BNAA08G24690D	BNAA09G29240D	BNAA09G41210D	BNAA10G25100D	BNAANNG16320D	BNAC01G13370D	BNAC02G11470D	BNAC04G40170D	BNAC04G51700D	BNAC06G30760D	BNAC07G00140D	BNAC07G25880D	BNAC08G33770D	BNAC08G44130D	BNAC09G50040D	BNACNNG26780D	BNACNNG33410D	BNACNNG40260D
mat9_1_9_3	GO:0009672	auxin:proton symporter activity	4	5680	54	100836	0.17543036878173496	BNAA07G10150D	BNAA07G32840D	BNAC02G24140D	BNAC07G13310D
mat9_1_9_3	GO:0009678	hydrogen-translocating pyrophosphatase activity	4	5680	37	100836	0.0981407620280551	BNAA07G35600D	BNAANNG30840D	BNAC06G40530D	BNACNNG64390D
mat9_1_9_3	GO:0009682	induced systemic resistance	14	5680	56	100836	1.6302135317881169E-6	BNAA01G15290D	BNAA03G02170D	BNAA03G10380D	BNAA03G44450D	BNAA08G16100D	BNAA08G30420D	BNAA10G11290D	BNAC01G18080D	BNAC03G03210D	BNAC03G13070D	BNAC03G60820D	BNAC03G63760D	BNAC07G36300D	BNAC09G32980D
mat9_1_9_3	GO:0009684	indoleacetic acid biosynthetic process	4	5680	39	100836	0.10884513969718615	BNAA08G16100D	BNAA09G48610D	BNAC03G60820D	BNAC08G42870D
mat9_1_9_3	GO:0009685	gibberellin metabolic process	4	5680	10	100836	0.0014919013544563992	BNAA08G09770D	BNAANNG36120D	BNAC03G64300D	BNAC03G64330D
mat9_1_9_3	GO:0009686	gibberellin biosynthetic process	20	5680	113	100836	3.6755384692768132E-6	BNAA02G18900D	BNAA03G55500D	BNAA06G10250D	BNAA07G07480D	BNAA08G09770D	BNAA09G13940D	BNAA10G07740D	BNAA10G23640D	BNAANNG32120D	BNAANNG36120D	BNAC03G02920D	BNAC03G64300D	BNAC03G64330D	BNAC05G11920D	BNAC07G09260D	BNAC09G28120D	BNAC09G48370D	BNACNNG11850D	BNACNNG35770D	BNACNNG63810D
mat9_1_9_3	GO:0009688	abscisic acid biosynthetic process	4	5680	52	100836	0.16863610869186293	BNAA03G33390D	BNAA03G33400D	BNACNNG32080D	BNACNNG32090D
mat9_1_9_3	GO:0009690	cytokinin metabolic process	4	5680	41	100836	0.11934548918690362	BNAA02G14060D	BNAA03G49660D	BNAC07G50850D	BNACNNG75740D
mat9_1_9_3	GO:0009691	cytokinin biosynthetic process	6	5680	61	100836	0.07310990220970051	BNAANNG01670D	BNAANNG08610D	BNAANNG11570D	BNAC01G03350D	BNAC02G02030D	BNAC02G08450D
mat9_1_9_3	GO:0009694	jasmonic acid metabolic process	8	5680	96	100836	0.08177983184749373	BNAA03G21360D	BNAA03G23540D	BNAA03G55570D	BNAA08G19720D	BNAC03G02840D	BNAC03G27930D	BNAC03G56660D	BNACNNG59530D
mat9_1_9_3	GO:0009699	phenylpropanoid biosynthetic process	6	5680	73	100836	0.11181300746479736	BNAA04G21720D	BNAA06G37190D	BNAA07G35280D	BNAC04G45570D	BNAC06G40190D	BNAC07G47430D
mat9_1_9_3	GO:0009705	plant-type vacuole membrane	26	5680	447	100836	0.07941629330281956	BNAA03G04470D	BNAA03G42260D	BNAA03G43630D	BNAA03G55920D	BNAA06G18600D	BNAA06G36210D	BNAA07G04480D	BNAA07G17260D	BNAA07G21790D	BNAA07G35600D	BNAA08G23220D	BNAA08G26710D	BNAA09G56930D	BNAC03G03890D	BNAC03G06010D	BNAC03G55120D	BNAC03G56710D	BNAC06G22500D	BNAC06G40530D	BNAC07G04050D	BNAC07G33320D	BNAC07G35120D	BNAC08G17280D	BNAC08G39460D	BNACNNG06490D	BNACNNG07470D
mat9_1_9_3	GO:0009706	chloroplast inner membrane	16	5680	249	100836	0.08915669522647181	BNAA02G03640D	BNAA05G10910D	BNAA05G21010D	BNAA06G37120D	BNAA08G18750D	BNAA09G38610D	BNAA09G53430D	BNAA10G13810D	BNAC02G44130D	BNAC03G58140D	BNAC04G12310D	BNAC05G33750D	BNAC08G30760D	BNAC09G36360D	BNACNNG37370D	BNACNNG41920D
mat9_1_9_3	GO:0009718	anthocyanin-containing compound biosynthetic process	9	5680	80	100836	0.02156112040599414	BNAA01G12530D	BNAA04G24740D	BNAA05G34370D	BNAA10G07160D	BNAC01G14310D	BNAC04G48620D	BNAC04G52880D	BNAC09G30320D	BNACNNG17820D
mat9_1_9_3	GO:0009733	response to auxin	95	5680	1220	100836	3.3567659929926194E-4	BNAA01G02400D	BNAA01G04940D	BNAA02G00790D	BNAA02G02580D	BNAA02G09580D	BNAA02G09590D	BNAA02G15660D	BNAA02G19470D	BNAA02G21250D	BNAA02G26510D	BNAA02G35320D	BNAA03G00610D	BNAA03G16940D	BNAA03G21360D	BNAA03G36940D	BNAA03G49980D	BNAA03G53040D	BNAA03G53060D	BNAA04G28770D	BNAA05G01170D	BNAA05G12950D	BNAA05G14030D	BNAA05G14780D	BNAA05G18860D	BNAA06G03350D	BNAA06G32660D	BNAA06G37310D	BNAA07G21620D	BNAA07G37510D	BNAA08G04460D	BNAA08G11980D	BNAA08G14810D	BNAA08G19970D	BNAA08G26320D	BNAA08G27770D	BNAA08G31240D	BNAA09G02390D	BNAA09G20970D	BNAA09G26170D	BNAA09G50590D	BNAA10G02490D	BNAA10G14120D	BNAA10G16740D	BNAA10G19940D	BNAANNG12580D	BNAANNG18380D	BNAANNG25660D	BNAC01G03660D	BNAC01G06510D	BNAC01G11480D	BNAC02G03220D	BNAC02G04670D	BNAC02G05990D	BNAC02G11470D	BNAC02G20880D	BNAC02G34690D	BNAC02G46530D	BNAC03G00920D	BNAC03G20480D	BNAC03G43120D	BNAC03G66860D	BNAC04G00740D	BNAC04G20730D	BNAC04G41990D	BNAC05G02360D	BNAC05G23210D	BNAC05G31870D	BNAC05G37870D	BNAC06G10480D	BNAC06G12130D	BNAC06G22290D	BNAC06G40820D	BNAC07G16610D	BNAC07G42330D	BNAC07G45220D	BNAC07G45260D	BNAC07G47560D	BNAC07G48930D	BNAC08G11390D	BNAC08G19010D	BNAC08G43830D	BNAC09G01920D	BNAC09G39850D	BNAC09G43720D	BNACNNG06970D	BNACNNG15530D	BNACNNG16520D	BNACNNG16580D	BNACNNG16590D	BNACNNG17820D	BNACNNG20020D	BNACNNG22170D	BNACNNG41350D	BNACNNG46350D	BNACNNG59530D
mat9_1_9_3	GO:0009734	auxin-activated signaling pathway	40	5680	577	100836	0.02764421385768036	BNAA01G19300D	BNAA01G29700D	BNAA02G17280D	BNAA03G06490D	BNAA03G36940D	BNAA03G49980D	BNAA04G01440D	BNAA05G01170D	BNAA05G27780D	BNAA06G37310D	BNAA06G40190D	BNAA07G13830D	BNAA08G27770D	BNAA09G02390D	BNAA09G26170D	BNAA09G50590D	BNAA10G02490D	BNAA10G16740D	BNAA10G20590D	BNAANNG12580D	BNAC01G23260D	BNAC01G37330D	BNAC02G24360D	BNAC03G08310D	BNAC03G43120D	BNAC04G00740D	BNAC04G15900D	BNAC04G20730D	BNAC05G02360D	BNAC05G23210D	BNAC05G41960D	BNAC07G42330D	BNAC07G47560D	BNAC08G43830D	BNAC09G01920D	BNAC09G39850D	BNAC09G44600D	BNACNNG41350D	BNACNNG61970D	BNACNNG65910D
mat9_1_9_3	GO:0009736	cytokinin-activated signaling pathway	28	5680	235	100836	9.523224461967675E-5	BNAA01G04940D	BNAA02G04420D	BNAA02G18750D	BNAA03G01960D	BNAA04G23810D	BNAA05G00530D	BNAA05G16250D	BNAA05G23050D	BNAA06G34500D	BNAA07G26610D	BNAA08G10760D	BNAA09G36380D	BNAA09G40030D	BNAANNG24980D	BNAC01G06510D	BNAC01G15890D	BNAC02G00180D	BNAC02G08940D	BNAC02G24840D	BNAC03G02950D	BNAC04G47580D	BNAC04G51990D	BNAC05G25970D	BNAC05G36490D	BNAC06G28780D	BNAC07G21260D	BNAC08G27970D	BNAC08G32380D
mat9_1_9_3	GO:0009737	response to abscisic acid	98	5680	1645	100836	0.03558944650150316	BNAA01G02880D	BNAA01G03110D	BNAA01G08350D	BNAA01G16400D	BNAA01G27520D	BNAA01G28970D	BNAA01G34980D	BNAA02G01570D	BNAA02G10270D	BNAA02G15660D	BNAA02G24110D	BNAA02G31900D	BNAA02G35660D	BNAA02G35950D	BNAA03G00610D	BNAA03G08150D	BNAA04G01700D	BNAA04G13660D	BNAA04G27460D	BNAA05G00720D	BNAA05G01190D	BNAA05G07240D	BNAA05G10960D	BNAA05G11980D	BNAA05G12950D	BNAA05G24390D	BNAA05G27280D	BNAA05G27780D	BNAA05G32640D	BNAA05G33880D	BNAA06G03040D	BNAA06G08160D	BNAA06G14520D	BNAA06G16370D	BNAA06G31640D	BNAA08G06260D	BNAA08G10990D	BNAA08G16820D	BNAA08G26710D	BNAA09G33460D	BNAA09G34560D	BNAA09G37640D	BNAA09G38010D	BNAA09G42450D	BNAA09G55520D	BNAA09G55700D	BNAA10G03640D	BNAA10G12520D	BNAA10G18350D	BNAA10G24850D	BNAC01G04140D	BNAC01G04370D	BNAC01G09900D	BNAC01G19550D	BNAC01G36330D	BNAC01G41020D	BNAC01G44090D	BNAC02G04660D	BNAC02G09910D	BNAC02G20880D	BNAC02G31860D	BNAC02G44810D	BNAC02G48560D	BNAC03G00920D	BNAC03G10350D	BNAC03G60280D	BNAC03G65810D	BNAC04G00330D	BNAC04G00750D	BNAC04G08050D	BNAC04G12680D	BNAC04G14350D	BNAC04G21530D	BNAC04G23140D	BNAC04G35930D	BNAC05G03560D	BNAC05G09410D	BNAC05G15990D	BNAC05G38410D	BNAC05G41390D	BNAC05G41960D	BNAC05G47760D	BNAC05G48800D	BNAC06G02640D	BNAC06G12130D	BNAC07G25010D	BNAC08G06690D	BNAC08G20390D	BNAC08G24280D	BNAC08G25520D	BNAC08G31770D	BNAC08G32760D	BNAC08G34910D	BNAC08G48920D	BNAC09G41890D	BNAC09G49780D	BNACNNG06490D	BNACNNG08060D
mat9_1_9_3	GO:0009738	abscisic acid-activated signaling pathway	38	5680	667	100836	0.06654704608542296	BNAA01G03110D	BNAA01G09460D	BNAA02G35950D	BNAA03G08150D	BNAA03G24050D	BNAA04G01700D	BNAA05G01190D	BNAA05G27780D	BNAA05G34520D	BNAA06G03040D	BNAA07G13830D	BNAA07G28900D	BNAA07G30430D	BNAA07G31710D	BNAA07G36160D	BNAA09G37640D	BNAA09G51400D	BNAA10G01000D	BNAANNG13200D	BNAC01G04370D	BNAC03G10350D	BNAC03G28620D	BNAC04G00750D	BNAC04G07010D	BNAC04G15900D	BNAC04G23140D	BNAC05G01110D	BNAC05G41960D	BNAC06G02640D	BNAC06G31960D	BNAC06G33910D	BNAC06G35560D	BNAC07G48850D	BNAC08G48920D	BNAC08G49690D	BNACNNG08060D	BNACNNG27940D	BNACNNG35230D
mat9_1_9_3	GO:0009739	response to gibberellin	44	5680	391	100836	6.547734406034938E-6	BNAA01G00690D	BNAA01G04940D	BNAA02G02580D	BNAA03G00610D	BNAA03G02170D	BNAA03G04570D	BNAA03G09270D	BNAA03G45710D	BNAA03G56880D	BNAA05G09520D	BNAA05G12950D	BNAA05G32640D	BNAA06G03350D	BNAA06G06460D	BNAA06G10250D	BNAA07G19530D	BNAA07G28080D	BNAA08G25670D	BNAA09G20650D	BNAA09G55590D	BNAA10G07740D	BNAANNG05010D	BNAC01G01680D	BNAC01G06510D	BNAC02G05990D	BNAC02G43910D	BNAC03G00920D	BNAC03G03210D	BNAC03G06100D	BNAC03G11590D	BNAC04G10900D	BNAC05G11920D	BNAC05G47760D	BNAC06G12130D	BNAC06G30760D	BNAC07G27790D	BNAC07G37840D	BNAC08G14410D	BNAC09G28120D	BNACNNG16520D	BNACNNG36880D	BNACNNG55170D	BNACNNG69280D	BNACNNG75550D
mat9_1_9_3	GO:0009740	gibberellic acid mediated signaling pathway	22	5680	229	100836	0.005182858225059719	BNAA03G04570D	BNAA04G18810D	BNAA05G32640D	BNAA06G06460D	BNAA06G10250D	BNAA06G31880D	BNAA06G39070D	BNAA07G19530D	BNAA08G25670D	BNAA09G20650D	BNAA09G55590D	BNAC03G06100D	BNAC04G43020D	BNAC05G11920D	BNAC05G47760D	BNAC07G24710D	BNAC07G27790D	BNAC08G14410D	BNACNNG24550D	BNACNNG55170D	BNACNNG69280D	BNACNNG75550D
mat9_1_9_3	GO:0009741	response to brassinosteroid	8	5680	124	100836	0.13398530702698336	BNAA02G15660D	BNAA02G35320D	BNAA04G29330D	BNAANNG40580D	BNAC02G11470D	BNAC02G20880D	BNAC04G47110D	BNACNNG33070D
mat9_1_9_3	GO:0009743	response to carbohydrate	2	5680	10	100836	0.08979084648040003	BNAA07G13830D	BNAC04G15900D
mat9_1_9_3	GO:0009744	response to sucrose	16	5680	225	100836	0.06707262575161217	BNAA04G13660D	BNAA05G11980D	BNAA06G38560D	BNAA08G04610D	BNAA08G15470D	BNAA10G13430D	BNAA10G26060D	BNAA10G26300D	BNAC03G61740D	BNAC03G65930D	BNAC04G14350D	BNAC04G35930D	BNAC05G50320D	BNAC08G46180D	BNACNNG10340D	BNACNNG10680D
mat9_1_9_3	GO:0009745	sucrose mediated signaling	1	5680	9	100836	0.3188357695673411	BNACNNG17820D
mat9_1_9_3	GO:0009749	response to glucose	8	5680	132	100836	0.14094708239542764	BNAA03G42250D	BNAA04G13660D	BNAA06G38560D	BNAA08G15470D	BNAC03G61740D	BNAC04G35930D	BNAC05G50320D	BNAC07G33310D
mat9_1_9_3	GO:0009750	response to fructose	6	5680	67	100836	0.09280819823211356	BNAA04G13660D	BNAA06G38560D	BNAA08G15470D	BNAC03G61740D	BNAC04G35930D	BNAC05G50320D
mat9_1_9_3	GO:0009753	response to jasmonic acid	43	5680	709	100836	0.055639508427194784	BNAA01G12530D	BNAA01G34980D	BNAA02G01570D	BNAA02G02580D	BNAA03G00610D	BNAA03G02170D	BNAA03G09270D	BNAA03G21360D	BNAA03G22980D	BNAA03G55570D	BNAA03G60000D	BNAA04G28770D	BNAA05G05840D	BNAA05G09200D	BNAA05G12950D	BNAA06G03350D	BNAA06G28850D	BNAA06G31880D	BNAA07G23960D	BNAA08G10990D	BNAA10G16150D	BNAC01G14310D	BNAC01G41020D	BNAC02G04660D	BNAC02G05990D	BNAC03G00920D	BNAC03G02840D	BNAC03G03210D	BNAC03G11590D	BNAC03G27100D	BNAC03G65810D	BNAC04G05700D	BNAC04G10630D	BNAC04G41990D	BNAC06G12130D	BNAC06G24850D	BNAC07G24710D	BNAC07G27830D	BNAC09G38990D	BNACNNG04030D	BNACNNG16520D	BNACNNG17820D	BNACNNG59530D
mat9_1_9_3	GO:0009755	hormone-mediated signaling pathway	17	5680	231	100836	0.05525677519340718	BNAA03G22010D	BNAA03G33570D	BNAA03G42250D	BNAA03G45760D	BNAA03G53450D	BNAA07G14940D	BNAA07G16720D	BNAA09G56430D	BNAC03G26350D	BNAC03G38750D	BNAC06G12920D	BNAC06G15740D	BNAC07G33310D	BNAC07G37990D	BNAC07G45720D	BNAC08G38510D	BNAC08G42100D
mat9_1_9_3	GO:0009759	indole glucosinolate biosynthetic process	4	5680	35	100836	0.08736746162378255	BNAA03G10380D	BNAA10G11290D	BNAC03G13070D	BNAC09G32980D
mat9_1_9_3	GO:0009765	"photosynthesis, light harvesting"	4	5680	31	100836	0.0661996858593195	BNAA07G05750D	BNAA07G16530D	BNAC01G27230D	BNAC06G15470D
mat9_1_9_3	GO:0009768	"photosynthesis, light harvesting in photosystem I"	6	5680	88	100836	0.14921418749029977	BNAA04G00660D	BNAA07G16530D	BNAA08G22200D	BNAC04G21740D	BNAC06G15470D	BNAC08G18620D
mat9_1_9_3	GO:0009773	photosynthetic electron transport in photosystem I	6	5680	74	100836	0.11482708156471026	BNAA03G24090D	BNAA06G00340D	BNAA06G37070D	BNAC03G28690D	BNAC04G17780D	BNAC06G41630D
mat9_1_9_3	GO:0009782	photosystem I antenna complex	2	5680	5	100836	0.026661222991162796	BNAA04G00660D	BNAC04G21740D
mat9_1_9_3	GO:0009785	blue light signaling pathway	8	5680	58	100836	0.010686940546744938	BNAA04G01700D	BNAA09G37640D	BNAA09G51400D	BNAA10G01000D	BNAC04G23140D	BNAC05G01110D	BNAC08G48920D	BNAC08G49690D
mat9_1_9_3	GO:0009786	regulation of asymmetric cell division	2	5680	15	100836	0.15679850213451393	BNAA09G37760D	BNAC08G48950D
mat9_1_9_3	GO:0009790	embryo development	26	5680	400	100836	0.06162712398916079	BNAA01G11370D	BNAA01G11630D	BNAA01G28990D	BNAA02G22840D	BNAA03G11370D	BNAA05G36780D	BNAA06G15360D	BNAA06G23570D	BNAA08G23010D	BNAA09G34520D	BNAA10G13810D	BNAA10G24180D	BNAANNG08950D	BNAC01G12830D	BNAC01G13160D	BNAC01G36350D	BNAC02G31140D	BNAC03G14190D	BNAC05G16940D	BNAC05G33000D	BNAC08G08820D	BNAC08G17480D	BNAC08G25470D	BNAC09G36360D	BNAC09G48810D	BNACNNG30440D
mat9_1_9_3	GO:0009793	embryo development ending in seed dormancy	92	5680	1553	100836	0.03816471372266651	BNAA01G08350D	BNAA01G10400D	BNAA01G12740D	BNAA01G14250D	BNAA01G15450D	BNAA01G15860D	BNAA02G01510D	BNAA02G03250D	BNAA02G05460D	BNAA02G19880D	BNAA03G56730D	BNAA04G02360D	BNAA04G05010D	BNAA04G06800D	BNAA04G10030D	BNAA04G17950D	BNAA05G09060D	BNAA05G14030D	BNAA05G33470D	BNAA06G05190D	BNAA06G15130D	BNAA06G20690D	BNAA06G32660D	BNAA07G01830D	BNAA07G05540D	BNAA07G09100D	BNAA07G19700D	BNAA08G04700D	BNAA08G06180D	BNAA08G10990D	BNAA08G22680D	BNAA08G24840D	BNAA09G22720D	BNAA09G31400D	BNAA09G37760D	BNAA09G38820D	BNAA09G40030D	BNAA09G40680D	BNAA09G43160D	BNAA09G48710D	BNAA10G13810D	BNAA10G24180D	BNAANNG24320D	BNAANNG33870D	BNAANNG35040D	BNAANNG37550D	BNAC01G09900D	BNAC01G14470D	BNAC01G16740D	BNAC01G18350D	BNAC01G18950D	BNAC01G44720D	BNAC02G04560D	BNAC02G06840D	BNAC02G09320D	BNAC02G23240D	BNAC03G23780D	BNAC03G36360D	BNAC03G65810D	BNAC04G10430D	BNAC04G41560D	BNAC05G06480D	BNAC05G16650D	BNAC05G35990D	BNAC05G48220D	BNAC06G10480D	BNAC06G18960D	BNAC06G22580D	BNAC07G03160D	BNAC07G07100D	BNAC07G12830D	BNAC07G48930D	BNAC08G05570D	BNAC08G06560D	BNAC08G11750D	BNAC08G15440D	BNAC08G17890D	BNAC08G22120D	BNAC08G32380D	BNAC08G33140D	BNAC08G35680D	BNAC08G42960D	BNAC08G48950D	BNAC09G24750D	BNAC09G36360D	BNAC09G48810D	BNACNNG09360D	BNACNNG14980D	BNACNNG18650D	BNACNNG24420D	BNACNNG32920D	BNACNNG46520D
mat9_1_9_3	GO:0009809	lignin biosynthetic process	22	5680	228	100836	0.004964113912485727	BNAA01G00140D	BNAA01G18180D	BNAA01G22890D	BNAA02G18290D	BNAA03G55200D	BNAA06G37190D	BNAA07G12740D	BNAA07G35280D	BNAA09G24190D	BNAA09G56310D	BNAA10G19130D	BNAC01G01050D	BNAC01G22120D	BNAC01G29950D	BNAC03G02050D	BNAC05G24890D	BNAC06G40190D	BNAC07G47430D	BNAC08G38370D	BNAC09G42830D	BNACNNG11480D	BNACNNG46860D
mat9_1_9_3	GO:0009813	flavonoid biosynthetic process	11	5680	167	100836	0.10789016898648102	BNAA03G29780D	BNAA04G21720D	BNAA05G30520D	BNAA06G22750D	BNAA09G08010D	BNAC03G35020D	BNAC03G50740D	BNAC04G45570D	BNAC05G44970D	BNAC09G08170D	BNACNNG72350D
mat9_1_9_3	GO:0009814	"defense response, incompatible interaction"	6	5680	100	100836	0.16369985405961837	BNAA03G47820D	BNAA08G17980D	BNAANNG01920D	BNAC02G01780D	BNAC03G59040D	BNAC07G40090D
mat9_1_9_3	GO:0009820	alkaloid metabolic process	2	5680	4	100836	0.016951285935640964	BNAA02G16660D	BNAC02G22570D
mat9_1_9_3	GO:0009823	cytokinin catabolic process	6	5680	23	100836	0.0012016034007086627	BNAA03G49660D	BNAA04G23980D	BNAA10G14370D	BNAC04G47740D	BNAC07G50850D	BNAC09G36710D
mat9_1_9_3	GO:0009824	AMP dimethylallyltransferase activity	2	5680	23	100836	0.23761434602472128	BNAANNG08610D	BNAC02G08450D
mat9_1_9_3	GO:0009826	unidimensional cell growth	32	5680	478	100836	0.04510458588053352	BNAA01G12740D	BNAA01G34880D	BNAA03G01680D	BNAA04G09100D	BNAA04G16780D	BNAA06G16160D	BNAA07G00550D	BNAA07G28080D	BNAA08G11150D	BNAA08G21900D	BNAA08G24690D	BNAA09G19400D	BNAA09G29240D	BNAA10G07740D	BNAA10G25100D	BNAANNG25600D	BNAC01G09180D	BNAC01G14470D	BNAC03G02230D	BNAC03G66050D	BNAC04G31330D	BNAC04G40170D	BNAC06G30760D	BNAC07G00140D	BNAC08G20810D	BNAC09G22080D	BNAC09G28120D	BNAC09G50040D	BNACNNG26780D	BNACNNG33410D	BNACNNG40260D	BNACNNG42960D
mat9_1_9_3	GO:0009828	plant-type cell wall loosening	16	5680	141	100836	0.003509031646176035	BNAA04G09100D	BNAA04G16780D	BNAA07G00550D	BNAA07G28080D	BNAA08G21900D	BNAA08G24690D	BNAA09G29240D	BNAA10G25100D	BNAC04G31330D	BNAC04G40170D	BNAC06G30760D	BNAC07G00140D	BNAC09G50040D	BNACNNG26780D	BNACNNG33410D	BNACNNG40260D
mat9_1_9_3	GO:0009830	cell wall modification involved in abscission	2	5680	14	100836	0.14400179489625256	BNAA05G02490D	BNAC04G02210D
mat9_1_9_3	GO:0009831	plant-type cell wall modification involved in multidimensional cell growth	10	5680	105	100836	0.03759240349609552	BNAA04G16780D	BNAA08G21900D	BNAA08G24690D	BNAA09G29240D	BNAA10G25100D	BNAC04G40170D	BNAC09G50040D	BNACNNG26780D	BNACNNG33410D	BNACNNG40260D
mat9_1_9_3	GO:0009832	plant-type cell wall biogenesis	15	5680	159	100836	0.01748844373865557	BNAA05G09030D	BNAA05G10500D	BNAA06G30750D	BNAA06G36370D	BNAA08G24090D	BNAA09G06990D	BNAA10G01360D	BNAC04G11500D	BNAC05G01400D	BNAC05G10380D	BNAC07G17610D	BNAC07G25880D	BNAC08G16010D	BNAC09G06600D	BNACNNG22570D
mat9_1_9_3	GO:0009833	plant-type primary cell wall biogenesis	4	5680	23	100836	0.0296183352407944	BNAA03G55200D	BNAA09G06990D	BNAC03G02050D	BNAC09G06600D
mat9_1_9_3	GO:0009834	plant-type secondary cell wall biogenesis	22	5680	179	100836	3.0594785815308564E-4	BNAA01G26600D	BNAA02G01290D	BNAA03G24360D	BNAA03G55200D	BNAA06G36370D	BNAA07G35010D	BNAA08G18870D	BNAA09G24190D	BNAA09G48600D	BNAANNG03750D	BNAANNG10300D	BNAC01G22650D	BNAC01G43920D	BNAC02G04390D	BNAC03G02050D	BNAC03G28970D	BNAC03G58000D	BNAC05G24890D	BNAC06G39940D	BNAC07G17610D	BNAC08G21610D	BNAC08G42860D
mat9_1_9_3	GO:0009835	fruit ripening	4	5680	45	100836	0.13925426240238867	BNAA10G00470D	BNAANNG30490D	BNAC01G01270D	BNAC05G00530D
mat9_1_9_3	GO:0009838	abscission	2	5680	16	100836	0.16910626486558117	BNAA03G53450D	BNAC07G45720D
mat9_1_9_3	GO:0009845	seed germination	22	5680	335	100836	0.06753442564917399	BNAA01G00690D	BNAA01G26980D	BNAA02G01510D	BNAA02G29000D	BNAA03G23940D	BNAA03G47170D	BNAA05G12950D	BNAA06G20690D	BNAA07G36160D	BNAA09G10620D	BNAA09G34590D	BNAC01G01680D	BNAC01G34460D	BNAC02G04560D	BNAC02G37030D	BNAC03G28480D	BNAC06G12130D	BNAC07G39370D	BNAC08G25560D	BNAC09G10910D	BNACNNG09360D	BNACNNG35230D
mat9_1_9_3	GO:0009853	photorespiration	14	5680	212	100836	0.09180721390209115	BNAA01G00170D	BNAA06G16370D	BNAA07G14420D	BNAA09G31220D	BNAA09G34030D	BNAA09G47060D	BNAA10G26060D	BNAC01G01090D	BNAC05G18600D	BNAC08G20390D	BNAC08G24950D	BNAC08G41120D	BNACNNG10340D	BNACNNG55860D
mat9_1_9_3	GO:0009854	oxidative photosynthetic carbon pathway	4	5680	63	100836	0.19610568612077958	BNAA03G33370D	BNAA09G47060D	BNAC03G38540D	BNAC08G41120D
mat9_1_9_3	GO:0009860	pollen tube growth	35	5680	438	100836	0.009048465148109478	BNAA01G35270D	BNAA03G32140D	BNAA04G07490D	BNAA05G10130D	BNAA05G33680D	BNAA07G17440D	BNAA07G19700D	BNAA08G01380D	BNAA08G03570D	BNAA08G10950D	BNAA08G11070D	BNAA08G27910D	BNAA09G05270D	BNAA09G27940D	BNAA09G48560D	BNAA10G23860D	BNAA10G27530D	BNAC01G18590D	BNAC03G37420D	BNAC03G65680D	BNAC03G65920D	BNAC03G69060D	BNAC04G29700D	BNAC05G21290D	BNAC06G18960D	BNAC06G42710D	BNAC07G28760D	BNAC08G00710D	BNAC08G03920D	BNAC08G42820D	BNAC09G04840D	BNAC09G48600D	BNACNNG03860D	BNACNNG54390D	BNACNNG74460D
mat9_1_9_3	GO:0009862	"systemic acquired resistance, salicylic acid mediated signaling pathway"	6	5680	53	100836	0.04805531968048656	BNAA01G15290D	BNAA03G44540D	BNAA08G20970D	BNAC01G18080D	BNAC07G36370D	BNAC08G20170D
mat9_1_9_3	GO:0009863	salicylic acid mediated signaling pathway	8	5680	49	100836	0.004234883108034767	BNAA05G27280D	BNAA05G32640D	BNAA09G24840D	BNAANNG01920D	BNAC02G01780D	BNAC05G41390D	BNAC05G47760D	BNACNNG41380D
mat9_1_9_3	GO:0009864	"induced systemic resistance, jasmonic acid mediated signaling pathway"	9	5680	61	100836	0.004846560876359771	BNAA01G28970D	BNAA03G21360D	BNAA04G23860D	BNAA05G24390D	BNAA09G38010D	BNAC01G36330D	BNAC04G47620D	BNAC05G38410D	BNACNNG59530D
mat9_1_9_3	GO:0009870	"defense response signaling pathway, resistance gene-dependent"	6	5680	79	100836	0.12894748107916212	BNAA02G19470D	BNAA03G42250D	BNAA06G05660D	BNAC02G46530D	BNAC05G07200D	BNAC07G33310D
mat9_1_9_3	GO:0009871	"jasmonic acid and ethylene-dependent systemic resistance, ethylene mediated signaling pathway"	2	5680	22	100836	0.22990058453529486	BNAA03G32270D	BNAC03G37570D
mat9_1_9_3	GO:0009873	ethylene-activated signaling pathway	36	5680	597	100836	0.06291274467616527	BNAA01G05760D	BNAA01G28970D	BNAA02G01570D	BNAA03G04570D	BNAA04G01440D	BNAA05G04450D	BNAA05G24390D	BNAA07G08450D	BNAA07G12050D	BNAA07G29400D	BNAA07G31860D	BNAA09G04580D	BNAA09G13370D	BNAA09G30360D	BNAA09G43400D	BNAA09G44290D	BNAA10G02160D	BNAANNG40580D	BNAC01G00660D	BNAC01G36330D	BNAC02G04660D	BNAC03G06100D	BNAC04G03870D	BNAC05G02080D	BNAC05G18050D	BNAC05G38410D	BNAC06G32600D	BNAC06G35730D	BNAC07G10480D	BNAC07G16190D	BNAC08G36010D	BNAC08G36830D	BNAC09G04040D	BNAC09G13680D	BNACNNG33070D	BNACNNG61970D
mat9_1_9_3	GO:0009877	nodulation	2	5680	10	100836	0.08979084648040003	BNAA07G11340D	BNAC07G15260D
mat9_1_9_3	GO:0009880	embryonic pattern specification	4	5680	41	100836	0.11934548918690362	BNAA02G03250D	BNAA06G09540D	BNAC02G06840D	BNAC05G10910D
mat9_1_9_3	GO:0009881	photoreceptor activity	2	5680	23	100836	0.23761434602472128	BNAA09G52370D	BNAC09G06120D
mat9_1_9_3	GO:0009884	cytokinin receptor activity	2	5680	11	100836	0.10356413147439743	BNAA06G34500D	BNAC07G21260D
mat9_1_9_3	GO:0009885	transmembrane histidine kinase cytokinin receptor activity	2	5680	4	100836	0.016951285935640964	BNAA06G34500D	BNAC07G21260D
mat9_1_9_3	GO:0009887	organ morphogenesis	6	5680	78	100836	0.12626434396707073	BNAA02G03590D	BNAA03G06110D	BNAA10G17290D	BNAC02G44180D	BNAC03G07850D	BNAC09G40490D
mat9_1_9_3	GO:0009901	anther dehiscence	7	5680	62	100836	0.03645913637774762	BNAA02G37130D	BNAA05G02490D	BNAA06G26870D	BNAC01G42450D	BNAC04G02210D	BNAC07G30100D	BNACNNG48300D
mat9_1_9_3	GO:0009902	chloroplast relocation	2	5680	16	100836	0.16910626486558117	BNAA02G09160D	BNAC02G13190D
mat9_1_9_3	GO:0009903	chloroplast avoidance movement	6	5680	77	100836	0.12350668300883512	BNAA01G03550D	BNAA03G17780D	BNAA09G47350D	BNAC01G04820D	BNAC08G41510D	BNACNNG48980D
mat9_1_9_3	GO:0009904	chloroplast accumulation movement	6	5680	70	100836	0.10247586727024915	BNAA01G03550D	BNAA03G17780D	BNAA09G47350D	BNAC01G04820D	BNAC08G41510D	BNACNNG48980D
mat9_1_9_3	GO:0009908	flower development	43	5680	721	100836	0.05839802267516997	BNAA01G28990D	BNAA02G20880D	BNAA03G05650D	BNAA03G39820D	BNAA03G47480D	BNAA03G56880D	BNAA04G00160D	BNAA05G26510D	BNAA05G32640D	BNAA06G21870D	BNAA06G25100D	BNAA06G39070D	BNAA07G04300D	BNAA07G29450D	BNAA09G21280D	BNAA09G26170D	BNAA09G34520D	BNAA09G36630D	BNAA10G00810D	BNAA10G07740D	BNAANNG22720D	BNAC01G36350D	BNAC02G46750D	BNAC03G07350D	BNAC03G13470D	BNAC03G74580D	BNAC04G20970D	BNAC05G00870D	BNAC05G23210D	BNAC05G40550D	BNAC05G47760D	BNAC06G32640D	BNAC07G39720D	BNAC07G47820D	BNAC07G49790D	BNAC08G25470D	BNAC08G28210D	BNAC09G23670D	BNAC09G28120D	BNACNNG15140D	BNACNNG24550D	BNACNNG36880D	BNACNNG61810D
mat9_1_9_3	GO:0009910	negative regulation of flower development	16	5680	229	100836	0.07121546274121664	BNAA02G19470D	BNAA02G22550D	BNAA03G03410D	BNAA03G08460D	BNAA07G04300D	BNAA09G34520D	BNAA10G26300D	BNAANNG40580D	BNAC02G30900D	BNAC02G46530D	BNAC03G04840D	BNAC03G10790D	BNAC07G47820D	BNAC08G25470D	BNACNNG10680D	BNACNNG33070D
mat9_1_9_3	GO:0009911	positive regulation of flower development	14	5680	159	100836	0.030337257021441803	BNAA01G01640D	BNAA01G02620D	BNAA03G01680D	BNAA03G28670D	BNAA03G39820D	BNAA03G56880D	BNAA08G19710D	BNAC01G02720D	BNAC01G03860D	BNAC03G02230D	BNAC03G33790D	BNAC03G56640D	BNAC07G49790D	BNACNNG36880D
mat9_1_9_3	GO:0009913	epidermal cell differentiation	2	5680	34	100836	0.27845978122676546	BNAA09G40640D	BNAC08G33100D
mat9_1_9_3	GO:0009920	cell plate formation involved in plant-type cell wall biogenesis	6	5680	39	100836	0.015370092766465714	BNAA05G08380D	BNAA05G10490D	BNAA09G34920D	BNAC04G09450D	BNAC04G11490D	BNAC08G26130D
mat9_1_9_3	GO:0009922	fatty acid elongase activity	2	5680	24	100836	0.24461608013570493	BNAA08G11130D	BNAC03G65980D
mat9_1_9_3	GO:0009926	auxin polar transport	12	5680	198	100836	0.11424578549589855	BNAA07G10150D	BNAA07G32840D	BNAA07G35600D	BNAA07G37720D	BNAA09G02390D	BNAANNG08950D	BNAC02G24140D	BNAC06G14760D	BNAC06G40530D	BNAC07G13310D	BNAC08G08820D	BNAC09G01920D
mat9_1_9_3	GO:0009927	histidine phosphotransfer kinase activity	2	5680	28	100836	0.2656808697092854	BNAA02G04420D	BNAC02G08940D
mat9_1_9_3	GO:0009931	calcium-dependent protein serine/threonine kinase activity	2	5680	32	100836	0.2764640149751189	BNAA01G03110D	BNAC01G04370D
mat9_1_9_3	GO:0009932	cell tip growth	7	5680	60	100836	0.0321489918025484	BNAA02G12680D	BNAA02G34560D	BNAA06G24020D	BNAA10G15060D	BNAC02G43530D	BNAC03G49210D	BNAC09G54140D
mat9_1_9_3	GO:0009933	meristem structural organization	16	5680	88	100836	2.2653321198360743E-5	BNAA05G09060D	BNAA05G31460D	BNAA06G23580D	BNAA06G28290D	BNAA06G40190D	BNAA07G38010D	BNAA08G06180D	BNAA08G13550D	BNAC03G49640D	BNAC04G10430D	BNAC05G46010D	BNAC06G16230D	BNAC07G28590D	BNAC08G06560D	BNAC08G13370D	BNACNNG65910D
mat9_1_9_3	GO:0009938	negative regulation of gibberellic acid mediated signaling pathway	2	5680	33	100836	0.27772330601812273	BNAA05G32640D	BNAC05G47760D
mat9_1_9_3	GO:0009939	positive regulation of gibberellic acid mediated signaling pathway	6	5680	21	100836	7.252615906220522E-4	BNAA07G19530D	BNAA09G20650D	BNAA09G55590D	BNAC07G27790D	BNACNNG55170D	BNACNNG69280D
mat9_1_9_3	GO:0009942	longitudinal axis specification	4	5680	35	100836	0.08736746162378255	BNAA03G10980D	BNAA07G10150D	BNAC03G13730D	BNAC07G13310D
mat9_1_9_3	GO:0009943	adaxial/abaxial axis specification	2	5680	31	100836	0.27465541162688206	BNAA03G06110D	BNAC03G07850D
mat9_1_9_3	GO:0009954	proximal/distal pattern formation	2	5680	20	100836	0.2123405037818215	BNAA04G23860D	BNAC04G47620D
mat9_1_9_3	GO:0009955	adaxial/abaxial pattern specification	2	5680	30	100836	0.2722716859584991	BNAA02G22240D	BNAC02G30260D
mat9_1_9_3	GO:0009956	radial pattern formation	4	5680	33	100836	0.0766699668362974	BNAA03G06110D	BNAA06G40190D	BNAC03G07850D	BNACNNG65910D
mat9_1_9_3	GO:0009960	endosperm development	15	5680	121	100836	0.002099893419201326	BNAA01G12740D	BNAA01G14250D	BNAA02G29860D	BNAA03G11760D	BNAA04G25600D	BNAA05G02710D	BNAA10G13240D	BNAC01G14470D	BNAC01G16740D	BNAC02G37950D	BNAC03G14440D	BNAC04G02550D	BNAC04G24270D	BNAC04G49500D	BNACNNG38710D
mat9_1_9_3	GO:0009963	positive regulation of flavonoid biosynthetic process	2	5680	19	100836	0.20251189640891298	BNAA01G18180D	BNAC01G22120D
mat9_1_9_3	GO:0009967	positive regulation of signal transduction	2	5680	22	100836	0.22990058453529486	BNAA01G26980D	BNAC01G34460D
mat9_1_9_3	GO:0009969	xyloglucan biosynthetic process	5	5680	39	100836	0.04546408917455714	BNAA06G21680D	BNAA08G24090D	BNAC03G51850D	BNAC05G10380D	BNAC08G16010D
mat9_1_9_3	GO:0010005	"cortical microtubule, transverse to long axis"	8	5680	54	100836	0.007313642253958552	BNAA05G10130D	BNAA06G21940D	BNAA09G06990D	BNAA09G19400D	BNAC03G74810D	BNAC09G06600D	BNAC09G22080D	BNACNNG54390D
mat9_1_9_3	GO:0010012	steroid 22-alpha hydroxylase activity	2	5680	9	100836	0.07611927968030144	BNAA10G19320D	BNAC09G43090D
mat9_1_9_3	GO:0010014	meristem initiation	4	5680	42	100836	0.12448011741949877	BNAA01G28990D	BNAA08G11980D	BNAC01G36350D	BNAC03G66860D
mat9_1_9_3	GO:0010015	root morphogenesis	6	5680	94	100836	0.15832668290454008	BNAA06G40190D	BNAA08G13550D	BNAA10G16420D	BNAC08G13370D	BNAC09G39300D	BNACNNG65910D
mat9_1_9_3	GO:0010016	shoot system morphogenesis	4	5680	32	100836	0.0713967976758017	BNAA03G05930D	BNAA05G12220D	BNAC03G07690D	BNAC03G16640D
mat9_1_9_3	GO:0010017	red or far-red light signaling pathway	6	5680	99	100836	0.1630623299088992	BNAA03G19970D	BNAA09G41320D	BNAA10G26010D	BNAC03G23970D	BNAC08G33930D	BNACNNG10280D
mat9_1_9_3	GO:0010019	chloroplast-nucleus signaling pathway	7	5680	38	100836	0.0037578049345706062	BNAA01G30370D	BNAA05G26490D	BNAA05G29200D	BNAC01G38610D	BNAC05G40510D	BNACNNG24310D	BNACNNG72350D
mat9_1_9_3	GO:0010020	chloroplast fission	6	5680	66	100836	0.08953861712154268	BNAA02G09160D	BNAA05G21010D	BNAA06G37120D	BNAC02G13190D	BNAC05G33750D	BNACNNG37370D
mat9_1_9_3	GO:0010021	amylopectin biosynthetic process	2	5680	25	100836	0.2509115780954051	BNAA10G01800D	BNAC05G01880D
mat9_1_9_3	GO:0010022	meristem determinacy	4	5680	18	100836	0.013674929041486593	BNAA03G03410D	BNAA03G49100D	BNAC03G04840D	BNAC07G50630D
mat9_1_9_3	GO:0010023	proanthocyanidin biosynthetic process	4	5680	17	100836	0.011270577150503364	BNAA01G12530D	BNAA08G23220D	BNAC01G14310D	BNAC08G17280D
mat9_1_9_3	GO:0010024	phytochromobilin biosynthetic process	3	5680	13	100836	0.028620093260831637	BNAA05G29200D	BNACNNG24310D	BNACNNG72350D
mat9_1_9_3	GO:0010025	wax biosynthetic process	6	5680	90	100836	0.15266365789766922	BNAA01G03060D	BNAA03G10070D	BNAA09G15080D	BNAC01G04290D	BNAC03G12730D	BNAC09G51620D
mat9_1_9_3	GO:0010029	regulation of seed germination	18	5680	118	100836	7.673595937584285E-5	BNAA01G21820D	BNAA01G22240D	BNAA02G01510D	BNAA02G10270D	BNAA05G14030D	BNAA05G32640D	BNAA06G34500D	BNAA09G34560D	BNAA10G24850D	BNAC01G28140D	BNAC01G43110D	BNAC02G04560D	BNAC02G44810D	BNAC05G47760D	BNAC06G10480D	BNAC07G21260D	BNAC08G25520D	BNAC09G49780D
mat9_1_9_3	GO:0010030	positive regulation of seed germination	8	5680	63	100836	0.0161629721982224	BNAA03G04570D	BNAA05G11980D	BNAA07G21790D	BNAA10G24410D	BNAC03G06100D	BNAC04G14350D	BNAC06G22500D	BNAC09G49010D
mat9_1_9_3	GO:0010039	response to iron ion	4	5680	60	100836	0.1910352640550978	BNAA04G16310D	BNAA10G22330D	BNAC04G39580D	BNAC09G46840D
mat9_1_9_3	GO:0010046	response to mycotoxin	2	5680	7	100836	0.049860419369050626	BNAA03G21360D	BNACNNG59530D
mat9_1_9_3	GO:0010047	fruit dehiscence	4	5680	54	100836	0.17543036878173496	BNAA05G02490D	BNAA09G24190D	BNAC04G02210D	BNAC05G24890D
mat9_1_9_3	GO:0010051	xylem and phloem pattern formation	11	5680	136	100836	0.06280985454126266	BNAA02G26510D	BNAA03G06110D	BNAA03G13050D	BNAA04G01520D	BNAA10G03640D	BNAC02G34690D	BNAC03G07850D	BNAC03G15920D	BNAC04G22680D	BNAC05G03560D	BNAC08G29980D
mat9_1_9_3	GO:0010052	guard cell differentiation	4	5680	42	100836	0.12448011741949877	BNAA07G05980D	BNAANNG04950D	BNAC02G43890D	BNAC07G07390D
mat9_1_9_3	GO:0010053	root epidermal cell differentiation	7	5680	94	100836	0.11879253518549428	BNAA02G12680D	BNAA02G34560D	BNAA05G13820D	BNAA06G24020D	BNAC02G43530D	BNAC03G49210D	BNAC06G10870D
mat9_1_9_3	GO:0010064	embryonic shoot morphogenesis	2	5680	7	100836	0.049860419369050626	BNAA10G11040D	BNAC09G53700D
mat9_1_9_3	GO:0010067	procambium histogenesis	8	5680	27	100836	7.454350102246009E-5	BNAA03G40260D	BNAA08G11980D	BNAA09G06280D	BNAA10G03640D	BNAC03G66860D	BNAC05G03560D	BNAC07G31220D	BNAC09G05850D
mat9_1_9_3	GO:0010068	protoderm histogenesis	2	5680	6	100836	0.037739812429476195	BNAA09G43810D	BNAC08G36380D
mat9_1_9_3	GO:0010072	primary shoot apical meristem specification	8	5680	77	100836	0.03902322977519662	BNAA01G28990D	BNAA06G14590D	BNAA08G06180D	BNAA08G11980D	BNAC01G36350D	BNAC03G66860D	BNAC08G06560D	BNACNNG49040D
mat9_1_9_3	GO:0010074	maintenance of meristem identity	2	5680	20	100836	0.2123405037818215	BNAA05G09060D	BNAC04G10430D
mat9_1_9_3	GO:0010077	maintenance of inflorescence meristem identity	6	5680	41	100836	0.01886466001902344	BNAA03G39820D	BNAA03G56880D	BNAA06G39070D	BNAC07G49790D	BNACNNG24550D	BNACNNG36880D
mat9_1_9_3	GO:0010078	maintenance of root meristem identity	4	5680	50	100836	0.1610884712643249	BNAA08G13550D	BNAA10G20440D	BNAC08G13370D	BNAC09G44470D
mat9_1_9_3	GO:0010080	regulation of floral meristem growth	2	5680	11	100836	0.10356413147439743	BNAA03G49100D	BNAC07G50630D
mat9_1_9_3	GO:0010081	regulation of inflorescence meristem growth	2	5680	4	100836	0.016951285935640964	BNAA03G49100D	BNAC07G50630D
mat9_1_9_3	GO:0010082	regulation of root meristem growth	6	5680	66	100836	0.08953861712154268	BNAA04G28070D	BNAA05G23050D	BNAA07G26610D	BNAC04G37490D	BNAC05G36490D	BNAC06G28780D
mat9_1_9_3	GO:0010086	embryonic root morphogenesis	2	5680	12	100836	0.11727825141724514	BNAA06G34500D	BNAC07G21260D
mat9_1_9_3	GO:0010087	phloem or xylem histogenesis	6	5680	103	100836	0.16500855201859851	BNAA05G00530D	BNAA09G06280D	BNAANNG12580D	BNAC04G20730D	BNAC04G51990D	BNAC09G05850D
mat9_1_9_3	GO:0010088	phloem development	4	5680	25	100836	0.037681499352046836	BNAA05G05750D	BNAA07G20350D	BNAC04G05580D	BNAC06G19840D
mat9_1_9_3	GO:0010089	xylem development	14	5680	119	100836	0.004331075459244996	BNAA02G15660D	BNAA03G13050D	BNAA03G40260D	BNAA07G20350D	BNAA08G11980D	BNAA08G26320D	BNAA10G00910D	BNAC02G20880D	BNAC03G15920D	BNAC03G66860D	BNAC05G01020D	BNAC06G19840D	BNAC07G31220D	BNACNNG06970D
mat9_1_9_3	GO:0010099	regulation of photomorphogenesis	2	5680	25	100836	0.2509115780954051	BNAA09G43400D	BNAC08G36010D
mat9_1_9_3	GO:0010104	regulation of ethylene-activated signaling pathway	2	5680	16	100836	0.16910626486558117	BNAA03G44540D	BNAC07G36370D
mat9_1_9_3	GO:0010105	negative regulation of ethylene-activated signaling pathway	8	5680	62	100836	0.014952100691057527	BNAA01G28970D	BNAA05G24390D	BNAANNG24980D	BNAANNG25820D	BNAC01G36330D	BNAC02G00180D	BNAC05G38410D	BNACNNG69330D
mat9_1_9_3	GO:0010106	cellular response to iron ion starvation	4	5680	47	100836	0.14845700683617027	BNAA04G02910D	BNAA06G20620D	BNAC03G53500D	BNAC04G24670D
mat9_1_9_3	GO:0010107	potassium ion import	2	5680	29	100836	0.2692880095444602	BNAA07G07300D	BNAC07G08940D
mat9_1_9_3	GO:0010112	regulation of systemic acquired resistance	2	5680	30	100836	0.2722716859584991	BNAA01G15290D	BNAC01G18080D
mat9_1_9_3	GO:0010114	response to red light	20	5680	204	100836	0.0058599300303079725	BNAA01G00690D	BNAA02G10150D	BNAA06G10250D	BNAA07G07480D	BNAA07G14420D	BNAA07G16530D	BNAA07G28080D	BNAA08G22200D	BNAA09G04840D	BNAA09G43400D	BNAC01G01680D	BNAC02G44780D	BNAC05G11920D	BNAC06G15470D	BNAC06G30760D	BNAC07G09260D	BNAC08G18620D	BNAC08G36010D	BNAC09G04380D	BNACNNG55860D
mat9_1_9_3	GO:0010116	positive regulation of abscisic acid biosynthetic process	2	5680	9	100836	0.07611927968030144	BNAA06G32660D	BNAC07G48930D
mat9_1_9_3	GO:0010119	regulation of stomatal movement	16	5680	265	100836	0.09847154144446972	BNAA01G03110D	BNAA01G21820D	BNAA03G21360D	BNAA05G27280D	BNAA06G02490D	BNAA07G28080D	BNAA08G26320D	BNAA09G13290D	BNAC01G04370D	BNAC01G28140D	BNAC05G41390D	BNAC06G04380D	BNAC06G30760D	BNAC09G13560D	BNACNNG06970D	BNACNNG59530D
mat9_1_9_3	GO:0010120	camalexin biosynthetic process	11	5680	52	100836	1.0104807805461367E-4	BNAA03G44450D	BNAA04G24740D	BNAA05G34370D	BNAA08G16100D	BNAA08G30420D	BNAA09G38010D	BNAC03G60820D	BNAC03G63760D	BNAC04G48620D	BNAC04G52880D	BNAC07G36300D
mat9_1_9_3	GO:0010143	cutin biosynthetic process	6	5680	61	100836	0.07310990220970051	BNAA01G03060D	BNAA05G27640D	BNAA06G16340D	BNAC01G04290D	BNAC08G20430D	BNACNNG31250D
mat9_1_9_3	GO:0010148	transpiration	2	5680	21	100836	0.22147417487567872	BNAA05G27280D	BNAC05G41390D
mat9_1_9_3	GO:0010154	fruit development	14	5680	151	100836	0.022664600880696703	BNAA01G10930D	BNAA03G23940D	BNAA03G39820D	BNAA03G42250D	BNAA07G13830D	BNAA07G38010D	BNAA08G09880D	BNAC03G28480D	BNAC03G64440D	BNAC04G15900D	BNAC06G16230D	BNAC07G33310D	BNAC07G49790D	BNACNNG67920D
mat9_1_9_3	GO:0010155	regulation of proton transport	4	5680	20	100836	0.019282599315266095	BNAA03G33810D	BNAA05G24300D	BNAC03G39040D	BNAC05G38290D
mat9_1_9_3	GO:0010158	abaxial cell fate specification	4	5680	32	100836	0.0713967976758017	BNAA03G06110D	BNAA07G38010D	BNAC03G07850D	BNAC06G16230D
mat9_1_9_3	GO:0010159	specification of organ position	2	5680	6	100836	0.037739812429476195	BNAA07G38010D	BNAC06G16230D
mat9_1_9_3	GO:0010160	formation of organ boundary	4	5680	16	100836	0.009132840530338264	BNAA01G28990D	BNAA09G02390D	BNAC01G36350D	BNAC09G01920D
mat9_1_9_3	GO:0010161	red light signaling pathway	2	5680	29	100836	0.2692880095444602	BNAA03G19970D	BNAC03G23970D
mat9_1_9_3	GO:0010162	seed dormancy process	6	5680	48	100836	0.03431940963712368	BNAA02G10270D	BNAA04G25980D	BNAA09G55700D	BNAC02G44810D	BNAC04G50050D	BNAC08G32760D
mat9_1_9_3	GO:0010165	response to X-ray	2	5680	13	100836	0.13079608985877778	BNAANNG06390D	BNAC02G01490D
mat9_1_9_3	GO:0010175	sphingosine transmembrane transporter activity	2	5680	9	100836	0.07611927968030144	BNAA03G15950D	BNAC03G19080D
mat9_1_9_3	GO:0010177	2-(2'-methylthio)ethylmalate synthase activity	2	5680	21	100836	0.22147417487567872	BNAA02G20830D	BNAC02G26810D
mat9_1_9_3	GO:0010181	FMN binding	10	5680	155	100836	0.11787855355316999	BNAA01G25330D	BNAA02G09580D	BNAA03G33370D	BNAA05G15250D	BNAANNG11060D	BNAC01G32220D	BNAC03G38540D	BNAC03G40390D	BNAC06G08870D	BNACNNG16580D
mat9_1_9_3	GO:0010184	cytokinin transport	2	5680	9	100836	0.07611927968030144	BNAA08G18480D	BNAC03G58430D
mat9_1_9_3	GO:0010187	negative regulation of seed germination	9	5680	99	100836	0.0535317763505503	BNAA04G13490D	BNAA05G32640D	BNAA08G08850D	BNAA08G27570D	BNAC03G13470D	BNAC03G62710D	BNAC04G35630D	BNAC05G47760D	BNAC08G00330D
mat9_1_9_3	GO:0010190	cytochrome b6f complex assembly	4	5680	17	100836	0.011270577150503364	BNAA02G09680D	BNAA03G12790D	BNAC02G44620D	BNAC03G15640D
mat9_1_9_3	GO:0010193	response to ozone	8	5680	119	100836	0.12753552771307414	BNAA03G21360D	BNAA03G34760D	BNAA06G02370D	BNAA06G28680D	BNAC03G40200D	BNAC06G04530D	BNAC07G28060D	BNACNNG59530D
mat9_1_9_3	GO:0010196	nonphotochemical quenching	2	5680	30	100836	0.2722716859584991	BNAA09G16250D	BNAC09G17330D
mat9_1_9_3	GO:0010199	organ boundary specification between lateral organs and the meristem	6	5680	37	100836	0.012297464227513905	BNAA04G26610D	BNAA07G24240D	BNAANNG31240D	BNAC04G50670D	BNAC06G43380D	BNACNNG60770D
mat9_1_9_3	GO:0010200	response to chitin	44	5680	549	100836	0.004560008791152399	BNAA01G09690D	BNAA01G15500D	BNAA01G19870D	BNAA01G28970D	BNAA01G34790D	BNAA03G09270D	BNAA03G36880D	BNAA03G53320D	BNAA04G20950D	BNAA04G21550D	BNAA05G09200D	BNAA05G24390D	BNAA06G25970D	BNAA06G28730D	BNAA06G31640D	BNAA07G16010D	BNAA07G20110D	BNAA07G29400D	BNAA09G13370D	BNAA09G32910D	BNAA10G12520D	BNAANNG09170D	BNAC01G06900D	BNAC01G11370D	BNAC01G18420D	BNAC01G24660D	BNAC01G36330D	BNAC02G09910D	BNAC02G31550D	BNAC03G11590D	BNAC03G47460D	BNAC04G10630D	BNAC04G44960D	BNAC04G45300D	BNAC05G38410D	BNAC06G14460D	BNAC06G19560D	BNAC06G32600D	BNAC06G43980D	BNAC07G25010D	BNAC07G28010D	BNAC07G45620D	BNAC09G13680D	BNACNNG35300D
mat9_1_9_3	GO:0010204	"defense response signaling pathway, resistance gene-independent"	6	5680	75	100836	0.1177837652449931	BNAA03G42250D	BNAA06G05660D	BNAA07G05160D	BNAC05G07200D	BNAC07G33310D	BNACNNG21930D
mat9_1_9_3	GO:0010212	response to ionizing radiation	4	5680	33	100836	0.0766699668362974	BNAA06G20800D	BNAANNG27110D	BNAC02G25430D	BNAC03G53270D
mat9_1_9_3	GO:0010214	seed coat development	10	5680	103	100836	0.03451832204743873	BNAA06G30750D	BNAA08G23220D	BNAA08G26320D	BNAA09G26150D	BNAANNG34680D	BNAC01G04480D	BNAC05G23260D	BNAC07G25880D	BNAC08G17280D	BNACNNG06970D
mat9_1_9_3	GO:0010216	maintenance of DNA methylation	2	5680	35	100836	0.27870036490224714	BNAA03G04610D	BNAC03G06140D
mat9_1_9_3	GO:0010218	response to far red light	12	5680	155	100836	0.06639255560366934	BNAA02G10150D	BNAA07G14420D	BNAA07G16530D	BNAA08G22200D	BNAA09G02390D	BNAA09G04840D	BNAC02G44780D	BNAC06G15470D	BNAC08G18620D	BNAC09G01920D	BNAC09G04380D	BNACNNG55860D
mat9_1_9_3	GO:0010222	stem vascular tissue pattern formation	2	5680	22	100836	0.22990058453529486	BNAA01G16410D	BNAC01G19560D
mat9_1_9_3	GO:0010223	secondary shoot formation	4	5680	50	100836	0.1610884712643249	BNAA01G28990D	BNAA03G40260D	BNAC01G36350D	BNAC07G31220D
mat9_1_9_3	GO:0010224	response to UV-B	23	5680	256	100836	0.008562042108409206	BNAA03G01680D	BNAA03G02300D	BNAA03G21360D	BNAA03G34760D	BNAA05G02710D	BNAA05G18280D	BNAA06G02370D	BNAA06G37190D	BNAA07G24980D	BNAA08G15820D	BNAA09G38010D	BNAA09G52370D	BNAC03G02230D	BNAC03G03340D	BNAC03G40200D	BNAC03G61220D	BNAC04G02550D	BNAC05G27870D	BNAC06G04530D	BNAC06G26710D	BNAC07G47430D	BNAC09G06120D	BNACNNG59530D
mat9_1_9_3	GO:0010225	response to UV-C	2	5680	30	100836	0.2722716859584991	BNAANNG03880D	BNAC08G48660D
mat9_1_9_3	GO:0010227	floral organ abscission	10	5680	113	100836	0.05089742097705884	BNAA03G11910D	BNAA04G05010D	BNAA04G23860D	BNAA05G02490D	BNAANNG19700D	BNAC03G14640D	BNAC04G02210D	BNAC04G47620D	BNAC09G11020D	BNACNNG32920D
mat9_1_9_3	GO:0010228	vegetative to reproductive phase transition of meristem	22	5680	351	100836	0.07706789365797466	BNAA02G00900D	BNAA02G26510D	BNAA03G31270D	BNAA03G53290D	BNAA04G24340D	BNAA04G25980D	BNAA06G16370D	BNAA06G25100D	BNAA07G17550D	BNAA07G29450D	BNAA08G14990D	BNAC02G34690D	BNAC03G36610D	BNAC03G62300D	BNAC03G74580D	BNAC04G48150D	BNAC04G50050D	BNAC06G16200D	BNAC06G32640D	BNAC07G45580D	BNAC08G20390D	BNACNNG20180D
mat9_1_9_3	GO:0010244	response to low fluence blue light stimulus by blue low-fluence system	4	5680	14	100836	0.005640250172390644	BNAA04G01700D	BNAA09G37640D	BNAC04G23140D	BNAC08G48920D
mat9_1_9_3	GO:0010248	establishment or maintenance of transmembrane electrochemical gradient	2	5680	10	100836	0.08979084648040003	BNAA07G35600D	BNAC06G40530D
mat9_1_9_3	GO:0010253	UDP-rhamnose biosynthetic process	4	5680	20	100836	0.019282599315266095	BNAA05G24780D	BNAA06G11470D	BNAC05G13120D	BNAC05G38810D
mat9_1_9_3	GO:0010254	nectary development	2	5680	13	100836	0.13079608985877778	BNAA04G23860D	BNAC04G47620D
mat9_1_9_3	GO:0010256	endomembrane system organization	2	5680	31	100836	0.27465541162688206	BNAA08G05530D	BNAC08G09950D
mat9_1_9_3	GO:0010264	myo-inositol hexakisphosphate biosynthetic process	2	5680	28	100836	0.2656808697092854	BNAA10G17710D	BNAC09G41080D
mat9_1_9_3	GO:0010267	production of ta-siRNAs involved in RNA interference	4	5680	49	100836	0.15704570294850026	BNAA07G13040D	BNAANNG27310D	BNAC01G42580D	BNAC04G17070D
mat9_1_9_3	GO:0010268	brassinosteroid homeostasis	2	5680	26	100836	0.2565110495884222	BNAA03G01680D	BNAC03G02230D
mat9_1_9_3	GO:0010275	NAD(P)H dehydrogenase complex assembly	2	5680	7	100836	0.049860419369050626	BNAA04G29490D	BNAC04G51070D
mat9_1_9_3	GO:0010280	UDP-L-rhamnose synthase activity	4	5680	14	100836	0.005640250172390644	BNAA05G24780D	BNAA06G11470D	BNAC05G13120D	BNAC05G38810D
mat9_1_9_3	GO:0010283	pinoresinol reductase activity	2	5680	7	100836	0.049860419369050626	BNAA01G02610D	BNAC01G03850D
mat9_1_9_3	GO:0010286	heat acclimation	11	5680	177	100836	0.11681520432911176	BNAA02G09210D	BNAA03G42990D	BNAA05G27930D	BNAA08G24430D	BNAA09G46660D	BNAC02G13260D	BNAC03G13470D	BNAC03G56930D	BNAC05G42130D	BNAC07G34240D	BNAC08G40680D
mat9_1_9_3	GO:0010287	plastoglobule	24	5680	307	100836	0.024473405670026562	BNAA02G28350D	BNAA03G24090D	BNAA04G00660D	BNAA04G27610D	BNAA05G02650D	BNAA05G05840D	BNAA06G32640D	BNAA07G16530D	BNAA07G34000D	BNAA08G16820D	BNAA08G22200D	BNAA08G30780D	BNAC02G36440D	BNAC03G28690D	BNAC03G60280D	BNAC04G05700D	BNAC04G21740D	BNAC04G23840D	BNAC04G52490D	BNAC06G15470D	BNAC06G38650D	BNAC07G23930D	BNAC08G13230D	BNAC08G18620D
mat9_1_9_3	GO:0010288	response to lead ion	6	5680	14	100836	6.020507634618595E-5	BNAA02G10270D	BNAA03G48810D	BNAA10G12020D	BNAC02G44810D	BNAC07G40970D	BNAC09G33710D
mat9_1_9_3	GO:0010289	homogalacturonan biosynthetic process	2	5680	22	100836	0.22990058453529486	BNAA03G37710D	BNAC03G74220D
mat9_1_9_3	GO:0010294	abscisic acid glucosyltransferase activity	2	5680	21	100836	0.22147417487567872	BNAA01G03010D	BNAC01G04240D
mat9_1_9_3	GO:0010295	(+)-abscisic acid 8'-hydroxylase activity	2	5680	18	100836	0.1920086489814086	BNAANNG05520D	BNAC07G18360D
mat9_1_9_3	GO:0010304	PSII associated light-harvesting complex II catabolic process	4	5680	27	100836	0.046556391640312354	BNAA02G10410D	BNAA10G18890D	BNAC02G14530D	BNAC09G54690D
mat9_1_9_3	GO:0010305	leaf vascular tissue pattern formation	10	5680	113	100836	0.05089742097705884	BNAA06G40190D	BNAA09G34520D	BNAA10G03640D	BNAANNG08950D	BNAANNG12580D	BNAC04G20730D	BNAC05G03560D	BNAC08G08820D	BNAC08G25470D	BNACNNG65910D
mat9_1_9_3	GO:0010309	acireductone dioxygenase [iron(II)-requiring] activity	2	5680	10	100836	0.08979084648040003	BNAA02G22360D	BNAC02G30540D
mat9_1_9_3	GO:0010313	phytochrome binding	2	5680	8	100836	0.0627368285384492	BNAANNG12770D	BNACNNG56860D
mat9_1_9_3	GO:0010317	"pyrophosphate-dependent phosphofructokinase complex, alpha-subunit complex"	2	5680	10	100836	0.08979084648040003	BNAA06G38560D	BNAC05G50320D
mat9_1_9_3	GO:0010319	stromule	14	5680	197	100836	0.07574757276316646	BNAA01G00170D	BNAA03G24090D	BNAA03G31870D	BNAA05G00270D	BNAA05G05840D	BNAA05G07240D	BNAA08G04610D	BNAC01G01090D	BNAC03G28690D	BNAC03G73430D	BNAC04G00150D	BNAC04G05700D	BNAC04G08050D	BNAC08G46180D
mat9_1_9_3	GO:0010322	"regulation of isopentenyl diphosphate biosynthetic process, methylerythritol 4-phosphate pathway"	2	5680	6	100836	0.037739812429476195	BNAANNG08930D	BNACNNG20870D
mat9_1_9_3	GO:0010323	"negative regulation of isopentenyl diphosphate biosynthetic process, methylerythritol 4-phosphate pathway"	2	5680	4	100836	0.016951285935640964	BNAA05G32780D	BNAC05G48080D
mat9_1_9_3	GO:0010325	raffinose family oligosaccharide biosynthetic process	6	5680	12	100836	2.0799853140141867E-5	BNAA07G19530D	BNAA09G20650D	BNAA09G55590D	BNAC07G27790D	BNACNNG55170D	BNACNNG69280D
mat9_1_9_3	GO:0010329	auxin efflux transmembrane transporter activity	6	5680	77	100836	0.12350668300883512	BNAA03G18640D	BNAA07G10150D	BNAA09G02390D	BNAC03G22140D	BNAC07G13310D	BNAC09G01920D
mat9_1_9_3	GO:0010330	cellulose synthase complex	2	5680	8	100836	0.0627368285384492	BNAA09G06990D	BNAC09G06600D
mat9_1_9_3	GO:0010332	response to gamma radiation	10	5680	56	100836	7.926403078977711E-4	BNAA01G10980D	BNAA05G20990D	BNAA06G20800D	BNAA09G28720D	BNAANNG03880D	BNAC01G12470D	BNAC03G53270D	BNAC05G20530D	BNAC05G33730D	BNAC08G48660D
mat9_1_9_3	GO:0010333	terpene synthase activity	6	5680	60	100836	0.06985162657031323	BNAA03G44460D	BNAA03G60000D	BNAA09G17640D	BNAC07G50220D	BNAC09G18750D	BNACNNG04030D
mat9_1_9_3	GO:0010337	regulation of salicylic acid metabolic process	2	5680	28	100836	0.2656808697092854	BNAA08G17810D	BNAC03G59280D
mat9_1_9_3	GO:0010338	leaf formation	2	5680	12	100836	0.11727825141724514	BNAA06G08740D	BNAC05G10050D
mat9_1_9_3	GO:0010342	endosperm cellularization	2	5680	14	100836	0.14400179489625256	BNAA04G25600D	BNAC04G49500D
mat9_1_9_3	GO:0010344	seed oilbody biogenesis	4	5680	24	100836	0.03354090714427837	BNAA02G29000D	BNAA03G47170D	BNAC02G37030D	BNAC07G39370D
mat9_1_9_3	GO:0010345	suberin biosynthetic process	8	5680	75	100836	0.035131891419499545	BNAA01G03060D	BNAA02G07380D	BNAA05G27640D	BNAANNG14390D	BNAC01G04290D	BNAC02G10430D	BNAC08G27570D	BNACNNG31250D
mat9_1_9_3	GO:0010350	cellular response to magnesium starvation	2	5680	11	100836	0.10356413147439743	BNAA09G17180D	BNAC09G18360D
mat9_1_9_3	GO:0010353	response to trehalose	2	5680	12	100836	0.11727825141724514	BNAA09G47750D	BNAC08G49610D
mat9_1_9_3	GO:0010363	regulation of plant-type hypersensitive response	2	5680	21	100836	0.22147417487567872	BNAA05G27280D	BNAC05G41390D
mat9_1_9_3	GO:0010370	perinucleolar chromocenter	2	5680	7	100836	0.049860419369050626	BNAA02G07070D	BNACNNG34510D
mat9_1_9_3	GO:0010371	regulation of gibberellin biosynthetic process	2	5680	18	100836	0.1920086489814086	BNAA09G47030D	BNAC08G41070D
mat9_1_9_3	GO:0010373	negative regulation of gibberellin biosynthetic process	2	5680	4	100836	0.016951285935640964	BNAA06G32660D	BNAC07G48930D
mat9_1_9_3	GO:0010377	guard cell fate commitment	2	5680	18	100836	0.1920086489814086	BNAA07G05980D	BNAC07G07390D
mat9_1_9_3	GO:0010380	regulation of chlorophyll biosynthetic process	6	5680	62	100836	0.07638571398558987	BNAA02G22550D	BNAA05G23050D	BNAA10G12020D	BNAC02G30900D	BNAC05G36490D	BNAC09G33710D
mat9_1_9_3	GO:0010385	double-stranded methylated DNA binding	2	5680	19	100836	0.20251189640891298	BNAA03G04610D	BNAC03G06140D
mat9_1_9_3	GO:0010389	regulation of G2/M transition of mitotic cell cycle	4	5680	29	100836	0.05611094797028156	BNAA03G57140D	BNAA04G25980D	BNAC04G50050D	BNACNNG16030D
mat9_1_9_3	GO:0010390	histone monoubiquitination	2	5680	7	100836	0.049860419369050626	BNAA04G25980D	BNAC04G50050D
mat9_1_9_3	GO:0010405	arabinogalactan protein metabolic process	2	5680	6	100836	0.037739812429476195	BNAA01G10940D	BNAC01G12430D
mat9_1_9_3	GO:0010411	xyloglucan metabolic process	16	5680	145	100836	0.004466797300204717	BNAA01G15000D	BNAA02G29190D	BNAA02G35320D	BNAA03G32090D	BNAA03G43870D	BNAA05G16360D	BNAA06G07180D	BNAA07G22270D	BNAC01G17710D	BNAC02G11470D	BNAC02G37230D	BNAC03G37380D	BNAC05G28950D	BNAC06G23080D	BNAC07G35670D	BNACNNG18010D
mat9_1_9_3	GO:0010417	glucuronoxylan biosynthetic process	4	5680	59	100836	0.18894119676592777	BNAA01G26600D	BNAA08G18870D	BNAC01G43920D	BNAC03G58000D
mat9_1_9_3	GO:0010420	polyprenyldihydroxybenzoate methyltransferase activity	2	5680	4	100836	0.016951285935640964	BNAA04G17950D	BNAC04G41560D
mat9_1_9_3	GO:0010427	abscisic acid binding	4	5680	59	100836	0.18894119676592777	BNAA01G09460D	BNAANNG13200D	BNAC04G07010D	BNAC07G48850D
mat9_1_9_3	GO:0010428	methyl-CpNpG binding	2	5680	14	100836	0.14400179489625256	BNAA03G04610D	BNAC03G06140D
mat9_1_9_3	GO:0010429	methyl-CpNpN binding	2	5680	14	100836	0.14400179489625256	BNAA03G04610D	BNAC03G06140D
mat9_1_9_3	GO:0010434	bract formation	2	5680	19	100836	0.20251189640891298	BNAA04G23860D	BNAC04G47620D
mat9_1_9_3	GO:0010438	cellular response to sulfur starvation	4	5680	26	100836	0.042025340609317195	BNAA03G02170D	BNAA06G39610D	BNAC03G03210D	BNAC07G26800D
mat9_1_9_3	GO:0010440	stomatal lineage progression	6	5680	27	100836	0.0027947357323923933	BNAA01G02900D	BNAA03G51000D	BNAA05G34520D	BNAC01G04170D	BNAC07G44870D	BNACNNG27940D
mat9_1_9_3	GO:0010444	guard mother cell differentiation	2	5680	4	100836	0.016951285935640964	BNAA06G07840D	BNAC05G09250D
mat9_1_9_3	GO:0010445	nuclear dicing body	4	5680	22	100836	0.025927057965410984	BNAA01G14750D	BNAA07G13040D	BNAC01G41640D	BNAC04G17070D
mat9_1_9_3	GO:0010447	response to acidic pH	2	5680	8	100836	0.0627368285384492	BNAA06G18430D	BNACNNG15890D
mat9_1_9_3	GO:0010449	root meristem growth	8	5680	36	100836	6.033342895140692E-4	BNAA02G04880D	BNAA03G01800D	BNAANNG04440D	BNAANNG30700D	BNAC03G02330D	BNAC03G28150D	BNAC09G25280D	BNACNNG51600D
mat9_1_9_3	GO:0010450	inflorescence meristem growth	2	5680	6	100836	0.037739812429476195	BNAA07G38010D	BNAC06G16230D
mat9_1_9_3	GO:0010455	positive regulation of cell fate commitment	2	5680	6	100836	0.037739812429476195	BNAA07G35010D	BNAC06G39940D
mat9_1_9_3	GO:0010476	gibberellin mediated signaling pathway	6	5680	19	100836	4.071728360248384E-4	BNAA07G19530D	BNAA09G20650D	BNAA09G55590D	BNAC07G27790D	BNACNNG55170D	BNACNNG69280D
mat9_1_9_3	GO:0010494	cytoplasmic stress granule	4	5680	41	100836	0.11934548918690362	BNAA02G36460D	BNAANNG13680D	BNAC02G01650D	BNAC02G27530D
mat9_1_9_3	GO:0010496	intercellular transport	2	5680	4	100836	0.016951285935640964	BNAA03G47740D	BNAC07G40020D
mat9_1_9_3	GO:0010498	proteasomal protein catabolic process	2	5680	9	100836	0.07611927968030144	BNAA08G17180D	BNAC03G76060D
mat9_1_9_3	GO:0010500	transmitting tissue development	4	5680	19	100836	0.01634638118513569	BNAA01G21210D	BNAA07G17440D	BNAC01G26610D	BNAC06G42710D
mat9_1_9_3	GO:0010501	RNA secondary structure unwinding	7	5680	115	100836	0.1505278063956768	BNAA02G36460D	BNAA05G28860D	BNAA08G00660D	BNAA08G00760D	BNAC02G27530D	BNAC03G70070D	BNAC03G70180D
mat9_1_9_3	GO:0010540	basipetal auxin transport	6	5680	106	100836	0.1654387857811564	BNAA02G18750D	BNAA03G18640D	BNAA09G02390D	BNAC02G24840D	BNAC03G22140D	BNAC09G01920D
mat9_1_9_3	GO:0010541	acropetal auxin transport	6	5680	69	100836	0.09928263999194044	BNAA02G18750D	BNAA03G18640D	BNAA09G02390D	BNAC02G24840D	BNAC03G22140D	BNAC09G01920D
mat9_1_9_3	GO:0010542	nitrate efflux transmembrane transporter activity	2	5680	4	100836	0.016951285935640964	BNAA06G18430D	BNACNNG15890D
mat9_1_9_3	GO:0010555	response to mannitol	6	5680	42	100836	0.020769841891843013	BNAA04G13660D	BNAA04G27460D	BNAA10G00690D	BNAC04G21530D	BNAC04G35930D	BNAC05G00760D
mat9_1_9_3	GO:0010582	floral meristem determinacy	10	5680	71	100836	0.004312074402707867	BNAA03G49100D	BNAA04G23860D	BNAA06G39070D	BNAA08G19710D	BNAANNG23540D	BNAC03G56640D	BNAC04G47620D	BNAC07G50630D	BNACNNG24550D	BNACNNG68370D
mat9_1_9_3	GO:0010583	response to cyclopentenone	12	5680	144	100836	0.050163180868255115	BNAA02G35320D	BNAA05G23750D	BNAA07G10150D	BNAA09G06990D	BNAA10G01360D	BNAA10G02490D	BNAC02G11470D	BNAC05G01400D	BNAC05G02360D	BNAC05G37550D	BNAC07G13310D	BNAC09G06600D
mat9_1_9_3	GO:0010584	pollen exine formation	12	5680	114	100836	0.015200377982478436	BNAA03G01680D	BNAA03G45440D	BNAA04G21720D	BNAA08G18870D	BNAA09G34080D	BNAA10G19830D	BNAC03G02230D	BNAC03G58000D	BNAC04G45570D	BNAC06G30130D	BNAC07G37360D	BNAC08G25010D
mat9_1_9_3	GO:0010588	cotyledon vascular tissue pattern formation	4	5680	66	100836	0.19939845668631576	BNAA01G16410D	BNAA10G03640D	BNAC01G19560D	BNAC05G03560D
mat9_1_9_3	GO:0010600	regulation of auxin biosynthetic process	4	5680	25	100836	0.037681499352046836	BNAA03G06490D	BNAA03G19970D	BNAC03G08310D	BNAC03G23970D
mat9_1_9_3	GO:0010602	regulation of 1-aminocyclopropane-1-carboxylate metabolic process	2	5680	7	100836	0.049860419369050626	BNAA03G44540D	BNAC07G36370D
mat9_1_9_3	GO:0010618	aerenchyma formation	2	5680	19	100836	0.20251189640891298	BNAA03G44540D	BNAC07G36370D
mat9_1_9_3	GO:0010628	positive regulation of gene expression	8	5680	37	100836	7.264564239868625E-4	BNAA02G15660D	BNAA03G24360D	BNAA06G00340D	BNAA08G01960D	BNAC02G20880D	BNAC03G28970D	BNAC03G77820D	BNAC06G41630D
mat9_1_9_3	GO:0010636	positive regulation of mitochondrial fusion	2	5680	4	100836	0.016951285935640964	BNAA09G32600D	BNAC08G23470D
mat9_1_9_3	GO:0010647	positive regulation of cell communication	2	5680	2	100836	0.0031724390884733562	BNAA07G04200D	BNAC01G25910D
mat9_1_9_3	GO:0010686	tetracyclic triterpenoid biosynthetic process	1	5680	1	100836	0.05632908881870297	BNAC05G31930D
mat9_1_9_3	GO:0010928	regulation of auxin mediated signaling pathway	4	5680	37	100836	0.0981407620280551	BNAA03G19970D	BNAA05G27780D	BNAC03G23970D	BNAC05G41960D
mat9_1_9_3	GO:0010945	CoA pyrophosphatase activity	2	5680	4	100836	0.016951285935640964	BNAA08G18190D	BNAC03G58870D
mat9_1_9_3	GO:0010951	negative regulation of endopeptidase activity	6	5680	44	100836	0.02489104139534854	BNAA05G08460D	BNAA09G11820D	BNAA10G28610D	BNAC04G53710D	BNAC06G01160D	BNACNNG28960D
mat9_1_9_3	GO:0010997	anaphase-promoting complex binding	2	5680	2	100836	0.0031724390884733562	BNAA05G36500D	BNAC05G28830D
mat9_1_9_3	GO:0012505	endomembrane system	16	5680	266	100836	0.09887302953239327	BNAA01G10940D	BNAA05G06980D	BNAA05G27280D	BNAA06G05910D	BNAA06G10990D	BNAA08G05530D	BNAA10G13670D	BNAANNG03510D	BNAC01G12430D	BNAC01G24020D	BNAC04G53650D	BNAC05G07470D	BNAC05G12510D	BNAC05G41390D	BNAC08G09950D	BNAC09G36160D
mat9_1_9_3	GO:0012510	trans-Golgi network transport vesicle membrane	2	5680	11	100836	0.10356413147439743	BNAA04G16460D	BNAC04G15680D
mat9_1_9_3	GO:0012511	monolayer-surrounded lipid storage body	6	5680	39	100836	0.015370092766465714	BNAA02G29000D	BNAA03G01150D	BNAA05G33880D	BNAC02G37030D	BNAC03G01520D	BNAC05G48800D
mat9_1_9_3	GO:0015012	heparan sulfate proteoglycan biosynthetic process	2	5680	11	100836	0.10356413147439743	BNAANNG00960D	BNAC02G02680D
mat9_1_9_3	GO:0015018	galactosylgalactosylxylosylprotein 3-beta-glucuronosyltransferase activity	2	5680	18	100836	0.1920086489814086	BNAA08G18870D	BNAC03G58000D
mat9_1_9_3	GO:0015020	glucuronosyltransferase activity	4	5680	60	100836	0.1910352640550978	BNAA01G26600D	BNAA09G48600D	BNAC01G43920D	BNAC08G42860D
mat9_1_9_3	GO:0015035	protein disulfide oxidoreductase activity	12	5680	204	100836	0.11662461308995292	BNAA01G08160D	BNAA04G00240D	BNAA04G23830D	BNAA07G04200D	BNAA10G20670D	BNAA10G29790D	BNAC01G09740D	BNAC01G25910D	BNAC04G47590D	BNAC09G44690D	BNACNNG56140D	BNACNNG57420D
mat9_1_9_3	GO:0015074	DNA integration	2	5680	8	100836	0.0627368285384492	BNAA03G09310D	BNAC03G11640D
mat9_1_9_3	GO:0015112	nitrate transmembrane transporter activity	8	5680	62	100836	0.014952100691057527	BNAA02G11760D	BNAA02G13640D	BNAA04G11860D	BNAA06G18600D	BNAC02G16150D	BNAC02G17990D	BNAC03G55120D	BNAC04G33870D
mat9_1_9_3	GO:0015116	sulfate transmembrane transporter activity	8	5680	62	100836	0.014952100691057527	BNAA01G28310D	BNAA02G10510D	BNAA09G30120D	BNAA10G19810D	BNAC01G35550D	BNAC02G14670D	BNAC05G18450D	BNAC09G43540D
mat9_1_9_3	GO:0015120	phosphoglycerate transmembrane transporter activity	4	5680	20	100836	0.019282599315266095	BNAA03G27420D	BNAA10G17100D	BNAC03G32440D	BNAC09G40320D
mat9_1_9_3	GO:0015121	phosphoenolpyruvate:phosphate antiporter activity	2	5680	4	100836	0.016951285935640964	BNAA03G27420D	BNAC03G32440D
mat9_1_9_3	GO:0015144	carbohydrate transmembrane transporter activity	24	5680	374	100836	0.06825472733678774	BNAA01G21370D	BNAA02G21050D	BNAA02G22250D	BNAA03G04470D	BNAA03G35490D	BNAA04G13150D	BNAA05G15920D	BNAA06G05180D	BNAA06G28860D	BNAA07G21790D	BNAA08G26710D	BNAA09G44150D	BNAC01G26790D	BNAC02G26360D	BNAC02G30270D	BNAC03G06010D	BNAC03G41260D	BNAC04G35270D	BNAC05G06460D	BNAC06G22500D	BNAC08G36710D	BNACNNG06490D	BNACNNG25770D	BNACNNG57580D
mat9_1_9_3	GO:0015145	monosaccharide transmembrane transporter activity	4	5680	38	100836	0.10351026500225038	BNAA03G35490D	BNAA08G26710D	BNAC03G41260D	BNACNNG06490D
mat9_1_9_3	GO:0015171	amino acid transmembrane transporter activity	18	5680	223	100836	0.032206497046655486	BNAA01G17620D	BNAA03G19350D	BNAA04G10600D	BNAA04G22760D	BNAA05G33670D	BNAA06G38010D	BNAA09G05130D	BNAA09G35330D	BNAA09G53940D	BNAC01G21960D	BNAC03G23170D	BNAC04G32870D	BNAC04G38770D	BNAC04G46690D	BNAC05G49210D	BNAC08G26680D	BNAC09G04700D	BNAC09G25190D
mat9_1_9_3	GO:0015180	L-alanine transmembrane transporter activity	4	5680	14	100836	0.005640250172390644	BNAA02G27130D	BNAA05G33670D	BNAC02G33700D	BNAC04G38770D
mat9_1_9_3	GO:0015181	arginine transmembrane transporter activity	2	5680	16	100836	0.16910626486558117	BNAA02G27130D	BNAC02G33700D
mat9_1_9_3	GO:0015183	L-aspartate transmembrane transporter activity	2	5680	2	100836	0.0031724390884733562	BNAA05G33670D	BNAC04G38770D
mat9_1_9_3	GO:0015185	gamma-aminobutyric acid transmembrane transporter activity	2	5680	7	100836	0.049860419369050626	BNAA02G27130D	BNAC02G33700D
mat9_1_9_3	GO:0015189	L-lysine transmembrane transporter activity	2	5680	16	100836	0.16910626486558117	BNAA02G27130D	BNAC02G33700D
mat9_1_9_3	GO:0015193	L-proline transmembrane transporter activity	4	5680	19	100836	0.01634638118513569	BNAA04G22760D	BNAA09G35330D	BNAC04G46690D	BNAC08G26680D
mat9_1_9_3	GO:0015197	peptide transporter activity	2	5680	10	100836	0.08979084648040003	BNAA09G56930D	BNAC08G39460D
mat9_1_9_3	GO:0015198	oligopeptide transporter activity	6	5680	64	100836	0.08296474808382588	BNAA02G10240D	BNAA02G34200D	BNAA10G06840D	BNAC02G14210D	BNAC02G43080D	BNAC09G29910D
mat9_1_9_3	GO:0015204	urea transmembrane transporter activity	2	5680	25	100836	0.2509115780954051	BNAA09G17630D	BNAC09G18770D
mat9_1_9_3	GO:0015207	adenine transmembrane transporter activity	2	5680	6	100836	0.037739812429476195	BNAA07G13410D	BNAC04G16480D
mat9_1_9_3	GO:0015208	guanine transmembrane transporter activity	2	5680	6	100836	0.037739812429476195	BNAA07G13410D	BNAC04G16480D
mat9_1_9_3	GO:0015210	uracil transmembrane transporter activity	2	5680	15	100836	0.15679850213451393	BNAA07G13410D	BNAC04G16480D
mat9_1_9_3	GO:0015211	purine nucleoside transmembrane transporter activity	2	5680	9	100836	0.07611927968030144	BNAA08G18480D	BNAC03G58430D
mat9_1_9_3	GO:0015238	drug transmembrane transporter activity	14	5680	248	100836	0.10924237755568231	BNAA02G15610D	BNAA03G02900D	BNAA04G22060D	BNAA07G26020D	BNAA08G10090D	BNAA09G23920D	BNAA09G46750D	BNAC02G20800D	BNAC03G04260D	BNAC03G64740D	BNAC04G45780D	BNAC05G25020D	BNAC06G27740D	BNAC08G40820D
mat9_1_9_3	GO:0015266	protein channel activity	6	5680	73	100836	0.11181300746479736	BNAA01G17620D	BNAA06G33660D	BNAA08G22680D	BNAC01G21960D	BNAC07G22560D	BNAC08G17890D
mat9_1_9_3	GO:0015269	calcium-activated potassium channel activity	2	5680	7	100836	0.049860419369050626	BNAA01G21820D	BNAC01G28140D
mat9_1_9_3	GO:0015271	outward rectifier potassium channel activity	4	5680	26	100836	0.042025340609317195	BNAA01G21820D	BNAA03G43630D	BNAC01G28140D	BNAC07G35120D
mat9_1_9_3	GO:0015284	fructose uniporter activity	2	5680	3	100836	0.008981393594094177	BNAA03G42260D	BNAC07G33320D
mat9_1_9_3	GO:0015294	solute:cation symporter activity	2	5680	6	100836	0.037739812429476195	BNAA07G13410D	BNAC04G16480D
mat9_1_9_3	GO:0015297	antiporter activity	24	5680	284	100836	0.013242102408390617	BNAA02G15610D	BNAA03G07830D	BNAA03G27420D	BNAA07G26020D	BNAA08G03570D	BNAA08G10090D	BNAA08G19340D	BNAA08G21490D	BNAA09G23920D	BNAA09G28490D	BNAA09G46750D	BNAA10G17100D	BNAC02G20800D	BNAC03G09860D	BNAC03G32440D	BNAC03G64740D	BNAC05G20700D	BNAC05G25020D	BNAC06G27740D	BNAC08G03920D	BNAC08G19660D	BNAC08G40820D	BNAC09G40320D	BNACNNG04760D
mat9_1_9_3	GO:0015299	solute:proton antiporter activity	4	5680	44	100836	0.1344473742498914	BNAA06G04610D	BNAA06G18700D	BNAC03G74900D	BNAC05G05800D
mat9_1_9_3	GO:0015301	anion:anion antiporter activity	2	5680	22	100836	0.22990058453529486	BNAA03G52100D	BNAC07G43840D
mat9_1_9_3	GO:0015334	high-affinity oligopeptide transporter activity	2	5680	10	100836	0.08979084648040003	BNAA09G56930D	BNAC08G39460D
mat9_1_9_3	GO:0015370	solute:sodium symporter activity	2	5680	6	100836	0.037739812429476195	BNAA09G17630D	BNAC09G18770D
mat9_1_9_3	GO:0015377	cation:chloride symporter activity	2	5680	8	100836	0.0627368285384492	BNAA07G07300D	BNAC07G08940D
mat9_1_9_3	GO:0015379	potassium:chloride symporter activity	2	5680	5	100836	0.026661222991162796	BNAA07G07300D	BNAC07G08940D
mat9_1_9_3	GO:0015385	sodium:proton antiporter activity	10	5680	123	100836	0.06889510464609779	BNAA05G06980D	BNAA06G10990D	BNAA06G18700D	BNAA10G13670D	BNAANNG03510D	BNAC01G24020D	BNAC03G74900D	BNAC04G53650D	BNAC05G12510D	BNAC09G36160D
mat9_1_9_3	GO:0015398	high-affinity secondary active ammonium transmembrane transporter activity	2	5680	9	100836	0.07611927968030144	BNAA04G21900D	BNAC04G56650D
mat9_1_9_3	GO:0015410	manganese-transporting ATPase activity	2	5680	7	100836	0.049860419369050626	BNAA06G05910D	BNAC05G07470D
mat9_1_9_3	GO:0015421	oligopeptide-transporting ATPase activity	2	5680	6	100836	0.037739812429476195	BNAA04G08990D	BNAC04G31240D
mat9_1_9_3	GO:0015450	P-P-bond-hydrolysis-driven protein transmembrane transporter activity	14	5680	137	100836	0.012227654276167274	BNAA01G17620D	BNAA03G43740D	BNAA04G16690D	BNAA06G16430D	BNAA06G33660D	BNAA07G19390D	BNAA08G22680D	BNAC01G21960D	BNAC04G40040D	BNAC06G18550D	BNAC07G22560D	BNAC07G35200D	BNAC08G17890D	BNAC08G20330D
mat9_1_9_3	GO:0015562	efflux transmembrane transporter activity	2	5680	29	100836	0.2692880095444602	BNAA04G28640D	BNAC04G40510D
mat9_1_9_3	GO:0015630	microtubule cytoskeleton	2	5680	22	100836	0.22990058453529486	BNAA06G26830D	BNAC07G30150D
mat9_1_9_3	GO:0015631	tubulin binding	4	5680	28	100836	0.05125756701239015	BNAA02G19880D	BNAA09G33980D	BNAC02G23240D	BNAC08G24770D
mat9_1_9_3	GO:0015662	"ATPase activity, coupled to transmembrane movement of ions, phosphorylative mechanism"	8	5680	72	100836	0.029655333151431377	BNAA02G27550D	BNAA06G07520D	BNAA06G36230D	BNAA08G23220D	BNAC02G35530D	BNAC05G08970D	BNAC07G17730D	BNAC08G17280D
mat9_1_9_3	GO:0015672	monovalent inorganic cation transport	8	5680	75	100836	0.035131891419499545	BNAA05G06980D	BNAA06G10990D	BNAA10G13670D	BNAANNG03510D	BNAC01G24020D	BNAC04G53650D	BNAC05G12510D	BNAC09G36160D
mat9_1_9_3	GO:0015693	magnesium ion transport	2	5680	30	100836	0.2722716859584991	BNAA10G13720D	BNAC09G36230D
mat9_1_9_3	GO:0015695	organic cation transport	4	5680	23	100836	0.0296183352407944	BNAA03G15950D	BNAA04G21900D	BNAC03G19080D	BNAC04G56650D
mat9_1_9_3	GO:0015696	ammonium transport	2	5680	17	100836	0.18086017342782593	BNAA04G21900D	BNAC04G56650D
mat9_1_9_3	GO:0015706	nitrate transport	10	5680	67	100836	0.0029197016835364083	BNAA02G11760D	BNAA02G13640D	BNAA04G11860D	BNAA06G18430D	BNAA06G18600D	BNAC02G16150D	BNAC02G17990D	BNAC03G55120D	BNAC04G33870D	BNACNNG15890D
mat9_1_9_3	GO:0015712	hexose phosphate transport	2	5680	5	100836	0.026661222991162796	BNAA10G17100D	BNAC09G40320D
mat9_1_9_3	GO:0015713	phosphoglycerate transport	4	5680	20	100836	0.019282599315266095	BNAA03G27420D	BNAA10G17100D	BNAC03G32440D	BNAC09G40320D
mat9_1_9_3	GO:0015714	phosphoenolpyruvate transport	2	5680	18	100836	0.1920086489814086	BNAA03G27420D	BNAC03G32440D
mat9_1_9_3	GO:0015749	monosaccharide transport	2	5680	24	100836	0.24461608013570493	BNAA08G26710D	BNACNNG06490D
mat9_1_9_3	GO:0015770	sucrose transport	6	5680	63	100836	0.07967275883756313	BNAA01G14360D	BNAA03G35490D	BNAA03G47060D	BNAC01G16870D	BNAC03G41260D	BNAC07G39240D
mat9_1_9_3	GO:0015780	nucleotide-sugar transport	4	5680	59	100836	0.18894119676592777	BNAA03G07830D	BNAA03G53270D	BNAC03G09860D	BNAC07G45560D
mat9_1_9_3	GO:0015791	polyol transport	2	5680	11	100836	0.10356413147439743	BNAA03G15950D	BNAC03G19080D
mat9_1_9_3	GO:0015808	L-alanine transport	2	5680	9	100836	0.07611927968030144	BNAA05G33670D	BNAC04G38770D
mat9_1_9_3	GO:0015812	gamma-aminobutyric acid transport	2	5680	7	100836	0.049860419369050626	BNAA02G27130D	BNAC02G33700D
mat9_1_9_3	GO:0015824	proline transport	4	5680	12	100836	0.0031318306104696973	BNAA04G22760D	BNAA09G35330D	BNAC04G46690D	BNAC08G26680D
mat9_1_9_3	GO:0015833	peptide transport	4	5680	29	100836	0.05611094797028156	BNAA02G34200D	BNAA09G56930D	BNAC02G43080D	BNAC08G39460D
mat9_1_9_3	GO:0015858	nucleoside transport	2	5680	15	100836	0.15679850213451393	BNAA01G22790D	BNAC01G43430D
mat9_1_9_3	GO:0015860	purine nucleoside transmembrane transport	4	5680	60	100836	0.1910352640550978	BNAA06G10210D	BNAA08G18480D	BNAC03G58430D	BNAC05G11870D
mat9_1_9_3	GO:0015867	ATP transport	4	5680	48	100836	0.15283260122044962	BNAA06G10210D	BNAA10G05880D	BNAC05G11870D	BNAC09G27240D
mat9_1_9_3	GO:0015929	hexosaminidase activity	2	5680	8	100836	0.0627368285384492	BNAA04G03760D	BNAC04G25580D
mat9_1_9_3	GO:0015937	coenzyme A biosynthetic process	4	5680	31	100836	0.0661996858593195	BNAA08G18190D	BNAANNG11060D	BNAC03G40390D	BNAC03G58870D
mat9_1_9_3	GO:0015940	pantothenate biosynthetic process	2	5680	8	100836	0.0627368285384492	BNAANNG40200D	BNAC08G31410D
mat9_1_9_3	GO:0015977	carbon fixation	4	5680	39	100836	0.10884513969718615	BNAA07G14420D	BNAA07G24440D	BNAC06G25590D	BNACNNG55860D
mat9_1_9_3	GO:0015979	photosynthesis	28	5680	453	100836	0.06866374793406431	BNAA03G24090D	BNAA03G48610D	BNAA04G00660D	BNAA04G02660D	BNAA06G28830D	BNAA06G38560D	BNAA07G14420D	BNAA07G16530D	BNAA07G24440D	BNAA08G22200D	BNAA08G30780D	BNAA09G14830D	BNAA09G34030D	BNAANNG14750D	BNAC03G28690D	BNAC04G21740D	BNAC05G50320D	BNAC06G15470D	BNAC06G25590D	BNAC07G14870D	BNAC07G27850D	BNAC07G40900D	BNAC08G13230D	BNAC08G18620D	BNAC08G24950D	BNACNNG38300D	BNACNNG55860D	BNACNNG72350D
mat9_1_9_3	GO:0015995	chlorophyll biosynthetic process	10	5680	153	100836	0.11578688326375722	BNAA03G48610D	BNAA04G29330D	BNAA05G32780D	BNAA09G11320D	BNAANNG06210D	BNAC02G01240D	BNAC04G47110D	BNAC05G48080D	BNAC07G40900D	BNAC09G11760D
mat9_1_9_3	GO:0016020	membrane	408	5680	6427	100836	8.730357406706674E-4	BNAA01G00170D	BNAA01G02670D	BNAA01G11060D	BNAA01G14180D	BNAA01G14360D	BNAA01G18180D	BNAA01G21370D	BNAA01G22220D	BNAA01G23510D	BNAA01G24070D	BNAA01G29190D	BNAA01G33400D	BNAA02G01980D	BNAA02G07050D	BNAA02G09580D	BNAA02G09680D	BNAA02G10240D	BNAA02G13140D	BNAA02G13640D	BNAA02G15610D	BNAA02G15810D	BNAA02G21050D	BNAA02G22240D	BNAA02G22250D	BNAA02G22460D	BNAA02G24240D	BNAA02G24330D	BNAA02G29000D	BNAA02G34200D	BNAA03G01170D	BNAA03G02900D	BNAA03G04470D	BNAA03G04910D	BNAA03G07830D	BNAA03G08380D	BNAA03G08500D	BNAA03G10070D	BNAA03G12560D	BNAA03G19350D	BNAA03G22290D	BNAA03G24090D	BNAA03G24670D	BNAA03G29780D	BNAA03G29830D	BNAA03G35490D	BNAA03G37350D	BNAA03G42260D	BNAA03G43740D	BNAA03G44450D	BNAA03G47040D	BNAA03G47060D	BNAA03G47170D	BNAA03G48610D	BNAA03G50130D	BNAA03G53270D	BNAA03G56970D	BNAA03G57730D	BNAA03G57840D	BNAA04G00660D	BNAA04G02740D	BNAA04G05380D	BNAA04G08310D	BNAA04G08880D	BNAA04G10600D	BNAA04G13150D	BNAA04G16560D	BNAA04G16780D	BNAA04G22060D	BNAA04G22760D	BNAA04G25570D	BNAA04G28640D	BNAA05G00530D	BNAA05G05840D	BNAA05G06730D	BNAA05G06740D	BNAA05G09630D	BNAA05G10490D	BNAA05G14000D	BNAA05G14080D	BNAA05G15920D	BNAA05G22060D	BNAA05G23330D	BNAA05G23520D	BNAA05G24420D	BNAA05G24790D	BNAA05G27640D	BNAA05G30520D	BNAA05G31060D	BNAA05G33670D	BNAA05G34150D	BNAA05G36780D	BNAA06G00340D	BNAA06G05500D	BNAA06G13930D	BNAA06G14970D	BNAA06G15360D	BNAA06G15610D	BNAA06G16250D	BNAA06G18430D	BNAA06G21680D	BNAA06G27600D	BNAA06G28000D	BNAA06G28860D	BNAA06G32840D	BNAA06G33300D	BNAA06G34740D	BNAA06G36380D	BNAA06G36770D	BNAA06G36790D	BNAA06G37670D	BNAA06G37940D	BNAA06G38010D	BNAA06G38660D	BNAA07G04300D	BNAA07G05850D	BNAA07G07950D	BNAA07G08580D	BNAA07G10150D	BNAA07G13340D	BNAA07G13410D	BNAA07G14250D	BNAA07G14420D	BNAA07G16530D	BNAA07G16720D	BNAA07G19180D	BNAA07G19390D	BNAA07G21790D	BNAA07G22650D	BNAA07G23220D	BNAA07G26020D	BNAA07G28080D	BNAA07G28380D	BNAA07G28740D	BNAA07G29860D	BNAA07G32250D	BNAA07G35600D	BNAA07G36120D	BNAA08G00760D	BNAA08G04610D	BNAA08G05700D	BNAA08G06260D	BNAA08G07040D	BNAA08G09180D	BNAA08G10090D	BNAA08G13550D	BNAA08G16820D	BNAA08G17180D	BNAA08G19420D	BNAA08G21490D	BNAA08G21900D	BNAA08G22230D	BNAA08G24690D	BNAA08G25020D	BNAA08G25860D	BNAA08G26280D	BNAA08G26710D	BNAA08G28010D	BNAA08G30420D	BNAA08G30780D	BNAA08G31540D	BNAA09G04940D	BNAA09G05130D	BNAA09G06990D	BNAA09G07130D	BNAA09G11530D	BNAA09G12500D	BNAA09G14330D	BNAA09G16420D	BNAA09G17750D	BNAA09G23640D	BNAA09G23920D	BNAA09G29240D	BNAA09G31220D	BNAA09G33140D	BNAA09G33340D	BNAA09G35330D	BNAA09G39450D	BNAA09G40640D	BNAA09G44150D	BNAA09G46750D	BNAA09G51980D	BNAA10G00590D	BNAA10G00670D	BNAA10G02160D	BNAA10G02830D	BNAA10G04140D	BNAA10G10720D	BNAA10G13720D	BNAA10G15150D	BNAA10G19230D	BNAA10G21310D	BNAA10G25100D	BNAA10G26060D	BNAA10G27530D	BNAA10G28000D	BNAANNG05850D	BNAANNG06390D	BNAANNG06430D	BNAANNG10900D	BNAANNG12200D	BNAANNG15590D	BNAANNG22590D	BNAANNG24780D	BNAANNG34460D	BNAC01G01090D	BNAC01G02370D	BNAC01G03930D	BNAC01G12560D	BNAC01G16680D	BNAC01G16870D	BNAC01G17650D	BNAC01G22120D	BNAC01G26790D	BNAC01G31110D	BNAC01G36600D	BNAC01G39890D	BNAC01G43090D	BNAC01G43540D	BNAC02G00890D	BNAC02G01490D	BNAC02G01550D	BNAC02G05120D	BNAC02G09970D	BNAC02G14210D	BNAC02G17990D	BNAC02G20800D	BNAC02G21070D	BNAC02G26360D	BNAC02G30260D	BNAC02G30270D	BNAC02G30740D	BNAC02G32080D	BNAC02G37030D	BNAC02G43080D	BNAC02G44620D	BNAC02G45790D	BNAC02G47290D	BNAC03G01550D	BNAC03G04260D	BNAC03G06010D	BNAC03G06510D	BNAC03G09860D	BNAC03G10650D	BNAC03G10830D	BNAC03G12730D	BNAC03G15440D	BNAC03G23170D	BNAC03G25440D	BNAC03G28690D	BNAC03G29210D	BNAC03G35020D	BNAC03G35070D	BNAC03G41260D	BNAC03G43750D	BNAC03G44530D	BNAC03G44660D	BNAC03G47030D	BNAC03G51850D	BNAC03G60280D	BNAC03G63170D	BNAC03G63760D	BNAC03G64740D	BNAC03G70070D	BNAC03G76060D	BNAC04G05700D	BNAC04G07600D	BNAC04G11490D	BNAC04G15260D	BNAC04G16480D	BNAC04G16650D	BNAC04G21740D	BNAC04G24880D	BNAC04G28120D	BNAC04G30520D	BNAC04G31160D	BNAC04G32870D	BNAC04G35270D	BNAC04G38770D	BNAC04G39890D	BNAC04G40170D	BNAC04G40510D	BNAC04G45780D	BNAC04G46690D	BNAC04G49470D	BNAC04G51990D	BNAC04G54560D	BNAC05G00660D	BNAC05G00740D	BNAC05G02080D	BNAC05G04270D	BNAC05G04790D	BNAC05G06950D	BNAC05G15350D	BNAC05G16390D	BNAC05G16940D	BNAC05G18600D	BNAC05G25020D	BNAC05G33000D	BNAC05G35340D	BNAC05G36780D	BNAC05G37220D	BNAC05G38430D	BNAC05G38830D	BNAC05G44970D	BNAC05G45570D	BNAC05G48550D	BNAC05G48970D	BNAC05G49210D	BNAC06G03010D	BNAC06G10390D	BNAC06G10610D	BNAC06G15470D	BNAC06G15740D	BNAC06G18340D	BNAC06G18550D	BNAC06G22500D	BNAC06G23560D	BNAC06G27740D	BNAC06G30760D	BNAC06G30910D	BNAC06G31330D	BNAC06G33200D	BNAC06G36630D	BNAC06G40530D	BNAC06G41630D	BNAC06G43370D	BNAC07G02410D	BNAC07G09850D	BNAC07G10640D	BNAC07G13310D	BNAC07G17020D	BNAC07G17040D	BNAC07G17600D	BNAC07G20990D	BNAC07G23030D	BNAC07G23630D	BNAC07G28930D	BNAC07G29450D	BNAC07G33320D	BNAC07G35200D	BNAC07G36300D	BNAC07G39220D	BNAC07G39240D	BNAC07G39370D	BNAC07G40900D	BNAC07G42390D	BNAC07G42590D	BNAC07G45560D	BNAC07G47820D	BNAC08G00880D	BNAC08G06690D	BNAC08G07910D	BNAC08G10210D	BNAC08G13230D	BNAC08G13370D	BNAC08G13700D	BNAC08G14140D	BNAC08G15230D	BNAC08G18580D	BNAC08G19660D	BNAC08G20590D	BNAC08G20700D	BNAC08G21320D	BNAC08G23930D	BNAC08G24180D	BNAC08G26680D	BNAC08G31670D	BNAC08G33100D	BNAC08G36710D	BNAC08G40820D	BNAC08G46180D	BNAC08G49580D	BNAC08G50140D	BNAC09G04490D	BNAC09G04700D	BNAC09G06600D	BNAC09G06850D	BNAC09G11980D	BNAC09G14880D	BNAC09G17490D	BNAC09G36230D	BNAC09G37500D	BNAC09G42920D	BNAC09G45430D	BNAC09G50040D	BNAC09G51080D	BNACNNG01590D	BNACNNG03860D	BNACNNG04690D	BNACNNG06490D	BNACNNG10340D	BNACNNG15890D	BNACNNG16580D	BNACNNG18870D	BNACNNG19860D	BNACNNG25770D	BNACNNG26780D	BNACNNG31250D	BNACNNG33410D	BNACNNG33940D	BNACNNG40260D	BNACNNG41450D	BNACNNG43030D	BNACNNG55860D	BNACNNG57580D	BNACNNG57660D	BNACNNG60340D	BNACNNG64550D
[truncated: 2,246,204 more chars]
