# Supplementary material for: Gene expression landscape of the Brassica napus seed reveals subgenome bias in both space and time
Source: Plant Physiol. 2025 Jun 28;198(3):kiaf283. doi: 10.1093/plphys/kiaf283 (PMC12305542; doi:10.1093/plphys/kiaf283)
Supplement: kiaf283_Supplementary_Data [file kiaf283_supplementary_data.zip › DatasetS3.txt]

Cluster	Genepair	gEP	gMCE	gPEN	gCZE	hEP	hMCE	hPEN	hCZE	mgCOT	mgROOT
fil4_1_2_1	BnaA01g00010D_BnaC01g00920D	2.5	2.098032083	1.294447358	1.784271309	2	0.563900885	1.503374966	1.982993575	1.584962501	2.169925001
fil4_1_2_1	BnaA01g00030D_BnaC01g00950D	2.321928095	0	1	0	1.584962501	1	2	1	0	0
fil4_1_2_1	BnaA01g00650D_BnaC01g01630D	1.459431619	1.584962501	2.321928095	1	1.584962501	1.584962501	2.5	2	0	0
fil4_1_2_1	BnaA01g00780D_BnaC01g01800D	1	0	2.321928095	0	2.5	2	0.584962501	1	0	0
fil4_1_2_1	BnaA01g00900D_BnaC01g01910D	1.584962501	0	2	0	0	0	2	1	0	0
fil4_1_2_1	BnaA01g01700D_BnaC01g02790D	1.584962501	0.485426827	1.280107919	1	2	1.137503524	1	0.874469118	2.321928095	1
fil4_1_2_1	BnaA01g01790D_BnaC01g02920D	1.807354922	1	1.584962501	1	2	2.321928095	2.5	1.584962501	0	0
fil4_1_2_1	BnaA01g02540D_BnaC01g03800D	2.169925001	0	1.700439718	1	2	2	1.584962501	2	0	0
fil4_1_2_1	BnaA01g03050D_BnaC01g04280D	1.584962501	2.5	2.222392421	2.5	2.321928095	2.5	2.256339753	2.169925001	1	0
fil4_1_2_1	BnaA01g03280D_BnaC01g04550D	2	0	1.584962501	0.584962501	1	1.584962501	1.874469118	1.807354922	0	0
fil4_1_2_1	BnaA01g03320D_BnaC01g04590D	1.321928095	1.584962501	0	1.584962501	1	1	2	1.584962501	0	0
fil4_1_2_1	BnaA01g04540D_BnaC01g06030D	0.584962501	0	1.222392421	2.5	1	1.584962501	0.415037499	2	0	0
fil4_1_2_1	BnaA01g04660D_BnaC01g06170D	1.847996907	1	0.584962501	0	1.736965594	1.169925001	1.099535674	1	1	0
fil4_1_2_1	BnaA01g05560D_BnaC01g00440D	1.584962501	0	1	1.321928095	1	1.584962501	1	2	0	0
fil4_1_2_1	BnaA01g05670D_BnaC01g00550D	1.807354922	1.807354922	1.459431619	1.584962501	1.115477217	1.736965594	1.222392421	1.137503524	0	0
fil4_1_2_1	BnaA01g06520D_BnaC01g07790D	-1	2.5	0.584962501	0.736965594	0	1	2.321928095	0.807354922	0	0
fil4_1_2_1	BnaA01g06530D_BnaC01g07800D	1.502500341	0.514573173	1.485426827	0.862496476	1.584962501	1.584962501	1.280107919	1.362570079	1	0
fil4_1_2_1	BnaA01g06650D_BnaC01g08000D	0	0.584962501	0.838883415	0.944212222	0	1.502500341	0.801968376	0.773724144	0	0
fil4_1_2_1	BnaA01g09380D_BnaCnng54910D	0	-1.485426827	1.099535674	0.387023123	0	0.736965594	1.184424571	1.404390255	0	0
fil4_1_2_1	BnaA01g10110D_BnaC01g11950D	2.5	0.584962501	0.637429921	0.547487795	2.5	1.321928095	2.415037499	0.378511623	0	0
fil4_1_2_1	BnaA01g10490D_BnaCnng55660D	2.169925001	0	2.5	2.5	1	2.321928095	0.736965594	1.807354922	0	0
fil4_1_2_1	BnaA01g10630D_BnaC01g12160D	0.231325546	2.5	0	0.169925001	0.08246216	0.125530882	0.263034406	0.347923303	0.584962501	1
fil4_1_2_1	BnaA01g11030D_BnaC01g12530D	1.222392421	0	0.584962501	0	-0.584962501	0.584962501	2	2.5	0	0
fil4_1_2_1	BnaA01g11090D_BnaC01g12590D	0.415037499	2.5	0.321928095	0.263034406	-0.584962501	0.584962501	1	0.2410081	0	0
fil4_1_2_1	BnaA01g13170D_BnaC01g15150D	2.371968777	2.5	2.5	2.491853096	2.5	2.5	2.157541277	2.5	1	0
fil4_1_2_1	BnaA01g14430D_BnaC01g17010D	1.807354922	0	1	1.584962501	2	2.5	2.169925001	2.5	0	0
fil4_1_2_1	BnaA01g15870D_BnaC01g18960D	0.584962501	0.807354922	1.321928095	1	1	1	1.169925001	1	0	0
fil4_1_2_1	BnaA01g15940D_BnaC01g19050D	1.099535674	2	2.5	2.415037499	0.637429921	1.222392421	2.5	2.5	1.584962501	1.584962501
fil4_1_2_1	BnaA01g15950D_BnaC01g19060D	1.91753784	1.874469118	1	1.584962501	2.5	2.321928095	1.415037499	1.321928095	0	0
fil4_1_2_1	BnaA01g16270D_BnaC01g19370D	1.584962501	2	1.906890596	1	1.700439718	2.459431619	2.415037499	0	-0.584962501	-0.584962501
fil4_1_2_1	BnaA01g16780D_BnaC01g20530D	0	0.807354922	-0.415037499	0.485426827	0	1	1.459431619	0.736965594	0	0
fil4_1_2_1	BnaA01g17890D_BnaC01g21150D	0	-0.584962501	0.485426827	1.321928095	1.169925001	1	0.652076697	0.874469118	0	0
fil4_1_2_1	BnaA01g19210D_BnaC01g23100D	0	2.321928095	1.584962501	0	0	2	2.5	0	0	0
fil4_1_2_1	BnaA01g19460D_BnaC01g23410D	0	2.5	2	1	0	2.5	2.5	1.584962501	0	0
fil4_1_2_1	BnaA01g20080D_BnaC09g36940D	1.584962501	0	1.584962501	1	1	1	2	2.5	0	0
fil4_1_2_1	BnaA01g20600D_BnaCnng44460D	1.91753784	1.459431619	2.115477217	2.222392421	2.222392421	1.64385619	1.748461233	1.784271309	1.584962501	1
fil4_1_2_1	BnaA01g22200D_BnaC01g43070D	0	0.584962501	1	1	0	1	1	1.584962501	0	0
fil4_1_2_1	BnaA01g24370D_BnaC01g31350D	-1	2	0	0	0	1	1.295455884	0.321928095	1	1.584962501
fil4_1_2_1	BnaA01g24880D_BnaC01g31730D	0	0	2	2.5	0	1	1	2.5	0	0
fil4_1_2_1	BnaA01g25600D_BnaCnng10730D	0.086414752	-1	0.925999419	2.5	1.05246742	2.050626073	1.148863386	2.5	0	0
fil4_1_2_1	BnaA01g25720D_BnaC01g32850D	2.5	0	1	0	1.584962501	1	2	1	0	0
fil4_1_2_1	BnaA01g27690D_BnaC01g35220D	0	0	1	2	0	1	1	2	0	0
fil4_1_2_1	BnaA01g27720D_BnaC01g35240D	0.847996907	0.584962501	1.321928095	1	0.736965594	1	1.222392421	1.584962501	0	0
fil4_1_2_1	BnaA01g29660D_BnaC01g37270D	0.847996907	0	0.736965594	0.777607579	1.321928095	1.736965594	0.807354922	1.099535674	0	0
fil4_1_2_1	BnaA01g29690D_BnaC01g37310D	0.847996907	0	1.584962501	1.584962501	1.807354922	2.5	1.584962501	2	0	0
fil4_1_2_1	BnaA01g29820D_BnaC01g44830D	-0.584962501	-0.584962501	1.321928095	0.777607579	0.415037499	1.415037499	0.652076697	1.263034406	0	0
fil4_1_2_1	BnaA01g29880D_BnaC01g37760D	1	1.169925001	1	2.5	2.321928095	2.5	1	0.736965594	1.678071905	0.485426827
fil4_1_2_1	BnaA01g29920D_BnaC01g37820D	1.222392421	2	1.584962501	1	2	2	2.5	2.321928095	0	0
fil4_1_2_1	BnaA01g30090D_BnaC01g38040D	0	2.321928095	1.584962501	2	1	2.5	0.807354922	2.5	0	0
fil4_1_2_1	BnaA01g30630D_BnaCnng71630D	1.263034406	2.5	1.550197083	0.925999419	0.662965013	1.273018494	1.473931188	1.338801913	1.321928095	1
fil4_1_2_1	BnaA01g31930D_BnaC01g38770D	0	2.257797757	0.913195172	1.025535092	0	1.489384841	0.900464326	0.556393349	0	0
fil4_1_2_1	BnaA01g32000D_BnaC01g38880D	1.222392421	1.584962501	1	1	0.378511623	2.5	2.321928095	0	0	1
fil4_1_2_1	BnaA01g33840D_BnaC01g40350D	0	-1.321928095	1.137503524	0.415037499	0.321928095	1.321928095	0.830074999	1	0	0
fil4_1_2_1	BnaA01g33870D_BnaC01g40380D	0.078002512	0	2.321928095	1.584962501	0.447458977	2	1.584962501	1	0	0
fil4_1_2_1	BnaA01g34190D_BnaC09g14480D	2.5	2.5	2.5	2.5	2.5	2.5	2.5	2.5	2.5	2.5
fil4_1_2_1	BnaA01g35990D_BnaC01g29100D	2.5	0	2.5	2.5	2.5	2.5	2.5	1.263034406	0	0
fil4_1_2_1	BnaA01g37140D_BnaC01g44770D	0	0	1	1	1.584962501	1.584962501	1	1.584962501	0	0
fil4_1_2_1	BnaA02g00540D_BnaC02g00320D	0.925999419	0.427421224	0.373458396	0.245112498	0.678071905	1.022367813	1.105794664	1.426264755	1	1
fil4_1_2_1	BnaA02g00880D_BnaCnng20150D	1.184424571	1.584962501	1.459431619	1	0.91753784	1.485426827	1.280107919	1	0	0
fil4_1_2_1	BnaA02g00920D_BnaCnng20200D	0	0	1.584962501	2	0	0	1	2.5	0	0
fil4_1_2_1	BnaA02g01070D_BnaC02g03920D	0.584962501	0	0	0	0	2	2.321928095	2.321928095	0	0
fil4_1_2_1	BnaA02g05420D_BnaC08g49560D	2.169925001	1	1	1	2.5	2	1	1	0	0
fil4_1_2_1	BnaA02g05790D_BnaCnng34610D	0	0.963474124	0.963474124	1.111031312	0	0.866733469	0.973032952	0.915935735	0	0
fil4_1_2_1	BnaA02g09190D_BnaC02g13240D	1.387023123	1	1.906890596	1.874469118	1.321928095	2.169925001	2.5	1.700439718	1	1
fil4_1_2_1	BnaA02g10230D_BnaC02g14200D	1.584962501	2.321928095	1.807354922	2.321928095	1	1	2.321928095	1.584962501	0	0
fil4_1_2_1	BnaA02g11980D_BnaC02g16450D	1.584962501	0	0	2.169925001	0	1.321928095	2.5	1.415037499	0	0
fil4_1_2_1	BnaA02g12250D_BnaC02g45580D	0.584962501	0.788495895	2.195015982	0.395928676	-1	1	2.201633861	0.678071905	1	1
fil4_1_2_1	BnaA02g12270D_BnaC02g45560D	0.584962501	2.5	2.5	2.5	1.584962501	2.5	2.5	2.5	1.584962501	1
fil4_1_2_1	BnaA02g12340D_BnaCnng36950D	1.115477217	2.5	1.584962501	1.485426827	1.584962501	1	1.222392421	1.280107919	0	0
fil4_1_2_1	BnaA02g14860D_BnaCnng71370D	0	0	0	2.5	1.584962501	2	1.807354922	2.5	0	0
fil4_1_2_1	BnaA02g17800D_BnaC07g44950D	2.5	0	2.5	2.321928095	2	2.5	2.5	2.5	0	2.321928095
fil4_1_2_1	BnaA02g17930D_BnaCnng19950D	1.584962501	0	1	0	2.321928095	1	1	1	0	0
fil4_1_2_1	BnaA02g18010D_BnaC02g23980D	1.280107919	0.415037499	0.893084796	1	2	2	0.874469118	0.807354922	0	0
fil4_1_2_1	BnaA02g18970D_BnaC02g25080D	0.440572591	1.584962501	0.91753784	1.584962501	0.387023123	1	1.321928095	0	0	0
fil4_1_2_1	BnaA02g19370D_BnaC02g25960D	1.584962501	1.584962501	1.584962501	0.584962501	0	1.584962501	1	1.321928095	0	0
fil4_1_2_1	BnaA02g19750D_BnaC02g23120D	0.847996907	0	1	1	1.584962501	1.584962501	1.321928095	1.584962501	0	0
fil4_1_2_1	BnaA02g19930D_BnaC02g23250D	0	0	1.584962501	1	0	1	1.584962501	1.584962501	0	0
fil4_1_2_1	BnaA02g20040D_BnaC05g11050D	2.5	2.5	1.584962501	0.584962501	1.584962501	2.5	1.584962501	2.321928095	0	0
fil4_1_2_1	BnaA02g20630D_BnaCnng47750D	2.5	2.5	2	2.5	1	2	1	2.5	0	0
fil4_1_2_1	BnaA02g20780D_BnaC02g27270D	2.5	1.321928095	1.321928095	0.830074999	2	0.807354922	1	1.362570079	0	0
fil4_1_2_1	BnaA02g20880D_BnaC02g46750D	0	2	1	0	0	1.584962501	2	1	0	0
fil4_1_2_1	BnaA02g22690D_BnaC02g31060D	1	0	0	0	1	2.5	2.129283017	2.321928095	0	0
fil4_1_2_1	BnaA02g23650D_BnaC02g31320D	0.807354922	0	1	0	0	1.584962501	1.321928095	1.584962501	0	0
fil4_1_2_1	BnaA02g27180D_BnaC02g33570D	1	2	2	2	0	1	2	2.5	0	0
fil4_1_2_1	BnaA02g28590D_BnaC02g36640D	0	0	2.321928095	1	1.584962501	0	2.321928095	1.584962501	0	0
fil4_1_2_1	BnaA02g29780D_BnaC02g37830D	2.5	0.584962501	1.321928095	1.584962501	2	0.415037499	1.584962501	2	0	0
fil4_1_2_1	BnaA02g30870D_BnaC02g39140D	0.523561956	2.5	1.584962501	1.289506617	0.137503524	2.169925001	2.177538186	1.874469118	0.584962501	1
fil4_1_2_1	BnaA02g35020D_BnaC02g03970D	2.5	0	0	2	0	1	1.584962501	1.584962501	0	0
fil4_1_2_1	BnaA02g36050D_BnaC02g24660D	0.192645078	2	0	0	0.415037499	1	1	0	0	0
fil4_1_2_1	BnaA02g36670D_BnaCnng25120D	1.222392421	1.584962501	0	0.584962501	1.321928095	2.5	0.736965594	1.263034406	0	0
fil4_1_2_1	BnaA03g00690D_BnaC03g00970D	0	1.584962501	1.584962501	1.321928095	0	1.584962501	2	2.321928095	0	0
fil4_1_2_1	BnaA03g00730D_BnaC03g01020D	1.584962501	0	2.5	2.321928095	1.584962501	1	2.5	2.5	0	0
fil4_1_2_1	BnaA03g01400D_BnaC03g01710D	0.736965594	0	0	0.584962501	1	1.584962501	0.584962501	1	0	0
fil4_1_2_1	BnaA03g03120D_BnaC02g00120D	0.807354922	0	2.5	2.5	0.485426827	0.736965594	1.169925001	2.5	0	0
fil4_1_2_1	BnaA03g05950D_BnaC03g07710D	2.5	2	2.321928095	2	1.485426827	0.584962501	1.502500341	2.321928095	0	0
fil4_1_2_1	BnaA03g06390D_BnaCnng63820D	0.584962501	1.584962501	0.415037499	1.807354922	0.584962501	2.5	1	0.678071905	0	0
fil4_1_2_1	BnaA03g06500D_BnaC03g08340D	0	0.736965594	1.584962501	0.777607579	1	1.584962501	1.584962501	1.222392421	0	0
fil4_1_2_1	BnaA03g06550D_BnaC03g08380D	0	2.436099115	1.986060809	2.071107265	0	2.5	1.911463325	2.5	0	0
fil4_1_2_1	BnaA03g06560D_BnaC03g08400D	0	1.419324858	1.558173355	1.562287063	0	2	1.753839413	1.791891805	0	0
fil4_1_2_1	BnaA03g07050D_BnaC03g08950D	2	1	1	1.584962501	1	1	2.321928095	2	0	0
fil4_1_2_1	BnaA03g07510D_BnaC03g09520D	1	1.222392421	1.736965594	1.584962501	0.584962501	1.222392421	1.263034406	1	0	0
fil4_1_2_1	BnaA03g09210D_BnaC03g11540D	2.5	1	2.5	2.5	2.5	2.5	2.5	2.5	0	0
fil4_1_2_1	BnaA03g09250D_BnaC03g11570D	0	1	2.5	1	0	2.5	2.321928095	1	0	0
fil4_1_2_1	BnaA03g11640D_BnaC03g71640D	0	0	1	1.321928095	1.584962501	1	0.736965594	1	0	0
fil4_1_2_1	BnaA03g12250D_BnaC03g15030D	2.5	2.321928095	2.5	2.5	2.5	2	2.321928095	1.584962501	0	0
fil4_1_2_1	BnaA03g15290D_BnaC03g18470D	2	1.584962501	1.321928095	1.807354922	1	1.321928095	0.415037499	2	0	0
fil4_1_2_1	BnaA03g15890D_BnaC03g19020D	2.5	0	1.485426827	2	0.807354922	2.321928095	2.5	1.807354922	0	0
fil4_1_2_1	BnaA03g16340D_BnaC03g19650D	2.169925001	1	0	2.321928095	2.5	2.5	1.807354922	2.5	0	0
fil4_1_2_1	BnaA03g17110D_BnaC07g48060D	0.222392421	1	1.169925001	0.678071905	0.584962501	1.169925001	1.584962501	1.321928095	0	0
fil4_1_2_1	BnaA03g18970D_BnaC03g72510D	-0.087462841	1	2.5	1	-0.777607579	2	2.5	2.321928095	0	0
fil4_1_2_1	BnaA03g19740D_BnaC03g23630D	0	-1	1	1	1	1.584962501	0.584962501	1.584962501	0	0
fil4_1_2_1	BnaA03g21180D_BnaC03g25480D	0	2.321928095	2.5	2	0	2.5	2.5	1.874469118	0	0
fil4_1_2_1	BnaA03g21190D_BnaC03g25490D	0	0	2.321928095	2.321928095	0	2.5	2.5	2.5	0	0
fil4_1_2_1	BnaA03g21630D_BnaC03g72460D	2.321928095	0	2.5	2	2	2.321928095	2.5	2.5	0	0
fil4_1_2_1	BnaA03g23080D_BnaC03g27270D	0.736965594	1.584962501	1	1	0	1.584962501	1	1	0	0
fil4_1_2_1	BnaA03g23690D_BnaC03g28120D	0.736965594	0	1.584962501	2.5	2.321928095	2	2.5	2.5	0	0
fil4_1_2_1	BnaA03g24120D_BnaC03g28710D	0.222392421	2	0.678071905	0.807354922	-0.321928095	2	0.321928095	-0.584962501	0	0
fil4_1_2_1	BnaA03g24170D_BnaC03g28770D	1	-1.584962501	1	0.736965594	0	1.584962501	0	0.321928095	0	0
fil4_1_2_1	BnaA03g24640D_BnaC03g29230D	0.2410081	2.5	0.736965594	0.415037499	0.169925001	0.652076697	0.392317423	0.678071905	1	1
fil4_1_2_1	BnaA03g24730D_BnaC03g29340D	1.765534746	0	1.321928095	1.584962501	1.415037499	1.321928095	1.584962501	2	0	0
fil4_1_2_1	BnaA03g25900D_BnaC03g30480D	0	0	2.5	2.5	0	0	1	2.5	0	0
fil4_1_2_1	BnaA03g26160D_BnaC02g27280D	1.584962501	1.584962501	2.5	2.5	1	1.321928095	1.584962501	2.5	0	0
fil4_1_2_1	BnaA03g27980D_BnaC03g33010D	2.5	2.5	1.584962501	2.146841388	0	1	0	2.485426827	0	0
fil4_1_2_1	BnaA03g28000D_BnaC03g33030D	0.974909019	0.552541023	1.148863386	0.736965594	1.093109404	0.847996907	0.934411658	0.584962501	1	1
fil4_1_2_1	BnaA03g28560D_BnaC08g50110D	1.807354922	2.5	1.351472371	1.494764692	1.519374159	1.652076697	2.152003093	1.292781749	2.5	2.5
fil4_1_2_1	BnaA03g29180D_BnaC03g34380D	0	2.321928095	0	1	0	0.736965594	0.222392421	0	0	0
fil4_1_2_1	BnaA03g29520D_BnaCnng32190D	-0.321928095	1	2.5	2.321928095	1	1	1.321928095	2.5	0	0
fil4_1_2_1	BnaA03g29680D_BnaC03g34900D	2.5	2.321928095	2.169925001	1.584962501	1.584962501	1.584962501	1.584962501	1.169925001	0	0
fil4_1_2_1	BnaA03g29800D_BnaC03g35040D	1.222392421	0	1.584962501	1	0	1.584962501	1.321928095	1	0	0
fil4_1_2_1	BnaA03g30070D_BnaC03g35340D	2.321928095	2	1.222392421	0.847996907	2	1.321928095	1.222392421	1	0	0
fil4_1_2_1	BnaA03g30110D_BnaC03g35390D	0	1	2	2	0	1.584962501	2.321928095	2	0	0
fil4_1_2_1	BnaA03g30520D_BnaC03g35830D	1.169925001	2.321928095	2	1.874469118	1.321928095	2	1.906890596	1.906890596	0	0
fil4_1_2_1	BnaA03g30580D_BnaC03g35890D	2.5	1.584962501	2.5	2.5	2.5	2.5	2.5	2.321928095	0	0
fil4_1_2_1	BnaA03g31510D_BnaC03g37030D	1	0	1	2.5	0	1	0	2.5	0	0
fil4_1_2_1	BnaA03g32840D_BnaC03g37960D	2.321928095	0	1	0	-0.736965594	0	2.321928095	1	0	0
fil4_1_2_1	BnaA03g33360D_BnaC05g09940D	0	2.5	2.5	2.5	0	2.5	2.5	2.5	0	0
fil4_1_2_1	BnaA03g33790D_BnaC03g39000D	2.5	2.321928095	1	0	2.5	1.584962501	2	0	-0.736965594	-1
fil4_1_2_1	BnaA03g35500D_BnaC03g41290D	1	0	2	1.584962501	1	1.584962501	1.807354922	1.321928095	0	0
fil4_1_2_1	BnaA03g35760D_BnaC03g41600D	2.321928095	1	2	2.5	1	1.584962501	1.584962501	2.5	0	0
fil4_1_2_1	BnaA03g38720D_BnaC03g45530D	1.584962501	0	1	0	0	1.584962501	1	1	0	0
fil4_1_2_1	BnaA03g39230D_BnaC03g46530D	0	1	0	1.355480655	0	2	0.263034406	1.501304572	0	0
fil4_1_2_1	BnaA03g40030D_BnaC07g31090D	0	0	2	1	0	0	2.321928095	1.584962501	0	0
fil4_1_2_1	BnaA03g40200D_BnaC07g49920D	1.584962501	2.321928095	0	0	1	1.652076697	2.357552005	0	0	0
fil4_1_2_1	BnaA03g40600D_BnaC07g31550D	0	2.5	2.5	1.485426827	0	2.5	1.584962501	1.362570079	0	0
fil4_1_2_1	BnaA03g41000D_BnaC07g31900D	0.584962501	1	1.584962501	0.584962501	1	1	1.321928095	1.736965594	0	0
fil4_1_2_1	BnaA03g42380D_BnaC07g33480D	2.321928095	2	1	2.321928095	1	1.584962501	1.321928095	2.321928095	0	0
fil4_1_2_1	BnaA03g46540D_BnaC07g38820D	0	0	1	1	0	1	2	2.321928095	0	0
fil4_1_2_1	BnaA03g48090D_BnaC07g40740D	2.321928095	0	1.584962501	1	1	1	2	1	0	0
fil4_1_2_1	BnaA03g48260D_BnaC07g40570D	0	2.169925001	0.700439718	0.678071905	0	1	0	0.447458977	0	0
fil4_1_2_1	BnaA03g48310D_BnaC07g40500D	2	1.584962501	1	0	2	1.584962501	1	1	0	0
fil4_1_2_1	BnaA03g48440D_BnaC07g40360D	2	1	1.459431619	1.263034406	1.584962501	1.321928095	1.874469118	1.321928095	0	0
fil4_1_2_1	BnaA03g48450D_BnaC07g40350D	2	2.5	1.263034406	2.321928095	2.5	2.5	2.115477217	1.807354922	1	1
fil4_1_2_1	BnaA03g48720D_BnaC07g50420D	1.584962501	0	2	1	1.584962501	1	1	1.584962501	0	0
fil4_1_2_1	BnaA03g48890D_BnaC07g41080D	0.584962501	2.5	1.847996907	-0.293731203	1.584962501	1.584962501	2.169925001	-0.374395515	0	0
fil4_1_2_1	BnaA03g49000D_BnaC07g41120D	0	2.321928095	2.5	2.5	0	2.5	2.5	2.5	0	0
fil4_1_2_1	BnaA03g49290D_BnaC07g41340D	2.5	2.5	1.736965594	1	2	1.415037499	1.459431619	1	0	0
fil4_1_2_1	BnaA03g49580D_BnaC07g50730D	1.584962501	1	1.584962501	1.584962501	0	0	1.584962501	1.584962501	0	0
fil4_1_2_1	BnaA03g50000D_BnaC07g50890D	0	1.584962501	0	0	0	1.584962501	0	0	0	0
fil4_1_2_1	BnaA03g50220D_BnaC07g42700D	1	0	1.584962501	2	1	1	1	2	0	0
fil4_1_2_1	BnaA03g51850D_BnaC07g43610D	0.263034406	0	1.584962501	1	1	0.700439718	0.710493383	2	0	0
fil4_1_2_1	BnaA03g51970D_BnaC07g43740D	2.321928095	0	1.459431619	0	1.584962501	1.584962501	2	0	-0.736965594	0
fil4_1_2_1	BnaA03g53350D_BnaC07g45630D	2.256339753	2	2.5	2.5	1.584962501	2.5	2.5	2.5	1.584962501	1.584962501
fil4_1_2_1	BnaA03g53840D_BnaCnng39680D	0.584962501	0	0.736965594	0.584962501	0.700439718	1.321928095	1.115477217	0.736965594	0	0
fil4_1_2_1	BnaA03g55060D_BnaC03g01570D	0	1	1	1.321928095	0	0.736965594	1.584962501	1.415037499	0	0
fil4_1_2_1	BnaA03g55870D_BnaC03g03980D	0	2.5	0	0.415037499	0	1	0.584962501	0.263034406	0	0
fil4_1_2_1	BnaA03g55890D_BnaC03g03940D	1.608809243	1.637429921	1.514573173	1.197939378	1.618909833	1.068171503	1.030373649	1.054447784	1.584962501	1
fil4_1_2_1	BnaA03g56330D_BnaC03g16500D	0	1.473931188	0.789661604	2.184424571	0	1.146841388	1.169925001	1.243925583	0	0
fil4_1_2_1	BnaA03g56490D_BnaC04g56620D	2.321928095	2.321928095	2.321928095	1	2.5	2.5	2.5	1	1	1.584962501
fil4_1_2_1	BnaA03g60260D_BnaCnng04250D	0.874469118	0	2	1	1.584962501	2.321928095	0.263034406	1.137503524	0	0
fil4_1_2_1	BnaA04g01880D_BnaC04g23440D	2.5	2.5	2.5	1.142957954	2.5	2.5	2.5	1.4639471	2.5	2
fil4_1_2_1	BnaA04g03470D_BnaC04g55580D	0.415037499	0	1.584962501	1.584962501	0	1	2	1.807354922	0	0
fil4_1_2_1	BnaA04g07260D_BnaC04g55920D	1	2.5	1.378511623	1.700439718	2.321928095	2.5	1.736965594	1.700439718	0	0
fil4_1_2_1	BnaA04g10920D_BnaCnng44870D	1.584962501	0	2	2	0	0.584962501	1.321928095	2.5	0	0
fil4_1_2_1	BnaA04g10990D_BnaCnng33330D	0	0	1.584962501	1	0	1.584962501	2.5	1.584962501	0	0
fil4_1_2_1	BnaA04g11420D_BnaCnng12190D	2	0	1	1	1	1.584962501	1.584962501	1.584962501	0	0
fil4_1_2_1	BnaA04g11450D_BnaC07g37200D	2.5	0	1	1	2.321928095	1	2	1	0	0
fil4_1_2_1	BnaA04g12130D_BnaC04g33570D	0	1	1.022367813	0.678071905	0.321928095	0.91753784	0.770518154	0.938599455	0	0
fil4_1_2_1	BnaA04g12190D_BnaC04g33470D	0	2.5	2.5	2.5	0	1.584962501	2.5	2.5	0	0
fil4_1_2_1	BnaA04g12330D_BnaC04g33330D	0	2	0.584962501	0.807354922	0.584962501	1.584962501	0.584962501	0.736965594	0	0
fil4_1_2_1	BnaA04g13880D_BnaC04g36170D	1.584962501	0	0.584962501	1	1.415037499	2.5	2	1	1	0
fil4_1_2_1	BnaA04g13890D_BnaC04g36180D	1.459431619	1	0.847996907	0.321928095	1.807354922	1.584962501	1.415037499	0.514573173	0	0
fil4_1_2_1	BnaA04g13980D_BnaC04g56240D	0	1.584962501	0.321928095	1	0	1	1	0	0.415037499	0
fil4_1_2_1	BnaA04g14060D_BnaC04g36850D	2	1	1	2	0	2.5	1.415037499	1.222392421	0	0
fil4_1_2_1	BnaA04g15900D_BnaC04g39150D	1.724687264	1.750021747	1.868755467	1.657112286	1.253756592	1.209453366	1.800691192	1.655351829	1.807354922	2.321928095
fil4_1_2_1	BnaA04g16090D_BnaC04g39360D	-0.321928095	0.807354922	0.9510904	0.817135943	0	1.485426827	1.137503524	1.447458977	0	0
fil4_1_2_1	BnaA04g20820D_BnaC04g44790D	2.5	0	1	2.5	2.5	2.321928095	2.321928095	2.5	0	0
fil4_1_2_1	BnaA04g21700D_BnaC04g45550D	0	2.5	1	1	0	1	0.415037499	1	0	0
fil4_1_2_1	BnaA04g21850D_BnaC04g45720D	0	-1.584962501	0.777607579	0.818161677	0	2.321928095	1.321928095	0.847996907	0	0
fil4_1_2_1	BnaA04g22790D_BnaC04g46650D	2	0	2	1.584962501	1	1.584962501	1.807354922	1.584962501	0	0
fil4_1_2_1	BnaA04g22860D_BnaC04g46550D	2.321928095	1	1.700439718	1.584962501	0	2.321928095	0.514573173	1.362570079	0	0
fil4_1_2_1	BnaA04g23490D_BnaC04g47360D	0.584962501	0	2	1	1.321928095	2	2	2.321928095	0	0
fil4_1_2_1	BnaA04g25320D_BnaC04g49180D	0	0	-1	0	0	1	1.584962501	2	0	0
fil4_1_2_1	BnaA04g25670D_BnaC04g49570D	2	0	1.137503524	1.459431619	0	2	0.321928095	1.906890596	0	0
fil4_1_2_1	BnaA04g25780D_BnaC04g49720D	0	1	0	0.736965594	0	1.222392421	0.514573173	1.415037499	0	0
fil4_1_2_1	BnaA04g26450D_BnaC04g50480D	1.247927513	2	1.807354922	0.415037499	1.263034406	0.584962501	1	1.807354922	0	0
fil4_1_2_1	BnaA04g26780D_BnaC04g51610D	1.584962501	1.584962501	2.5	0	0.152003093	2	2.321928095	1	0	0
fil4_1_2_1	BnaA04g27280D_BnaC04g21410D	2.5	0	1.584962501	0	0.736965594	0.736965594	1.184424571	1	0	0
fil4_1_2_1	BnaA04g28020D_BnaCnng32700D	1.473931188	1.584962501	1.415037499	1	1.807354922	1.736965594	1.906890596	1.874469118	0	0
fil4_1_2_1	BnaA04g28620D_BnaC04g40530D	0	0	2.321928095	2.5	0	1.584962501	0	2.5	0	0
fil4_1_2_1	BnaA05g00110D_BnaC04g51720D	1.906890596	0	1	1	1.874469118	2.5	2.5	1	0	0
fil4_1_2_1	BnaA05g02580D_BnaCnng44110D	1	0.807354922	0.415037499	0.678071905	2	1.321928095	1.222392421	1.263034406	0	0
fil4_1_2_1	BnaA05g02850D_BnaC04g52750D	-0.263034406	2	0	0.584962501	0	0.736965594	0.222392421	0	0	0
fil4_1_2_1	BnaA05g04730D_BnaC04g04150D	1	0	1.584962501	1.584962501	0.584962501	2	2	1.321928095	0	0
fil4_1_2_1	BnaA05g05770D_BnaC04g05630D	1.378511623	0	2.321928095	2	1	2	2.169925001	1.584962501	0	0
fil4_1_2_1	BnaA05g06480D_BnaC04g07140D	0	2.5	0	0	0	2.5	2.5	0	0	0
fil4_1_2_1	BnaA05g06490D_BnaC04g07160D	0	0.415037499	-0.628031223	0.584962501	0	1.222392421	0.530514717	0.736965594	0	0
fil4_1_2_1	BnaA05g08350D_BnaC04g09410D	0	-1	1	0.584962501	0	1	0.847996907	0.485426827	0	0
fil4_1_2_1	BnaA05g10820D_BnaC04g12430D	0	2.321928095	0.807354922	0.222392421	0	2.459431619	2.5	0.662965013	0	0
fil4_1_2_1	BnaA05g12070D_BnaC08g33150D	2	0	1	1.584962501	1	0	1.584962501	2.5	0	0
fil4_1_2_1	BnaA05g12180D_BnaC04g14590D	2.5	1	2	1.584962501	0.688055994	1.169925001	1.736965594	2.321928095	1	0
fil4_1_2_1	BnaA05g12400D_BnaC04g15040D	2.5	0	2.5	1.584962501	2.321928095	1.584962501	2	2.321928095	0	0
fil4_1_2_1	BnaA05g12500D_BnaC04g54470D	2.321928095	0	2	0	1.584962501	1	1.584962501	2.321928095	0	0
fil4_1_2_1	BnaA05g12640D_BnaC04g14080D	2.5	0	1.584962501	1.584962501	1	1.584962501	2	1	0	0
fil4_1_2_1	BnaA05g12790D_BnaC06g11940D	2.5	2	2.5	2	1.807354922	1.874469118	1.398549376	2.5	1	1
fil4_1_2_1	BnaA05g12850D_BnaC06g42190D	1.514573173	1.222392421	1.222392421	1	1.657112286	1.584962501	1.253756592	0.906890596	1	0
fil4_1_2_1	BnaA05g13100D_BnaCnng59060D	2.5	2.5	1.584962501	0.736965594	0.736965594	1.584962501	2	0.415037499	0	0
fil4_1_2_1	BnaA05g14770D_BnaC06g41780D	1	0	1	2.321928095	0	1	2	2.5	0	0
fil4_1_2_1	BnaA05g15190D_BnaCnng26890D	0	0	1.682809824	2.327804661	0	0	0.502500341	1.874469118	0	2.5
fil4_1_2_1	BnaA05g15790D_BnaC03g68680D	2.321928095	1	1.584962501	2	1.584962501	1.584962501	2.321928095	2	0	0
fil4_1_2_1	BnaA05g17800D_BnaCnng55730D	1.857980995	1.378511623	0.700439718	0.906890596	2.5	1.678071905	1.584962501	1.392317423	0	0
fil4_1_2_1	BnaA05g17980D_BnaC05g28420D	1.070389328	1	2	2	0.807354922	1.584962501	2.115477217	2.321928095	0	0
fil4_1_2_1	BnaA05g18100D_BnaC05g51440D	0	0	2.5	2.5	2	2.5	2.5	1.584962501	0	0
fil4_1_2_1	BnaA05g19410D_BnaCnng26350D	0	2	1	0.415037499	0	0.736965594	0.652076697	-0.192645078	0	0
fil4_1_2_1	BnaA05g22470D_BnaC03g40110D	0	1.584962501	1	1	1.584962501	2.321928095	2.5	-1	0	0
fil4_1_2_1	BnaA05g22540D_BnaC05g35830D	2.5	2.5	2.5	2.5	2.5	2.5	2.5	2.5	1	0
fil4_1_2_1	BnaA05g23870D_BnaC05g37680D	2.5	0	1	0	1.321928095	0	1.584962501	1.584962501	0	0
fil4_1_2_1	BnaA05g24640D_BnaC05g38630D	2.5	2	1	1.584962501	2.5	2.321928095	2.5	1.584962501	0	0
fil4_1_2_1	BnaA05g24920D_BnaC03g38610D	2.345774837	2.5	1.662965013	0.485426827	1.652076697	1.584962501	1.263034406	0.192645078	1	1
fil4_1_2_1	BnaA05g24930D_BnaC05g38980D	0	0	2.5	2.5	0	2.459431619	2.5	2.5	0	0
fil4_1_2_1	BnaA05g25350D_BnaC05g52070D	0.584962501	1	-0.736965594	2.5	1.289506617	1.584962501	2.5	1.584962501	0	0
fil4_1_2_1	BnaA05g25850D_BnaC05g39940D	2.321928095	1.584962501	1.584962501	1	-0.584962501	1	0.584962501	1.584962501	0	0
fil4_1_2_1	BnaA05g25860D_BnaC05g39950D	0.584962501	-1	1	1.807354922	0	1	1.321928095	1.321928095	0	0
fil4_1_2_1	BnaA05g26280D_BnaC01g08310D	-0.736965594	1.807354922	-0.736965594	0.584962501	0	1.584962501	0.514573173	1.678071905	0	0
fil4_1_2_1	BnaA05g27090D_BnaC05g41220D	2.5	0	1	0	0.584962501	1	2	1.584962501	1	2
fil4_1_2_1	BnaA05g27330D_BnaC05g41450D	0	2.5	2.5	2.321928095	0	2.5	2.5	2.5	1.584962501	2.321928095
fil4_1_2_1	BnaA05g27410D_BnaC05g41530D	2.5	1	1.584962501	1	1.584962501	1	1.584962501	1	0	0
fil4_1_2_1	BnaA05g27610D_BnaCnng31270D	2.5	2.5	2	1.415037499	0.678071905	1.169925001	2.321928095	1.169925001	0	0
fil4_1_2_1	BnaA05g27670D_BnaC05g41840D	2.146841388	1.874469118	1.678071905	1.070389328	0.584962501	0.736965594	1.772589504	0.925999419	0	0
fil4_1_2_1	BnaA05g27760D_BnaC05g41940D	1.807354922	1.584962501	1.584962501	2.5	0.584962501	1.584962501	2	2	0	0
fil4_1_2_1	BnaA05g27840D_BnaC05g42010D	1.378511623	2.5	0.777607579	1.584962501	1.321928095	2	2	1.321928095	0	0
fil4_1_2_1	BnaA05g27930D_BnaC05g42130D	0	0	2.5	2.5	0	0	1.584962501	2.5	0	0
fil4_1_2_1	BnaA05g27970D_BnaC05g42190D	2.5	0	1.321928095	1	1.222392421	1	2	1.584962501	0	0
fil4_1_2_1	BnaA05g27980D_BnaC05g42210D	2.5	0	1.584962501	0	1.415037499	1	2	0	0	0
fil4_1_2_1	BnaA05g28030D_BnaC05g42250D	2.5	1.584962501	1.584962501	1	1.584962501	2	1.169925001	1.321928095	0	0
fil4_1_2_1	BnaA05g28080D_BnaCnng46950D	2.5	2.5	1.584962501	1.415037499	2.5	2.115477217	2.5	1.736965594	2.5	2
fil4_1_2_1	BnaA05g28090D_BnaCnng46940D	2.5	0	1	0	1	1	1.584962501	1	0	0
fil4_1_2_1	BnaA05g28140D_BnaC05g42300D	2.5	2.5	1.485426827	1.678071905	1	1.099535674	1.502500341	1.099535674	0	0
fil4_1_2_1	BnaA05g28250D_BnaC05g42430D	2.5	2.5	1	0.736965594	1.807354922	1.807354922	1.514573173	1	0	0
fil4_1_2_1	BnaA05g28260D_BnaC05g42440D	1	2	1.584962501	2.321928095	0	0.584962501	1.584962501	1	0	0
fil4_1_2_1	BnaA05g28400D_BnaC05g42690D	2	2.5	2.5	1.584962501	1	2.5	2.5	1.584962501	0	0
fil4_1_2_1	BnaA05g28420D_BnaC05g42710D	2.5	0	2.321928095	1	1.584962501	2.321928095	2.5	2	0	0
fil4_1_2_1	BnaA05g28520D_BnaC05g42840D	2.5	1	2	2.5	2	1.874469118	1.754887502	2.5	0	0
fil4_1_2_1	BnaA05g28550D_BnaC05g42870D	2.5	0.584962501	0	2	0.584962501	1.584962501	1.807354922	1.807354922	0	0
fil4_1_2_1	BnaA05g28560D_BnaC05g42880D	2.5	2.5	1.584962501	2.5	2	2.321928095	0.415037499	0.584962501	0	0
fil4_1_2_1	BnaA05g28660D_BnaC05g43110D	2.5	0	1	0	1	1	1.584962501	1	0	0
fil4_1_2_1	BnaA05g28690D_BnaC05g43160D	2.5	2.5	1.784271309	1.584962501	1.378511623	1.736965594	2.478047297	1.847996907	0	1
fil4_1_2_1	BnaA05g28700D_BnaC05g43170D	2.5	2	2.321928095	0.321928095	1	0.584962501	1.584962501	1.222392421	0	0
fil4_1_2_1	BnaA05g28710D_BnaC05g43180D	2.03562391	2.321928095	2.070389328	1.473931188	1.321928095	1.678071905	2	1.678071905	1.584962501	1.584962501
fil4_1_2_1	BnaA05g28810D_BnaC05g43280D	2.5	2.5	2.5	2.378511623	1	2	2.5	2	1	1.584962501
fil4_1_2_1	BnaA05g28850D_BnaC05g43330D	1.763853283	2.5	1.768674454	1.447458977	1.071161029	1.409875794	2	1.337034987	2.5	2.5
fil4_1_2_1	BnaA05g28890D_BnaC05g43360D	2.5	2.5	1.502500341	1.765534746	0.765534746	0.906890596	1.459431619	0.584962501	0	0
fil4_1_2_1	BnaA05g28910D_BnaC05g43380D	2.5	2.5	1.169925001	1.280107919	1.678071905	1	2.321928095	0.459431619	1	0
fil4_1_2_1	BnaA05g28950D_BnaC01g44960D	2.5	2.5	2.444784843	2.440572591	2.5	2.5	2.5	2.115477217	2.5	2.5
fil4_1_2_1	BnaA05g29110D_BnaC05g43560D	2.5	2.5	2.5	1	1.584962501	1	2.5	1	0	0
fil4_1_2_1	BnaA05g29130D_BnaC05g43580D	2.5	2.5	2.459431619	1.700439718	1.807354922	1.263034406	2.5	2.5	0	0
fil4_1_2_1	BnaA05g29180D_BnaCnng24330D	2.5	2.5	2.021061616	1.321928095	1.172467196	0.949373927	2.367371066	1.292781749	2.5	2.5
fil4_1_2_1	BnaA05g29240D_BnaCnng24280D	2.169925001	1	1.584962501	0.584962501	1.584962501	1	1.584962501	1.584962501	0	0
fil4_1_2_1	BnaA05g29300D_BnaCnng24220D	0.584962501	0	1	1	1	1.584962501	1.584962501	1.584962501	0	0
fil4_1_2_1	BnaA05g29390D_BnaCnng24140D	2.222392421	2.5	1.797507136	1.611434712	0.706953025	1.453172628	1.962525295	1.370837695	2.5	2.5
fil4_1_2_1	BnaA05g29440D_BnaC05g43770D	2.5	0	2.169925001	2.169925001	2.5	0.847996907	1.807354922	0.807354922	0	0
fil4_1_2_1	BnaA05g29620D_BnaC03g36460D	0	1	2.169925001	2.321928095	2	1.584962501	0.736965594	0.584962501	1	1.584962501
fil4_1_2_1	BnaA05g30340D_BnaC05g44780D	0	2	2.5	1.321928095	-0.777607579	0.736965594	2.115477217	2.5	0	0
fil4_1_2_1	BnaA05g32080D_BnaC05g46720D	2.5	1.584962501	1.584962501	2.5	1.584962501	1	1	1.807354922	0	0
fil4_1_2_1	BnaA05g32090D_BnaC05g46730D	2.5	2.5	1.263034406	1.807354922	2.321928095	2.321928095	2.5	1.502500341	0	0
fil4_1_2_1	BnaA05g32180D_BnaC05g46850D	2.459431619	1.584962501	1	0.736965594	1.321928095	1.321928095	1.584962501	2	0	0
fil4_1_2_1	BnaA05g32220D_BnaC05g46880D	1	2.5	2.5	2.5	0	2.5	0	2.5	0	0
fil4_1_2_1	BnaA05g32320D_BnaCnng06200D	2.5	1.584962501	0.736965594	1.263034406	2	1	2.415037499	1.584962501	0	0
fil4_1_2_1	BnaA05g32330D_BnaCnng06210D	2.321928095	2.5	2.5	0	2.5	2.321928095	2.5	1	0	0
fil4_1_2_1	BnaA05g32590D_BnaC05g47830D	2	1.584962501	0.415037499	1	1	1	1.584962501	1.584962501	0	0
fil4_1_2_1	BnaA05g33780D_BnaC05g48900D	0	2	2.5	2.321928095	0	0	1.584962501	2.5	0	2
fil4_1_2_1	BnaA05g33830D_BnaC05g48850D	2.247927513	2.321928095	1.222392421	1	1.502500341	2.5	1.263034406	0.584962501	0	0
fil4_1_2_1	BnaA05g33870D_BnaC05g48810D	2.5	0	1	0	1.584962501	0	2.5	1.584962501	0	0
fil4_1_2_1	BnaA05g33960D_BnaC05g48730D	0	1	1.584962501	0	1.584962501	1	1	0	0	0
fil4_1_2_1	BnaA05g35780D_BnaC05g27050D	2.321928095	1	0	0	2.5	1.584962501	2.5	1	0	0
fil4_1_2_1	BnaA05g35820D_BnaC05g28640D	2.5	2.5	1.584962501	1.807354922	2	2.459431619	2.415037499	2.169925001	0	0
fil4_1_2_1	BnaA05g36000D_BnaC05g50690D	2.5	1	2	2.321928095	2	1.584962501	2	1	0	0
fil4_1_2_1	BnaA05g36060D_BnaCnng15340D	0.30256277	1.736965594	0.087462841	-0.341036918	0.152003093	0.652076697	0.514573173	0.10433666	1.222392421	1.321928095
fil4_1_2_1	BnaA05g36460D_BnaCnng75080D	0	0	1	1.736965594	0	1.807354922	1.321928095	1.736965594	0	0
fil4_1_2_1	BnaA05g36710D_BnaCnng31400D	0	0	1	1.321928095	0	1.584962501	0.584962501	1.584962501	0	0
fil4_1_2_1	BnaA05g36870D_BnaC05g36230D	0	1.52914059	1.160621547	1.546994651	0	2.237039197	0.7100823	0.902389203	0	0
fil4_1_2_1	BnaA05g37080D_BnaC05g43630D	2.5	2.5	2.321928095	1.807354922	1.584962501	1.584962501	2.415037499	1.321928095	0	0
fil4_1_2_1	BnaA05g37090D_BnaC05g43640D	0	0	2.5	1	1	0	2.321928095	2	0	0
fil4_1_2_1	BnaA05g37110D_BnaC05g43660D	0	0	1	0	2	2.090602549	2	2.5	0	0
fil4_1_2_1	BnaA05g37190D_BnaC05g47710D	2.5	2.5	0.415037499	1	2.5	1	2.5	1	0	0
fil4_1_2_1	BnaA06g01230D_BnaC06g06060D	2	-0.415037499	1.584962501	1	1.584962501	1.169925001	0.836501268	2.5	0	0
fil4_1_2_1	BnaA06g01680D_BnaC06g41070D	2.5	0.823122238	1.145050333	1.273018494	0.7589919	1.253756592	1.189033824	1.509013647	0.736965594	1.584962501
fil4_1_2_1	BnaA06g02220D_BnaC06g04700D	0	0	1.584962501	2	1	0	1	2	0	0
fil4_1_2_1	BnaA06g02400D_BnaC06g04510D	2.5	0	2.5	2.5	0	2.5	2.485426827	2.5	0	0
fil4_1_2_1	BnaA06g02520D_BnaC06g04310D	2.5	0	0.584962501	1	0.847996907	1.584962501	2.5	1.584962501	0	0
fil4_1_2_1	BnaA06g02930D_BnaC06g03380D	1.137503524	1	1.321928095	1.321928095	0.678071905	1.169925001	1.115477217	1.321928095	0	0
fil4_1_2_1	BnaA06g03920D_BnaC06g01870D	0	1.584962501	1.584962501	0	2	1.302269569	1.499695489	1.584962501	0	0
fil4_1_2_1	BnaA06g04150D_BnaC06g01480D	1.362570079	0.584962501	2.5	2.5	1.321928095	1.716207034	1.485426827	2.5	1.222392421	1.321928095
fil4_1_2_1	BnaA06g05020D_BnaC05g06280D	0	0	1.807354922	1	0.222392421	1.263034406	2	1	1.584962501	1
fil4_1_2_1	BnaA06g05090D_BnaC05g06360D	0	1.584962501	1	1.584962501	0.584962501	2.5	-0.321928095	1	0	0
fil4_1_2_1	BnaA06g06340D_BnaCnng28060D	0.584962501	0.736965594	1.584962501	2.5	1	1.584962501	1.321928095	2.169925001	0	0
fil4_1_2_1	BnaA06g08170D_BnaC05g09420D	0.459431619	1.584962501	1.415037499	1.321928095	-0.289506617	1.807354922	1.169925001	1.222392421	0	0
fil4_1_2_1	BnaA06g08720D_BnaC05g10020D	-0.415037499	2	-0.152003093	0.652076697	0	0.321928095	0.830074999	0.222392421	1	0
fil4_1_2_1	BnaA06g09280D_BnaC05g10690D	2	0	1.584962501	0	2.321928095	0	1	2.5	1	1.584962501
fil4_1_2_1	BnaA06g10900D_BnaC05g12400D	2.5	2.5	2.5	2.5	2.415037499	2.5	2.5	2.5	0	0
fil4_1_2_1	BnaA06g10940D_BnaC05g12460D	-0.192645078	0	0.678071905	1.584962501	-0.263034406	1.222392421	0.874469118	2	0	0
fil4_1_2_1	BnaA06g11790D_BnaC05g13620D	2.5	0	1	1	1.584962501	2	1.169925001	0.321928095	0	0
fil4_1_2_1	BnaA06g12770D_BnaC05g14290D	2	0	1	1	1	1.584962501	1	1.584962501	0	0
fil4_1_2_1	BnaA06g12890D_BnaC05g50160D	1.321928095	1	1.222392421	2.169925001	0	1	1	0.415037499	0	0
fil4_1_2_1	BnaA06g14470D_BnaC05g15870D	1	-1	1	0	0.736965594	1.584962501	1.584962501	0	0	0
fil4_1_2_1	BnaA06g15410D_BnaC05g17010D	1.415037499	1.584962501	1.584962501	1	1	1.584962501	1.321928095	1	0	0
fil4_1_2_1	BnaA06g15700D_BnaC08g21260D	2.321928095	0	1.807354922	1.584962501	1	1	2	2	0	0
fil4_1_2_1	BnaA06g16660D_BnaCnng09420D	-0.247927513	2.5	0.321928095	-0.093109404	0.137503524	0.736965594	0	0.289506617	1	1
fil4_1_2_1	BnaA06g16960D_BnaCnng12180D	0	-1	1	1.415037499	0.584962501	1.584962501	0.584962501	1	0	0
fil4_1_2_1	BnaA06g17540D_BnaC03g56450D	0.584962501	0	1	1.807354922	0	1.584962501	0.415037499	1.222392421	0	0
fil4_1_2_1	BnaA06g18250D_BnaC03g55640D	1.700439718	2.5	2.5	2.5	1.415037499	2.5	2.5	2.5	0	0
fil4_1_2_1	BnaA06g21290D_BnaCnng59840D	1.169925001	1.584962501	1.874469118	1.169925001	1.222392421	1	1.392317423	1.169925001	0	0
fil4_1_2_1	BnaA06g21340D_BnaCnng24570D	0	0	1.321928095	0.584962501	0.584962501	0	2.5	2	0	0
fil4_1_2_1	BnaA06g22680D_BnaC03g50940D	1.700439718	1.584962501	2.5	1.938599455	1.321928095	1.584962501	2.459431619	2.273018494	0	0
fil4_1_2_1	BnaA06g23700D_BnaC03g49550D	0.415037499	2	1	1	0	1	1	0	0	0
fil4_1_2_1	BnaA06g24960D_BnaC03g48610D	2	0	1.584962501	1.584962501	1.584962501	1	2	2	0	0
fil4_1_2_1	BnaA06g25770D_BnaC03g74550D	1	1	1.584962501	1.584962501	0	1.584962501	1	2.321928095	0	0
fil4_1_2_1	BnaA06g26590D_BnaC07g30380D	1.222392421	0	2.169925001	1.584962501	-0.584962501	1.584962501	2	2.321928095	0	0
fil4_1_2_1	BnaA06g26640D_BnaC07g30320D	1	0	1.584962501	0	0	1.584962501	2.321928095	2	0	0
fil4_1_2_1	BnaA06g26760D_BnaC07g30200D	1.584962501	2.5	2.5	1.584962501	1	2.5	2.5	2	0	0
fil4_1_2_1	BnaA06g26920D_BnaC09g04440D	0.169925001	1	2.459431619	2.459431619	1.137503524	0.415037499	1.321928095	2.5	1	0
fil4_1_2_1	BnaA06g28080D_BnaC07g49510D	1	0	1	0	2	1	2	0	0	0
fil4_1_2_1	BnaA06g29050D_BnaC07g27630D	2.5	2.5	2.5	2	0	0.415037499	0.807354922	2.5	0	0
fil4_1_2_1	BnaA06g29440D_BnaC07g27280D	1.584962501	0.584962501	1	2	-1	0	0.736965594	1.736965594	0	0
fil4_1_2_1	BnaA06g30510D_BnaC07g49250D	2	0	2	0.584962501	0.584962501	0.584962501	1.584962501	1.321928095	0	0
fil4_1_2_1	BnaA06g30610D_BnaC07g26180D	0	0	1	1.584962501	0	1	1.584962501	1.584962501	0	0
fil4_1_2_1	BnaA06g31000D_BnaC07g25650D	2.5	2	2	2.321928095	1.584962501	1.584962501	1	2.5	0	0
fil4_1_2_1	BnaA06g31010D_BnaC07g25640D	0.836501268	1.584962501	0.584962501	1.099535674	0.678071905	2.321928095	0	0.874469118	0	1
fil4_1_2_1	BnaA06g32210D_BnaC07g24180D	0.847996907	0	1.222392421	1.222392421	1	2	1	2.169925001	0	0
fil4_1_2_1	BnaA06g33240D_BnaC07g23120D	0.736965594	0	2.5	1	1	0.415037499	1.415037499	2.321928095	0	0
fil4_1_2_1	BnaA06g33370D_BnaC09g21590D	2.5	2.5	2.5	2.5	2.5	2.5	2.5	2.5	0	0
fil4_1_2_1	BnaA06g33580D_BnaC07g22690D	0	2.5	2	0	0	2.5	2.5	2.5	0	0
fil4_1_2_1	BnaA06g33900D_BnaC07g22040D	0	2.5	1.709409872	1.897430266	0	1.765534746	2.5	1.667424661	0	0
fil4_1_2_1	BnaA06g34240D_BnaC07g21650D	0	0	2.321928095	2.5	0	0	1	2.5	0	0
fil4_1_2_1	BnaA06g35890D_BnaC07g19550D	0	1	1.584962501	1	0.584962501	1.415037499	1.485426827	1.584962501	0	0
fil4_1_2_1	BnaA06g37110D_BnaCnng37390D	2.321928095	0	1.584962501	1	1.584962501	1	1.584962501	1.584962501	0	0
fil4_1_2_1	BnaA06g39830D_BnaC07g22460D	2.070389328	2.169925001	2.5	2.5	1.321928095	1.669851398	2.5	2.5	1	1
fil4_1_2_1	BnaA06g40140D_BnaC07g20110D	1.584962501	2	2.321928095	2.5	1	1	0.584962501	2.5	0	0
fil4_1_2_1	BnaA06g40240D_BnaC07g18750D	2.321928095	0	0	0	0	2.5	2.5	2.5	0	0
fil4_1_2_1	BnaA07g01950D_BnaC07g03580D	1.222392421	0	1.584962501	0	2	1.700439718	1.347923303	1.321928095	0	0
fil4_1_2_1	BnaA07g02080D_BnaC07g03770D	0	-0.378511623	1.222392421	2.070389328	0.263034406	0.736965594	0.807354922	1.263034406	0	0
fil4_1_2_1	BnaA07g03800D_BnaC07g05400D	1.807354922	0	2	1	2	2	2.5	0.584962501	0	0
fil4_1_2_1	BnaA07g04340D_BnaC07g04350D	2.5	0	1	1.584962501	1.584962501	2	2	2	0	0
fil4_1_2_1	BnaA07g04830D_BnaCnng00390D	0.736965594	0	1	0	1	1.584962501	1.584962501	1	0	0
fil4_1_2_1	BnaA07g06560D_BnaC07g08100D	0.222392421	2.321928095	1.137503524	0.222392421	-0.415037499	0.514573173	1.415037499	0.807354922	0.415037499	2
fil4_1_2_1	BnaA07g07810D_BnaC07g09760D	2.321928095	0	1.584962501	1.584962501	1	1.584962501	2	1.584962501	0	0
fil4_1_2_1	BnaA07g11300D_BnaC07g15210D	1.263034406	2.5	2.5	1.736965594	0.91753784	1.807354922	2	2.5	0	0
fil4_1_2_1	BnaA07g11620D_BnaCnng41550D	0	0	0.117356951	1.754887502	0	2.321928095	2.5	2.247927513	0	0
fil4_1_2_1	BnaA07g12310D_BnaC07g16510D	0.152003093	0	0.736965594	2	0.137503524	1.807354922	0.289506617	1.415037499	0	0
fil4_1_2_1	BnaA07g13330D_BnaC04g16660D	0.847996907	1	2	1.584962501	1	1.584962501	2	1.584962501	0	0
fil4_1_2_1	BnaA07g13350D_BnaC04g16640D	-0.584962501	0.584962501	2.5	1.415037499	-0.736965594	1.321928095	1.263034406	2.321928095	0	-1
fil4_1_2_1	BnaA07g15480D_BnaC07g01290D	0	0	0	1.584962501	1	2.5	2.5	2.5	0	0
fil4_1_2_1	BnaA07g16340D_BnaC06g15130D	2.5	0	2	1.415037499	0.584962501	1.584962501	0.584962501	1.415037499	0	0
fil4_1_2_1	BnaA07g17040D_BnaCnng20460D	1.963474124	2	1.807354922	1.584962501	2	1.652076697	1.514573173	1.807354922	1	0
fil4_1_2_1	BnaA07g18520D_BnaC06g17550D	1	0	0.485426827	0.584962501	0.807354922	1.584962501	1.584962501	2	0	0
fil4_1_2_1	BnaA07g22760D_BnaC06g23710D	2.5	1.584962501	2.5	2.5	1.874469118	2.5	2.5	2.5	0	0
fil4_1_2_1	BnaA07g23380D_BnaCnng07800D	0.847996907	0	0.736965594	1	0	2	2.415037499	2.321928095	0	0
fil4_1_2_1	BnaA07g23400D_BnaCnng07830D	0.584962501	1.584962501	0.584962501	1	0	1	1.584962501	0.584962501	0	0
fil4_1_2_1	BnaA07g23410D_BnaCnng07840D	2.5	1.584962501	1	1	0	1	2.5	1.584962501	0	0
fil4_1_2_1	BnaA07g23420D_BnaCnng07850D	2.5	1	0	2	2.5	2.5	2.5	2.459431619	0	0
fil4_1_2_1	BnaA07g23430D_BnaCnng07860D	0	2.321928095	0.716207034	1.180572246	0	1.415037499	2.5	1.152003093	0	0
fil4_1_2_1	BnaA07g24590D_BnaC06g25810D	0.192645078	-0.096215315	1.678071905	2.5	0.115477217	-0.267933205	1.597901556	2.5	0	0
fil4_1_2_1	BnaA07g24730D_BnaC06g26030D	2.5	0	1	0.736965594	1.584962501	1	2.321928095	1.584962501	0	0
fil4_1_2_1	BnaA07g24800D_BnaC06g26130D	1.584962501	2	0.736965594	0.807354922	1	1.584962501	2	0.807354922	0	0
fil4_1_2_1	BnaA07g24900D_BnaC06g26580D	0	0	1.807354922	1.584962501	0.415037499	0	2.321928095	2.321928095	0	0
fil4_1_2_1	BnaA07g25270D_BnaC06g27050D	1	1.584962501	1	1	0	0.584962501	1.321928095	1	0	0
fil4_1_2_1	BnaA07g25850D_BnaC06g43510D	2.362570079	1	0.321928095	1.584962501	1	2	2.5	1.584962501	0	0
fil4_1_2_1	BnaA07g26340D_BnaC06g28440D	2.5	1.459431619	0.192645078	1.415037499	0.321928095	2	2.5	1.736965594	1	0
fil4_1_2_1	BnaA07g26530D_BnaC06g28650D	1.807354922	0	1	2	-1	-0.321928095	1.222392421	0.736965594	0	0
fil4_1_2_1	BnaA07g26580D_BnaC06g28700D	1.652076697	2.5	1.280107919	1.514573173	1.459431619	1.906890596	2.146841388	1.584962501	0	0
fil4_1_2_1	BnaA07g27820D_BnaC06g30450D	0	2.5	1.353636955	2.432959407	0	2	2.5	2.5	0	0
fil4_1_2_1	BnaA07g27870D_BnaC06g30500D	1.321928095	0	1.584962501	1	0.584962501	1	2.321928095	1.584962501	0	0
fil4_1_2_1	BnaA07g28020D_BnaC06g30700D	1.765534746	2.5	1.750021747	2.5	1.459431619	1	2.5	2.5	0	0
fil4_1_2_1	BnaA07g28110D_BnaC06g28090D	1.209453366	2.5	1.070389328	2.201633861	0.497499659	0.415037499	1.906890596	2.273018494	0	0
fil4_1_2_1	BnaA07g28260D_BnaC06g27890D	0	2.247927513	2.247927513	0	0	2.321928095	2.5	0.415037499	0	0
fil4_1_2_1	BnaA07g28330D_BnaC06g30850D	2.5	2.5	1.137503524	1.440572591	0.514573173	0.736965594	2.182203331	2.5	0	0
fil4_1_2_1	BnaA07g29550D_BnaC06g32740D	0	2.415037499	1.459431619	1.222392421	0	1.440572591	2.5	1.321928095	0	0
fil4_1_2_1	BnaA07g29820D_BnaCnng07690D	2.5	2.5	2.070389328	2.247927513	2.321928095	2.321928095	2.5	2.36923381	0	0
fil4_1_2_1	BnaA07g30010D_BnaC06g33390D	0	2.5	2.5	0	0	2.5	2.5	1.584962501	0	0
fil4_1_2_1	BnaA07g30100D_BnaC06g33550D	2.415037499	0	1	1.584962501	0.192645078	0.584962501	1.807354922	2	0	0
fil4_1_2_1	BnaA07g30580D_BnaC06g43860D	2.321928095	1.584962501	1.321928095	1.584962501	0.847996907	1	1.807354922	2	0	0
fil4_1_2_1	BnaA07g31530D_BnaC06g35330D	0	1	1	1	0	2	1.584962501	1.584962501	0	0
fil4_1_2_1	BnaA07g31780D_BnaC06g35650D	2.5	0	1	0	2.321928095	1.584962501	1.584962501	0	0	0
fil4_1_2_1	BnaA07g31840D_BnaC06g35720D	1.584962501	1.584962501	0.678071905	1.584962501	0.584962501	2	1.584962501	1	0	0
fil4_1_2_1	BnaA07g32180D_BnaC06g36560D	2	0	0	2	1	1	2	1.584962501	0	0
fil4_1_2_1	BnaA07g32190D_BnaC06g36570D	1.854149134	2.5	0.807354922	1.137503524	1.765534746	1.321928095	2.115477217	1.070389328	0	0
fil4_1_2_1	BnaA07g32270D_BnaC06g36660D	2.5	2.5	1.415037499	2.321928095	2.5	2.321928095	2.5	1.874469118	0	0
fil4_1_2_1	BnaA07g32380D_BnaCnng64630D	1.874469118	1.584962501	-0.222392421	1.321928095	1.807354922	1	1.584962501	1.736965594	0	0
fil4_1_2_1	BnaA07g32390D_BnaC06g36850D	1.415037499	2.321928095	2	2	1.807354922	1	2.321928095	1.321928095	0	0
fil4_1_2_1	BnaA07g32440D_BnaC06g36900D	1.906890596	2.5	1.353636955	0.91753784	2	0.807354922	1.428843299	0.793549123	1.584962501	1.584962501
fil4_1_2_1	BnaA07g32560D_BnaC06g37000D	1.678071905	1	1.247927513	0.652076697	1.874469118	2	2.201633861	1.222392421	0	0
fil4_1_2_1	BnaA07g33320D_BnaC06g37870D	2.5	1	2.5	2.5	2	1	2.5	2.5	0	0
fil4_1_2_1	BnaA07g33370D_BnaC06g37910D	1.280107919	1.584962501	0.321928095	1.078002512	1.289506617	0.906890596	1.523561956	1.087462841	1	0
fil4_1_2_1	BnaA07g33630D_BnaC06g38240D	1	1	1.584962501	1.584962501	0.584962501	0.736965594	2	1.584962501	0	0
fil4_1_2_1	BnaA07g33730D_BnaC06g38350D	1.321928095	2.5	0.415037499	1.137503524	2.115477217	2	2.5	2.5	0	0
fil4_1_2_1	BnaA07g34580D_BnaC06g39420D	2.459431619	1.584962501	0.777607579	1.765534746	1.736965594	0.807354922	1.584962501	1.584962501	0	0
fil4_1_2_1	BnaA07g34730D_BnaC06g39610D	2.169925001	1.584962501	0.263034406	1	1.321928095	1.321928095	1.906890596	1	0	0
fil4_1_2_1	BnaA07g34940D_BnaC06g39870D	1.584962501	1.584962501	1.321928095	1.584962501	0.584962501	0	1	1.584962501	0	0
fil4_1_2_1	BnaA07g34980D_BnaC02g46710D	1.852442812	1	2.459431619	2.5	2.201633861	1.519374159	1.534336428	2.115477217	1.169925001	0.736965594
fil4_1_2_1	BnaA07g35020D_BnaC06g39960D	0	1.584962501	2.321928095	2.5	-1	1	2.5	2.5	0	0
fil4_1_2_1	BnaA07g35380D_BnaC06g40280D	2.5	0	2	0	1.584962501	1	2.5	2	0	0
fil4_1_2_1	BnaA07g35420D_BnaC06g40330D	1.847996907	0	1.807354922	2.169925001	1.736965594	1	2	1.415037499	0	0
fil4_1_2_1	BnaA07g35860D_BnaCnng33780D	2.5	2.5	1	1	1	1.584962501	2.5	1	0	0
fil4_1_2_1	BnaA07g35920D_BnaCnng33810D	2.5	1.584962501	0	1	1	2.5	2.459431619	1	0	0
fil4_1_2_1	BnaA07g36280D_BnaCnng22770D	-0.321928095	0	1	1	-0.152003093	1.222392421	0.807354922	1.584962501	0	0
fil4_1_2_1	BnaA07g37150D_BnaC07g10740D	2.321928095	2.5	1.736965594	2	2.5	2	2.5	2.5	0	0
fil4_1_2_1	BnaA07g39020D_BnaC06g34560D	1	1	1.321928095	1	0.415037499	-1	1.222392421	1.584962501	0	0
fil4_1_2_1	BnaA08g00040D_BnaC03g71100D	1.584962501	1	1.321928095	1	1.321928095	2.321928095	2	1	0	0
fil4_1_2_1	BnaA08g00080D_BnaC03g71040D	1.660250628	1.378511623	1.791413378	1.502500341	1.2410081	1.707819249	1.903323981	1.662965013	0	0
fil4_1_2_1	BnaA08g01750D_BnaC03g78020D	1.378511623	1.321928095	1.222392421	1.584962501	1.222392421	2	1.584962501	1.415037499	0	0
fil4_1_2_1	BnaA08g01930D_BnaC03g77860D	1	2	1.584962501	2.321928095	1	1.584962501	1.584962501	1.584962501	0	0
fil4_1_2_1	BnaA08g01940D_BnaC03g77850D	1.807354922	0	1	1	2.5	2.321928095	1	1.584962501	0	0
fil4_1_2_1	BnaA08g03880D_BnaC08g04570D	0	0	1	1	0	2	2	2.321928095	0	0
fil4_1_2_1	BnaA08g04020D_BnaC01g33450D	2.5	0	1	0	2.321928095	1	2.5	1	0	0
fil4_1_2_1	BnaA08g04620D_BnaC08g05600D	0.321928095	0.584962501	0.847996907	0.362570079	1.584962501	1.099535674	1.523561956	1.037474705	2	1
fil4_1_2_1	BnaA08g04880D_BnaC08g05370D	2.5	2.5	2	0	0	1.736965594	1.584962501	2	0	0
fil4_1_2_1	BnaA08g06980D_BnaC02g38040D	0	0	2.321928095	1.584962501	1	1	2	2.5	0	0
fil4_1_2_1	BnaA08g07420D_BnaC05g19250D	0	2.5	2.5	2.5	0	2.5	2.5	2.5	0	0
fil4_1_2_1	BnaA08g09230D_BnaC03g63310D	1	1.584962501	1.584962501	1	1.584962501	2.321928095	1.736965594	2	0	0
fil4_1_2_1	BnaA08g10140D_BnaC03g64830D	1	0	1	0	0	2.321928095	1.584962501	1	0	0
fil4_1_2_1	BnaA08g10220D_BnaC03g64890D	0.700439718	-1	1.584962501	0.584962501	0.263034406	1	1	1	0	0
fil4_1_2_1	BnaA08g10510D_BnaCnng29210D	2.321928095	0	2.5	1	2	1	1.584962501	1.584962501	0	0
fil4_1_2_1	BnaA08g10750D_BnaC01g15900D	0	0	2.321928095	2.5	0	0.736965594	2.5	2.5	0	0
fil4_1_2_1	BnaA08g11020D_BnaC01g03730D	2.5	1.584962501	2.5	2.5	2	2.321928095	2.5	1	0	0
fil4_1_2_1	BnaA08g13260D_BnaC03g68130D	2.321928095	1	2	2	1	1	2.5	2.5	0	0
fil4_1_2_1	BnaA08g13380D_BnaC03g68320D	0.736965594	0	1.222392421	0.584962501	0	1	1.169925001	0.847996907	0	0
fil4_1_2_1	BnaA08g13750D_BnaC08g13020D	2.5	1	1	0	2.169925001	1.872888082	2.5	1.584962501	0	0
fil4_1_2_1	BnaA08g15360D_BnaC03g61890D	0.263034406	0	2	0.415037499	0.263034406	1	1	2	0	0
fil4_1_2_1	BnaA08g15490D_BnaC03g61720D	-1	1.137503524	-0.125530882	1.169925001	0	1	1	1.509013647	0	0
fil4_1_2_1	BnaA08g15680D_BnaC03g61390D	0	2	0	0	0.192645078	1.353636955	0.56828376	0	0	0
fil4_1_2_1	BnaA08g15810D_BnaC01g01190D	2.5	2.5	1.95419631	2.5	2.5	2.5	2.5	2.5	1.584962501	1.584962501
fil4_1_2_1	BnaA08g18180D_BnaC03g58880D	1.584962501	0	2.321928095	1.321928095	0	0	2	2.5	0	0
fil4_1_2_1	BnaA08g20230D_BnaC08g06510D	0	1.584962501	1	0	0	2.5	1.584962501	0	0	0
fil4_1_2_1	BnaA08g20290D_BnaC08g06440D	0.106915204	1	1.289506617	1.584962501	0.099535674	1.222392421	0.793549123	1.115477217	0	0
fil4_1_2_1	BnaA08g20850D_BnaC08g05950D	0.362570079	-1	2.5	2.5	0.447458977	1	1.459431619	1	0	0
fil4_1_2_1	BnaA08g20920D_BnaC08g05840D	1	0	2.5	2.5	0	2	2.169925001	0.584962501	0	0
fil4_1_2_1	BnaA08g23360D_BnaC08g17180D	1	1	2.169925001	2.5	0	1.169925001	2.115477217	2.5	1	1
fil4_1_2_1	BnaA08g23510D_BnaC08g17030D	1	1	2.321928095	1	2.321928095	2	2.5	2.169925001	0	0
fil4_1_2_1	BnaA08g23720D_BnaC08g16810D	0	0	0.736965594	1.584962501	0	1	1	0.736965594	0	0
fil4_1_2_1	BnaA08g26630D_BnaCnng06580D	2.5	0.415037499	1.682809824	2.5	2	1.8259706	1.584962501	0.321928095	0	0
fil4_1_2_1	BnaA08g26990D_BnaC08g13450D	0.362570079	0	2	0.584962501	0.485426827	0.415037499	0.807354922	1.321928095	0	0
fil4_1_2_1	BnaA08g27010D_BnaCnng61550D	2.5	1	2.5	2.5	2.5	2.5	2.5	2.5	0	0
fil4_1_2_1	BnaA08g27170D_BnaCnng20510D	1	0	0.584962501	1.584962501	1.169925001	1.584962501	0.584962501	1.584962501	0	0
fil4_1_2_1	BnaA08g28170D_BnaC08g01210D	0	1	0	1	-0.584962501	1.584962501	0	0	0	0
fil4_1_2_1	BnaA08g29630D_BnaC03g68380D	0.691877705	1.584962501	2	1	0.584962501	1.115477217	1.289506617	1.321928095	0	0
fil4_1_2_1	BnaA08g30400D_BnaC03g63730D	1.115477217	1.362570079	0.125530882	0.678071905	1	1.415037499	0.819427754	0.866733469	1	1
fil4_1_2_1	BnaA08g30740D_BnaC08g13270D	0.321928095	0	1	2	0.584962501	1.584962501	1.584962501	1.321928095	0	0
fil4_1_2_1	BnaA09g00370D_BnaCnng01340D	-0.263034406	1.584962501	0.321928095	0.736965594	-0.415037499	1	0	0.321928095	0	0
fil4_1_2_1	BnaA09g01030D_BnaC03g70790D	1.874469118	2.5	1.584962501	2.321928095	2.5	2.5	1.415037499	1	0	0
fil4_1_2_1	BnaA09g02410D_BnaC09g01930D	0.761840263	2.5	0.765534746	0	0.415037499	0.584962501	0.777607579	1	1	0
fil4_1_2_1	BnaA09g03100D_BnaC09g02510D	2.321928095	2.5	1.222392421	1.321928095	0	1.415037499	2	1.459431619	0	0
fil4_1_2_1	BnaA09g03380D_BnaCnng44800D	1.584962501	0	1	1	0	0	2.321928095	2	0	0
fil4_1_2_1	BnaA09g03400D_BnaCnng44780D	2.5	1.584962501	0.321928095	1.222392421	1	1.584962501	2.321928095	1.169925001	1	1
fil4_1_2_1	BnaA09g05800D_BnaC09g05400D	0	0	1	1	0	1.584962501	2.5	2	0	0
fil4_1_2_1	BnaA09g06510D_BnaCnng15750D	0.321928095	1	1.584962501	2	0	1	1	1	0	0
fil4_1_2_1	BnaA09g06780D_BnaC09g06300D	1	1	1	0	2.169925001	1.321928095	1.584962501	1	0	0
fil4_1_2_1	BnaA09g07250D_BnaCnng62640D	2	1	1.584962501	1	-0.169925001	1.321928095	0.415037499	1	0	0
fil4_1_2_1	BnaA09g07510D_BnaC09g07390D	2.321928095	0	1	1	2	2	2.5	2	0	0
fil4_1_2_1	BnaA09g07630D_BnaC08g48400D	0	2	0	1	0	1	0.584962501	1	1.584962501	0
fil4_1_2_1	BnaA09g07680D_BnaC09g07620D	-0.263034406	1	2.321928095	2.321928095	0	2	1	2.5	0	0
fil4_1_2_1	BnaA09g07960D_BnaC09g08100D	1.584962501	0.395928676	1.628031223	1.222392421	2.321928095	1.678071905	2.185866545	1.584962501	0	0
fil4_1_2_1	BnaA09g09180D_BnaC09g09410D	0.222392421	0	-0.736965594	0	0.584962501	1	1	1.584962501	0	0
fil4_1_2_1	BnaA09g09190D_BnaC09g09420D	0	0	2	0	0	1	2.5	2	0	0
fil4_1_2_1	BnaA09g10900D_BnaCnng14770D	2.5	2.5	1	2.321928095	2.5	2.321928095	2	1.584962501	0	0
fil4_1_2_1	BnaA09g11050D_BnaC09g11300D	0.093109404	0.807354922	-1.169925001	0.263034406	0	0.94753258	0.688055994	0.710493383	1	0
fil4_1_2_1	BnaA09g11300D_BnaC09g11740D	0.2410081	0.736965594	0.678071905	0.321928095	1.459431619	2	0.652076697	1	0	0
fil4_1_2_1	BnaA09g11860D_BnaC09g12500D	0	1.584962501	0.584962501	1	0	0.584962501	0.415037499	0	0	0
fil4_1_2_1	BnaA09g11980D_BnaC09g12350D	1	1.222392421	1.415037499	1	1	1	0.736965594	1.321928095	1	1
fil4_1_2_1	BnaA09g13470D_BnaC09g13850D	0	0	2	2.247927513	0	1	1	2.143335221	0	0
fil4_1_2_1	BnaA09g14000D_BnaC09g14300D	1.584962501	0.980493686	1.302678126	1.64654145	0	1.045323991	1.784271309	0.505358106	0	0
fil4_1_2_1	BnaA09g15500D_BnaCnng64350D	0	0	1	1	0	1	1.584962501	1	0	0
fil4_1_2_1	BnaA09g15710D_BnaC09g17150D	0	2.5	0	0	0	1.652076697	1.502500341	0	0	0
fil4_1_2_1	BnaA09g16010D_BnaC01g27300D	1.807354922	0	1	0	2	1.584962501	1	1	0	0
fil4_1_2_1	BnaA09g16350D_BnaC09g17440D	2	1.584962501	2.169925001	2.169925001	2.5	2	2.5	2	0	0
fil4_1_2_1	BnaA09g17710D_BnaC09g18690D	1	1.169925001	1.920565533	2.080373416	1	1.137503524	0.91753784	2.387023123	0	0
fil4_1_2_1	BnaA09g19480D_BnaCnng49600D	0	2.5	2.5	2.5	0	2.5	2.5	2.5	0	0
fil4_1_2_1	BnaA09g20360D_BnaC09g22750D	2.5	0	1.584962501	1	1.321928095	2.5	1.415037499	1.584962501	0	0
fil4_1_2_1	BnaA09g20850D_BnaC09g23150D	0	0	1.584962501	1.321928095	0	2	2.5	1.321928095	0	0
fil4_1_2_1	BnaA09g21130D_BnaC09g23500D	1.064130337	0	0.893084796	1	1	1.584962501	0.192645078	1.584962501	0	0
fil4_1_2_1	BnaA09g24610D_BnaC05g24270D	0	0	1	1	0	1	1.584962501	1.584962501	0	0
fil4_1_2_1	BnaA09g25940D_BnaC05g23610D	1.280107919	0	1	0	2	1.700439718	2.5	1	0	0
fil4_1_2_1	BnaA09g26060D_BnaC05g23460D	1.222392421	1.584962501	1.584962501	0.415037499	1.584962501	1	1	1	0	0
fil4_1_2_1	BnaA09g26730D_BnaCnng50350D	0	0	2.5	2.5	2.5	1.584962501	2.321928095	2.5	0	0
fil4_1_2_1	BnaA09g27870D_BnaC05g21330D	0	0	1	1	0	1	1.584962501	1	0	0
fil4_1_2_1	BnaA09g28100D_BnaC05g21140D	1.357552005	2	0.807354922	1	1.178337241	1.584962501	1.440572591	0.736965594	1.584962501	1
fil4_1_2_1	BnaA09g28240D_BnaCnng04930D	1.584962501	2.321928095	1	2.321928095	1.584962501	2.321928095	2.5	2.321928095	0	0
fil4_1_2_1	BnaA09g29690D_BnaC05g19350D	0	2.321928095	0.584962501	1	0	1	0	1	0	0
fil4_1_2_1	BnaA09g30300D_BnaC05g18130D	0	0	-1	0	0	2	1.222392421	1.321928095	0	0
fil4_1_2_1	BnaA09g30550D_BnaC05g17880D	0	0	-0.415037499	1.070389328	0	2.5	1.362570079	2.36923381	0	0
fil4_1_2_1	BnaA09g30950D_BnaC05g50870D	0	0	2.115477217	2.222392421	0	1.584962501	1.584962501	0.584962501	0	0
fil4_1_2_1	BnaA09g31070D_BnaC05g18730D	1	0	1	1	0	1	0.584962501	1	0	0
fil4_1_2_1	BnaA09g31190D_BnaC08g18070D	0	1	0	0	0	1.584962501	0.584962501	1.584962501	0	0
fil4_1_2_1	BnaA09g31220D_BnaC05g18600D	0.169925001	1.807354922	1.584962501	2.5	0	1.584962501	2	1.906890596	0	0
fil4_1_2_1	BnaA09g32300D_BnaC08g23060D	1.584962501	2.5	0.447458977	2.5	2.5	2.321928095	2.5	2.5	0	0
fil4_1_2_1	BnaA09g32610D_BnaC08g23480D	2.415037499	1	2.321928095	2	2.014950341	2.321928095	1.584962501	2	1.584962501	1
fil4_1_2_1	BnaA09g33010D_BnaC08g23810D	0.807354922	1.584962501	2.169925001	1	0.736965594	1	2.459431619	0.807354922	0	0
fil4_1_2_1	BnaA09g33330D_BnaC08g24170D	2.258734268	2.5	2.263034406	2.169925001	2.38466385	2.5	2.5	2.169925001	2.5	2
fil4_1_2_1	BnaA09g33670D_BnaCnng30990D	0	0	2	2	1	1	1.321928095	1.169925001	2	2.5
fil4_1_2_1	BnaA09g33840D_BnaC08g24610D	2.5	0	1	0	2.5	1	1.584962501	0	0	0
fil4_1_2_1	BnaA09g34130D_BnaC08g25060D	0.473931188	-1	1.5360529	1.807354922	0.308122295	1.137503524	1.078002512	2.5	1	0
fil4_1_2_1	BnaA09g34410D_BnaC08g25320D	1.925999419	2	1.700439718	0.736965594	1.874469118	1.736965594	1.087462841	0.736965594	0	0
fil4_1_2_1	BnaA09g34610D_BnaC08g25580D	2.5	2.321928095	2.5	2.5	1	2.5	2.5	2.321928095	0	0
fil4_1_2_1	BnaA09g34680D_BnaC08g25640D	0.584962501	1	1	1.584962501	0	2	0.736965594	1	0	0
fil4_1_2_1	BnaA09g34690D_BnaC08g25650D	0.584962501	1	1.584962501	1	1	1	1.584962501	1	0	0
fil4_1_2_1	BnaA09g34760D_BnaC08g25730D	1	0	1	2.5	1	1	1	2.5	0	0
fil4_1_2_1	BnaA09g34800D_BnaC08g25930D	0.584962501	0	0.736965594	0.584962501	-1	1.584962501	1	1.321928095	0	0
fil4_1_2_1	BnaA09g34890D_BnaC08g26090D	0	1	2.5	2	1	1	0.584962501	2.5	0	0
fil4_1_2_1	BnaA09g34930D_BnaC08g26140D	0.836501268	2	0.485426827	0.584962501	0.293731203	0	0.881355504	0.263034406	0.736965594	1.584962501
fil4_1_2_1	BnaA09g36200D_BnaC08g27740D	1.485426827	1.584962501	2	0.415037499	1.584962501	1.321928095	1.222392421	0.736965594	0	0
fil4_1_2_1	BnaA09g36240D_BnaC08g27790D	2.5	2.321928095	2.5	2.5	2.5	2.5	2.169925001	2.5	0	0
fil4_1_2_1	BnaA09g36460D_BnaC08g28040D	1.415037499	1.321928095	1.584962501	2.222392421	1.321928095	1.807354922	1.807354922	1.874469118	0	0
fil4_1_2_1	BnaA09g36900D_BnaC08g28600D	0	0	2.5	2.5	0	1.584962501	2	2.5	0	0
fil4_1_2_1	BnaA09g39280D_BnaC08g31430D	1	0	1.584962501	1.584962501	0	0	1	2.169925001	0	0
fil4_1_2_1	BnaA09g39940D_BnaC08g32300D	0.514573173	1.584962501	0.678071905	0.231325546	0.807354922	0.736965594	0.440572591	0.387023123	1	1.584962501
fil4_1_2_1	BnaA09g40850D_BnaC08g33360D	2.321928095	-1	1	1	1.584962501	1.584962501	1.222392421	1	0	0
fil4_1_2_1	BnaA09g41070D_BnaC08g33610D	1.807354922	1.584962501	2	1	1.584962501	1.584962501	1.321928095	1	0	0
fil4_1_2_1	BnaA09g41590D_BnaC08g34160D	0	2	0	-0.321928095	0	1	0.584962501	-0.263034406	0	0
fil4_1_2_1	BnaA09g41660D_BnaC08g34250D	0	1	2	2	0	1	0	2.321928095	0	0
fil4_1_2_1	BnaA09g41710D_BnaC08g34300D	0.378511623	2	0.152003093	1.222392421	1.169925001	2.321928095	1.584962501	2.5	0	0
fil4_1_2_1	BnaA09g41920D_BnaC08g34420D	0	0	0	1.899473124	1.584962501	2.137503524	1.906890596	1.799249872	0	0
fil4_1_2_1	BnaA09g42220D_BnaC08g34660D	0.807354922	-0.321928095	0.415037499	0.584962501	0.807354922	1.584962501	1.169925001	1	0	0
fil4_1_2_1	BnaA09g43230D_BnaC08g35780D	0.415037499	0	0.584962501	0	0.415037499	1	2.321928095	1.584962501	0	0
fil4_1_2_1	BnaA09g44350D_BnaC08g36900D	1	0	1	2	0	1.584962501	0.584962501	2	0	0
fil4_1_2_1	BnaA09g45650D_BnaC08g39770D	0	0	1.584962501	1.321928095	0	2	1	1.807354922	0	0
fil4_1_2_1	BnaA09g46290D_BnaC08g40430D	0	0	2	2.321928095	0	2.5	2.5	2.5	0	0
fil4_1_2_1	BnaA09g46370D_BnaCnng33040D	2.5	2.5	2.5	2.5	2.5	2.5	2.5	2.5	1	1
fil4_1_2_1	BnaA09g46400D_BnaCnng33050D	2.5	2.5	2.321928095	1.584962501	2	2.321928095	2.321928095	1	0	0
fil4_1_2_1	BnaA09g46560D_BnaC08g40580D	1.415037499	2	1.584962501	1.584962501	1.584962501	1	1.321928095	1	0	0
fil4_1_2_1	BnaA09g46590D_BnaC08g40610D	0	0	0	1.584962501	0	2.321928095	2	1	0	0
fil4_1_2_1	BnaA09g46780D_BnaC08g40850D	1.807354922	1.099535674	1.029146346	0.95419631	1.550197083	1.514573173	1.436099115	1.295455884	1.584962501	0
fil4_1_2_1	BnaA09g47110D_BnaC08g41180D	1.584962501	0	2.5	2.5	2	2.5	2.169925001	2	1	0
fil4_1_2_1	BnaA09g47180D_BnaC08g41300D	2.5	2	2	2.5	2.321928095	2	2.5	2.321928095	0	0
fil4_1_2_1	BnaA09g47330D_BnaC06g00060D	0	0	1.584962501	1	0	2.321928095	2	1	0	0
fil4_1_2_1	BnaA09g47480D_BnaC08g41760D	1.584962501	2	2.5	2.5	1.584962501	1.584962501	2.321928095	2.115477217	0	0
fil4_1_2_1	BnaA09g47500D_BnaC08g41780D	2.5	1.584962501	1.584962501	1	2.321928095	1	1	1	0	0
fil4_1_2_1	BnaA09g47610D_BnaC08g41980D	0.415037499	1	0	0.584962501	0.415037499	1.584962501	0	0	0	0
fil4_1_2_1	BnaA09g47620D_BnaC08g42080D	2.321928095	0	1	1	1	1	1.584962501	1	0	0
fil4_1_2_1	BnaA09g48050D_BnaC08g49830D	1.222392421	2.321928095	2.459431619	2.247927513	1.321928095	1.736965594	2.5	2.050626073	0	1
fil4_1_2_1	BnaA09g48290D_BnaC08g42510D	1	1	2.321928095	2	1	1	1	1.736965594	0	0
fil4_1_2_1	BnaA09g48830D_BnaC08g43090D	2.10433666	2.5	0.893084796	1	2.5	2.169925001	1.485426827	1.584962501	0	0
fil4_1_2_1	BnaA09g48930D_BnaC08g43210D	2.169925001	2	2	2.321928095	2.321928095	2.5	2.169925001	1.584962501	0	0
fil4_1_2_1	BnaA09g49390D_BnaC08g45380D	0.584962501	-1	1.584962501	2	1	0	1	2	0	0
fil4_1_2_1	BnaA09g49410D_BnaC08g45360D	0.362570079	2.5	0	0.736965594	0.263034406	0.736965594	0.321928095	0.289506617	0	0
fil4_1_2_1	BnaA09g49870D_BnaC08g44820D	1	1.584962501	0	0	1	2.321928095	2.5	0	0	0
fil4_1_2_1	BnaA09g50230D_BnaC08g44390D	2.5	0	1	0	0	0	2.5	1	0	0
fil4_1_2_1	BnaA09g50530D_BnaC08g43980D	1.700439718	1.584962501	0.485426827	0.321928095	0.736965594	1.222392421	2.070389328	1.321928095	0	0
fil4_1_2_1	BnaA09g50610D_BnaC08g43810D	1	0	1.584962501	1	0	1	1.584962501	1	0	0
fil4_1_2_1	BnaA09g51090D_BnaC08g45910D	1.874469118	0	1.584962501	1	1.584962501	2	2.5	1.584962501	0	0
fil4_1_2_1	BnaA09g51150D_BnaC08g45960D	2.321928095	0	2	1	1.807354922	2.5	2.5	1	0	0
fil4_1_2_1	BnaA09g51430D_BnaC08g49740D	-0.120294234	2.459431619	-0.289506617	-0.362570079	0	1.263034406	1.440572591	0.2410081	0	0
fil4_1_2_1	BnaA09g54910D_BnaC08g24860D	2.5	2.5	1.736965594	0.506959989	1.807354922	0.874469118	1	0.736965594	0	0
fil4_1_2_1	BnaA09g57040D_BnaC08g39560D	1.078002512	0.584962501	1.584962501	2	0	1.584962501	1.736965594	2.222392421	0	0
fil4_1_2_1	BnaA10g00140D_BnaC05g00170D	1.678071905	2	1.584962501	1.584962501	1.584962501	1.807354922	2.169925001	1.807354922	0	0
fil4_1_2_1	BnaA10g00150D_BnaC05g00180D	0.874469118	1	2.321928095	0	1.584962501	1	1	0	0	0
fil4_1_2_1	BnaA10g00290D_BnaC05g00380D	1	0	1	1.584962501	1	1	0.415037499	1.584962501	0	0
fil4_1_2_1	BnaA10g00590D_BnaC05g00660D	-0.115477217	1	0	0	0.387023123	1.584962501	0.321928095	0	0	0
fil4_1_2_1	BnaA10g00980D_BnaC05g01090D	-0.137503524	2.5	0.362570079	0.584962501	-0.807354922	1.222392421	0.637429921	0.362570079	0	0
fil4_1_2_1	BnaA10g01070D_BnaC05g01170D	1.584962501	0	1	1.584962501	0	0	1	2.5	0	0
fil4_1_2_1	BnaA10g01620D_BnaC05g01650D	1	0	1.584962501	0	2	1	1.584962501	1	0	0
fil4_1_2_1	BnaA10g01860D_BnaC05g01910D	1.137503524	2.5	1.584962501	1.415037499	0.736965594	1.321928095	1.584962501	1.321928095	0	0
fil4_1_2_1	BnaA10g02090D_BnaC05g02010D	2.5	2.5	2.5	2.5	1	2.5	2.5	2.5	0	0
fil4_1_2_1	BnaA10g03240D_BnaC05g03250D	2.321928095	0	2.5	1.584962501	1	0	2	2.5	0	0
fil4_1_2_1	BnaA10g03700D_BnaC05g03620D	0	0	2.5	2.5	0	1.584962501	1	2.5	0	0
fil4_1_2_1	BnaA10g04830D_BnaC05g05170D	0.415037499	-1	1.321928095	2	0.736965594	1.321928095	2.115477217	1.584962501	0	0
fil4_1_2_1	BnaA10g05140D_BnaC06g00070D	0.584962501	1.584962501	1.289506617	1.070389328	-0.321928095	1.222392421	1.273018494	1.428843299	0	0
fil4_1_2_1	BnaA10g06370D_BnaC09g29040D	0.584962501	2.5	2	2.321928095	1.584962501	0	2	2	0	0
fil4_1_2_1	BnaA10g06380D_BnaC09g29050D	2.321928095	2.5	1	1.584962501	1	2	0.263034406	1	0	0
fil4_1_2_1	BnaA10g08420D_BnaCnng45530D	2.5	0	1	1.584962501	1	1.584962501	0.736965594	1.584962501	0	0
fil4_1_2_1	BnaA10g08610D_BnaC06g00770D	1	1	1.584962501	1.584962501	1	1.584962501	1.584962501	2	0	0
fil4_1_2_1	BnaA10g08620D_BnaC06g00760D	0.106915204	1	-0.736965594	0.584962501	0	1.169925001	0.652076697	0.807354922	0	0
fil4_1_2_1	BnaA10g09840D_BnaC01g03980D	1	1.584962501	2.321928095	1.584962501	1	2.5	2.5	2.5	0	0
fil4_1_2_1	BnaA10g11350D_BnaC09g32930D	2.5	2.222392421	1.266786541	1.041820176	1.432959407	1.237039197	1.762500686	1.208108195	2.321928095	2.321928095
fil4_1_2_1	BnaA10g12130D_BnaC09g53830D	0	2.5	2.5	2.247927513	0	1.584962501	2	1.263034406	0	0
fil4_1_2_1	BnaA10g12200D_BnaC09g34430D	1	0	0	0	0.584962501	1.584962501	2.169925001	1.584962501	0	0
fil4_1_2_1	BnaA10g13630D_BnaC09g36110D	0	0	2.321928095	2.5	0	1	1	2.169925001	0	0
fil4_1_2_1	BnaA10g18270D_BnaC09g41790D	2.5	0	2.5	2	2	2	2.459431619	1	0	0
fil4_1_2_1	BnaA10g20530D_BnaC09g44540D	-0.263034406	1.115477217	1.634715536	1.628031223	0.321928095	1.584962501	1.473931188	2.064130337	0	0
fil4_1_2_1	BnaA10g20700D_BnaC09g44720D	2.5	2	2	2.5	1.584962501	0.584962501	2.321928095	2.5	0	0
fil4_1_2_1	BnaA10g20730D_BnaC09g44740D	1.874469118	1	2.321928095	1	2.5	2.5	2.459431619	1	0	0
fil4_1_2_1	BnaA10g20960D_BnaC02g03890D	2.5	1	1.584962501	1.584962501	1.584962501	1	1.584962501	2	0	0
fil4_1_2_1	BnaA10g21360D_BnaC09g45470D	2	0	1	0	-0.584962501	1	1.584962501	1.584962501	0	0
fil4_1_2_1	BnaA10g21380D_BnaC09g45500D	2.321928095	0	1	1.584962501	0	1	2	2	0	0
fil4_1_2_1	BnaA10g23330D_BnaC09g47980D	0	1.584962501	0	0	0	1.584962501	1	0	0	0
fil4_1_2_1	BnaA10g23440D_BnaC09g48110D	0	0	1	0	0	1.584962501	2.321928095	2	0	0
fil4_1_2_1	BnaA10g23490D_BnaC09g48190D	0.736965594	-1	0.415037499	0.807354922	0	2.321928095	0.415037499	0.736965594	0	0
fil4_1_2_1	BnaA10g25340D_BnaC09g50340D	0.678071905	2.321928095	-0.321928095	1	1.584962501	2	1.321928095	1.584962501	0	0
fil4_1_2_1	BnaA10g25600D_BnaC09g50700D	0	0	1.584962501	1.584962501	1	1	1.321928095	2.5	0	0
fil4_1_2_1	BnaA10g25760D_BnaC09g50530D	0.514573173	0	1	0.584962501	1.584962501	1.807354922	1.415037499	1	0	0
fil4_1_2_1	BnaA10g25960D_BnaCnng10220D	0	0	0	2	1	1	1.584962501	2	0	0
fil4_1_2_1	BnaA10g26030D_BnaCnng10300D	1.584962501	1.222392421	1	1	2	2	2.321928095	2.5	0	0
fil4_1_2_1	BnaA10g26080D_BnaCnng10360D	0	0	1	1	0	1.584962501	1.321928095	2	0	0
fil4_1_2_1	BnaA10g26120D_BnaCnng10390D	0	0	1	2	1.584962501	0	1.584962501	2.321928095	0	0
fil4_1_2_1	BnaA10g26230D_BnaCnng10610D	0	0	1	1.584962501	1	1	1.584962501	1	0	0
fil4_1_2_1	BnaA10g26360D_BnaCnng02600D	1.232660757	1.662965013	2.321928095	1.963474124	2.027480736	2.347923303	1.899473124	2.234465254	1.584962501	0
fil4_1_2_1	BnaA10g26380D_BnaCnng02610D	0	0	1	1	1.584962501	1.584962501	0.584962501	1	0	0
fil4_1_2_1	BnaA10g27910D_BnaC05g04700D	2.5	0	2.5	1.584962501	2.321928095	1.584962501	2.5	1	0	0
fil4_1_2_1	BnaA10g28200D_BnaC06g00470D	0	0	1.584962501	1.321928095	0	1.584962501	1.584962501	1	0	0
fil4_1_2_1	BnaA10g28790D_BnaC06g00430D	1.106915204	2.321928095	1.874469118	1.874469118	0.906890596	1.321928095	1.485426827	1.263034406	0	0
fil4_1_2_1	BnaAnng00390D_BnaCnng28840D	2.5	0	1	1	1.584962501	1	1.584962501	1	0	0
fil4_1_2_1	BnaAnng00650D_BnaC02g03090D	2	1	1	1	1	1	1.584962501	1.584962501	0	0
fil4_1_2_1	BnaAnng00660D_BnaC02g03080D	0	1.584962501	1.584962501	2.169925001	0	2.5	2.137503524	1.584962501	0	0
fil4_1_2_1	BnaAnng00670D_BnaC02g03070D	1.584962501	0	0	0	0	1.584962501	1.584962501	2.321928095	0	0
fil4_1_2_1	BnaAnng00870D_BnaC02g02830D	1.584962501	-1	0.263034406	-0.415037499	1	1.584962501	1.321928095	1	0	0
fil4_1_2_1	BnaAnng01090D_BnaC02g02550D	2.5	2.5	2.5	2.459431619	2.5	2.321928095	2.5	2.378511623	2.321928095	1.584962501
fil4_1_2_1	BnaAnng01250D_BnaC02g02430D	1.485426827	0	1.321928095	0.415037499	1.502500341	1.169925001	1.440572591	1.736965594	0	0
fil4_1_2_1	BnaAnng06330D_BnaC02g01410D	1	0	1	1	0	1	0.584962501	1	0	0
fil4_1_2_1	BnaAnng06870D_BnaC02g43160D	2.5	1	1.584962501	0	1	1	2.5	2	0	0
fil4_1_2_1	BnaAnng07210D_BnaC09g19920D	2.5	0.459431619	1.459431619	1.415037499	2.5	1.874469118	1.678071905	1.321928095	0	0
fil4_1_2_1	BnaAnng08280D_BnaC07g45840D	0.378511623	0	0.263034406	0.847996907	1.415037499	1.807354922	0.678071905	1	0	0
fil4_1_2_1	BnaAnng10660D_BnaC05g47010D	2.5	1.584962501	2.5	2.5	2.321928095	2	2.5	2.5	0	0
fil4_1_2_1	BnaAnng10670D_BnaC05g47000D	1.852442812	2.5	2.5	2.201633861	2.5	2.5	2.5	2.5	2.5	1.584962501
fil4_1_2_1	BnaAnng10690D_BnaC05g46990D	2.5	2.5	2.5	2.5	2.5	2.5	2.5	2.5	0	0
fil4_1_2_1	BnaAnng10700D_BnaC05g46980D	2.5	1	2.5	0	2.5	1	2	1.584962501	2	1
fil4_1_2_1	BnaAnng10740D_BnaC05g46940D	2.5	0	2	1.584962501	2.5	2.5	2.5	2.321928095	0	0
fil4_1_2_1	BnaAnng12050D_BnaC01g27590D	2.321928095	2.5	2.309328058	1.807354922	1.415037499	2.5	2.387023123	2.161463423	0	0
fil4_1_2_1	BnaAnng12130D_BnaCnng65060D	0	1.321928095	1.584962501	0	1	0.736965594	1.700439718	0	0	0
fil4_1_2_1	BnaAnng13750D_BnaC04g52310D	0	0	2.459431619	1.485426827	0	1	1.584962501	1.584962501	0	0
fil4_1_2_1	BnaAnng15120D_BnaC03g49800D	0.263034406	-0.321928095	0.847996907	1.584962501	1	1.169925001	0.847996907	1.584962501	0	0
fil4_1_2_1	BnaAnng16230D_BnaC08g44220D	2	2.5	1.321928095	1.584962501	1	1.321928095	2.5	2.321928095	0	0
fil4_1_2_1	BnaAnng16510D_BnaC05g43030D	2.5	1.584962501	2.5	2.5	1.321928095	2	2.5	2.5	0	0
fil4_1_2_1	BnaAnng16540D_BnaC05g43000D	2.321928095	0	1.584962501	2.5	0	1	2.321928095	2	0	0
fil4_1_2_1	BnaAnng16660D_BnaC08g03770D	0	0	2.5	2.02986464	0	0	2.321928095	2.17080671	0	0
fil4_1_2_1	BnaAnng16810D_BnaC05g48410D	2.5	2.169925001	1.874469118	0.736965594	0.169925001	2.152003093	2.321928095	0.847996907	0	0
fil4_1_2_1	BnaAnng16840D_BnaC05g48440D	0.929610672	-0.485426827	1.078002512	0.415037499	0.61667136	1.087462841	1.169925001	1	0	0
fil4_1_2_1	BnaAnng17380D_BnaC03g12410D	2.5	2.5	1	1.169925001	0	0.736965594	1.459431619	1.321928095	0	0
fil4_1_2_1	BnaAnng17490D_BnaC08g49940D	0.736965594	1	1.584962501	2.115477217	1.584962501	1.321928095	1.584962501	1.874469118	0	0
fil4_1_2_1	BnaAnng19070D_BnaCnng35550D	0	0	2.321928095	0	1	1	1.115477217	1.584962501	0	0
fil4_1_2_1	BnaAnng20610D_BnaC01g27270D	0	0	2.459431619	1.584962501	0	2	2.5	2.5	0	0
fil4_1_2_1	BnaAnng21820D_BnaC03g51660D	1.94753258	1.584962501	2.169925001	1.169925001	2.321928095	1.321928095	0.893084796	1.459431619	0	0
fil4_1_2_1	BnaAnng21900D_BnaC05g30480D	2.5	2.5	2	2.459431619	2.5	2.321928095	2.5	2.5	0	0
fil4_1_2_1	BnaAnng22160D_BnaC08g46150D	1.946560741	2.087462841	2.459431619	2.357552005	2.016301812	1.638901308	2.5	2.5	2.5	2.5
fil4_1_2_1	BnaAnng22220D_BnaC01g19150D	2.321928095	2.5	1.874469118	1.678071905	2.169925001	2.169925001	2	1.765534746	0	0
fil4_1_2_1	BnaAnng22250D_BnaC05g49660D	0	1.584962501	0	0	0	1.584962501	2.347923303	1.64385619	-1	0
fil4_1_2_1	BnaAnng22370D_BnaC09g09820D	0.847996907	0	1	1	1.807354922	2.5	2.169925001	2.5	0	0
fil4_1_2_1	BnaAnng25410D_BnaC07g06990D	2.5	1.584962501	2.321928095	2	2	1	2.5	2.5	0	0
fil4_1_2_1	BnaAnng25480D_BnaC03g71390D	2.5	1.222392421	2	1.415037499	1.584962501	1	1	2.321928095	0	0
fil4_1_2_1	BnaAnng26140D_BnaC09g44100D	0	2.321928095	0.222392421	0.554588852	0	1.099535674	0.584962501	1.192645078	0	0
fil4_1_2_1	BnaAnng27410D_BnaCnng62720D	1.884522783	2.5	1.415037499	2.5	1.94753258	1.502500341	1.754887502	1.807354922	1	0
fil4_1_2_1	BnaAnng31580D_BnaC09g44780D	0.584962501	2	0	0	1	2	2.5	2	0	0
fil4_1_2_1	BnaAnng33460D_BnaC06g21170D	1.394859617	2	0.64385619	2.337869639	2.5	2.5	1.866733469	1.662965013	2.321928095	1.584962501
fil4_1_2_1	BnaAnng34160D_BnaC09g14840D	2.321928095	1	1.347923303	1	0.736965594	0	2.5	2.169925001	0	0
fil4_1_2_1	BnaAnng35710D_BnaC08g16880D	1.087462841	1.440572591	2.5	2.5	1.137503524	1.662965013	2.169925001	2.5	1	1
fil4_1_2_1	BnaAnng38350D_BnaC08g48010D	0	2.5	2.234465254	2.05301313	0	2.050626073	1.35614381	2.057970069	0	0
fil4_1_2_1	BnaAnng38530D_BnaC05g48280D	2.5	2.5	2.5	2.5	1.378511623	2.5	2.5	2.5	0	0
fil4_1_2_1	BnaAnng40550D_BnaC06g39450D	1.099535674	2.5	0.461904104	0.415037499	0.347923303	0.559427409	1.295455884	0.689659879	1.584962501	0
fil4_1_2_2	BnaA01g00100D_BnaC01g01010D	1	0	0	0	1	0	1	0	0	0
fil4_1_2_2	BnaA01g00250D_BnaC01g01210D	0	0	0	0	1.584962501	0	0	0	0	0
fil4_1_2_2	BnaA01g00580D_BnaC01g01570D	0	0	0	0	2.321928095	0	0	0	0	0
fil4_1_2_2	BnaA01g00760D_BnaC01g01770D	0.807354922	0	0	0	1.115477217	0.321928095	-0.415037499	1.584962501	0	0
fil4_1_2_2	BnaA01g00770D_BnaC01g01780D	0.678071905	0.584962501	1.321928095	1	1	0.736965594	0.263034406	0.736965594	0	0
fil4_1_2_2	BnaA01g00930D_BnaC01g01960D	2	1.584962501	1.584962501	0.192645078	2	0.263034406	0.514573173	0.514573173	0	0
fil4_1_2_2	BnaA01g01330D_BnaC01g02340D	0.415037499	0	0	0	1.584962501	1	0.736965594	0	1	0.584962501
fil4_1_2_2	BnaA01g01430D_BnaC01g02430D	0.152003093	0	0	0	0.447458977	1	0.514573173	0	0	0
fil4_1_2_2	BnaA01g01800D_BnaC01g02930D	2.321928095	0	1.584962501	0	0.736965594	-0.306661338	0.47533801	0	-0.415037499	-1
fil4_1_2_2	BnaA01g02090D_BnaC01g03240D	0.874469118	0	0	0	2.5	1	0.736965594	0	0	0
fil4_1_2_2	BnaA01g02420D_BnaC01g03670D	-1	0	0	0	1	0	0	0	0	0
fil4_1_2_2	BnaA01g02790D_BnaCnng65330D	2.5	0	-0.584962501	1.447458977	1.584962501	1.584962501	0.584962501	0.612976877	0	0
fil4_1_2_2	BnaA01g03670D_BnaC01g05020D	0.362570079	0	0	0	2	1	0.584962501	0	0	0
fil4_1_2_2	BnaA01g03800D_BnaC01g05160D	0.514573173	0	0.192645078	0.321928095	0.807354922	0.584962501	0.362570079	-0.137503524	0	0
fil4_1_2_2	BnaA01g04100D_BnaC01g05560D	1	0.736965594	0.321928095	0.459431619	0.415037499	0.584962501	0.584962501	0.621488377	0	0
fil4_1_2_2	BnaA01g04200D_BnaC01g05650D	0.584962501	0	0.584962501	0.943416472	0.736965594	0.678071905	0.459431619	1.169925001	0	0
fil4_1_2_2	BnaA01g04390D_BnaCnng59900D	2.321928095	0	0	1	1.584962501	1	1	0	0	0
fil4_1_2_2	BnaA01g04520D_BnaC01g06010D	2.5	0	0	0	2	0	1	0	0	0
fil4_1_2_2	BnaA01g04650D_BnaC01g06160D	0	0	0	0	1.584962501	0	0	0	0	0
fil4_1_2_2	BnaA01g04700D_BnaC01g06220D	2	0.584962501	0.807354922	0.700439718	1.321928095	0.847996907	0.652076697	1.387023123	0	0
fil4_1_2_2	BnaA01g04740D_BnaC01g06270D	1	0.678071905	0.572251449	-0.032421478	0.839535328	1	0.777607579	0.145850866	1	1
fil4_1_2_2	BnaA01g04850D_BnaC01g06390D	0.637429921	-0.415037499	-0.192645078	0.321928095	0.530514717	0.459431619	0.169925001	-0.321928095	0	0
fil4_1_2_2	BnaA01g05300D_BnaC01g00150D	0	-0.415037499	0	0.263034406	0.584962501	0.584962501	0	0.192645078	0	0
fil4_1_2_2	BnaA01g05690D_BnaC01g00570D	1	0	0.736965594	2.321928095	0.222392421	0	0.736965594	0.736965594	0	0
fil4_1_2_2	BnaA01g06020D_BnaC01g07280D	1	1	0	0	-0.263034406	1	0.807354922	0	0	0
fil4_1_2_2	BnaA01g06190D_BnaC01g07470D	0.192645078	0	0.584962501	0	0.584962501	1.321928095	0.321928095	0	0	0
fil4_1_2_2	BnaA01g06350D_BnaC01g07600D	0	0.321928095	-0.321928095	0.192645078	0.584962501	0.584962501	0	0.485426827	0	0
fil4_1_2_2	BnaA01g06540D_BnaC01g07810D	0	0	1	0	1	0	0	0	0	0
fil4_1_2_2	BnaA01g07550D_BnaC01g09220D	0	0	0	0	1	-1	1	0	0	0
fil4_1_2_2	BnaA01g07790D_BnaC02g02960D	0	0	1	0	2	0	0.485426827	0.584962501	0	0
fil4_1_2_2	BnaA01g08140D_BnaC01g09720D	0	0	0	0	0.584962501	0	1	0	0	0
fil4_1_2_2	BnaA01g08310D_BnaC01g09860D	0	1	0	0	0	1	0.584962501	0	0	0
fil4_1_2_2	BnaA01g08530D_BnaC01g10230D	1.807354922	-1	0.415037499	2	0.807354922	0.415037499	0.362570079	0	0	0
fil4_1_2_2	BnaA01g08540D_BnaC01g10240D	-0.415037499	0	0.584962501	0	0.584962501	0.584962501	0	0.584962501	0	0
fil4_1_2_2	BnaA01g08630D_BnaCnng36920D	1.222392421	-0.584962501	0.736965594	0	0.584962501	1.222392421	0.628031223	0.584962501	0	0
fil4_1_2_2	BnaA01g08890D_BnaC01g10560D	2	0	0	1.678071905	1	0	0	1.459431619	0	0
fil4_1_2_2	BnaA01g08910D_BnaC01g40840D	-0.2410081	0.874469118	0.906890596	1.459431619	0.485426827	0.652076697	0.584962501	1.321928095	0	0
fil4_1_2_2	BnaA01g09110D_BnaC01g10790D	0	0	1	0	1	0	1	0	0	0
fil4_1_2_2	BnaA01g09190D_BnaC01g40880D	0	0	0	2.5	0	0	0	0.652076697	0	0
fil4_1_2_2	BnaA01g09220D_BnaC01g40920D	0.137503524	0	0	0	1.584962501	-0.584962501	0.678071905	0	0	0
fil4_1_2_2	BnaA01g09250D_BnaC01g10850D	0.584962501	0	1.584962501	1	2	0	0.584962501	0	0	0
fil4_1_2_2	BnaA01g09770D_BnaC01g11470D	1	0	1	1	1.584962501	1.584962501	1	0	0	0
fil4_1_2_2	BnaA01g10100D_BnaC01g11940D	1	1	1	1.584962501	1	1	0.584962501	1	0	0
fil4_1_2_2	BnaA01g10600D_BnaC01g12130D	1	1	1	0.485426827	0.584962501	0.807354922	1.169925001	0.584962501	0	0
fil4_1_2_2	BnaA01g10710D_BnaC01g12240D	0	0	0	2	0	0.489384841	0.744161096	0.523561956	0	0
fil4_1_2_2	BnaA01g10730D_BnaCnng18690D	1.584962501	0	0	0	0	1	2	1	0	0
fil4_1_2_2	BnaA01g10990D_BnaC01g12480D	1	0	1	0	1.584962501	0	0	-0.584962501	0	0
fil4_1_2_2	BnaA01g11410D_BnaC01g12870D	0	0.584962501	0	0.415037499	0	0	2	-0.321928095	0	0
fil4_1_2_2	BnaA01g11800D_BnaC01g13370D	0.192645078	0.144389909	0.584962501	0	0.321928095	0.678071905	0.639118271	0	0.048094288	-0.169925001
fil4_1_2_2	BnaA01g12870D_BnaC01g41430D	0	0	0	0	1.584962501	0	0	0	0	0
fil4_1_2_2	BnaA01g13400D_BnaC07g38470D	-0.321928095	0	0	0	1	0.584962501	0.415037499	0	0	0
fil4_1_2_2	BnaA01g13720D_BnaC01g16120D	0	0	0	0	0.736965594	0.415037499	0	0	0	0
fil4_1_2_2	BnaA01g13930D_BnaC01g16400D	0.807354922	1	1.321928095	1	1.321928095	1.321928095	0	1	0	0
fil4_1_2_2	BnaA01g14490D_BnaC01g17060D	1	0	0	0	1	0	0	1	0	0
fil4_1_2_2	BnaA01g15620D_BnaC01g18630D	1.321928095	0	0.415037499	1	1	1	0.807354922	-0.415037499	0	0
fil4_1_2_2	BnaA01g15750D_BnaC01g18800D	0.736965594	0.415037499	0.514573173	1.099535674	0.700439718	0.807354922	0.678071905	0.862496476	1	0
fil4_1_2_2	BnaA01g15880D_BnaC01g18970D	0.321928095	0	0	0	2.321928095	1	1	0	0	0
fil4_1_2_2	BnaA01g16080D_BnaC01g19170D	0	0	0	0	0	1.584962501	1	0	0	0
fil4_1_2_2	BnaA01g16250D_BnaC03g69000D	1.584962501	0	1	0	1	1	1	1	0	0
fil4_1_2_2	BnaA01g16420D_BnaC01g19610D	0.321928095	0	0	0	0.584962501	0	2	0	0	0
fil4_1_2_2	BnaA01g16650D_BnaC01g20430D	0.362570079	0	0	0	0	0.584962501	0.321928095	0	0	0
fil4_1_2_2	BnaA01g17100D_BnaC01g19850D	0	0	0	0	1.584962501	0	0	0	0	0
fil4_1_2_2	BnaA01g17410D_BnaC01g21640D	1.321928095	-0.584962501	1.584962501	1.584962501	1	1	1.321928095	0.584962501	0	0
fil4_1_2_2	BnaA01g17630D_BnaC01g21970D	0.695145418	-1	0.321928095	1	0.91753784	0.415037499	0.392317423	0.584962501	1.584962501	0
fil4_1_2_2	BnaA01g17740D_BnaC01g22090D	0.263034406	0	0	0	0.736965594	1	0.415037499	0	0	0
fil4_1_2_2	BnaA01g18010D_BnaC01g21290D	0.847996907	0	0.736965594	1.584962501	0.415037499	1	1	1.415037499	0	0
fil4_1_2_2	BnaA01g18460D_BnaCnng27790D	-1	0	0.584962501	0	1	1	0	0	0	0
fil4_1_2_2	BnaA01g19020D_BnaC01g22910D	-0.415037499	0	0	0.807354922	1	0	0.415037499	0.584962501	0	0
fil4_1_2_2	BnaA01g19330D_BnaC01g23280D	0.584962501	1	0	0	0.584962501	1	0.584962501	1	0	0
fil4_1_2_2	BnaA01g19400D_BnaC01g23360D	1.584962501	0	0.415037499	1.584962501	0.485426827	1.584962501	1.321928095	1.222392421	0	0
fil4_1_2_2	BnaA01g19540D_BnaC01g42420D	1.584962501	0	0.584962501	0	1.584962501	0.584962501	1.321928095	1	0	0
fil4_1_2_2	BnaA01g19790D_BnaC01g24300D	0.584962501	0	0	0	1	0	1	0	0	0
fil4_1_2_2	BnaA01g20230D_BnaC01g42740D	0.584962501	0	0.156119202	0.415037499	0.514573173	0.584962501	0.415037499	0.263034406	0	0
fil4_1_2_2	BnaA01g20690D_BnaC01g25940D	0.289506617	0	0.415037499	0	0.263034406	0.415037499	0.321928095	0	0	0
fil4_1_2_2	BnaA01g21440D_BnaC01g26840D	1.192645078	-0.321928095	0.584962501	0	1	0.263034406	0.263034406	1.584962501	0	0
fil4_1_2_2	BnaA01g22360D_BnaC01g28530D	1	0	0	0	1	0	1.584962501	-1	0	0
fil4_1_2_2	BnaA01g22770D_BnaC01g43380D	0.469485283	0.847996907	0.736965594	0.584962501	0.906890596	0.263034406	0.263034406	0.362570079	0	0
fil4_1_2_2	BnaA01g23450D_BnaCnng44200D	2.5	1	0	0	2.5	2.5	0	0	0	0
fil4_1_2_2	BnaA01g23510D_BnaC01g43540D	0.777607579	0.584962501	0.847996907	0	1	0	0	0	0	0
fil4_1_2_2	BnaA01g23610D_BnaCnng29910D	0.263034406	0	0	0	0.584962501	0	1	0	0	0
fil4_1_2_2	BnaA01g24630D_BnaC07g08850D	-0.415037499	-0.584962501	0	0	0.584962501	0.874469118	0.415037499	-0.371968777	0	0
fil4_1_2_2	BnaA01g24870D_BnaC01g31710D	0.121990524	0.289506617	0.514573173	0.700439718	0.273018494	0.497499659	0.050626073	0.459431619	1	1
fil4_1_2_2	BnaA01g25020D_BnaC01g31940D	0	0	0	0	2.321928095	0	0	0	0	0
fil4_1_2_2	BnaA01g25280D_BnaC01g32170D	1.263034406	1	-0.222392421	2.321928095	1.584962501	1.584962501	0.652076697	1.169925001	0	0
fil4_1_2_2	BnaA01g25670D_BnaC01g32800D	0.514573173	0.584962501	0.777607579	0.152003093	0.321928095	1	1.321928095	0.540568381	0	0
fil4_1_2_2	BnaA01g26040D_BnaC01g33280D	-0.584962501	0	0	0	1	0	0	0	0	0
fil4_1_2_2	BnaA01g26470D_BnaC01g33850D	-0.584962501	0.263034406	0.222392421	0	0.736965594	0.415037499	-0.387023123	0.115477217	0	0
fil4_1_2_2	BnaA01g26950D_BnaC01g34440D	1.874469118	-0.415037499	0.807354922	2.321928095	2.321928095	0.736965594	1	1.222392421	0	0
fil4_1_2_2	BnaA01g27240D_BnaC01g34710D	0	0	0.514573173	1	0	1	1	1	0	0
fil4_1_2_2	BnaA01g27900D_BnaC01g34980D	0	0	0.584962501	0	1	0	0	0	0	0
fil4_1_2_2	BnaA01g28850D_BnaC01g36100D	0	0	1.584962501	1	2	0.415037499	0	0.415037499	0	0
fil4_1_2_2	BnaA01g28880D_BnaC01g36090D	-1	0	0	0	1	0	0	0	0	0
fil4_1_2_2	BnaA01g29370D_BnaC01g36750D	0	0	0	0	2.5	0	0	0	0	0
fil4_1_2_2	BnaA01g29650D_BnaC01g37260D	0	0	0	0	1.584962501	0	0	0	0	0
fil4_1_2_2	BnaA01g29670D_BnaC01g37280D	0	0	0	0	2.321928095	0	0	0	0	0
fil4_1_2_2	BnaA01g29750D_BnaC08g28950D	0	0	0	0	2.5	0	0	0	0	0
fil4_1_2_2	BnaA01g29910D_BnaC01g37810D	-0.807354922	1	0	1	1	1	0.415037499	0.584962501	0	0
fil4_1_2_2	BnaA01g29940D_BnaC01g37840D	0.485426827	0.415037499	0.807354922	0.447458977	1.169925001	0.678071905	0.362570079	0.652076697	0	0
fil4_1_2_2	BnaA01g30180D_BnaC01g38150D	0.321928095	0	0	0	1.321928095	0	0	0	0	0
fil4_1_2_2	BnaA01g30830D_BnaCnng23020D	0.639118271	0.540568381	1.321928095	0	1.047305715	0.736965594	-0.823122238	0	0	0
fil4_1_2_2	BnaA01g31790D_BnaC03g29980D	1.584962501	0	0	1	1	2	0.736965594	1	0	0
fil4_1_2_2	BnaA01g32030D_BnaC01g38940D	0.777607579	0.584962501	0.847996907	0.770518154	0.662965013	0.308122295	0.618909833	0.398549376	0	0
fil4_1_2_2	BnaA01g33860D_BnaC01g40370D	0.584962501	0	0	0	1	0	1	0	0	0
fil4_1_2_2	BnaA01g34230D_BnaC04g38000D	0.357233048	0.287281952	0.169925001	0.347923303	0.268935007	0.395928676	0.197939378	0.25276607	0.584962501	0.736965594
fil4_1_2_2	BnaA01g34680D_BnaC01g00720D	1	1	0	0	0	0	1	0	0	0
fil4_1_2_2	BnaA01g34720D_BnaC01g00830D	1.129283017	-0.362570079	0.152003093	0	0.7589919	0.415037499	0.321928095	0.415037499	0	0.415037499
fil4_1_2_2	BnaA01g36460D_BnaC01g29910D	1.652076697	0.056583528	1.280107919	1.313157885	1.206450877	0.906890596	1.321928095	1.331205908	1.584962501	0
fil4_1_2_2	BnaA01g37360D_BnaC01g44610D	0.137503524	0	0.485426827	0.321928095	1	0.893084796	0.662965013	1	0	0
fil4_1_2_2	BnaA02g00150D_BnaC02g00730D	1	0	1.584962501	0	1	1	1	0	0	0
fil4_1_2_2	BnaA02g00190D_BnaC02g00690D	0.12156198	0.434402824	0.321928095	0.108934372	0.273760812	0.26589406	0.317615102	0.280107919	0.514573173	0.222392421
fil4_1_2_2	BnaA02g00230D_BnaC02g00640D	1.137503524	1.321928095	0.847996907	0.584962501	1.263034406	1.485426827	1.321928095	0.91753784	0	0
fil4_1_2_2	BnaA02g00380D_BnaC02g00480D	0	0	0	0	1.584962501	0	0	0	0	0
fil4_1_2_2	BnaA02g00390D_BnaC02g00470D	0.099535674	0	0	0	0.700439718	0.415037499	0.530514717	0	0	0
fil4_1_2_2	BnaA02g00490D_BnaC02g00370D	2.5	0	0	0	2.5	0	1	0	0	0
fil4_1_2_2	BnaA02g00720D_BnaC02g00060D	0.678071905	0	0	0	0.321928095	0.736965594	1	0	0	0
fil4_1_2_2	BnaA02g00970D_BnaC02g03770D	1.584962501	0	0	0	1	1.584962501	0.321928095	1.584962501	0	0
fil4_1_2_2	BnaA02g01150D_BnaC02g04280D	0	0	0	0	0	1.584962501	1	0	0	0
fil4_1_2_2	BnaA02g01620D_BnaC02g04740D	0.736965594	1	1.584962501	1.415037499	1.700439718	1	0.874469118	1.415037499	0	0
fil4_1_2_2	BnaA02g01670D_BnaC02g04790D	0.736965594	0	0	0	0.584962501	1	0.584962501	0	0	0
fil4_1_2_2	BnaA02g02650D_BnaC02g06090D	0.415037499	0	0	0	1.584962501	0.584962501	0.485426827	0	0	0
fil4_1_2_2	BnaA02g03370D_BnaC02g06990D	0	0	0	0	1.584962501	0	0	0	0	0
fil4_1_2_2	BnaA02g03400D_BnaC02g07030D	1.137503524	1	1.106915204	1	1.378511623	0.874469118	2	1.807354922	0	0
fil4_1_2_2	BnaA02g03470D_BnaC02g07160D	0.94753258	0	0	0	0.700439718	0	1	0	0	0
fil4_1_2_2	BnaA02g04390D_BnaC02g08910D	0.347923303	0	-0.263034406	-0.485426827	1.169925001	0.263034406	0.637429921	0	0	0
fil4_1_2_2	BnaA02g04440D_BnaC02g08960D	0	0	0	0	1.584962501	0	0	0	0	0
fil4_1_2_2	BnaA02g04670D_BnaC03g09930D	0	0	0	0	2	1	1.584962501	0	0	0
fil4_1_2_2	BnaA02g07070D_BnaCnng34510D	0	0	0.584962501	0	1	0	0	0.415037499	0	0
fil4_1_2_2	BnaA02g08150D_BnaC02g11540D	1.169925001	1.584962501	1	0.584962501	0.584962501	1.584962501	1.222392421	0.321928095	0	0
fil4_1_2_2	BnaA02g08350D_BnaC02g11920D	-1	0	0	0	1	0	0	0	0	0
fil4_1_2_2	BnaA02g09000D_BnaCnng09370D	1.222392421	0	1.321928095	0	1	1.222392421	1.485426827	0	0	0
fil4_1_2_2	BnaA02g09050D_BnaC02g13060D	0	0	0	0	0	1.395928676	1.075452228	0	0	0
fil4_1_2_2	BnaA02g09250D_BnaC02g13300D	0.807354922	1	1	0	2	0	0	0	0	0
fil4_1_2_2	BnaA02g09880D_BnaC02g13830D	1	0	1	0	1	0	1	0	0	0
fil4_1_2_2	BnaA02g10440D_BnaC02g14560D	0.584962501	0	0	0	1	1	0	0	0	0
fil4_1_2_2	BnaA02g10820D_BnaC09g28510D	1.584962501	1	0.584962501	1.584962501	1.807354922	1	1	1	0	0
fil4_1_2_2	BnaA02g11160D_BnaC03g62690D	0	0	0	0	1.584962501	1	1	1	0	0
fil4_1_2_2	BnaA02g11190D_BnaC02g15480D	1.807354922	0	1.584962501	0	1	0	0	1	0	0
fil4_1_2_2	BnaA02g11340D_BnaC02g15870D	-0.415037499	1.584962501	0.584962501	1	0	1	0.584962501	0.584962501	0	0
fil4_1_2_2	BnaA02g11420D_BnaC02g15930D	0.514573173	-1	0.584962501	1.263034406	0.485426827	0.584962501	0.847996907	1	0	0
fil4_1_2_2	BnaA02g11870D_BnaC02g16310D	0.584962501	0	0	0	1.584962501	1	1.584962501	0	0	0
fil4_1_2_2	BnaA02g12010D_BnaC02g16480D	2.5	0	1.321928095	0.321928095	0.736965594	-0.584962501	0.321928095	-0.485426827	0	0
fil4_1_2_2	BnaA02g12050D_BnaC02g16510D	0.215012891	0.206450877	0.447458977	0.447458977	0.061400545	0.125530882	0	0.777607579	0	0
fil4_1_2_2	BnaA02g12280D_BnaC02g45540D	0	0	0.263034406	0	0	1.415037499	1.087462841	0	0	0
fil4_1_2_2	BnaA02g12320D_BnaCnng36970D	0.443606651	0.584962501	0.347923303	0.350497247	0.447458977	0.403355694	0.476438044	0.40053793	0.415037499	0
fil4_1_2_2	BnaA02g12330D_BnaCnng36960D	0.619727919	0.432959407	0.710493383	0.38332864	0.395928676	0.478047297	0.818161677	0.832890014	0.893084796	0.807354922
fil4_1_2_2	BnaA02g12480D_BnaCnng33590D	1	0	0.485426827	0.415037499	0.584962501	0.584962501	0.415037499	0.415037499	0	0
fil4_1_2_2	BnaA02g12820D_BnaC02g17160D	0.289506617	0.415037499	0	0.584962501	1	-1	0	1	0	0
fil4_1_2_2	BnaA02g16570D_BnaC02g22460D	0	0	0	0	1.584962501	0	0	0	0	0
fil4_1_2_2	BnaA02g17730D_BnaC02g24310D	0.310340121	0.469485283	0.387023123	0.206450877	0.180572246	0.91753784	0.415037499	0.440572591	0	0
fil4_1_2_2	BnaA02g18490D_BnaCnng09680D	1.169925001	0	0	0	0.415037499	0.584962501	0	0	0	0
fil4_1_2_2	BnaA02g19650D_BnaC02g22990D	1	0	2.5	2.321928095	1.584962501	0	0	2	0	0
fil4_1_2_2	BnaA02g19780D_BnaC02g23150D	0.584962501	0	0	0	0	1	0	0	0	0
fil4_1_2_2	BnaA02g19790D_BnaC02g23160D	0	1	0.847996907	1.137503524	1	0.584962501	0.547487795	1.807354922	0	0
fil4_1_2_2	BnaA02g20030D_BnaC05g11100D	0	0	0	0	0	1.584962501	1	0	0	0
fil4_1_2_2	BnaA02g20180D_BnaCnng23910D	0.308122295	0	0.415037499	0	0.099535674	0.289506617	0.584962501	0.362570079	0	0
fil4_1_2_2	BnaA02g20480D_BnaC02g28060D	0.211504105	0.192645078	0.247927513	0.415037499	-0.115477217	0.2410081	0.206450877	0.807354922	0	0
fil4_1_2_2	BnaA02g20500D_BnaC02g28070D	0.321928095	0	0.321928095	0.222392421	0	0.584962501	1	0.736965594	0	0
fil4_1_2_2	BnaA02g20560D_BnaC02g27290D	0	1	0.415037499	1.169925001	0.584962501	0.485426827	0.152003093	1	0	0
fil4_1_2_2	BnaA02g20660D_BnaCnng47720D	-0.192645078	0	0	0	0.584962501	0	0.736965594	0	0	0
fil4_1_2_2	BnaA02g20870D_BnaC02g46770D	1	0	0	0	1	1	1	0	0	0
fil4_1_2_2	BnaA02g21020D_BnaC02g26380D	0	1	1	0	1	0	1	0	0	0
fil4_1_2_2	BnaA02g21300D_BnaC02g28190D	0.893084796	0	0	0	0.765534746	0	1	0	0	0
fil4_1_2_2	BnaA02g21330D_BnaC02g46730D	2	0	0	0	1	0	-0.584962501	0.736965594	0	0
fil4_1_2_2	BnaA02g21550D_BnaCnng49070D	0	0	0	0	1	0	0	1	0	0
fil4_1_2_2	BnaA02g21590D_BnaCnng23820D	1	0.584962501	1	0	0	1	0	1	0	0
fil4_1_2_2	BnaA02g21750D_BnaCnng08320D	0	0	0	0	1.584962501	0	0	0	0	0
fil4_1_2_2	BnaA02g21770D_BnaC02g46780D	2.5	2	0.180572246	1.415037499	2.5	0.777607579	0.275634443	0.893084796	0	0
fil4_1_2_2	BnaA02g21890D_BnaC02g28980D	0.61667136	0.678071905	0.61667136	0.099535674	1.087462841	1.099535674	0.807354922	0.862496476	0	0
fil4_1_2_2	BnaA02g22260D_BnaC02g30280D	0.736965594	0	0.584962501	1.584962501	0.584962501	1.584962501	0.584962501	1	0	0
fil4_1_2_2	BnaA02g22580D_BnaCnng51050D	0.415037499	0.415037499	0.415037499	0.584962501	1.584962501	0.415037499	0.678071905	1	0	0
fil4_1_2_2	BnaA02g22830D_BnaC02g31130D	0	0	0	2.321928095	0	0	0	1	0	0
fil4_1_2_2	BnaA02g23050D_BnaCnng60970D	0.222392421	0.289506617	0.093109404	0.186413124	1.584962501	0.263034406	0.074000581	0.11321061	0	0
fil4_1_2_2	BnaA02g25060D_BnaC02g33260D	0	0	0	2.5	0	0	0	1.445373578	0	0
fil4_1_2_2	BnaA02g25390D_BnaC07g20190D	1	1	1	0.415037499	1	0	-0.415037499	0.584962501	0	0
fil4_1_2_2	BnaA02g25740D_BnaC02g33980D	0	1.584962501	0	0	2	0	0	0	0	0
fil4_1_2_2	BnaA02g26360D_BnaC02g34430D	1	0	0	0	0	1	1	0	0	0
fil4_1_2_2	BnaA02g26460D_BnaC02g34580D	1.777607579	0	1.821029859	2.169925001	2.5	1.169925001	1.192645078	1.777607579	2.5	2.5
fil4_1_2_2	BnaA02g26500D_BnaC02g34640D	2.5	0	0	0	1.584962501	0	1	0	0	0
fil4_1_2_2	BnaA02g26510D_BnaC02g34690D	0	0.415037499	0.321928095	1.169925001	0.321928095	0.321928095	0.222392421	0.788495895	0	0
fil4_1_2_2	BnaA02g26970D_BnaC02g33940D	0.584962501	0	1	-0.415037499	1.321928095	0.584962501	0.321928095	-0.584962501	0	0
fil4_1_2_2	BnaA02g27260D_BnaC02g35120D	1.584962501	0	0	2.5	0	0	0	1.026472211	0	0
fil4_1_2_2	BnaA02g28160D_BnaC02g36250D	0	0	0	0	1	0	0	1	0	0
fil4_1_2_2	BnaA02g28680D_BnaC02g36730D	1	0	0	0	1	1	1	0	0	0
fil4_1_2_2	BnaA02g28810D_BnaCnng16150D	0.736965594	0	0	1	0.584962501	1	0	1	0	0
fil4_1_2_2	BnaA02g29930D_BnaC02g38030D	0	0	0	0	2.321928095	0	0	0	0	0
fil4_1_2_2	BnaA02g29980D_BnaC02g38380D	0	0	0	0	2.321928095	0	0	0	0	0
fil4_1_2_2	BnaA02g33340D_BnaCnng53550D	0.485426827	0	0	0	0	1.584962501	1	1	0	0
fil4_1_2_2	BnaA02g34090D_BnaC02g48850D	0	0	0	1	1	0.321928095	0	1	0	0
fil4_1_2_2	BnaA02g34130D_BnaC02g42990D	1	0	1	0	1	0	1	0	0	0
fil4_1_2_2	BnaA02g34280D_BnaC02g43200D	0	0	0	0	1.321928095	0	0	0	0	0
fil4_1_2_2	BnaA02g34310D_BnaC02g43230D	1.115477217	0	0	0.736965594	1.222392421	1.584962501	0.362570079	0	0	0
fil4_1_2_2	BnaA02g34360D_BnaC02g43280D	0.584962501	0	0	1	1	0	0	1	0	0
fil4_1_2_2	BnaA02g34420D_BnaC02g43350D	0.192645078	0.736965594	0.678071905	1.321928095	0.652076697	0.736965594	0.893084796	1	0	0
fil4_1_2_2	BnaA02g34810D_BnaC02g45180D	0.678071905	-0.321928095	0.584962501	-0.415037499	1.222392421	0	0.415037499	0.415037499	0	0
fil4_1_2_2	BnaA02g34820D_BnaC02g45020D	1.415037499	0	-1	1	0	1	1.584962501	1	0	0
fil4_1_2_2	BnaA02g34880D_BnaC02g45100D	2	0.415037499	1.321928095	0.321928095	1	0	0.807354922	0.485426827	0	0
fil4_1_2_2	BnaA02g34890D_BnaC02g45110D	1.321928095	0	1	0	1.584962501	0	1	1	0	0
fil4_1_2_2	BnaA02g35730D_BnaCnng24110D	0	0	0	0	0	1	1	0	0	0
fil4_1_2_2	BnaA02g35820D_BnaCnng40350D	0.362570079	1	1.321928095	0.584962501	0.192645078	1	1.169925001	0	0	0
fil4_1_2_2	BnaA03g00350D_BnaC03g00250D	1.584962501	0	0	1	1	0	1	1	0	0
fil4_1_2_2	BnaA03g01480D_BnaC03g01780D	1.169925001	1.584962501	1.222392421	0.321928095	0.415037499	1	1.321928095	0.847996907	0	0
fil4_1_2_2	BnaA03g01540D_BnaC03g01830D	1	-1	1	1.584962501	0	0	1	1	0	0
fil4_1_2_2	BnaA03g01690D_BnaC03g02240D	1	1	0.321928095	0.678071905	1.321928095	1	0	0.584962501	0	0
fil4_1_2_2	BnaA03g01740D_BnaC03g02250D	0.263034406	1	1	1	1	0	1	1	0	0
fil4_1_2_2	BnaA03g02680D_BnaC03g03780D	-0.415037499	0.415037499	0.807354922	1.321928095	0	0.584962501	0.736965594	0.736965594	0	0
fil4_1_2_2	BnaA03g03160D_BnaCnng61600D	1.137503524	0.321928095	0.765534746	0	0.584962501	1.321928095	0.514573173	0.584962501	0	0
fil4_1_2_2	BnaA03g03220D_BnaC03g04640D	1	0	0	1	1.584962501	0.142019005	-0.716207034	1	-0.584962501	0
fil4_1_2_2	BnaA03g03390D_BnaC03g04820D	1.321928095	0	0	0	1	1	0.415037499	0	0	0
fil4_1_2_2	BnaA03g03630D_BnaC03g05120D	0	0	0	0	1.584962501	1.584962501	0	0	0	0
fil4_1_2_2	BnaA03g03860D_BnaC03g05400D	1.584962501	0	1.321928095	1.584962501	1	0	1	1.584962501	0	0
fil4_1_2_2	BnaA03g04140D_BnaC03g05740D	0	0	0	1	1.584962501	0	1	0	0	0
fil4_1_2_2	BnaA03g05490D_BnaC03g07020D	0	0	1	0	0.584962501	1	0	0	0	0
fil4_1_2_2	BnaA03g06000D_BnaC03g07750D	0.847996907	0	1	1	0.777607579	2	0.584962501	0	0	0
fil4_1_2_2	BnaA03g06200D_BnaC03g07970D	1.584962501	0	0	0	1	0	1	1	0	0
fil4_1_2_2	BnaA03g06230D_BnaC03g08020D	0	0	1	2.5	0	0	0	0.602516803	0	0
fil4_1_2_2	BnaA03g06600D_BnaC03g08450D	0.321928095	1	1	0	0.584962501	1	1	1	0	0
fil4_1_2_2	BnaA03g06860D_BnaC03g08760D	0	0	0	2.5	0	0	0	1	0	0
fil4_1_2_2	BnaA03g07420D_BnaC03g09390D	1	-1	1	1	0	0	0.736965594	1	0	0
fil4_1_2_2	BnaA03g07760D_BnaC03g09760D	0.485426827	0	0.415037499	0.321928095	0.415037499	0.415037499	0.263034406	0.321928095	0	0
fil4_1_2_2	BnaA03g07830D_BnaC03g09860D	0	-0.263034406	0	0.807354922	0	1	0.807354922	1	0	0
fil4_1_2_2	BnaA03g08000D_BnaCnng36200D	1.137503524	-1	-2	1.584962501	1.584962501	0	0	1	0	0
fil4_1_2_2	BnaA03g08150D_BnaC03g10350D	1.584962501	0	0	1	1	1.584962501	1.584962501	1.321928095	0	0
fil4_1_2_2	BnaA03g08450D_BnaC03g10770D	0	0	0.584962501	0	1	0	0	0	0	0
fil4_1_2_2	BnaA03g08590D_BnaC03g10890D	0.621488377	0	0.099535674	-0.415037499	1.700439718	1.115477217	0.378511623	0.180572246	0	0
fil4_1_2_2	BnaA03g08800D_BnaC03g11130D	0.485426827	0.321928095	1.459431619	1.263034406	0.736965594	0.678071905	1.280107919	1	0	0
fil4_1_2_2	BnaA03g09260D_BnaC03g11580D	0	0	0	0	1	0	2.321928095	0	0	0
fil4_1_2_2	BnaA03g09530D_BnaC03g12050D	1.662965013	1.378511623	0	0	2.5	0	0	0	0	0
fil4_1_2_2	BnaA03g09950D_BnaC03g12600D	0	0	0.321928095	1	1.584962501	1	-0.415037499	0.584962501	0	0
fil4_1_2_2	BnaA03g09970D_BnaC03g12630D	0.263034406	1	0.584962501	0	0.584962501	1	0.415037499	0	0	0
fil4_1_2_2	BnaA03g10020D_BnaC03g12680D	1.584962501	1	0.584962501	1	0	0	0.321928095	1	0	0
fil4_1_2_2	BnaA03g10280D_BnaC03g12960D	0.2410081	0	0.584962501	0.415037499	0.222392421	0.263034406	0.530514717	0.736965594	0	0
fil4_1_2_2	BnaA03g10710D_BnaC03g13390D	-0.485426827	0	0	0	0.736965594	0.736965594	0.214124805	0	0	0
fil4_1_2_2	BnaA03g10890D_BnaC03g13560D	0	0	0.231325546	1.5360529	0	0.263034406	1	0.932885804	-1	0
fil4_1_2_2	BnaA03g11160D_BnaC03g13940D	0.514573173	0	0.584962501	1	1.321928095	0	-0.222392421	0.222392421	0	0
fil4_1_2_2	BnaA03g11280D_BnaC03g71710D	0	0	0	1	1	0.584962501	0.415037499	0	0	0
fil4_1_2_2	BnaA03g11420D_BnaC03g14240D	0	0	0	0	0	1.169925001	1.032421478	0	0	0
fil4_1_2_2	BnaA03g11680D_BnaC03g71820D	0.584962501	0	0	0	1.584962501	1	0	0	0	0
fil4_1_2_2	BnaA03g12290D_BnaC03g14920D	0.584962501	1	0	0	0	1	0.584962501	0	0	0
fil4_1_2_2	BnaA03g12530D_BnaC03g15410D	0.415037499	0	0	0	1.584962501	0	0	0	0	0
fil4_1_2_2	BnaA03g12720D_BnaC03g15600D	2.169925001	0	0.584962501	2.321928095	2	0.584962501	0.893084796	1.222392421	0	0
fil4_1_2_2	BnaA03g12910D_BnaC03g15740D	1.169925001	0	1	1.584962501	0.584962501	1	1.584962501	1	0	0
fil4_1_2_2	BnaA03g13190D_BnaC03g16000D	0	0	0	1	1.584962501	1	0.584962501	2.321928095	0	0
fil4_1_2_2	BnaA03g13300D_BnaC03g16110D	0	1.584962501	1.016678741	0.741688004	0	0	2	0.922832139	0	0
fil4_1_2_2	BnaA03g13420D_BnaC03g16230D	0.353636955	0.152003093	0.836501268	0.652076697	0.485426827	0.893084796	0.658963082	0.415037499	0	0
fil4_1_2_2	BnaA03g14370D_BnaC03g17430D	0.321928095	0	0	0	0.807354922	1	0.736965594	0	0	0
fil4_1_2_2	BnaA03g14380D_BnaC03g17440D	0	-0.415037499	0.415037499	0.152003093	1.584962501	-0.415037499	0.321928095	1	0	0
fil4_1_2_2	BnaA03g14860D_BnaC03g71920D	0.584962501	-0.321928095	-0.222392421	-0.362570079	1.584962501	0.807354922	0	-0.415037499	0	0
fil4_1_2_2	BnaA03g16370D_BnaC03g19680D	1	0	1	0	2.321928095	0	1	0	0	0
fil4_1_2_2	BnaA03g16790D_BnaC03g20260D	1.584962501	0	0	0.807354922	0	1.584962501	1.584962501	1.222392421	0	0
fil4_1_2_2	BnaA03g17400D_BnaC03g72040D	-0.584962501	0	1	0	1	0	0	1.584962501	0	0
fil4_1_2_2	BnaA03g17890D_BnaC03g21420D	0.415037499	1	0.415037499	0	0.584962501	1	0.652076697	0	0	0
fil4_1_2_2	BnaA03g18040D_BnaC03g21560D	1.321928095	0	0	0	1	0.906890596	0.561878888	0	0	0
fil4_1_2_2	BnaA03g18590D_BnaC03g22080D	0	0	0.415037499	0	1	0	0.415037499	0	0	0
fil4_1_2_2	BnaA03g19140D_BnaC03g22760D	0	1	1.362570079	0.689659879	0	1	1.584962501	0.723482365	0	0
fil4_1_2_2	BnaA03g19390D_BnaC03g23230D	0	0	0.415037499	0.387023123	1	1.175977672	0.19759996	0.807354922	0	0
fil4_1_2_2	BnaA03g20140D_BnaCnng31620D	0	0	0	0	1	-1	0	0	0	0
fil4_1_2_2	BnaA03g20460D_BnaC03g24470D	1.078002512	0.584962501	0.152003093	1	1	0.807354922	1	0.415037499	1	1
fil4_1_2_2	BnaA03g21030D_BnaC03g25090D	0.321928095	0	0	0	1	1	0	0	0	0
fil4_1_2_2	BnaA03g21240D_BnaC03g25550D	1.584962501	-0.321928095	0.584962501	0.35614381	1	0.206450877	0.859822342	0.745427173	0	0
fil4_1_2_2	BnaA03g21770D_BnaC03g26040D	0.247927513	1	0.406625259	0.514573173	0.152003093	0.289506617	0.263034406	-0.192645078	1	0.584962501
fil4_1_2_2	BnaA03g22630D_BnaC03g26660D	0.415037499	0	0	0	0	1	0.736965594	0	0	0
fil4_1_2_2	BnaA03g23310D_BnaC03g27550D	1.807354922	-0.584962501	1.584962501	1	1.415037499	0.321928095	1.099535674	1	0	0
fil4_1_2_2	BnaA03g23530D_BnaC03g27920D	0	0	0	0	0	1	1	0	0	0
fil4_1_2_2	BnaA03g23640D_BnaC03g28100D	0.530514717	0.321928095	0	0.485426827	0	0.415037499	0.289506617	0.263034406	0	0
fil4_1_2_2	BnaA03g23740D_BnaC03g28210D	0	0	0	0	1	0.584962501	0.415037499	0.584962501	0	0
fil4_1_2_2	BnaA03g23810D_BnaC03g28310D	0.584962501	0	0	0	1	1	1.039528364	0	0	0
fil4_1_2_2	BnaA03g23910D_BnaC03g28450D	1.321928095	0	0.584962501	0	1.584962501	1.321928095	0.678071905	0	0	0
fil4_1_2_2	BnaA03g24090D_BnaC03g28690D	0.584962501	-0.099535674	0.321928095	0.061400545	0.38466385	0.710493383	0	0.277533976	0.415037499	0
fil4_1_2_2	BnaA03g24630D_BnaC03g29240D	0.415037499	0	0	0	0	1	0	0	0	0
fil4_1_2_2	BnaA03g24720D_BnaC03g29330D	0.610053482	0.152003093	0.530514717	0.263034406	0.263034406	-0.070389328	-0.157541277	-0.263034406	1	0
fil4_1_2_2	BnaA03g25880D_BnaC03g30460D	0.584962501	0	0	0	0	0.415037499	0	0	0	0
fil4_1_2_2	BnaA03g26100D_BnaC03g30830D	-1	0	0	0	1	0	0	0	0	0
fil4_1_2_2	BnaA03g26760D_BnaC03g31690D	0	0	0	0	0.584962501	0.584962501	0	0	0	0
fil4_1_2_2	BnaA03g27050D_BnaC03g32030D	0.612976877	0.321928095	0.874469118	0.584962501	0	0.169925001	0.637429921	0.874469118	0	0
fil4_1_2_2	BnaA03g27150D_BnaC03g32150D	-1	0	0.584962501	0	1	0	0	0.263034406	0	0
fil4_1_2_2	BnaA03g27530D_BnaC03g32540D	0.103093493	0.893084796	0.691877705	0.736965594	0.362570079	1.125530882	1.209453366	0.765534746	0	1
fil4_1_2_2	BnaA03g28050D_BnaC03g33080D	-0.514573173	2	1	1	0.91753784	1	1.378511623	1	0.222392421	0
fil4_1_2_2	BnaA03g28060D_BnaC03g33090D	-0.415037499	0	0	0	1.584962501	0	0	0	0	0
fil4_1_2_2	BnaA03g28070D_BnaC03g33100D	0	0	0	0	1.584962501	0	0	0	0	0
fil4_1_2_2	BnaA03g28310D_BnaC03g33470D	0	-1	0.584962501	0	1	0.584962501	0.415037499	0	0	0
fil4_1_2_2	BnaA03g29710D_BnaC03g34950D	0	0	0	0.263034406	0.584962501	0.584962501	0.415037499	0	0	0
fil4_1_2_2	BnaA03g29960D_BnaC03g35200D	0	0.584962501	0	0	0	1	0.584962501	0	0	0
fil4_1_2_2	BnaA03g30060D_BnaC03g35330D	-1	0	0	0	1	0	0	0	0	0
fil4_1_2_2	BnaA03g30360D_BnaC03g35690D	0.584962501	0	0.736965594	0	0.584962501	0.736965594	0.584962501	0.263034406	0	0
fil4_1_2_2	BnaA03g30510D_BnaC03g35820D	0.485426827	0.893084796	0.906890596	1	0.736965594	1.078002512	0.612976877	0.906890596	0	0
fil4_1_2_2	BnaA03g30860D_BnaC03g36180D	-1	0	0	0	1	0	0	0	0	0
fil4_1_2_2	BnaA03g31640D_BnaC03g37140D	2	0	1	0	1	1	0.415037499	1	0	0
fil4_1_2_2	BnaA03g31750D_BnaC03g37210D	0.575860294	0.862496476	0.347923303	0.222392421	0.455679484	0.943416472	0.96829114	0.823122238	0.485426827	1.321928095
fil4_1_2_2	BnaA03g31850D_BnaC03g73440D	-0.584962501	0	0	0	1	0	0	0	0	0
fil4_1_2_2	BnaA03g31870D_BnaC03g73430D	0.671377253	0.700439718	0.215728691	0.295455884	0.637429921	0.736965594	0.341036918	0.337034987	1	0
fil4_1_2_2	BnaA03g32440D_BnaC03g37820D	0.637429921	0.514573173	0.321928095	0.807354922	0.658963082	0.180572246	-0.125530882	1.459431619	0	0
fil4_1_2_2	BnaA03g33200D_BnaC03g38280D	0.321928095	0	1	0.807354922	0	0.415037499	1.807354922	1	0	0
fil4_1_2_2	BnaA03g33270D_BnaC03g38360D	0.034765418	0	0.530514717	0.584962501	0.074000581	0.321928095	0.459431619	0.321928095	1.584962501	0
fil4_1_2_2	BnaA03g33630D_BnaC03g38800D	0	1.584962501	1	0	1.584962501	0	0	0	0	0
fil4_1_2_2	BnaA03g33760D_BnaC03g38950D	1	0	1.584962501	1	1	1	1.584962501	1	0	0
fil4_1_2_2	BnaA03g34930D_BnaC03g40680D	1	0	1	0	0.584962501	1	0.415037499	0	0	0
fil4_1_2_2	BnaA03g35030D_BnaC03g40740D	0.362570079	0	-0.379848071	0	1.440572591	0.879705766	-0.449802917	-0.087462841	0.862496476	1.047305715
fil4_1_2_2	BnaA03g35190D_BnaCnng41320D	0	0	1	2	0	0	0	0.736965594	0	0
fil4_1_2_2	BnaA03g35550D_BnaC03g41330D	0.807354922	0	0	0	1	1	0	0	0	0
fil4_1_2_2	BnaA03g35570D_BnaC03g41350D	1.064130337	0.584962501	0.736965594	1.321928095	0.652076697	0.847996907	1.362570079	1.169925001	0	0
fil4_1_2_2	BnaA03g36260D_BnaC03g42110D	0	0	0	0	1	0	0	1	0	0
fil4_1_2_2	BnaA03g36390D_BnaC03g42260D	1	0	0	0	0	1	0.736965594	0	0	0
fil4_1_2_2	BnaA03g37490D_BnaC03g44060D	0.847996907	-0.222392421	0.736965594	0.152003093	0.736965594	0.678071905	1.169925001	0.160464672	0	0
fil4_1_2_2	BnaA03g37610D_BnaC03g44740D	0.149143439	0.552541023	0.214124805	0.234465254	0.263034406	0.381870635	0.219781208	0.268488836	0.321928095	0
fil4_1_2_2	BnaA03g38300D_BnaCnng66490D	-0.222392421	0	0	0	1.169925001	0	1	2	0	0
fil4_1_2_2	BnaA03g38950D_BnaC03g45990D	0.925999419	0	1	0	0	0.91753784	0.607682577	0	0	0
fil4_1_2_2	BnaA03g40010D_BnaC07g31070D	-1	0	0	0	1	0	0	0	0	0
fil4_1_2_2	BnaA03g40170D_BnaCnng43240D	0.125530882	0.485426827	0.234465254	0.678071905	0.485426827	0.415037499	0.415037499	0.584962501	0	0
fil4_1_2_2	BnaA03g40230D_BnaC07g49890D	0.415037499	1	1	0.584962501	0.415037499	0.584962501	0.415037499	1	0	0
fil4_1_2_2	BnaA03g40270D_BnaC07g31230D	0	1	1	0	0	0	1	1	0	0
fil4_1_2_2	BnaA03g40670D_BnaC07g31620D	0.584962501	0.584962501	0.415037499	0.415037499	0.2410081	0.485426827	0.201633861	0.362570079	0	0
fil4_1_2_2	BnaA03g41040D_BnaC07g31950D	0	0	0.584962501	0	1	0	0	0	0	0
fil4_1_2_2	BnaA03g41280D_BnaC07g32170D	1.270089163	0	1	0	1.432959407	1.584962501	0.222392421	0	0	0
fil4_1_2_2	BnaA03g41930D_BnaC07g33010D	0.807354922	0.321928095	0.263034406	0.415037499	0.321928095	0.584962501	0	0.222392421	0	0
fil4_1_2_2	BnaA03g42270D_BnaC07g33330D	0	0	0	0	1	0	2	0	0	0
fil4_1_2_2	BnaA03g42370D_BnaC07g33450D	1	0.321928095	1	1.321928095	0.584962501	0.459431619	0.925999419	1.169925001	0	0
fil4_1_2_2	BnaA03g42670D_BnaC07g33770D	1.584962501	0	0	0.807354922	1.584962501	0	-0.415037499	0.807354922	0	0
fil4_1_2_2	BnaA03g43020D_BnaC07g34270D	0	0	1	1	0	1.584962501	1.584962501	0	0	0
fil4_1_2_2	BnaA03g43170D_BnaC07g34470D	0.584962501	0	1	1	1	1	1	0	0	0
fil4_1_2_2	BnaA03g45300D_BnaC07g37280D	1	1	1.169925001	1	0.321928095	0.415037499	0.678071905	0.807354922	0	0
fil4_1_2_2	BnaA03g45310D_BnaC07g37290D	1.321928095	0.584962501	0.415037499	0.807354922	1	1	0	0.678071905	0	0
fil4_1_2_2	BnaA03g45540D_BnaC07g37580D	0	0	0	0	0	1.584962501	1	0	0	0
fil4_1_2_2	BnaA03g45590D_BnaC07g37650D	1.263034406	0	0.415037499	0	1.321928095	0.584962501	1	1	0	0
fil4_1_2_2	BnaA03g45980D_BnaC07g38220D	0	0	0	2.5	0	0	0	1	0	0
fil4_1_2_2	BnaA03g46470D_BnaC07g38740D	1.906890596	1.584962501	0	2.5	2.321928095	1	0	2.5	0	0
fil4_1_2_2	BnaA03g46550D_BnaC07g38840D	1	0	0	0	1	0.748461233	0.618129365	0	0	0
fil4_1_2_2	BnaA03g46840D_BnaC07g39060D	1.459431619	0	1	1.584962501	1.584962501	1.321928095	0.807354922	0.736965594	0	0
fil4_1_2_2	BnaA03g46880D_BnaC07g39070D	0.678071905	0	0.263034406	0	1	1	0.584962501	0.169925001	0	0
fil4_1_2_2	BnaA03g46930D_BnaC07g39110D	0.700439718	0	0	0	0.584962501	0.584962501	0.807354922	0	0	0
fil4_1_2_2	BnaA03g46970D_BnaC07g39150D	0.807354922	0.736965594	0.847996907	1.584962501	1.070389328	1	0.847996907	0.584962501	0	0
fil4_1_2_2	BnaA03g46990D_BnaC07g39170D	0.321928095	0	0.584962501	2	0.584962501	1	1	1	0	0
fil4_1_2_2	BnaA03g47310D_BnaC07g39530D	-0.08246216	1	0.321928095	1.584962501	0	0.415037499	0.206450877	0.736965594	0	0
fil4_1_2_2	BnaA03g48080D_BnaC07g40750D	0	0	0	0	1	0	0.584962501	0	0	0
fil4_1_2_2	BnaA03g48370D_BnaC07g40440D	0.514573173	1	1	0.321928095	-0.2410081	-0.485426827	0.765534746	0.736965594	1	1
fil4_1_2_2	BnaA03g48990D_BnaC07g41200D	1.321928095	0	1.415037499	0	1.222392421	1	1.584962501	0	0	0
fil4_1_2_2	BnaA03g49380D_BnaC07g41770D	1.807354922	1	1.584962501	0.736965594	1	-0.263034406	1	0.169925001	0	0
fil4_1_2_2	BnaA03g49600D_BnaC07g50710D	0	0	1	2.5	0	0	0	1.584962501	0	0
fil4_1_2_2	BnaA03g49990D_BnaC07g50900D	0.584962501	0.584962501	0.584962501	0.415037499	0	0.584962501	0	0.263034406	0	0
fil4_1_2_2	BnaA03g50640D_BnaC07g44500D	1.222392421	0	0.584962501	0.807354922	0.584962501	0.807354922	0.847996907	0.485426827	0	0
fil4_1_2_2	BnaA03g50850D_BnaC07g44690D	1.584962501	0	1.099535674	2.5	2	-0.222392421	-0.847996907	2.459431619	1.584962501	1.584962501
fil4_1_2_2	BnaA03g51280D_BnaC07g43140D	0	0	0	0	1	0	1.584962501	0	0	0
fil4_1_2_2	BnaA03g51530D_BnaC07g43280D	0.540568381	0.485426827	0.415037499	0.514573173	0.169925001	0.321928095	0.547487795	0.893084796	0	0
fil4_1_2_2	BnaA03g51840D_BnaC07g43600D	2	0	0.321928095	0.485426827	0	2	1	0.415037499	0	0
fil4_1_2_2	BnaA03g52470D_BnaC07g44210D	1.584962501	0	-0.321928095	0.847996907	1	0	0.584962501	0.362570079	0	0
fil4_1_2_2	BnaA03g53290D_BnaC07g45580D	0	0.678071905	0.807354922	0.777607579	0.347923303	0.415037499	0.447458977	0.765534746	0	0
fil4_1_2_2	BnaA03g53430D_BnaC07g45700D	1.637429921	1	2.087462841	1.584962501	1.263034406	0	1	2.321928095	0	0
fil4_1_2_2	BnaA03g54570D_BnaCnng28180D	0.584962501	0	0.485426827	1	1	0	0	2	0	0
fil4_1_2_2	BnaA03g54780D_BnaC03g00820D	0.452512205	0	-0.263034406	0.321928095	0.836501268	0.678071905	0.584962501	0.321928095	0	0
fil4_1_2_2	BnaA03g54800D_BnaC03g00800D	1.584962501	0	0.584962501	0	1.584962501	0	1.584962501	0	0	0
fil4_1_2_2	BnaA03g55100D_BnaC03g01910D	0.584962501	-1	1.222392421	1.169925001	1	0.584962501	0.263034406	1	0	0
fil4_1_2_2	BnaA03g55110D_BnaC03g01930D	0.321928095	1	0.321928095	0.263034406	0.736965594	0.807354922	0.777607579	0.485426827	0	0
fil4_1_2_2	BnaA03g55510D_BnaC03g02910D	0	0	0	0	0	1	1	0	-0.253756592	-0.514573173
fil4_1_2_2	BnaA03g55950D_BnaC03g03860D	1.440572591	0.584962501	1	0.807354922	1.874469118	0.807354922	1.584962501	1.321928095	0	0
fil4_1_2_2	BnaA03g56170D_BnaC03g10080D	0	1	1	0	1	0	0	1	0	0
fil4_1_2_2	BnaA03g56640D_BnaC03g22260D	0	1	1	1	0.321928095	0.263034406	0.263034406	0.584962501	0	0
fil4_1_2_2	BnaA03g57430D_BnaC03g34590D	0.652076697	0	0	0	0.584962501	0.584962501	0.321928095	0	0	0
fil4_1_2_2	BnaA03g57820D_BnaC03g44550D	0.584962501	0	0.736965594	1	2	1	0.584962501	1	0	0
fil4_1_2_2	BnaA03g57960D_BnaC07g32480D	1.584962501	1	0.584962501	1.662965013	2	1.169925001	1.700439718	1.415037499	0	0
fil4_1_2_2	BnaA03g58930D_BnaC07g41420D	1	0	0	0	1	0	1.584962501	0	0	0
fil4_1_2_2	BnaA04g00160D_BnaC04g20970D	0	1	0	0.584962501	0	1	0.584962501	0	0	0
fil4_1_2_2	BnaA04g00360D_BnaC04g21190D	0	1	0.289506617	0.321928095	2	1	0.415037499	0.584962501	0	0
fil4_1_2_2	BnaA04g00660D_BnaC04g21740D	0.473931188	0.704544116	0.128733314	0.371968777	0.060120992	0.267933205	0.366782331	0.384143491	0.459431619	0
fil4_1_2_2	BnaA04g01060D_BnaC07g06230D	0.632268215	0	0.485426827	0.087462841	0.099535674	0.637429921	1.184424571	0.120294234	0	0
fil4_1_2_2	BnaA04g01290D_BnaC04g22230D	0.736965594	0	0	0	2	1	1	0	0	0
fil4_1_2_2	BnaA04g01330D_BnaC04g22340D	1	0	1	0	0	1	0.584962501	1	0	0
fil4_1_2_2	BnaA04g03290D_BnaC04g25190D	0.584962501	0.192645078	0.584962501	0.893084796	0.222392421	0.621488377	1.041820176	0.700439718	0	0
fil4_1_2_2	BnaA04g04040D_BnaC04g26160D	2	0.415037499	0.584962501	1	0	1	0	1.584962501	0	0
fil4_1_2_2	BnaA04g04110D_BnaC04g26290D	1.584962501	0	0	1	1	1	1.584962501	1	0	0
fil4_1_2_2	BnaA04g04400D_BnaC04g26670D	-1	0	0	0	1	0	0	0	0	0
fil4_1_2_2	BnaA04g04470D_BnaC04g26800D	-0.584962501	0	0	0	1	0	1	0	0	0
fil4_1_2_2	BnaA04g04570D_BnaC04g27040D	1	-0.514573173	0.415037499	0.584962501	0.584962501	1	0.362570079	0.736965594	0	0
fil4_1_2_2	BnaA04g05310D_BnaC04g28040D	0.362570079	0	0	0.584962501	1	1	-0.415037499	0.700439718	0	0
fil4_1_2_2	BnaA04g05480D_BnaC04g28230D	1.321928095	0	1.321928095	1.584962501	0.584962501	1	0.736965594	1	0	0
fil4_1_2_2	BnaA04g05720D_BnaC04g28430D	0	0	0	0	1	0	0.584962501	0	0	0
fil4_1_2_2	BnaA04g05760D_BnaCnng36650D	1.222392421	0	0.584962501	1	2	1	0	0	0	0
fil4_1_2_2	BnaA04g05820D_BnaCnng36710D	1.263034406	0	0	0	1.584962501	1	0.584962501	0	0	0
fil4_1_2_2	BnaA04g07120D_BnaCnng41490D	0.222392421	0	0.415037499	1	0.234465254	0.415037499	0.120294234	1	1	0
fil4_1_2_2	BnaA04g07190D_BnaC04g29380D	0	0	0	0	0	1.378511623	0.900464326	0	0	0
fil4_1_2_2	BnaA04g07250D_BnaC04g55930D	0.374395515	0.584962501	0.065095028	0.415037499	0.176877762	0.321928095	0.604071324	0.314873337	0.893084796	1
fil4_1_2_2	BnaA04g07300D_BnaC04g29540D	0.64385619	0	-0.125530882	0.067114196	0.662965013	0.275634443	0.074000581	-0.054447784	1	0
fil4_1_2_2	BnaA04g07570D_BnaC04g29790D	0.263034406	0	1	0.415037499	0.847996907	0.736965594	1	0.584962501	0	0
fil4_1_2_2	BnaA04g07720D_BnaCnng45620D	0.415037499	0	0.584962501	1	0.415037499	1	1	1	0	0
fil4_1_2_2	BnaA04g07770D_BnaC04g30030D	0.584962501	0	0	0	0.415037499	0.584962501	0.710493383	0	0	0
fil4_1_2_2	BnaA04g08680D_BnaC04g30930D	-0.217591435	0.415037499	1	2	0.228268988	0.465663572	0.540568381	0.736965594	0	0
fil4_1_2_2	BnaA04g09080D_BnaC04g31300D	0	0	0	0	2	0	0	0	0	0
fil4_1_2_2	BnaA04g09350D_BnaC04g31550D	0	0	0	2	0	0	0	1	0	0
fil4_1_2_2	BnaA04g10520D_BnaC04g32790D	1	0	0.321928095	-0.321928095	0.415037499	0.584962501	0.736965594	0	0	0
fil4_1_2_2	BnaA04g10650D_BnaC04g32950D	1.584962501	0	0	0	1.584962501	0	0	1	0	0
fil4_1_2_2	BnaA04g10890D_BnaC04g33150D	-0.321928095	1	0	0	-0.415037499	1	1	0	0	0
fil4_1_2_2	BnaA04g10930D_BnaC04g33000D	0	0	1	0	1	1	0.415037499	0	0	0
fil4_1_2_2	BnaA04g12020D_BnaC04g33670D	0.678071905	1	1	2.321928095	0.736965594	1	0	1	0	0
fil4_1_2_2	BnaA04g12260D_BnaC04g33400D	0.204358499	-1	-0.091147888	-0.125530882	0.556393349	0.736965594	0.409644241	0.125530882	0.415037499	0.584962501
fil4_1_2_2	BnaA04g12270D_BnaC04g33380D	0	0	0	0	2	0.584962501	0.222392421	0	0	0
fil4_1_2_2	BnaA04g12590D_BnaCnng13750D	2.5	0	2	0	2.321928095	0	0	0	0	0
fil4_1_2_2	BnaA04g12940D_BnaC04g34990D	2	-1	1	0	-0.263034406	0	-1	1.584962501	0	0
fil4_1_2_2	BnaA04g13560D_BnaC04g35760D	0.530514717	1	0.222392421	0.584962501	0.584962501	0.584962501	0.341036918	0.678071905	0	0
fil4_1_2_2	BnaA04g13600D_BnaC04g35810D	0.652076697	0.321928095	1.378511623	1.169925001	0.695145418	1.115477217	1	1.415037499	0	0
fil4_1_2_2	BnaA04g13680D_BnaC04g35950D	0	0	0	0	0.584962501	0	1	0	0	0
fil4_1_2_2	BnaA04g14040D_BnaC04g36880D	0	-0.093109404	0.697856557	0.670775314	0	1	0.793549123	1.20511443	0	0
fil4_1_2_2	BnaA04g14510D_BnaC04g36290D	0	0	0	0	2.321928095	0.730813367	0.609327049	0	1.222392421	1.584962501
fil4_1_2_2	BnaA04g14720D_BnaC04g37450D	0	0	-0.584962501	0	1.584962501	1	1.584962501	-0.415037499	0	0
fil4_1_2_2	BnaA04g14940D_BnaC04g37890D	1.807354922	0	0	1	1	0	1	0	0	0
fil4_1_2_2	BnaA04g15120D_BnaC04g38050D	0	0	1	0	1	0	0	0	0	0
fil4_1_2_2	BnaA04g15200D_BnaC04g38150D	0.678071905	0	0	0	1	0	0.584962501	0	0	0
fil4_1_2_2	BnaA04g15330D_BnaC04g38280D	0.906890596	0.736965594	1.222392421	1	0.777607579	0.222392421	0.415037499	0.807354922	0	0
fil4_1_2_2	BnaA04g15740D_BnaC04g39020D	0.514573173	1.263034406	0.206450877	0.321928095	0.874469118	0.584962501	0.497499659	0.395928676	0	0
fil4_1_2_2	BnaA04g16010D_BnaC04g39280D	1.584962501	0	1	1	0	1	1.584962501	1	0	0
fil4_1_2_2	BnaA04g16230D_BnaC04g39460D	1	0	0	0	0	1	1	0	0	0
fil4_1_2_2	BnaA04g17340D_BnaC04g40960D	0.321928095	0	0.321928095	0	0.321928095	0.584962501	0.678071905	0.485426827	0	0
fil4_1_2_2	BnaA04g17480D_BnaCnng25880D	0	0	0	1.584962501	0	0	0	1	0	0
fil4_1_2_2	BnaA04g19940D_BnaC04g44350D	1.321928095	0	2	0	1.584962501	0	1	1.584962501	0	0
fil4_1_2_2	BnaA04g21380D_BnaC04g45130D	0	0	0	0	1.584962501	0.321928095	0.637429921	0	0	0
fil4_1_2_2	BnaA04g21960D_BnaC04g56560D	0	0	0	0	2	0.415037499	0.830074999	0	0	0
fil4_1_2_2	BnaA04g22180D_BnaC04g45910D	0	0	0	0	0	1	1	0	0	0
fil4_1_2_2	BnaA04g22950D_BnaC04g46450D	2	-0.321928095	0.584962501	0.415037499	0	1.807354922	1.415037499	0.807354922	0	0
fil4_1_2_2	BnaA04g23020D_BnaC04g46360D	1.415037499	2	0.584962501	0	0.736965594	1.584962501	1.321928095	1	0	0
fil4_1_2_2	BnaA04g23460D_BnaC04g47340D	0.584962501	1	0.584962501	0.584962501	0	1	1	0.584962501	0	0
fil4_1_2_2	BnaA04g24400D_BnaC04g48200D	0	0	0	0	0.584962501	0	1	0	0	0
fil4_1_2_2	BnaA04g24910D_BnaC04g48740D	1	0	0	0	0	1	0.584962501	0	0	0
fil4_1_2_2	BnaA04g24980D_BnaC04g48820D	0	0	0	1.584962501	0	0	0	0.893084796	0	0
fil4_1_2_2	BnaA04g25660D_BnaC04g49560D	1	-0.415037499	0	1	1	1	1	0	0	0
fil4_1_2_2	BnaA04g26470D_BnaC04g50500D	1	0	0	0	1.584962501	1.080170349	0.716207034	0	0	0
fil4_1_2_2	BnaA04g26490D_BnaC04g50520D	1.137503524	0	-0.347923303	1	1.222392421	1	0.36923381	0.321928095	0	0
fil4_1_2_2	BnaA04g26670D_BnaC04g50730D	0	0	1	0	0	1.584962501	0.584962501	1	0	0
fil4_1_2_2	BnaA04g26950D_BnaC04g51430D	0.736965594	1	1.584962501	1	0.321928095	1	0.415037499	1	0	0
fil4_1_2_2	BnaA04g27220D_BnaC04g21240D	0.736965594	0	0	0.584962501	1.584962501	0	0	1	0	0
fil4_1_2_2	BnaA04g27310D_BnaC04g22170D	1.584962501	-1	0.736965594	1.321928095	1.321928095	0.415037499	1.321928095	0	0	0
fil4_1_2_2	BnaA04g29010D_BnaC04g45370D	-0.169925001	-0.584962501	0.415037499	0.192645078	0.95419631	0.777607579	0.710493383	0.192645078	1	0
fil4_1_2_2	BnaA05g00230D_BnaC04g00120D	0.321928095	-0.415037499	0.678071905	0.169925001	0.584962501	0	0.321928095	0.415037499	0	0
fil4_1_2_2	BnaA05g00380D_BnaC04g51850D	-0.371968777	0.584962501	1.280107919	0.530514717	0	0.91753784	1.201633861	0.938599455	0	0
fil4_1_2_2	BnaA05g00440D_BnaC04g51900D	0.299560282	0.485426827	0.415037499	0.321928095	0.169925001	0.485426827	0.321928095	0.485426827	0	0
fil4_1_2_2	BnaA05g00500D_BnaC04g51940D	0.436099115	0	0.906890596	1.087462841	0.415037499	1.115477217	0.874469118	0.347923303	0	0
fil4_1_2_2	BnaA05g00600D_BnaC04g00290D	0	1	1	1	0	0.415037499	0.263034406	0.415037499	0	0
fil4_1_2_2	BnaA05g00680D_BnaC04g52350D	1	0	0.584962501	0	1	0.584962501	1.222392421	1.584962501	0	0
fil4_1_2_2	BnaA05g00790D_BnaC04g00430D	-0.415037499	0	0	0	1	1	0	0	0	0
fil4_1_2_2	BnaA05g01000D_BnaC04g00560D	0.736965594	0	0.584962501	1.584962501	0.584962501	1	0.415037499	1	0	0
fil4_1_2_2	BnaA05g01240D_BnaC04g00800D	2.5	0	0	0	2.5	0	1	0	0	0
fil4_1_2_2	BnaA05g01320D_BnaC04g52130D	0.662965013	0.263034406	-0.263034406	0	0.485426827	0.321928095	0.093109404	0	0	0
fil4_1_2_2	BnaA05g01440D_BnaC04g01180D	0	0	0.485426827	2.321928095	0	0	0	1	0	0
fil4_1_2_2	BnaA05g01630D_BnaC04g00900D	0.678071905	0.540568381	0.900464326	0.289506617	1	0.485426827	0.736965594	-0.234465254	0	0
fil4_1_2_2	BnaA05g01640D_BnaC04g00890D	1.584962501	0	0	0	1.584962501	1	0.584962501	0	0	0
fil4_1_2_2	BnaA05g02250D_BnaC04g01940D	0.584962501	0	1	0	1	0	0	0	0	0
fil4_1_2_2	BnaA05g02560D_BnaCnng44080D	1.169925001	0	0.584962501	0	1.807354922	1	0.584962501	0	0	0
fil4_1_2_2	BnaA05g02570D_BnaCnng44090D	0.736965594	0	0.584962501	0.807354922	1.584962501	1	0.584962501	0.415037499	0	0
fil4_1_2_2	BnaA05g02690D_BnaC04g02530D	0.308122295	0	1.206450877	1.247927513	0.893084796	1.415037499	0.485426827	0.716207034	1	0.584962501
fil4_1_2_2	BnaA05g03280D_BnaC04g02890D	1.169925001	-1	1	1	0.793549123	0.584962501	0.415037499	0	0	0
fil4_1_2_2	BnaA05g03800D_BnaC04g03410D	0	0	0	0	1	0.584962501	0.807354922	0	0	0
fil4_1_2_2	BnaA05g04010D_BnaC06g14250D	0	0	0	0	1	0	1	0	0	0
fil4_1_2_2	BnaA05g04030D_BnaC04g49640D	1	0	0	0	1	0	1	0	0	0
fil4_1_2_2	BnaA05g04250D_BnaC04g05120D	2.5	0	1	1	0.736965594	0	1	1	0	0
fil4_1_2_2	BnaA05g04860D_BnaC04g04200D	0.415037499	0	0	0	1	0	1	0	0	0
fil4_1_2_2	BnaA05g04940D_BnaC04g04280D	1	1	0	1	1.584962501	1	0	0	0	0
fil4_1_2_2	BnaA05g05540D_BnaC04g05260D	0	0.584962501	1.121990524	1	0.700439718	0.881355504	1.137503524	0.321928095	0	0
fil4_1_2_2	BnaA05g05660D_BnaC04g05440D	1	1	1	0	0	0	1	0	0	0
fil4_1_2_2	BnaA05g06100D_BnaC04g06310D	-0.584962501	0	0.415037499	0	0.874469118	0.584962501	0.584962501	0	0	0
fil4_1_2_2	BnaA05g06140D_BnaC04g06350D	1.584962501	0	1	0	1.321928095	0	1.584962501	0	0	0
fil4_1_2_2	BnaA05g06180D_BnaC04g06450D	2	0	0.415037499	0.874469118	0	-0.415037499	1	0.788495895	0	0
fil4_1_2_2	BnaA05g06400D_BnaC04g06660D	1	0	0	0	1	0.584962501	0	0.584962501	0	0
fil4_1_2_2	BnaA05g06540D_BnaC04g07210D	0.192645078	0	0	0	0	0.847996907	0	0	0	0
fil4_1_2_2	BnaA05g07180D_BnaC04g07980D	0	0	0	2	0	0	0	1	0	0
fil4_1_2_2	BnaA05g07470D_BnaC04g08290D	1.321928095	0	0	1	1.584962501	1	0	0.584962501	0	0
fil4_1_2_2	BnaA05g08380D_BnaC04g09450D	0.584962501	0	0.584962501	0.321928095	0.584962501	0	0	0.321928095	0	0
fil4_1_2_2	BnaA05g08430D_BnaC04g09540D	0.584962501	1	1.584962501	0.415037499	1	1	0	1.321928095	0	0
fil4_1_2_2	BnaA05g09330D_BnaC04g10730D	0.415037499	0	0	0	1	0.415037499	0.884522783	0	0	0
fil4_1_2_2	BnaA05g09610D_BnaCnng41430D	1	0	0	0	0	1	1	0	0	0
fil4_1_2_2	BnaA05g10000D_BnaCnng05400D	1	0.514573173	-0.263034406	0.387023123	0.415037499	0.700439718	0.321928095	-0.067114196	0	0
fil4_1_2_2	BnaA05g10050D_BnaC04g10990D	-1	0	0	0	1	0	0	0	0	0
fil4_1_2_2	BnaA05g10850D_BnaC04g12390D	0.584962501	0	0.415037499	0.847996907	1	1	0.584962501	0	0	0
fil4_1_2_2	BnaA05g11190D_BnaC04g12900D	0.125530882	0	0	0	0.485426827	0.415037499	0.584962501	0.584962501	0	0
fil4_1_2_2	BnaA05g11240D_BnaCnng27540D	0	0.415037499	0	0	1	0.584962501	1.584962501	0	0	0
fil4_1_2_2	BnaA05g11470D_BnaC04g13580D	0.584962501	0	0	0	0	1	0.415037499	0	0	0
fil4_1_2_2	BnaA05g11830D_BnaC04g13820D	2.5	0	2.5	0	2	0	2	1	0	0
fil4_1_2_2	BnaA05g12200D_BnaC04g14610D	1.584962501	0	-0.584962501	1	1.584962501	1	0	0.584962501	0	0
fil4_1_2_2	BnaA05g12250D_BnaC04g14640D	0.637429921	-0.263034406	-0.222392421	0.192645078	0.584962501	0.637429921	0.415037499	0	0	0
fil4_1_2_2	BnaA05g12690D_BnaC04g14160D	0	0	1	0	1	0	1	0	0	0
fil4_1_2_2	BnaA05g12760D_BnaC06g11900D	0.192645078	0	0.415037499	0.584962501	0.415037499	0.321928095	0.362570079	0.485426827	0	0
fil4_1_2_2	BnaA05g13150D_BnaC06g11680D	0.584962501	1	0.736965594	0	0.321928095	0.584962501	0.415037499	1	0	0
fil4_1_2_2	BnaA05g13730D_BnaC06g10970D	0.584962501	0	0	0	0	1	1.584962501	1	0	0
fil4_1_2_2	BnaA05g13790D_BnaC06g10900D	0.584962501	0	0	0	0.415037499	1	0	0	0	0
fil4_1_2_2	BnaA05g13860D_BnaC06g10790D	1	0	0	0	0.584962501	1	1	0	0	0
fil4_1_2_2	BnaA05g14110D_BnaC06g41960D	0.152003093	0.192645078	1.099535674	1	0.347923303	1.115477217	0.710493383	0.678071905	0	0
fil4_1_2_2	BnaA05g15470D_BnaC05g27100D	-0.321928095	0	0	0	1	0	1	0	0	0
fil4_1_2_2	BnaA05g16470D_BnaC05g29050D	-0.263034406	0	0.584962501	0	0.321928095	0.415037499	0.289506617	1	0	0
fil4_1_2_2	BnaA05g18020D_BnaC05g28450D	0.415037499	0	0	0	0	0.584962501	0.415037499	0	0	0
fil4_1_2_2	BnaA05g18070D_BnaC05g28500D	0.506959989	0	0	0	0.436099115	0.584962501	0	0	0	0
fil4_1_2_2	BnaA05g18740D_BnaC05g31720D	0	1	0.584962501	1	0	0	0.584962501	0.263034406	0	0
fil4_1_2_2	BnaA05g21080D_BnaC05g33920D	0.584962501	0	0	0	0	1	1	0	0	0
fil4_1_2_2	BnaA05g21150D_BnaC05g34080D	0	0	0	0	1	0	2.321928095	0	0	0
fil4_1_2_2	BnaA05g21550D_BnaC05g34550D	1.584962501	0.415037499	0.584962501	0.192645078	2.321928095	0.485426827	0.777607579	0.2410081	0	0
fil4_1_2_2	BnaA05g21780D_BnaC05g34870D	1	0	0	1.584962501	1	0	0	1	0	0
fil4_1_2_2	BnaA05g21890D_BnaCnng63600D	-0.067114196	0	1	0	0.263034406	1	0.893084796	0.847996907	0	0
fil4_1_2_2	BnaA05g22400D_BnaC05g35670D	0.469485283	0	0	0	-0.169925001	0.678071905	0.678071905	0	0	0
fil4_1_2_2	BnaA05g22780D_BnaC05g36060D	-1	0	0	0	1	0	0	0	0	0
fil4_1_2_2	BnaA05g22810D_BnaC05g36080D	0.263034406	0	0	0	0	1	0	0	0	0
fil4_1_2_2	BnaA05g23060D_BnaC05g36500D	0	0	0	0	0	1	1	0	0	0
fil4_1_2_2	BnaA05g23320D_BnaC05g36750D	0.321928095	1	1	1	1.321928095	1	0.415037499	0.584962501	0	0
fil4_1_2_2	BnaA05g23910D_BnaC05g37710D	1	1.584962501	0.678071905	0.847996907	1	0.584962501	1	0.192645078	0	0
fil4_1_2_2	BnaA05g24380D_BnaC05g38390D	0.584962501	1	1	1	0	1	0	0	0	0
fil4_1_2_2	BnaA05g26270D_BnaC05g40400D	0.584962501	0	0.485426827	0	0.362570079	1	0.736965594	1	0	0
fil4_1_2_2	BnaA05g26570D_BnaC05g40620D	2.5	1.584962501	2.5	2.321928095	1.584962501	-0.584962501	0.321928095	1.321928095	0	0
fil4_1_2_2	BnaA05g26730D_BnaC05g40750D	2	0	-0.137503524	0	1	0	0.584962501	1	0	0
fil4_1_2_2	BnaA05g26770D_BnaC05g40790D	0.777607579	0	1	0	0.485426827	1	1	0	0	0
fil4_1_2_2	BnaA05g27150D_BnaC05g41280D	1.584962501	0	1	0	1	0	1	0	0	0
fil4_1_2_2	BnaA05g27250D_BnaC05g41360D	2	1	0	0.415037499	1.584962501	0	1	0	0	0
fil4_1_2_2	BnaA05g27490D_BnaC05g41650D	1.584962501	0	1	1	1	0	1	0	0	0
fil4_1_2_2	BnaA05g27510D_BnaC05g41670D	1.584962501	1.584962501	1	0.584962501	0.584962501	0.584962501	1	0	0	0
fil4_1_2_2	BnaA05g27770D_BnaC05g41950D	2.321928095	1.415037499	1	1.415037499	1	1	1.415037499	0.459431619	0	0
fil4_1_2_2	BnaA05g28340D_BnaC05g42510D	0	0	0	2.5	0	0	0	1	0	0
fil4_1_2_2	BnaA05g28360D_BnaC05g42530D	1.584962501	0	0.584962501	1	0	1	1	0.584962501	0	0
fil4_1_2_2	BnaA05g28440D_BnaC05g42720D	1	1	1	1	1	0	1	1	0	0
fil4_1_2_2	BnaA05g28640D_BnaC05g43090D	2.5	0	2.321928095	0	1	0	1	0.415037499	0	0
fil4_1_2_2	BnaA05g28770D_BnaC05g43240D	2.5	1.584962501	0	0	2	0.584962501	1	0	0	0
fil4_1_2_2	BnaA05g28820D_BnaC05g43300D	1.847996907	1	1	1.584962501	1	0.584962501	1.321928095	1	0	0
fil4_1_2_2	BnaA05g28960D_BnaC05g43430D	1	0	1	0	1.584962501	0	1	0	0	0
fil4_1_2_2	BnaA05g28990D_BnaC05g43460D	1.584962501	1.584962501	1.321928095	1.584962501	1.584962501	0.584962501	1.807354922	0	0	0
fil4_1_2_2	BnaA05g29060D_BnaC05g43530D	1.584962501	0	1	0	1	0	1	0	0	0
fil4_1_2_2	BnaA05g29070D_BnaC05g43540D	2.5	1	0.584962501	2	0.415037499	0.584962501	1.584962501	1	0	0
fil4_1_2_2	BnaA05g29430D_BnaC05g43760D	2.5	2.321928095	0	0	2.5	2.5	0	0	0	0
fil4_1_2_2	BnaA05g29910D_BnaC05g44230D	0.415037499	0	0	0	0.584962501	0	0	1	0	0
fil4_1_2_2	BnaA05g30160D_BnaC05g44490D	0.678071905	0.770518154	0.807354922	1.256339753	0.893084796	1.115477217	1.222392421	0.971985624	1	0.584962501
fil4_1_2_2	BnaA05g30230D_BnaC05g44580D	0	1	0	0	0	1	2	0	0	0
fil4_1_2_2	BnaA05g30300D_BnaC05g44670D	0.415037499	0	1	1	1	1	0.584962501	1	0	0
fil4_1_2_2	BnaA05g30500D_BnaC05g44940D	0.874469118	0	1	0	0.321928095	0.415037499	0.584962501	0.584962501	0	0
fil4_1_2_2	BnaA05g30580D_BnaC05g45040D	0.459431619	0	0	0	0.807354922	1	0	0	0	0
fil4_1_2_2	BnaA05g30630D_BnaC05g45090D	1	1	1	0.584962501	1	1	0	1	0	0
fil4_1_2_2	BnaA05g30850D_BnaC05g45310D	0.362570079	0	0	0	0	0.584962501	-0.192645078	0	0	0
fil4_1_2_2	BnaA05g30930D_BnaC05g45410D	0	0	0	0	1.584962501	0	0	0	0	0
fil4_1_2_2	BnaA05g30940D_BnaC05g45420D	0.884522783	0.415037499	1.378511623	1.263034406	0.906890596	1.169925001	0.777607579	1.280107919	0	0
fil4_1_2_2	BnaA05g31230D_BnaC05g45770D	0.206450877	-0.652076697	0	0.125530882	0.584962501	0.222392421	0.093109404	-0.206450877	1	0.584962501
fil4_1_2_2	BnaA05g31260D_BnaC05g45800D	1.222392421	1	1	0	1	1	1	1	0	0
fil4_1_2_2	BnaA05g32100D_BnaC05g46740D	1	0	0	0	0	1	1.222392421	1	0	0
fil4_1_2_2	BnaA05g32170D_BnaC05g46840D	2.5	0	0	0	1.584962501	0	1	2.321928095	0	0
fil4_1_2_2	BnaA05g32250D_BnaCnng06090D	1.736965594	1	0.530514717	1.459431619	0.347923303	0.192645078	1.440572591	1.584962501	1	0
fil4_1_2_2	BnaA05g32550D_BnaC05g47900D	2	1	1.584962501	1	1	0.584962501	1	1	0	0
fil4_1_2_2	BnaA05g32760D_BnaC05g48060D	1	0	-1	2	1.584962501	0	1	1.584962501	0	0
fil4_1_2_2	BnaA05g32770D_BnaC05g48070D	1	0	0	2	0	0	0	1.584962501	0	0
fil4_1_2_2	BnaA05g33200D_BnaC05g47450D	0.550197083	0.678071905	0.321928095	0.777607579	0.295455884	0.688055994	0.209453366	0.362570079	1	0
fil4_1_2_2	BnaA05g33260D_BnaCnng06030D	2	0	-1	0	0.807354922	0.847996907	0.793549123	2.5	0	0
fil4_1_2_2	BnaA05g33270D_BnaCnng06020D	0.807354922	1	0.415037499	0.415037499	0.584962501	1	1.263034406	1.321928095	0	0
fil4_1_2_2	BnaA05g33460D_BnaC05g48210D	0.884522783	1	-0.099535674	-0.263034406	0.169925001	0.362570079	1.08246216	0.415037499	0	0
fil4_1_2_2	BnaA05g33640D_BnaC04g38830D	0	1.152003093	1.440572591	1.415037499	0	0	1	0.736965594	0	0
fil4_1_2_2	BnaA05g33730D_BnaC04g38720D	0	1.584962501	0.765534746	0.415037499	1.584962501	0	1.584962501	0.584962501	0	0
fil4_1_2_2	BnaA05g33790D_BnaC05g48890D	0	0	0	0	1	0	0	0	0	2.5
fil4_1_2_2	BnaA05g33860D_BnaC05g48820D	0	0	0	0	1.584962501	0	0	1	0	0
fil4_1_2_2	BnaA05g33910D_BnaC05g48770D	2	0	1	0	1.584962501	0	1	1	0	0
fil4_1_2_2	BnaA05g34050D_BnaC05g48650D	1.807354922	2	0.847996907	1.584962501	1.321928095	0.807354922	1.440572591	0.321928095	0	0
fil4_1_2_2	BnaA05g34150D_BnaC05g48550D	0.612976877	0.169925001	0.214124805	0.180572246	0.2410081	0.353636955	0.392317423	0.415037499	0	0
fil4_1_2_2	BnaA05g34190D_BnaCnng54520D	0	0	0	0	1	0	1	0	0	0
fil4_1_2_2	BnaA05g34420D_BnaC04g52920D	0.321928095	0.263034406	0.584962501	0.321928095	0.584962501	1.169925001	0.485426827	0.678071905	0	0
fil4_1_2_2	BnaA05g35790D_BnaC05g28620D	0	0	0	0	0	0.584962501	1	0	1	0
fil4_1_2_2	BnaA05g36580D_BnaC04g15390D	1	0	1	0	2.321928095	1.584962501	0	0	0	0
fil4_1_2_2	BnaA05g36640D_BnaC05g51820D	1.222392421	0.263034406	0.514573173	0.362570079	0.847996907	0.807354922	0.530514717	0.362570079	0	0
fil4_1_2_2	BnaA05g37310D_BnaC05g47570D	0	0	0	0	2	0	0	0	0	0
fil4_1_2_2	BnaA06g00040D_BnaCnng63240D	1	0	1	0	0	1	0	1	0	0
fil4_1_2_2	BnaA06g00240D_BnaC06g07450D	0.415037499	0	0	0	1	0	1	0	0	0
fil4_1_2_2	BnaA06g00260D_BnaC06g07310D	0.736965594	0.415037499	0	0	0	1	1	0	0	0
fil4_1_2_2	BnaA06g00800D_BnaC06g06470D	1.078002512	0	2.5	1.321928095	1.263034406	0.736965594	0.263034406	1.584962501	0	0
fil4_1_2_2	BnaA06g00890D_BnaC06g06380D	0.584962501	0	0.415037499	0.584962501	0.736965594	0.415037499	0.192645078	0.415037499	0	0
fil4_1_2_2	BnaA06g00940D_BnaC06g06330D	0	0	0	2.321928095	0	0	0	1.169925001	0	0
fil4_1_2_2	BnaA06g01060D_BnaC06g06210D	1	0	-0.584962501	0	1	0	0	1	0	0
fil4_1_2_2	BnaA06g01300D_BnaC06g10560D	0.584962501	1	0	0	0	1	1	0	0	0
fil4_1_2_2	BnaA06g01690D_BnaC06g41080D	1.321928095	0.584962501	0.381870635	0.925999419	1.280107919	1.321928095	0.469485283	1	0	0
fil4_1_2_2	BnaA06g01710D_BnaC06g06010D	0.263034406	0	0.584962501	0	0.115477217	0.415037499	0.807354922	0.321928095	0	0
fil4_1_2_2	BnaA06g01730D_BnaC06g05990D	0	0	-0.299560282	2	0	0	0	1.584962501	0	0
fil4_1_2_2	BnaA06g02170D_BnaC06g04750D	0.807354922	-0.321928095	0.321928095	0.427421224	0.584962501	0.415037499	0.222392421	-0.14543044	0	0
fil4_1_2_2	BnaA06g02450D_BnaC06g04470D	0	0	0.584962501	2.263034406	0	0	0	1	0	0
fil4_1_2_2	BnaA06g02460D_BnaC06g04440D	0.807354922	0.678071905	1	1.169925001	0.530514717	0	0.736965594	1.440572591	0	1
fil4_1_2_2	BnaA06g02640D_BnaC06g03890D	0.192645078	1	1	0.415037499	0.736965594	0.415037499	0	0.874469118	0	0
fil4_1_2_2	BnaA06g03100D_BnaCnng26130D	0.485426827	0.415037499	0.263034406	0.584962501	0.321928095	0.263034406	0	1.169925001	0	0
fil4_1_2_2	BnaA06g03120D_BnaCnng34390D	0.807354922	0	0	0	1	0.584962501	0	1	0	0
fil4_1_2_2	BnaA06g03510D_BnaC06g02250D	1	0	0	0	0	1	1	0	0	0
fil4_1_2_2	BnaA06g03700D_BnaC06g02060D	-0.530514717	0	0	0	0.485426827	1	0	0	0	0
fil4_1_2_2	BnaA06g03770D_BnaC06g02010D	1	0	0	0	0.736965594	0	0	0	1	2.321928095
fil4_1_2_2	BnaA06g03990D_BnaC06g01760D	0	0	1.584962501	0	1	0	0.584962501	2	0	0
fil4_1_2_2	BnaA06g04210D_BnaC05g05380D	2.321928095	0.40053793	-0.321928095	-0.584962501	0	0.415037499	-1	2.5	0	0
fil4_1_2_2	BnaA06g04680D_BnaC05g05900D	0	0	0.321928095	0	1	0	0	0	0	0
fil4_1_2_2	BnaA06g05150D_BnaC05g06430D	1.584962501	0	0.222392421	1.222392421	0	1	0.736965594	0.378511623	0	-1
fil4_1_2_2	BnaA06g05350D_BnaC05g06840D	0.192645078	0	1	0	0	1	0.584962501	1	0	0
fil4_1_2_2	BnaA06g06160D_BnaC05g07900D	-0.469485283	-0.028569152	0.415037499	0	1.106915204	0.561115759	0.59932351	0.807354922	-0.736965594	0
fil4_1_2_2	BnaA06g06360D_BnaCnng28080D	0.415037499	0	1.222392421	0	1	0	0.584962501	0	0	0
fil4_1_2_2	BnaA06g06560D_BnaC05g08230D	1	0	0	2	0.584962501	1	0	2	0	0
fil4_1_2_2	BnaA06g07040D_BnaC05g08690D	0.847996907	0	0.362570079	1.584962501	0.584962501	0.777607579	1.152003093	1	1	0
fil4_1_2_2	BnaA06g07690D_BnaC05g09140D	-0.263034406	0	0	0	1	1	0	0	0	0
fil4_1_2_2	BnaA06g08050D_BnaCnng31510D	0	0	0.415037499	0.736965594	0	1.874469118	1.398549376	1	0	0
fil4_1_2_2	BnaA06g08110D_BnaC05g09370D	0	0	1	0	0	1	0.584962501	1	0	0
fil4_1_2_2	BnaA06g08140D_BnaC05g09400D	0	0	0	0	0	1	1	0	0	0
fil4_1_2_2	BnaA06g08920D_BnaC05g10240D	0	0	0	0	0	1	1	0	0	0
fil4_1_2_2	BnaA06g08980D_BnaC05g10420D	0	0	0	0	0	1	1	0	0	0
fil4_1_2_2	BnaA06g09160D_BnaC05g10580D	0	0	0	0	1	-1	0	0	0	0
fil4_1_2_2	BnaA06g09520D_BnaC05g10890D	0.584962501	0	0	0	0.736965594	0.584962501	1	1	0	0
fil4_1_2_2	BnaA06g09610D_BnaC05g49480D	1.807354922	0	1	1.584962501	2.5	1	1	1.584962501	0	0
fil4_1_2_2	BnaA06g10540D_BnaC05g12090D	1	-1	0.584962501	1	0.584962501	-0.584962501	0.485426827	1	0	0
fil4_1_2_2	BnaA06g10700D_BnaC02g29790D	0	0	0	0	1	0	1	0	0	0
fil4_1_2_2	BnaA06g10770D_BnaCnng66230D	0.321928095	0	0	0	0.584962501	0	1	0	0	0
fil4_1_2_2	BnaA06g11150D_BnaC05g12690D	0.584962501	0	0.415037499	0.736965594	0	0.807354922	0.584962501	1	0	0
fil4_1_2_2	BnaA06g11220D_BnaC05g12760D	2.169925001	0	0.807354922	1	1.584962501	1	0.807354922	0	0	0
fil4_1_2_2	BnaA06g11590D_BnaC05g13430D	1	0	0.415037499	1	0.584962501	0.584962501	0.584962501	0.847996907	0	0
fil4_1_2_2	BnaA06g12120D_BnaC05g13860D	-0.321928095	0	0	0	0	1.584962501	1	0	0	0
fil4_1_2_2	BnaA06g12300D_BnaC05g13930D	0.125530882	0	0.584962501	0.584962501	0.847996907	0.321928095	-0.362570079	0.678071905	0	0
fil4_1_2_2	BnaA06g12400D_BnaC05g14000D	-0.263034406	0.584962501	0.736965594	0.678071905	0	1	0.321928095	0.415037499	0	0
fil4_1_2_2	BnaA06g12500D_BnaC05g14090D	0.530514717	0	0	0	0.584962501	0.415037499	0.222392421	0	0	0
fil4_1_2_2	BnaA06g12570D_BnaC05g14130D	0.415037499	0	1	0	0	1	0	1	0	0
fil4_1_2_2	BnaA06g13440D_BnaC05g14990D	0.530514717	0	0	0	0.485426827	0.652076697	0.823122238	0	0	0
fil4_1_2_2	BnaA06g13840D_BnaC05g15270D	0	0	0	0	1.584962501	0	1	0	0	0
fil4_1_2_2	BnaA06g13880D_BnaC05g15300D	0	0	0	0	0.584962501	0	1	0	0	0
fil4_1_2_2	BnaA06g14050D_BnaC05g15400D	1.222392421	0	0	0	0.584962501	0	0	1.584962501	0	0
fil4_1_2_2	BnaA06g14610D_BnaC03g21500D	0	0	0	0	1	0	1.584962501	0	0	0
fil4_1_2_2	BnaA06g14650D_BnaCnng50360D	2.5	0	0.584962501	1	1.584962501	0	0.584962501	1	0	0
fil4_1_2_2	BnaA06g15090D_BnaC05g16600D	0	0	1	0	1.321928095	0	1	0	0	0
fil4_1_2_2	BnaA06g15210D_BnaC05g16720D	0	0	0.736965594	0	1.321928095	0	0	0	0	0
fil4_1_2_2	BnaA06g15970D_BnaC08g21070D	0	0	0	0	0	1	1	0	0	0
fil4_1_2_2	BnaA06g16250D_BnaC08g20700D	0.427748551	0.392317423	0.036525876	0.556393349	0.357552005	0.099535674	0.093109404	0.253756592	1	1
fil4_1_2_2	BnaA06g16550D_BnaCnng09530D	0	0.584962501	0.584962501	1	-0.584962501	0.415037499	0.321928095	1	0	0
fil4_1_2_2	BnaA06g17050D_BnaC03g57290D	0	0	0	1	0	1	0.584962501	1	0	0
fil4_1_2_2	BnaA06g17140D_BnaC03g57220D	1.584962501	0	0.807354922	2	2	0	0	0	0	0
fil4_1_2_2	BnaA06g17250D_BnaC03g57090D	0	1	0	2	0	0	0	1	0	0
fil4_1_2_2	BnaA06g17290D_BnaC03g57060D	0.222392421	0.584962501	0.321928095	0.321928095	0.415037499	0.321928095	0.485426827	0.362570079	0	0
fil4_1_2_2	BnaA06g17430D_BnaC03g75450D	0	0	0	2.5	0	0	0	0.736965594	0	0
fil4_1_2_2	BnaA06g17880D_BnaC03g56130D	-1	0	0	0	1	0	0	0	0	0
fil4_1_2_2	BnaA06g17950D_BnaCnng37560D	-1	0	0	0	1	0	0	0	0	0
fil4_1_2_2	BnaA06g18290D_BnaC03g55680D	1	0	1	0	0	0.584962501	0	0.736965594	0	0
fil4_1_2_2	BnaA06g18570D_BnaC03g55050D	0.736965594	0	0	0	1	1	1.321928095	1	0	0
fil4_1_2_2	BnaA06g18950D_BnaC03g75260D	0.2410081	0.2410081	0.152003093	-0.308122295	0	0.678071905	0.584962501	0.192645078	0	0
fil4_1_2_2	BnaA06g19060D_BnaC03g52770D	0.459431619	0.222392421	0.321928095	0.530514717	0	0.362570079	0.736965594	0.289506617	0	0
fil4_1_2_2	BnaA06g19650D_BnaCnng12030D	1	0	0	1	0.584962501	1	1.584962501	1	0	0
fil4_1_2_2	BnaA06g20030D_BnaC03g54330D	0	1	1	0	0.222392421	0.584962501	1.415037499	1	0	0
fil4_1_2_2	BnaA06g20790D_BnaC03g53280D	0	0	1	2.321928095	0	0	0	1	0	0
fil4_1_2_2	BnaA06g20830D_BnaC03g75240D	0.584962501	0	1	1.584962501	0	1	0.736965594	0	0	0
fil4_1_2_2	BnaA06g21320D_BnaC03g52230D	1	0	0	0	-0.415037499	1	1	0	0	0
fil4_1_2_2	BnaA06g21680D_BnaC03g51850D	1	0	0	0	0	0.736965594	1.222392421	0	0	0
fil4_1_2_2	BnaA06g22790D_BnaC03g50710D	0.637429921	0	0	0	0.584962501	1	0	0	0	0
fil4_1_2_2	BnaA06g22960D_BnaC03g50510D	0.637429921	-0.263034406	0.514573173	0.459431619	0.678071905	0.678071905	0.378511623	0.807354922	0	0
fil4_1_2_2	BnaA06g23080D_BnaC03g50310D	0.547487795	0	0	0	0.678071905	0.415037499	0.263034406	0	0	0
fil4_1_2_2	BnaA06g23150D_BnaC03g50250D	1	0	0	0	1	0	1	0	0	0
fil4_1_2_2	BnaA06g23300D_BnaC03g50020D	0	0	1	0	1.321928095	0	0	0	0	0
fil4_1_2_2	BnaA06g23450D_BnaC03g49710D	0.530514717	0.263034406	0.584962501	1	0.485426827	0.584962501	0.152003093	0.362570079	0	0
fil4_1_2_2	BnaA06g23900D_BnaC03g49320D	0.485426827	0	0	0	0.415037499	1	0	0	0	0
fil4_1_2_2	BnaA06g23950D_BnaC03g49300D	0	0	0	2	0.584962501	0	0	1.353636955	0	0
fil4_1_2_2	BnaA06g24350D_BnaC03g48890D	-0.415037499	0.932885804	0	0	1.807354922	0.321928095	0.337034987	0	0	0
fil4_1_2_2	BnaA06g24590D_BnaCnng13220D	1.584962501	0	0	0	0	0	0	2	0	0
fil4_1_2_2	BnaA06g24900D_BnaC03g48680D	-0.175086707	0	0.415037499	0.415037499	0.392317423	0.637429921	0.893084796	1	1	1
fil4_1_2_2	BnaA06g25120D_BnaC03g74600D	0.440572591	0	0.263034406	0.222392421	0.736965594	0.415037499	-0.321928095	0.206450877	0	0
fil4_1_2_2	BnaA06g25210D_BnaC03g48430D	0	0	-0.321928095	1.584962501	0	0	0	1	0	0
fil4_1_2_2	BnaA06g26300D_BnaC07g30670D	0.700439718	0.584962501	0.263034406	0	0.321928095	0.485426827	0.169925001	0.321928095	0	0
fil4_1_2_2	BnaA06g26400D_BnaC07g30580D	0	1.584962501	0	0	0	1	1.584962501	0	0	0
fil4_1_2_2	BnaA06g26550D_BnaC07g30410D	0.584962501	1	1	0.736965594	1.078002512	1.584962501	1.415037499	1	0	0
fil4_1_2_2	BnaA06g27560D_BnaC07g29530D	0	0	0	0	1.584962501	0	0	0	0	0
fil4_1_2_2	BnaA06g28850D_BnaC07g27830D	1	0	0	1	1	0.584962501	0.222392421	1	0	0
fil4_1_2_2	BnaA06g28940D_BnaC07g27730D	0.807354922	1	0	1	0.584962501	1	1	1	0	0
fil4_1_2_2	BnaA06g29220D_BnaC07g27510D	1.584962501	0	2.321928095	0	2	0	2	0	0	0
fil4_1_2_2	BnaA06g29280D_BnaC07g27420D	1.115477217	-0.584962501	1.137503524	1.321928095	1.078002512	0.847996907	1.222392421	1.874469118	0	0
fil4_1_2_2	BnaA06g29760D_BnaC07g26980D	0	0	0	0	0.736965594	-0.485426827	0.362570079	0	0	0
fil4_1_2_2	BnaA06g30180D_BnaC07g26540D	0.736965594	0	0	0	0.415037499	0.584962501	0	0	0	0
fil4_1_2_2	BnaA06g30380D_BnaC07g26290D	-0.415037499	0	0	0	0.584962501	0	0.584962501	0	0	0
fil4_1_2_2	BnaA06g30480D_BnaC07g49220D	1.169925001	1	0	1.321928095	0.736965594	1.378511623	1.289506617	0.736965594	0	0
fil4_1_2_2	BnaA06g30550D_BnaC07g26240D	0.447458977	0.321928095	0.234465254	-0.169925001	0.652076697	0.514573173	0.628031223	0.423807709	0	0
fil4_1_2_2	BnaA06g30910D_BnaC07g25760D	1.807354922	0	0	1	1.584962501	1	1.584962501	0	0	0
fil4_1_2_2	BnaA06g31370D_BnaC07g25230D	0	0	-0.584962501	0.415037499	1.584962501	0	1.321928095	0	0	0
fil4_1_2_2	BnaA06g31830D_BnaC07g24770D	1.054447784	0	1	1	1.637429921	1.321928095	0.169925001	0	0	0
fil4_1_2_2	BnaA06g32530D_BnaC07g49070D	1	0	0.584962501	0	1	0.584962501	1	0.584962501	0	0
fil4_1_2_2	BnaA06g32580D_BnaC07g23990D	1	0	0	0	0	1	1	0	0	0
fil4_1_2_2	BnaA06g32660D_BnaC07g48930D	-0.584962501	0	0	0	0.584962501	0.652076697	-0.180572246	0	0	0
fil4_1_2_2	BnaA06g33260D_BnaC07g23090D	0.736965594	1.584962501	1	0.222392421	0.263034406	0.584962501	1.584962501	0	0	0
fil4_1_2_2	BnaA06g33270D_BnaC07g23080D	0.415037499	0	0	0	-0.321928095	1	0.584962501	-0.192645078	0	0
fil4_1_2_2	BnaA06g33590D_BnaC07g22680D	0.618909833	1	0.847996907	0.415037499	0.736965594	0.678071905	1.099535674	0.584962501	0	0
fil4_1_2_2	BnaA06g33610D_BnaC07g22660D	0.678071905	0.584962501	1	0	1	0	0	0.584962501	0	0
fil4_1_2_2	BnaA06g33690D_BnaC07g22280D	0.736965594	0	1	0	0	1	0	1	0	0
fil4_1_2_2	BnaA06g33880D_BnaC07g22050D	0	0	0	1	0.807354922	1	1	0	0	0
fil4_1_2_2	BnaA06g34480D_BnaC07g21280D	0	0	0	0	1.584962501	0	1	0	0	0
fil4_1_2_2	BnaA06g34930D_BnaC07g20800D	0	1	1	1	0	0	0	0.321928095	0	0
fil4_1_2_2	BnaA06g35110D_BnaC07g48770D	0	0	0	0	1	1	1	0	1	1
fil4_1_2_2	BnaA06g35440D_BnaC07g20320D	2.321928095	0	0.736965594	0.415037499	1	0	0.584962501	0.584962501	0	0
fil4_1_2_2	BnaA06g35640D_BnaC07g19840D	-0.125530882	1	0.807354922	1.584962501	0.222392421	0.736965594	0.678071905	0.874469118	0	0
fil4_1_2_2	BnaA06g35920D_BnaC07g19270D	0	0	-0.415037499	0	0.736965594	1	0.584962501	0	0	0
fil4_1_2_2	BnaA06g36360D_BnaC07g17620D	0.459431619	0	0	0	0.874469118	0.584962501	-0.321928095	0	0	0
fil4_1_2_2	BnaA06g36540D_BnaC07g17330D	0.552541023	0	0	0	0.415037499	0.321928095	2	0	0	0
fil4_1_2_2	BnaA06g36590D_BnaC07g17290D	1	0	0.736965594	1	0.678071905	1.222392421	1.169925001	1	0	0
fil4_1_2_2	BnaA06g36860D_BnaC07g16900D	0.584962501	0	1.584962501	1	1	1	1	0	0	0
fil4_1_2_2	BnaA06g36890D_BnaC04g17360D	0	0	0.584962501	0	1	0.415037499	0	0	0	0
fil4_1_2_2	BnaA06g36920D_BnaC04g17750D	1.099535674	-0.055495113	0.084888898	1.356693513	0.485426827	1.070389328	0.271302022	2.032421478	0	0
fil4_1_2_2	BnaA06g38530D_BnaCnng52870D	0.378511623	1	0.321928095	0	0.514573173	0.807354922	0.807354922	1.321928095	0	0
fil4_1_2_2	BnaA06g38600D_BnaCnng15110D	1.273018494	-0.736965594	0.830074999	0.514573173	0.612976877	1	1.263034406	0.874469118	1	0
fil4_1_2_2	BnaA06g38700D_BnaC08g20540D	0.263034406	0	0	1.584962501	0.415037499	0.584962501	1	1	0	0
fil4_1_2_2	BnaA06g38870D_BnaC03g54520D	0	0	0.584962501	0	0.169925001	0.415037499	0.652076697	0	0	0
fil4_1_2_2	BnaA06g39700D_BnaC07g26140D	0	0	0	0.485426827	0	1	1.584962501	1	0	0
fil4_1_2_2	BnaA07g00010D_BnaC07g00830D	0.473931188	0	0.263034406	0.415037499	0.447458977	0.584962501	0.169925001	0.263034406	0	0
fil4_1_2_2	BnaA07g00150D_BnaC07g00720D	2	1	1.584962501	1	1	1	2	0.584962501	0	0
fil4_1_2_2	BnaA07g00310D_BnaC07g00400D	1	1	0	0	0	1	1	1	0	0
fil4_1_2_2	BnaA07g00440D_BnaC07g00260D	2	1	0.584962501	1	0	0	1.584962501	1.584962501	0	0
fil4_1_2_2	BnaA07g00670D_BnaCnng48370D	0.321928095	0	1	0	0.736965594	0	1	0	0	0
fil4_1_2_2	BnaA07g00990D_BnaC07g01440D	0	-1	-0.321928095	-0.321928095	0.736965594	0.736965594	0.137503524	-0.584962501	1	1
fil4_1_2_2	BnaA07g01210D_BnaCnng17640D	1.280107919	0	1	1	0.807354922	0.584962501	1.584962501	1	0	0
fil4_1_2_2	BnaA07g01810D_BnaC07g03170D	0.263034406	0	0	0	0.169925001	0.710493383	0.547487795	0	0	0
fil4_1_2_2	BnaA07g02070D_BnaC07g03760D	0.736965594	1	0.584962501	0.584962501	0.678071905	0.514573173	0.61667136	0.736965594	0	0
fil4_1_2_2	BnaA07g03030D_BnaC07g06770D	1.584962501	0	0	0	1	0	0	1	0	0
fil4_1_2_2	BnaA07g03060D_BnaC07g06930D	1	0	0	0	0	1	1	0	0	0
fil4_1_2_2	BnaA07g03580D_BnaC07g05560D	1	0	1	0	2	1	1	0	0	0
fil4_1_2_2	BnaA07g04040D_BnaC07g05260D	0.459431619	0	0.459431619	0.485426827	0.321928095	0.847996907	0.447458977	0.459431619	0	0
fil4_1_2_2	BnaA07g04470D_BnaC07g04020D	2.5	0	0.584962501	0	0	0	-0.584962501	2	0	0
fil4_1_2_2	BnaA07g04500D_BnaCnng00840D	2	0	0.415037499	0.415037499	1	0	0.736965594	1	0	0
fil4_1_2_2	BnaA07g04790D_BnaC03g44500D	0.766569307	1.037474705	0.772048053	0.93128725	0.770518154	0.888968688	0.736965594	0.761840263	1	0.263034406
fil4_1_2_2	BnaA07g04820D_BnaCnng00400D	0.321928095	0	0	0	1.584962501	0	0	0	0	0
fil4_1_2_2	BnaA07g04860D_BnaCnng00360D	-1	0	0.584962501	0	0.584962501	0.584962501	0	0	0	0
fil4_1_2_2	BnaA07g05160D_BnaCnng21930D	1.169925001	0	1	0	0.736965594	0.263034406	0.807354922	0.678071905	0	1
fil4_1_2_2	BnaA07g05190D_BnaCnng21880D	0.637429921	0	1.584962501	0	0.263034406	0.736965594	0.415037499	1	0	0
fil4_1_2_2	BnaA07g05600D_BnaC07g07150D	0	0	0	0	0	1	1	1	0	0
fil4_1_2_2	BnaA07g05660D_BnaCnng50850D	1.415037499	0	-0.263034406	0	1	0.321928095	0.415037499	0.584962501	0	0
fil4_1_2_2	BnaA07g05920D_BnaC07g07260D	1.584962501	0	1.584962501	2	1.584962501	0	0	1.584962501	0	0
fil4_1_2_2	BnaA07g06260D_BnaC07g07840D	0.415037499	0	0	0	1	0	0	1	0	0
fil4_1_2_2	BnaA07g06340D_BnaC07g07920D	1	0	1	0.584962501	0	1	0.584962501	-0.584962501	0	0
fil4_1_2_2	BnaA07g06450D_BnaC07g07990D	1	1	0.893084796	2	1	0.807354922	0.540568381	1	0	0
fil4_1_2_2	BnaA07g06570D_BnaC07g08110D	0.900464326	0.485426827	1.137503524	0.777607579	1.078002512	0.893084796	0.886343218	1.146841388	0	0
fil4_1_2_2	BnaA07g06590D_BnaC07g08130D	0.584962501	0	0	2	0	0	0	0.736965594	0	0
fil4_1_2_2	BnaA07g06610D_BnaC07g08140D	0	0	0	0	0	1.502500341	0.941106311	0	0	0
fil4_1_2_2	BnaA07g06660D_BnaC07g08180D	-0.222392421	0.584962501	0	1.584962501	2	0	0	-0.415037499	0	0
fil4_1_2_2	BnaA07g07010D_BnaC07g08670D	1.736965594	0	0.485426827	0.584962501	1	1	0.700439718	1.137503524	0	0
fil4_1_2_2	BnaA07g07550D_BnaC07g09390D	0.485426827	0	1	0	0.584962501	1	0	0.584962501	0	0
fil4_1_2_2	BnaA07g07590D_BnaC07g09420D	0.321928095	0.321928095	0	0.514573173	0.523561956	0.415037499	0.152003093	0.652076697	0	0
fil4_1_2_2	BnaA07g08010D_BnaC07g09920D	-0.584962501	0	0	0	1	0	0	0	0	0
fil4_1_2_2	BnaA07g08020D_BnaC07g09950D	1.584962501	0	0	1	0	0	0	2	0	0
fil4_1_2_2	BnaA07g12060D_BnaC07g16210D	0	0	0	0	1.584962501	0	1	0	0	0
fil4_1_2_2	BnaA07g12090D_BnaC07g16240D	0	0	0	0	1	0	0	1.584962501	0	0
fil4_1_2_2	BnaA07g12940D_BnaC04g17190D	0.584962501	0	0	0	0	0.584962501	0	0	0	0
fil4_1_2_2	BnaA07g13090D_BnaC04g17010D	0.2410081	0	0	0	-0.169925001	1	1	0	0	0
fil4_1_2_2	BnaA07g13980D_BnaC04g15670D	0.321928095	0.415037499	0.584962501	0.584962501	0.584962501	0	1	0	0	0
fil4_1_2_2	BnaA07g15060D_BnaC06g42250D	1.736965594	0	-0.584962501	1.584962501	2.169925001	1.222392421	0.152003093	1	0	0
fil4_1_2_2	BnaA07g15330D_BnaC06g42320D	0	0	0	2	0	0	0	0.948469699	0	0
fil4_1_2_2	BnaA07g15610D_BnaC06g13840D	0	0	1	0	1	1	0.514573173	2.321928095	0	0
fil4_1_2_2	BnaA07g15750D_BnaC06g14070D	0	-0.415037499	-0.415037499	-0.321928095	1	-0.584962501	0	-0.263034406	0	0
fil4_1_2_2	BnaA07g15890D_BnaC06g14260D	0.637429921	0	1	0	0.893084796	0.415037499	0.700439718	0	0	0
fil4_1_2_2	BnaA07g16070D_BnaC06g14520D	1.807354922	1	1.584962501	-1	1.584962501	0.584962501	1	0	0	0
fil4_1_2_2	BnaA07g16180D_BnaC06g14960D	1	0	0	0	1	0	1	0	0	0
fil4_1_2_2	BnaA07g16380D_BnaC06g15220D	1	0	1	1	1.321928095	1	0.584962501	0.584962501	0	0
fil4_1_2_2	BnaA07g16600D_BnaC06g15570D	0.415037499	0	0.584962501	1	0.192645078	1.584962501	1	0	0	0
fil4_1_2_2	BnaA07g16810D_BnaC06g15860D	1	0	2	1	1	1.584962501	1	1	0	0
fil4_1_2_2	BnaA07g16880D_BnaC06g15940D	0	0	0.584962501	0.584962501	0.584962501	1	1	0.736965594	0	0
fil4_1_2_2	BnaA07g17600D_BnaC02g48490D	0	0	0	2.321928095	0	0	0	1.700439718	0	0
fil4_1_2_2	BnaA07g18210D_BnaC06g17130D	1	0	0	0	1	0.584962501	1.584962501	1	0	0
fil4_1_2_2	BnaA07g18570D_BnaC06g17600D	0.584962501	0.263034406	-0.08246216	0.231325546	0.514573173	0.440572591	0.584962501	0.584962501	0	0
fil4_1_2_2	BnaA07g19770D_BnaC06g19030D	1	0	0	0	1	1	0	0	0	0
fil4_1_2_2	BnaA07g19990D_BnaC06g19420D	1.263034406	-1	0.584962501	1	1	0.584962501	0.584962501	1.584962501	0	0
fil4_1_2_2	BnaA07g20720D_BnaC06g20590D	0.736965594	1	0	0	0	0.7589919	2	0	0	0
fil4_1_2_2	BnaA07g20740D_BnaC03g73570D	2	0	0	0	1.321928095	1	-0.078002512	1	0	0
fil4_1_2_2	BnaA07g20970D_BnaC06g20970D	1.137503524	0	1	2	1.222392421	1.584962501	1.584962501	1	0	0
fil4_1_2_2	BnaA07g21200D_BnaC06g18750D	0	0	0	0	0	1.584962501	1	0	0	0
fil4_1_2_2	BnaA07g21990D_BnaC06g22720D	1.222392421	1	0	0	-0.321928095	0.321928095	1.584962501	0	0	0
fil4_1_2_2	BnaA07g23140D_BnaC06g24170D	0.584962501	0	0	1	2	0	0	1.584962501	0	0
fil4_1_2_2	BnaA07g23200D_BnaCnng33920D	0	0	0	0	0	1	1	0	0	0
fil4_1_2_2	BnaA07g23560D_BnaCnng17000D	2	1	1.584962501	0	1.584962501	0	1	1	0	0
fil4_1_2_2	BnaA07g23570D_BnaCnng17020D	1.584962501	1	0	0	0	0	1	0	0	0
fil4_1_2_2	BnaA07g24550D_BnaC06g25770D	0.415037499	0	0	0	-0.321928095	0.584962501	1.321928095	1	0	0
fil4_1_2_2	BnaA07g24580D_BnaC06g25800D	2.5	0	1	1.584962501	0	-0.502500341	0.736965594	1	0	0
fil4_1_2_2	BnaA07g25120D_BnaC06g26870D	2.321928095	0	0	1.584962501	0	1.584962501	0.652076697	0.289506617	0	0
fil4_1_2_2	BnaA07g25300D_BnaC06g27070D	1	1	1	0	0.584962501	0.415037499	1.321928095	0	0	0
fil4_1_2_2	BnaA07g26260D_BnaC06g28320D	0.192645078	0	0.459431619	0.584962501	0.321928095	0.807354922	1.584962501	0.847996907	0	0
fil4_1_2_2	BnaA07g26280D_BnaC06g28350D	0.807354922	1	0	0.584962501	0.584962501	0.584962501	1	1.584962501	0	0
fil4_1_2_2	BnaA07g26690D_BnaC06g28850D	0	1	0.584962501	2	0	0.415037499	1	0.415037499	0	0
fil4_1_2_2	BnaA07g26770D_BnaC06g29160D	1.584962501	1.584962501	2.5	2	1.415037499	0	0	2.5	0	0
fil4_1_2_2	BnaA07g26880D_BnaC06g29320D	2	0	1.584962501	0	1	0	0	0	0	0
fil4_1_2_2	BnaA07g26960D_BnaC06g29440D	1.321928095	1	1.175086707	1.047305715	1	0	1.700439718	0.963474124	0	0.415037499
fil4_1_2_2	BnaA07g28280D_BnaC06g27870D	1.194548788	1.335603032	0.503766418	0.745427173	0.234955883	0.154033629	1.68242831	1	0.415037499	0.678071905
fil4_1_2_2	BnaA07g28680D_BnaC06g31260D	1	1	0	0	0	0	1	0	0	0
fil4_1_2_2	BnaA07g29220D_BnaC06g32380D	0	1.584962501	0	0	0	0.584962501	2.299560282	0	0	0
fil4_1_2_2	BnaA07g29380D_BnaC06g32570D	1	0	0	0	1	0	1	0	0	0
fil4_1_2_2	BnaA07g29830D_BnaC06g33070D	2.5	0	0	0	1.514573173	0	1	0	0	0
fil4_1_2_2	BnaA07g30140D_BnaC06g33580D	1.499353785	1.197939378	0.874469118	1.343954401	0.407657969	0.421463768	2.150559677	1.422233001	0.485426827	1
fil4_1_2_2	BnaA07g30970D_BnaC06g34420D	0	0	0	2.5	0	0	0	1.584962501	0	0
fil4_1_2_2	BnaA07g31050D_BnaC06g34720D	1.584962501	0	1	1	1.584962501	0	1	1	0	0
fil4_1_2_2	BnaA07g31100D_BnaC06g34770D	0	1	1	1	0	0	1	1	0	0
fil4_1_2_2	BnaA07g31190D_BnaC06g34880D	1.514573173	1	0.584962501	1.415037499	0.610053482	0.192645078	1.862496476	1	1	1
fil4_1_2_2	BnaA07g31210D_BnaC06g34900D	1.137503524	0	0.807354922	1	1	0.321928095	1.874469118	1	0	0
fil4_1_2_2	BnaA07g31380D_BnaC06g35190D	2.321928095	0	1	1	1	0	1	1	0	0
fil4_1_2_2	BnaA07g31440D_BnaC06g35240D	0	1	1	0	0	0	1.584962501	1	0	0
fil4_1_2_2	BnaA07g31960D_BnaC06g35970D	0.874469118	0	0.584962501	0.584962501	1.222392421	0.584962501	1.321928095	0.415037499	0	0
fil4_1_2_2	BnaA07g31980D_BnaC06g35990D	1.584962501	0	0	2.5	1	0	0	2.5	0	0
fil4_1_2_2	BnaA07g31990D_BnaC06g36000D	0	0	0	0	1.306661338	0	0	0	0	0
fil4_1_2_2	BnaA07g32100D_BnaC06g36470D	0.321928095	0	0	0	1.807354922	0	0	0	0	0
fil4_1_2_2	BnaA07g32280D_BnaC06g36720D	1	0	1	1.584962501	0	1.584962501	1.485426827	1	0	0
fil4_1_2_2	BnaA07g32330D_BnaC06g36780D	1.432959407	0	0	0	1.169925001	0	0.91753784	2.5	0	0
fil4_1_2_2	BnaA07g32340D_BnaC06g36790D	2.321928095	0	0	0	1	1	1	2	0	0
fil4_1_2_2	BnaA07g32350D_BnaC06g36800D	1	0	0.584962501	2.321928095	0	1	1	1	0	0
fil4_1_2_2	BnaA07g32400D_BnaC06g36860D	2	0	0	0	2.5	0	0	2.5	0	0
fil4_1_2_2	BnaA07g32660D_BnaC06g37110D	0.777607579	1.584962501	0	0	0.263034406	0	1.137503524	0	0	0
fil4_1_2_2	BnaA07g32690D_BnaC06g37150D	0	0	0.415037499	1.584962501	0	0.415037499	1.321928095	0.584962501	0	0
fil4_1_2_2	BnaA07g32890D_BnaC06g37430D	1.321928095	0	0	0	1	0.584962501	1.321928095	1	0	0
fil4_1_2_2	BnaA07g32950D_BnaC06g37470D	2.5	0	0	1	1.584962501	0	1	1	0	0
fil4_1_2_2	BnaA07g32980D_BnaC06g37500D	0.321928095	0	0	0	0.584962501	-0.584962501	-0.584962501	1	0	0
fil4_1_2_2	BnaA07g33080D_BnaC06g37630D	1.584962501	1.584962501	-0.415037499	0.415037499	1.584962501	0.584962501	0.691877705	0.347923303	0	0
fil4_1_2_2	BnaA07g33230D_BnaC06g37790D	1.169925001	0	0	0	1	1.584962501	1	0	0	0
fil4_1_2_2	BnaA07g33280D_BnaC06g37830D	1.584962501	0	0.485426827	0	1	1	1.584962501	1.584962501	0	0
fil4_1_2_2	BnaA07g33310D_BnaC06g37860D	0.584962501	0.263034406	-0.125530882	0.58159565	0.782408565	0.436099115	0.610053482	0.263034406	0.222392421	0
fil4_1_2_2	BnaA07g33420D_BnaC06g37970D	2.321928095	0	1	1.222392421	2	0	0	1	0	0
fil4_1_2_2	BnaA07g33430D_BnaC06g37980D	0	0	1	2.115477217	0	0	-0.584962501	0.584962501	0	0
fil4_1_2_2	BnaA07g33460D_BnaC06g38010D	0.415037499	0	0.584962501	0.169925001	1	0	0.584962501	0.678071905	0	0
fil4_1_2_2	BnaA07g33610D_BnaC06g38220D	0.807354922	0	0	0	0.362570079	0.807354922	1.273018494	0	0	0
fil4_1_2_2	BnaA07g33710D_BnaC06g38330D	1	0	1	0	1.584962501	0	1.584962501	1	0	0
fil4_1_2_2	BnaA07g34070D_BnaC06g38700D	0	1	0.222392421	1.523561956	0	0	1	0.637429921	0	0
fil4_1_2_2	BnaA07g34140D_BnaC06g38770D	2.321928095	0	-1	1	0.415037499	1	2.169925001	1	0	0
fil4_1_2_2	BnaA07g34260D_BnaC06g39030D	1.415037499	0	0	0	1	0	1.584962501	0	0	0
fil4_1_2_2	BnaA07g34480D_BnaC06g39320D	0	1	0.415037499	0.736965594	0	0	1.584962501	0	0	0
fil4_1_2_2	BnaA07g34490D_BnaC06g39330D	1	0.847996907	0.807354922	0.91753784	-0.415037499	0.415037499	1.584962501	0.830074999	0	0
fil4_1_2_2	BnaA07g35500D_BnaC06g40430D	-1	0	0	1	1	0	1	0	0	0
fil4_1_2_2	BnaA07g35800D_BnaC06g40720D	0	0	1	2.321928095	0	0	0	1	0	0
fil4_1_2_2	BnaA07g35850D_BnaCnng33760D	0.485426827	0	1	1	0.222392421	0	1.584962501	1	0	0
fil4_1_2_2	BnaA07g36470D_BnaC07g10160D	0	0	0	0	1	-1	1	0	0	0
fil4_1_2_2	BnaA07g37380D_BnaC07g48600D	-1	0	0	0	1	0	0	0.263034406	0	0
fil4_1_2_2	BnaA07g37520D_BnaC04g15480D	0.856409146	0.137503524	0.124179411	0.547487795	0.678071905	0.645891499	0.831728517	0.801454321	1.115477217	1.115477217
fil4_1_2_2	BnaA07g37700D_BnaC06g14780D	0.830074999	0.584962501	1.169925001	1.736965594	0.678071905	0.584962501	0.192645078	0.807354922	0	0
fil4_1_2_2	BnaA07g38600D_BnaC06g26510D	0	0	0	1.321928095	0	0.263034406	1.415037499	0.485426827	0	0
fil4_1_2_2	BnaA07g38700D_BnaC06g26560D	1.584962501	1	1.037474705	1	0.180572246	0.502500341	2.222392421	1.125530882	0	0.584962501
fil4_1_2_2	BnaA07g38710D_BnaC06g27020D	0	1	0	1	1	0	2.321928095	0.584962501	0	0
fil4_1_2_2	BnaA08g00050D_BnaC03g71090D	0.736965594	1	0.678071905	0	0.415037499	0.736965594	1	1	0	0
fil4_1_2_2	BnaA08g00190D_BnaC03g70920D	1	0	0.584962501	0.584962501	0	0.584962501	1	0	0	0
fil4_1_2_2	BnaA08g00450D_BnaC03g70570D	1	0	0.584962501	0.584962501	0.736965594	0.415037499	0.415037499	0.169925001	0	0
fil4_1_2_2	BnaA08g00650D_BnaC03g70190D	0	1	0.584962501	0.584962501	0.584962501	0.514573173	0.304854582	0.736965594	0	0
fil4_1_2_2	BnaA08g00710D_BnaC03g70140D	0	0	0.584962501	0	1	0	0	0	0	0
fil4_1_2_2	BnaA08g01200D_BnaC03g69540D	1.807354922	0	1.321928095	0.584962501	0	0	1	1	0	0
fil4_1_2_2	BnaA08g01490D_BnaC03g69280D	0	0	0	2.5	0	0	0	0.94753258	0	0
fil4_1_2_2	BnaA08g01560D_BnaC03g69320D	2	0	0	0	0	1	1.807354922	1.584962501	0	0
fil4_1_2_2	BnaA08g01590D_BnaC03g69350D	2.321928095	0	0.192645078	0	0.561878888	0.192645078	0.415037499	1.321928095	0	0
fil4_1_2_2	BnaA08g01810D_BnaC03g77940D	2	0	0.584962501	1.584962501	1	0	0.584962501	0.415037499	0	0
fil4_1_2_2	BnaA08g01820D_BnaC03g77920D	0.415037499	0	0.678071905	0.736965594	0.736965594	0.263034406	0.584962501	0.459431619	0	0
fil4_1_2_2	BnaA08g01960D_BnaC03g77820D	0.362570079	0	0	0	0.125530882	0.736965594	0.125530882	0	0	0
fil4_1_2_2	BnaA08g02220D_BnaC03g68510D	0	0	1	0	1	0	0	0	0	0
fil4_1_2_2	BnaA08g02240D_BnaC03g68490D	1	1.584962501	1	1	1.584962501	1	0.584962501	0	0	0
fil4_1_2_2	BnaA08g02390D_BnaC08g02620D	0	0	0	0	2.5	0	0	0	0	0
fil4_1_2_2	BnaA08g02790D_BnaC08g02990D	1.859992521	1.717412797	0	0	2.248516008	1.157541277	-1.355094959	0	0	0
fil4_1_2_2	BnaA08g02900D_BnaC08g03150D	0.584962501	0	0.584962501	0.584962501	0	0	0.321928095	0.807354922	0	0
fil4_1_2_2	BnaA08g03460D_BnaC08g03840D	2.321928095	0	0.584962501	1	1.584962501	0	1	1.584962501	0	0
fil4_1_2_2	BnaA08g03780D_BnaC08g46740D	1	0	0	0	0.584962501	1	1	0	0	0
fil4_1_2_2	BnaA08g03890D_BnaC08g04580D	-0.652076697	1	0.678071905	1	0.736965594	1	1.321928095	0.807354922	0	0
fil4_1_2_2	BnaA08g03980D_BnaC08g04620D	-0.152003093	0.289506617	-0.169925001	0.245112498	0.415037499	0.530514717	0.067114196	0.2410081	0	0
fil4_1_2_2	BnaA08g04380D_BnaC08g46640D	0.321928095	0	-0.415037499	0	-0.321928095	0.584962501	0.893084796	0.263034406	0	0
fil4_1_2_2	BnaA08g04910D_BnaC08g05320D	1.263034406	1.222392421	1	0	0.584962501	2	1.169925001	0	0	0
fil4_1_2_2	BnaA08g05470D_BnaC06g31500D	0	0	0	0	1	0	1.321928095	0	0	0
fil4_1_2_2	BnaA08g06230D_BnaC08g06650D	0.222392421	0.736965594	0.415037499	0.415037499	0.584962501	0.807354922	0.289506617	0.415037499	0	0
fil4_1_2_2	BnaA08g06450D_BnaC08g07020D	0	0	0	0	1	0	1.584962501	0	0	0
fil4_1_2_2	BnaA08g07660D_BnaC08g08410D	2.5	0	1	0	2	-1	0	0	0	0
fil4_1_2_2	BnaA08g10300D_BnaCnng53870D	1	0	0.584962501	0	1	1	1	1.584962501	0	0
fil4_1_2_2	BnaA08g11250D_BnaC03g66190D	0.169925001	0.584962501	0	0.514573173	0.152003093	0.169925001	0.289506617	0	1.584962501	0
fil4_1_2_2	BnaA08g11330D_BnaC03g77050D	0.868755467	0	-0.070389328	0.160464672	1	0.662965013	0.807354922	0	0	1
fil4_1_2_2	BnaA08g11970D_BnaC03g66850D	1	0	0	0	1	0	1	0	0	0
fil4_1_2_2	BnaA08g12120D_BnaC03g67090D	0.321928095	1.087462841	0.08246216	-0.321928095	0	0.485426827	0.700439718	-0.299560282	0	0
fil4_1_2_2	BnaA08g12680D_BnaC03g77320D	0.263034406	0.736965594	0.567040593	0.523561956	0	0.485426827	0.452512205	0.497499659	0	0
fil4_1_2_2	BnaA08g13740D_BnaC08g13030D	0	0	0	0	1	0	1	0	0	0
fil4_1_2_2	BnaA08g13840D_BnaC08g12910D	1	0	1.584962501	0	1	1	1	0	-1	0.584962501
fil4_1_2_2	BnaA08g13880D_BnaC08g12860D	0.485426827	0	0.652076697	0	0.678071905	1.584962501	1	0	0	0
fil4_1_2_2	BnaA08g13980D_BnaC08g12650D	0.459431619	0	0.415037499	1	0	0.584962501	0.584962501	1	0	0
fil4_1_2_2	BnaA08g14070D_BnaC08g12540D	0.192645078	0.807354922	0.440572591	0.912537159	-0.192645078	0.765534746	0.398549376	0.335603032	-0.415037499	-0.415037499
fil4_1_2_2	BnaA08g14310D_BnaC08g12300D	0.502500341	0	0	0	0.736965594	0	1	0	0	0
fil4_1_2_2	BnaA08g14860D_BnaC03g76890D	0.584962501	0	1	0.584962501	1	0	0	0	0	0
fil4_1_2_2	BnaA08g14990D_BnaC03g62300D	0.621488377	-0.736965594	0.206450877	0.485426827	0.540568381	1.137503524	0.584962501	0.321928095	0	0
fil4_1_2_2	BnaA08g15850D_BnaC03g61200D	1	0	0	0	1	1	0	0	0	0
fil4_1_2_2	BnaA08g16170D_BnaC03g60720D	1.584962501	0	1	0.584962501	1	0	1	1	0	0
fil4_1_2_2	BnaA08g16980D_BnaC03g60090D	0.637429921	0.192645078	0.415037499	0.514573173	0.337034987	0.263034406	0.584962501	0.584962501	1	0
fil4_1_2_2	BnaA08g17430D_BnaC02g40260D	0.619255678	0.713695815	0.547487795	0.402098444	0.520256811	1.078002512	1.633872101	0.404390255	0.263034406	0
fil4_1_2_2	BnaA08g18140D_BnaC03g58920D	0.381870635	0.415037499	0.530514717	0.906890596	0.35614381	0.584962501	0.321928095	0.884522783	0	0
fil4_1_2_2	BnaA08g18550D_BnaC03g58330D	0	0	0	0	1.584962501	0	0	0	0	0
fil4_1_2_2	BnaA08g18660D_BnaC03g58220D	1.584962501	0	1	0	0.584962501	0.321928095	-0.192645078	1	0	0
fil4_1_2_2	BnaA08g18870D_BnaC03g58000D	1.222392421	0	0	0	0.584962501	1	1	0	0	0
fil4_1_2_2	BnaA08g18980D_BnaC03g57680D	0.222392421	0	-1.115477217	1.584962501	2.321928095	1	-0.192645078	0.514573173	0	0
fil4_1_2_2	BnaA08g19280D_BnaC03g75650D	0	0	0	0	0	1	1.321928095	0	0	0
fil4_1_2_2	BnaA08g19340D_BnaCnng04760D	1	0	0	0.584962501	0.415037499	1	0.584962501	0.415037499	0	0
fil4_1_2_2	BnaA08g20310D_BnaC08g06420D	0.222392421	0	0	0	0.415037499	0	1	0	0	0
fil4_1_2_2	BnaA08g21130D_BnaC08g20010D	0.362570079	0.299560282	0.506959989	0.765534746	0.485426827	0	0.232660757	0.440572591	1.321928095	0.584962501
fil4_1_2_2	BnaA08g22210D_BnaC08g18610D	1	0	0	0	1	0	1	0	0	0
fil4_1_2_2	BnaA08g22780D_BnaC08g17770D	0.222392421	0	0	0	0.584962501	0	1	0	0	0
fil4_1_2_2	BnaA08g22990D_BnaC08g17500D	1.137503524	0.584962501	0.321928095	0.415037499	1.222392421	1	0.514573173	1	0	0
fil4_1_2_2	BnaA08g23010D_BnaC08g17480D	0.584962501	0	0	0	1	0	1	0	0	0
fil4_1_2_2	BnaA08g23280D_BnaC08g17240D	0	0	0	0	1.584962501	0	0	0	0	0
fil4_1_2_2	BnaA08g23330D_BnaC08g17200D	0.485426827	0	0	0	1	1	0	0	0	0
fil4_1_2_2	BnaA08g23470D_BnaC08g17060D	0.584962501	0	0	0	1	0	1	0	0	0
fil4_1_2_2	BnaA08g23700D_BnaC08g16830D	1.415037499	0.584962501	0	1.584962501	1.584962501	1	1	1	0	0
fil4_1_2_2	BnaA08g23820D_BnaC08g16700D	0.584962501	0	0	0	0.584962501	1	0	0	0	0
fil4_1_2_2	BnaA08g23840D_BnaC08g16680D	0.099535674	0	0.222392421	0	0.847996907	1	0.514573173	0	0	0
fil4_1_2_2	BnaA08g23900D_BnaC08g16590D	0.552541023	0	0	0	0.362570079	0.415037499	0.637429921	0	0.321928095	0
fil4_1_2_2	BnaA08g24360D_BnaC08g15780D	0.222392421	0	0	1	1	1	-0.584962501	1	0	0
fil4_1_2_2	BnaA08g25030D_BnaC08g15220D	0.584962501	0	0.321928095	0	0.736965594	0.584962501	-0.263034406	0.415037499	0	0
fil4_1_2_2	BnaA08g25180D_BnaC08g15040D	0.222392421	0	1	0	1.584962501	0.584962501	0.321928095	0	0	0
fil4_1_2_2	BnaA08g25730D_BnaC08g14300D	1	0	1	0	1.584962501	0	0.584962501	0	0	0
fil4_1_2_2	BnaA08g25830D_BnaC08g14160D	1	0	1	0	1	1	1.584962501	0	0	0
fil4_1_2_2	BnaA08g26150D_BnaC08g13850D	0.347923303	0	0	-0.584962501	1.415037499	1.321928095	0.263034406	-0.584962501	0	0
fil4_1_2_2	BnaA08g26170D_BnaC08g13830D	0	0	0	0	2	0	0	0	0	0
fil4_1_2_2	BnaA08g26420D_BnaCnng06880D	1	0	0	0	0	0.584962501	1.137503524	0	0	0
fil4_1_2_2	BnaA08g26530D_BnaC07g00750D	0.584962501	0.61667136	0.440572591	0.362570079	0.736965594	0.514573173	0.506959989	0.392317423	0	0
fil4_1_2_2	BnaA08g26590D_BnaCnng06630D	0	1	0.459431619	0.485426827	1.222392421	0.485426827	1.584962501	0.807354922	0	0
fil4_1_2_2	BnaA08g26620D_BnaCnng06590D	0.087462841	0.678071905	0.321928095	0.321928095	0.710493383	0.321928095	0.459431619	0.485426827	0	0
fil4_1_2_2	BnaA08g26880D_BnaC08g13610D	0.584962501	0	0	0	0.415037499	1	0	0	0	0
fil4_1_2_2	BnaA08g27080D_BnaC08g02480D	0.263034406	0	0	0	1.584962501	1	0.584962501	1	0	0
fil4_1_2_2	BnaA08g27550D_BnaC08g07190D	1.222392421	0	0	0	1	2	0.736965594	1.584962501	0	0
fil4_1_2_2	BnaA08g27630D_BnaC08g00380D	1	0.222392421	0.263034406	0.485426827	0.263034406	1.222392421	0.415037499	0.263034406	0	0
fil4_1_2_2	BnaA08g28440D_BnaC08g01660D	1.584962501	0	0	0	1.584962501	1	1	0	0	0
fil4_1_2_2	BnaA08g28930D_BnaC08g02120D	0.552541023	-0.321928095	0.584962501	0.678071905	0.710493383	0.415037499	0.415037499	0.263034406	0	0
fil4_1_2_2	BnaA08g29500D_BnaC03g77790D	0.584962501	0	0	0	1	0	1	0	0	0
fil4_1_2_2	BnaA08g30210D_BnaCnng18740D	0.584962501	0	0	0	0	1	1	0	0	0
fil4_1_2_2	BnaA08g30360D_BnaC08g47900D	0	0	1	0	2	0	0	0	0	0
fil4_1_2_2	BnaA08g30480D_BnaC03g63820D	0.938599455	-0.584962501	1.263034406	2	1.087462841	1.222392421	1.362570079	1.415037499	0	0
fil4_1_2_2	BnaA08g30490D_BnaC03g63830D	0.893084796	0	0	0	0	0.736965594	0.893084796	0	0	0
fil4_1_2_2	BnaA08g30780D_BnaC08g13230D	-1	0.125530882	0.257797757	0.192645078	0.432959407	0.222392421	0.061400545	-0.2410081	0	0
fil4_1_2_2	BnaA08g31140D_BnaCnng26830D	1.137503524	0.485426827	0	0.459431619	0.807354922	1	0.777607579	0	0	0
fil4_1_2_2	BnaA08g31180D_BnaC08g19150D	-0.584962501	0	0.40053793	0.584962501	0.584962501	0.807354922	0.514573173	0.807354922	0	0
fil4_1_2_2	BnaA08g31190D_BnaC08g19140D	0.362570079	0	0	1	1.584962501	0.584962501	0.736965594	0.584962501	0	0
fil4_1_2_2	BnaA08g31480D_BnaC08g16270D	1.137503524	1	0.263034406	1.222392421	1.169925001	1	0.807354922	0.736965594	0	0
fil4_1_2_2	BnaA08g31670D_BnaCnng14430D	1.662965013	0	0	1.584962501	1.485426827	1	-1	1	0	0
fil4_1_2_2	BnaA09g00500D_BnaCnng01170D	0.584962501	0	0	0	1.584962501	0.415037499	1.222392421	-0.584962501	0	0
fil4_1_2_2	BnaA09g00770D_BnaCnng19200D	0.514573173	0	1	0	0.7589919	0.652076697	0.906890596	0	0	0
fil4_1_2_2	BnaA09g01310D_BnaC09g00470D	0.362570079	0.736965594	0	0	0	0.847996907	0.874469118	0	0	0
fil4_1_2_2	BnaA09g01330D_BnaC09g00490D	0.637429921	1	1	0	0	0.415037499	1.321928095	0.192645078	0	0
fil4_1_2_2	BnaA09g01910D_BnaC09g01350D	-0.08246216	0.584962501	0.476438044	0.362570079	-0.074000581	0.678071905	1.716207034	1.378511623	1.584962501	0
fil4_1_2_2	BnaA09g02390D_BnaC09g01920D	0.584962501	0	0	0	0	1	1	0	0	0
fil4_1_2_2	BnaA09g03220D_BnaCnng30900D	-0.321928095	0	0	0	0.415037499	0.485426827	0.807354922	0	0	0
fil4_1_2_2	BnaA09g03450D_BnaC09g02740D	-0.222392421	0	0	0	0.321928095	0.485426827	0	0	0	0
fil4_1_2_2	BnaA09g03920D_BnaCnng49940D	0	0	1.222392421	2	0	0	0	1	0	0
fil4_1_2_2	BnaA09g04120D_BnaC09g03500D	-0.807354922	0	0.584962501	0	0.415037499	0.415037499	0	-0.321928095	0	0
fil4_1_2_2	BnaA09g04770D_BnaC09g04240D	0	0	0	0	2	0	0	0	0	0
fil4_1_2_2	BnaA09g04890D_BnaC09g04430D	0	0	0	1	1	0	0	1	0	0
fil4_1_2_2	BnaA09g05610D_BnaC09g05170D	0.263034406	0.415037499	0	0.321928095	0.736965594	0.321928095	0.321928095	0.415037499	0	0
fil4_1_2_2	BnaA09g05810D_BnaC09g05410D	0.169925001	0.192645078	0.678071905	0.398549376	-0.115477217	0.387023123	0.167727446	0.763559804	0	0
fil4_1_2_2	BnaA09g06250D_BnaC09g50910D	0.847996907	0	0	0	0.321928095	0.415037499	-0.169925001	0	0	0
fil4_1_2_2	BnaA09g06470D_BnaCnng15700D	0.321928095	0.485426827	1	0.415037499	0.584962501	0.321928095	0.263034406	0.263034406	0	0
fil4_1_2_2	BnaA09g06870D_BnaC09g06370D	0	0	0	0	1.700439718	0	0	0	0	0
fil4_1_2_2	BnaA09g07240D_BnaC09g07110D	0.584962501	0	0.584962501	-0.415037499	1	1	0.321928095	0.736965594	0	0
fil4_1_2_2	BnaA09g07540D_BnaC09g07480D	0	0	0	0	1.584962501	1	0	0	0	0
fil4_1_2_2	BnaA09g07660D_BnaC09g07600D	1	0	1.584962501	1	1	1	1	0	0	0
fil4_1_2_2	BnaA09g07760D_BnaC09g07890D	0.584962501	0.115477217	0.247927513	0.440572591	0.777607579	0.906890596	0.547487795	0.247927513	0	0
fil4_1_2_2	BnaA09g08260D_BnaC09g08520D	-0.584962501	0	0	0	0.584962501	0.152003093	0.415037499	0	0	0
fil4_1_2_2	BnaA09g08460D_BnaC09g08750D	0.415037499	1	1.222392421	1.222392421	0.415037499	0.415037499	1	1.222392421	0	0
fil4_1_2_2	BnaA09g08740D_BnaC09g09020D	0.884522783	0.222392421	1.137503524	0.777607579	1	0.584962501	1.115477217	0.874469118	0	0
fil4_1_2_2	BnaA09g08770D_BnaC09g09050D	0	0	0	0	1	0	0	1.584962501	0	0
fil4_1_2_2	BnaA09g08990D_BnaC09g09250D	0.378511623	0	1	0	0.321928095	0	0	1	0	0
fil4_1_2_2	BnaA09g09000D_BnaC03g47540D	2.5	1.321928095	0.263034406	0.736965594	2	0.678071905	0.584962501	-0.415037499	0	0
fil4_1_2_2	BnaA09g09110D_BnaC09g09340D	0.736965594	0	1	1	1	1.584962501	1	0	0	0
fil4_1_2_2	BnaA09g09460D_BnaCnng27240D	2.5	-1	2	2.5	1.584962501	0	-1.584962501	1	0.415037499	0
fil4_1_2_2	BnaA09g09620D_BnaC09g09730D	0.678071905	0	1	1.584962501	0.584962501	1	0.584962501	0.415037499	0	0
fil4_1_2_2	BnaA09g09990D_BnaC09g10040D	1.050626073	0.807354922	1.222392421	0.371968777	1.700439718	1.263034406	1	-0.444784843	0	0
fil4_1_2_2	BnaA09g10100D_BnaC09g10210D	-0.584962501	0	1	0	1	0	0	1	0	0
fil4_1_2_2	BnaA09g10260D_BnaC09g10420D	0	0	0	0	1	0	1.584962501	0	0	0
fil4_1_2_2	BnaA09g10600D_BnaC09g10900D	0.584962501	0	0	0	0.289506617	0	0	0	1.087462841	1.874469118
fil4_1_2_2	BnaA09g11250D_BnaC09g11600D	0.415037499	0	0	0	0	1	1	1	0	0
fil4_1_2_2	BnaA09g11710D_BnaC09g12690D	0	0	0	0	1.584962501	0	0	0	0	0
fil4_1_2_2	BnaA09g12230D_BnaC09g12160D	0	0	0	0	0	1	1	0	0	0
fil4_1_2_2	BnaA09g12670D_BnaC09g13000D	1.584962501	1	0.321928095	0.584962501	1	1.584962501	1	0.807354922	0	0
fil4_1_2_2	BnaA09g12790D_BnaC09g13130D	0	0	1	0	1.584962501	0.584962501	0.736965594	1.584962501	0	0
fil4_1_2_2	BnaA09g13240D_BnaC09g13460D	0.584962501	0	1.584962501	0	1	0	1	0	0	0
fil4_1_2_2	BnaA09g13540D_BnaC09g13920D	1	0	2	0	0.736965594	0	0	1.584962501	0	0
fil4_1_2_2	BnaA09g13710D_BnaCnng31870D	0.08246216	0.678071905	1.091922489	1	0.728697978	1.304854582	0.95419631	-0.452512205	0.736965594	0
fil4_1_2_2	BnaA09g13970D_BnaCnng11890D	0.518467089	0.921997488	0.50486891	0.072149786	0.957771765	0.722466024	0.736965594	0.362570079	0	0
fil4_1_2_2	BnaA09g14050D_BnaC09g14390D	0.584962501	0	0.736965594	1	1	1.584962501	0.584962501	0	0	0
fil4_1_2_2	BnaA09g14270D_BnaC09g14800D	0.485426827	0	1	0.584962501	0.415037499	0.584962501	0	1	0	0
fil4_1_2_2	BnaA09g14650D_BnaC09g15310D	2	0	1	1	0.263034406	-0.584962501	-1	1.584962501	0	0
fil4_1_2_2	BnaA09g14920D_BnaC09g15550D	0.321928095	0	0	0	0	0.584962501	0	0	0	0
fil4_1_2_2	BnaA09g15170D_BnaC09g15740D	0	0	0.415037499	0	1	0	0	0	0	0
fil4_1_2_2	BnaA09g15180D_BnaC09g15750D	1.584962501	0	0	0	1.584962501	1	1	0	0	0
fil4_1_2_2	BnaA09g15310D_BnaC09g15930D	0.415037499	0.584962501	0.415037499	0.584962501	1	0	0.736965594	0	0	0
fil4_1_2_2	BnaA09g15700D_BnaC09g17140D	0.736965594	0.415037499	0.530514717	0.347923303	0.234465254	-0.08246216	0.353636955	0.341036918	1	0
fil4_1_2_2	BnaA09g15970D_BnaC01g43040D	0.667424661	0.641546029	0.423807709	0.362570079	0.637429921	0.752072487	0.792195115	0.222392421	1	0
fil4_1_2_2	BnaA09g16030D_BnaC01g27310D	0.337034987	0.415037499	0.415037499	0.234465254	0.321928095	0.830074999	0.201633861	0.263034406	0	0
fil4_1_2_2	BnaA09g16400D_BnaC09g17480D	0.509674373	0.547487795	0.622632919	0.837728571	0.828888084	0.481532911	0.512206158	0.613645255	1	0.584962501
fil4_1_2_2	BnaA09g17580D_BnaC09g18810D	1.169925001	-1.099535674	0.706268797	0.752072487	0.736965594	0.321928095	0.415037499	0.662965013	0	0
fil4_1_2_2	BnaA09g17590D_BnaC09g18800D	1	0	0	1	1.807354922	0	0.736965594	1.736965594	0	0
fil4_1_2_2	BnaA09g17700D_BnaC09g18700D	0.321928095	0.263034406	1	0	1.584962501	1.321928095	1.222392421	0	0	0
fil4_1_2_2	BnaA09g17920D_BnaC09g19270D	0.637429921	0.362570079	0.362570079	-0.206450877	0.192645078	1	0	0.584962501	0	0
fil4_1_2_2	BnaA09g18160D_BnaC09g19610D	1.584962501	1	2	0	1	0	0.415037499	1	0	0
fil4_1_2_2	BnaA09g18290D_BnaC09g20200D	0.584962501	0	0	0	1	1	0	1.584962501	0	0
fil4_1_2_2	BnaA09g18350D_BnaC09g20280D	0	0	0	0	0	0.893084796	1	0	0	0
fil4_1_2_2	BnaA09g18420D_BnaC09g20350D	0	0	0	0	1.584962501	0.847996907	0.938599455	0	0.874469118	1.321928095
fil4_1_2_2	BnaA09g18430D_BnaC09g20360D	0.334419039	0.736965594	0.289506617	0.807354922	0.222392421	0.415037499	0.299560282	0.415037499	1	0
fil4_1_2_2	BnaA09g19450D_BnaC09g22180D	0.337034987	0.584962501	0.777607579	0.584962501	-0.299560282	0.584962501	0.459431619	0.321928095	0	0
fil4_1_2_2	BnaA09g19640D_BnaC09g52400D	0.222392421	1	1.206450877	0.736965594	1	-0.222392421	0.765534746	1.222392421	0	0
fil4_1_2_2	BnaA09g19690D_BnaC09g21710D	0.584962501	0	0	0	1	1	1	0	0	0
fil4_1_2_2	BnaA09g20180D_BnaC09g22510D	1	0.584962501	1	0.584962501	0.222392421	0.321928095	1.222392421	0.736965594	0	0
fil4_1_2_2	BnaA09g20210D_BnaC09g22550D	0.514573173	0	0	0	0	0.584962501	0	0.263034406	0	0
fil4_1_2_2	BnaA09g20350D_BnaC09g22690D	0	0.637429921	0.662965013	1.584962501	0	0.222392421	0.710493383	1.392317423	0	0
fil4_1_2_2	BnaA09g21010D_BnaC09g23270D	2	0	0.584962501	1.584962501	0.584962501	0	0.321928095	0.263034406	0	0
fil4_1_2_2	BnaA09g21310D_BnaC09g23710D	0.584962501	0.321928095	1.584962501	1.137503524	1	1	0.584962501	1.321928095	0	0
fil4_1_2_2	BnaA09g22670D_BnaCnng51430D	1	0.584962501	0	2.5	0	0	0	1	0	0
fil4_1_2_2	BnaA09g22880D_BnaC09g25870D	0	0.678071905	0.847996907	1.584962501	1.584962501	0	-0.289506617	0.678071905	0	0
fil4_1_2_2	BnaA09g23580D_BnaC06g07650D	0	0	1	0	2.321928095	0	0	0	0	0
fil4_1_2_2	BnaA09g23730D_BnaC06g41740D	0	0	0	2.349149564	2.5	0.700439718	0	2	1.584962501	2
fil4_1_2_2	BnaA09g25210D_BnaCnng35280D	0	0	0	0	0	1	1	0	0	0
fil4_1_2_2	BnaA09g25360D_BnaCnng21130D	1.321928095	0	0.584962501	0	0.415037499	1	1	0	0	0
fil4_1_2_2	BnaA09g25400D_BnaCnng10920D	1	2.5	0	0	2.5	0.584962501	0	0	0	0
fil4_1_2_2	BnaA09g25420D_BnaCnng10940D	0	0	0	0	0.584962501	0.584962501	0	0	0	0
fil4_1_2_2	BnaA09g26850D_BnaC05g22420D	0.678071905	0.263034406	0.584962501	1.222392421	0.736965594	0.485426827	0.362570079	0.637429921	0	0
fil4_1_2_2	BnaA09g27340D_BnaC05g21800D	1.222392421	0	0	0	1.321928095	0.584962501	0.736965594	0	0	0
fil4_1_2_2	BnaA09g27560D_BnaCnng36340D	-0.736965594	0	0	0	1	0	0	0	0	0
fil4_1_2_2	BnaA09g27740D_BnaC05g21520D	1.321928095	0	1	1.584962501	1.222392421	1.415037499	1.716207034	1.415037499	0	0
fil4_1_2_2	BnaA09g27810D_BnaC05g21440D	0	0	0	0	0	1	1.321928095	0	0	0
fil4_1_2_2	BnaA09g28160D_BnaC05g21070D	2	0	0	1.584962501	0	0	0	2	0	0
fil4_1_2_2	BnaA09g28180D_BnaC05g21050D	2.321928095	0	-0.584962501	1.584962501	1	1	0	0.584962501	0	0
fil4_1_2_2	BnaA09g28320D_BnaC05g20890D	1	0	1	0	0.584962501	1.321928095	1	0	0	0
fil4_1_2_2	BnaA09g28440D_BnaC05g20750D	1	0	0	0	0	1	0.584962501	0	0	0
fil4_1_2_2	BnaA09g28470D_BnaC05g20720D	0	1.584962501	0	1.584962501	0	0	1.584962501	0.584962501	0	0
fil4_1_2_2	BnaA09g28550D_BnaC05g20660D	0	0	2.321928095	0	1.584962501	0	0	0	0	0
fil4_1_2_2	BnaA09g28610D_BnaC05g20580D	1	0	0.584962501	0	0.584962501	0.415037499	0.584962501	0.736965594	0	0
fil4_1_2_2	BnaA09g29040D_BnaC05g20240D	0	0	0	1.584962501	0	0	0	1	0	0
fil4_1_2_2	BnaA09g29680D_BnaC05g19360D	0	0	0	2.5	0	0	0	1.210359866	0	0
fil4_1_2_2	BnaA09g29920D_BnaC05g18870D	1	0	1.415037499	0	2.5	0	0	1.584962501	0	0
fil4_1_2_2	BnaA09g30220D_BnaC05g18250D	0.584962501	0	0	1	0	1	1	1	0	0
fil4_1_2_2	BnaA09g30320D_BnaC05g18110D	0.415037499	0	0	0.584962501	1	0	0	1	0	0
fil4_1_2_2	BnaA09g30330D_BnaC05g18100D	0.415037499	1	0.584962501	1.584962501	0.415037499	0	0.584962501	1.584962501	0	0
fil4_1_2_2	BnaA09g31670D_BnaC08g22500D	0.700439718	0	0.584962501	0	0.807354922	0	0.321928095	0.584962501	0	0
fil4_1_2_2	BnaA09g31900D_BnaC08g22720D	0.736965594	1.321928095	0.584962501	0.584962501	0.584962501	1	0.415037499	0	0	0
fil4_1_2_2	BnaA09g32330D_BnaC08g23100D	0	1	1	1.584962501	0	0	1	1	0	0
fil4_1_2_2	BnaA09g32430D_BnaC08g23290D	2	0	1.584962501	1	0	0	1.321928095	1	0	0
fil4_1_2_2	BnaA09g32600D_BnaC08g23470D	0.415037499	0	0	0	0.321928095	1	0	0	0	0
fil4_1_2_2	BnaA09g32690D_BnaC08g23540D	0.893084796	1	1	0.736965594	1	0	0.415037499	0.485426827	0	1
fil4_1_2_2	BnaA09g32990D_BnaC08g23790D	0.938599455	0.502500341	0.719892081	0.691877705	1.099535674	0.628031223	1.033947332	0.879705766	0	1
fil4_1_2_2	BnaA09g33250D_BnaC08g24060D	0.440572591	0.95419631	0.563900885	0.807354922	0.115477217	0.304854582	0.131244533	0.64385619	0	0
fil4_1_2_2	BnaA09g33270D_BnaC08g24080D	0	0	0	0	1.584962501	0.415037499	0.807354922	0	0	0
fil4_1_2_2	BnaA09g34010D_BnaC08g24930D	1.263034406	0	1	0	1.222392421	1	0.584962501	0	0	0
fil4_1_2_2	BnaA09g34090D_BnaC08g25020D	0.415037499	1	0	0.584962501	0.736965594	1	0.736965594	0.736965594	0	0
fil4_1_2_2	BnaA09g34180D_BnaC08g25090D	0.893084796	0.736965594	1	1.222392421	0.584962501	0.321928095	0.765534746	1.321928095	0	0
fil4_1_2_2	BnaA09g34460D_BnaC08g25370D	0.736965594	0.584962501	0.736965594	0.222392421	1.169925001	1.321928095	0.584962501	0.807354922	0	0
fil4_1_2_2	BnaA09g34480D_BnaC08g25410D	0.289506617	0	0.321928095	0.263034406	0	0.415037499	0.415037499	0.61667136	0	0
fil4_1_2_2	BnaA09g34920D_BnaC08g26130D	0.736965594	0	0	0	1.584962501	0	0.415037499	1	0	0
fil4_1_2_2	BnaA09g34960D_BnaC08g26190D	1	-0.447458977	0.754887502	0.959358016	0.847996907	0.932885804	0.667424661	0.294447358	0	0
fil4_1_2_2	BnaA09g34980D_BnaC08g26210D	0.678071905	0	0	1	1	0.584962501	0.415037499	1	0	0
fil4_1_2_2	BnaA09g35060D_BnaC08g26310D	1.584962501	0	1	1	1	1	0	0	0	0
fil4_1_2_2	BnaA09g35400D_BnaC08g26760D	0.584962501	0	0	0	0.485426827	0	0.807354922	0	0	0
fil4_1_2_2	BnaA09g35470D_BnaC08g26840D	2	0.736965594	0.415037499	1	0	0	0.736965594	1	0	0
fil4_1_2_2	BnaA09g35690D_BnaC08g27160D	-0.584962501	0	0.584962501	0	1.584962501	0	0.415037499	1.584962501	0	0
fil4_1_2_2	BnaA09g36540D_BnaC08g28120D	1.584962501	0	1	0	1	0	1	0	0	0
fil4_1_2_2	BnaA09g36570D_BnaC04g24510D	0.415037499	0	1	0	0.584962501	0	0	1	0	0
fil4_1_2_2	BnaA09g36620D_BnaC08g28200D	0.485426827	1.584962501	1.321928095	0.415037499	0.263034406	0	1.321928095	1	0	0
fil4_1_2_2	BnaA09g36650D_BnaC08g28240D	0.584962501	0	0	0	0	0.584962501	0	0	0	0
fil4_1_2_2	BnaA09g36740D_BnaC08g28370D	1	0	1	0	0	1	1	0	0	0
fil4_1_2_2	BnaA09g36810D_BnaC08g28500D	0.736965594	0	0	0	1	0.415037499	1.765534746	0	0	0
fil4_1_2_2	BnaA09g37130D_BnaC08g28880D	0.222392421	0	0	0	0.415037499	1	0.584962501	0	0	0
fil4_1_2_2	BnaA09g38900D_BnaC08g31030D	0.561878888	0	0	0	0.784271309	-0.736965594	0	1	0	0
fil4_1_2_2	BnaA09g39560D_BnaC08g31940D	-0.584962501	0	0	0	1.584962501	0	0	0	0	0
fil4_1_2_2	BnaA09g39610D_BnaC08g31970D	1.184424571	1.736965594	0.596644306	0.415037499	1.38466385	1.263034406	1	-0.321928095	0	0
fil4_1_2_2	BnaA09g39830D_BnaC08g32180D	0.736965594	1	0	0.736965594	1.222392421	1	0.321928095	0.263034406	0	0
fil4_1_2_2	BnaA09g40020D_BnaC08g32370D	0	0	0	1.584962501	0	1	1	1	1	0
fil4_1_2_2	BnaA09g40330D_BnaC08g32650D	0.584962501	0	1	0	1	0	1	0	0	0
fil4_1_2_2	BnaA09g40370D_BnaC08g32810D	2.5	0	1.321928095	0	2	0	1.321928095	0	0	0
fil4_1_2_2	BnaA09g40390D_BnaC08g32830D	0.169925001	0	0	0	-0.2410081	1.584962501	1	0	0	0
fil4_1_2_2	BnaA09g40480D_BnaC08g32920D	1	1	1	0	1.321928095	1	0	0	0	0
fil4_1_2_2	BnaA09g40620D_BnaC08g33090D	0	0	0	0	1	-1	0.415037499	0	0	0
fil4_1_2_2	BnaA09g40990D_BnaC08g49070D	1.736965594	0.415037499	0	0.584962501	0.736965594	0	0.736965594	0.736965594	0	0
fil4_1_2_2	BnaA09g41650D_BnaC08g34240D	0.2410081	1	1.222392421	1.321928095	-0.222392421	0	0.847996907	1.222392421	0	0
fil4_1_2_2	BnaA09g42180D_BnaC08g34610D	1	0	0	0	0	0	0	0	1.321928095	-0.362570079
fil4_1_2_2	BnaA09g42670D_BnaC08g35140D	0.777607579	0	0.584962501	0.415037499	1	0	0.584962501	0	0	0
fil4_1_2_2	BnaA09g42840D_BnaC08g35360D	0.584962501	0	0	0.584962501	0.584962501	1	0	-0.415037499	0	0
fil4_1_2_2	BnaA09g43160D_BnaC08g35680D	0.347923303	1	0.415037499	0	0.678071905	0.584962501	1	0.584962501	0	0
fil4_1_2_2	BnaA09g43270D_BnaC08g35890D	0.392317423	0.678071905	1.2410081	0.700439718	-0.321928095	1	1.253756592	0.584962501	0	1
fil4_1_2_2	BnaA09g43480D_BnaC08g36060D	1.106915204	1.099535674	0.700439718	0.222392421	0.788495895	0.432959407	0.497499659	0.652076697	0.584962501	1
fil4_1_2_2	BnaA09g43990D_BnaC08g36570D	0.106915204	-0.08246216	0.637429921	0.610053482	0.485426827	-0.115477217	0.039528364	0.618909833	1	1
fil4_1_2_2	BnaA09g44040D_BnaC08g36620D	0.415037499	0	0	0	0.584962501	0	1	0	0	0
fil4_1_2_2	BnaA09g44680D_BnaC08g37380D	1.584962501	0	0.584962501	0	1	0	1	0	0	0
fil4_1_2_2	BnaA09g45000D_BnaC08g37750D	0	0	0	1	0	1	1.584962501	1	0	0
fil4_1_2_2	BnaA09g45180D_BnaC08g38000D	0.807354922	0	0.584962501	0	0.584962501	0.415037499	0.321928095	0.584962501	0	0
fil4_1_2_2	BnaA09g46250D_BnaC08g40320D	0	0	0	0	1.584962501	0.584962501	1.584962501	0	0	0
fil4_1_2_2	BnaA09g46410D_BnaC08g40470D	2.5	0	2	0	2	0	1	1	0	0
fil4_1_2_2	BnaA09g46460D_BnaC08g40520D	0.906890596	0	0.736965594	0	0.485426827	0.415037499	0.807354922	0.736965594	0	0
fil4_1_2_2	BnaA09g46680D_BnaC08g40700D	1.222392421	0	1	0	1.584962501	1	0.415037499	1	0	0
fil4_1_2_2	BnaA09g46770D_BnaC08g40840D	0.706268797	0.362570079	1.087462841	1.289506617	1.184424571	1.201633861	0.736965594	0.710493383	0	0
fil4_1_2_2	BnaA09g46820D_BnaC08g29070D	0.415037499	0	1.169925001	1.321928095	0.192645078	1.736965594	0.765534746	1.115477217	0	0
fil4_1_2_2	BnaA09g47340D_BnaC08g41500D	0	0	0	0	0	1.321928095	0.847996907	0	0	0
fil4_1_2_2	BnaA09g47470D_BnaC08g41750D	0	0	0.415037499	-0.584962501	2	0	0.502500341	0	0	0
fil4_1_2_2	BnaA09g48300D_BnaC08g42540D	0.584962501	0	0	0	1	0	2	0	0	0
fil4_1_2_2	BnaA09g49190D_BnaC08g43490D	0.038474148	-0.447458977	0.040641984	0.765534746	0.106915204	0.855610091	0.68182404	0.784271309	0	0
fil4_1_2_2	BnaA09g50510D_BnaC08g44000D	0	1	1	0	0	0.584962501	2.321928095	0	0	0
fil4_1_2_2	BnaA09g50740D_BnaC08g43650D	0	0	0	0	1	-0.584962501	2	0	0	0
fil4_1_2_2	BnaA09g51070D_BnaC08g45890D	1.584962501	0	0	0.415037499	0	1	2	1.321928095	0	0
fil4_1_2_2	BnaA09g51130D_BnaC08g45940D	0	0	0	2.5	0	0	0	1	0	0
fil4_1_2_2	BnaA09g51790D_BnaCnng02170D	0.678071905	-1	0.584962501	1	0	0	0.415037499	1	0	0
fil4_1_2_2	BnaA09g51830D_BnaCnng02210D	0.893084796	1.584962501	1	0	1.169925001	2	1	0	0	0
fil4_1_2_2	BnaA09g52580D_BnaC09g07740D	2.5	0	0	0	2	0	1	0	0	0
fil4_1_2_2	BnaA09g53710D_BnaC09g21120D	0.584962501	1	0.415037499	1.584962501	1.584962501	1.321928095	0.874469118	0.807354922	0	0
fil4_1_2_2	BnaA09g53730D_BnaCnng50040D	-0.245112498	1	0.736965594	0.736965594	-0.152003093	0.777607579	0.523561956	0.485426827	0	0
fil4_1_2_2	BnaA09g54130D_BnaC05g22230D	1	-1.584962501	1	1.169925001	0.415037499	0.415037499	0.807354922	1	0	0
fil4_1_2_2	BnaA09g54560D_BnaC05g18910D	0.438121112	0.152003093	0.485426827	0	0.237039197	0.432959407	0.713695815	0.415037499	1	0
fil4_1_2_2	BnaA09g55010D_BnaC08g25810D	0	-0.584962501	0.152003093	-0.152003093	0.584962501	0.378511623	0.478047297	-0.192645078	0	0
fil4_1_2_2	BnaA09g55090D_BnaC08g26960D	1.584962501	0	1	0	1	0	0	1	0	0
fil4_1_2_2	BnaA09g55170D_BnaC08g29340D	2	0	1	0	1.584962501	0	0	0	0	0
fil4_1_2_2	BnaA09g55440D_BnaC08g29880D	0.321928095	0	1	1	0.263034406	2	0.700439718	0.678071905	0	0
fil4_1_2_2	BnaA09g55550D_BnaC08g31740D	0.807354922	1	0.311944006	0.321928095	0.502500341	0.736965594	0.321928095	0	0	0
fil4_1_2_2	BnaA09g55660D_BnaC08g32780D	1	1.584962501	1.321928095	1.321928095	2	1.584962501	1	1.584962501	0	0
fil4_1_2_2	BnaA09g56180D_BnaC08g38220D	0.415037499	1	0	1	1	0	0	-1	0	0
fil4_1_2_2	BnaA09g56200D_BnaC08g38240D	0.415037499	0	1	1	1	0	1	1	0	0
fil4_1_2_2	BnaA09g56450D_BnaC08g38530D	1.584962501	0	2.5	1	1.584962501	0	0	1	0	0
fil4_1_2_2	BnaA09g56510D_BnaC08g38600D	0.454565863	0.637429921	0.624490865	0.099535674	0.652076697	0.637429921	0.765534746	0.395928676	1	1
fil4_1_2_2	BnaA09g56580D_BnaC08g38670D	0	0	0	0	1.584962501	0	1	0	0	0
fil4_1_2_2	BnaA10g00020D_BnaC05g00040D	0.847996907	0	0.777607579	2.321928095	1.584962501	1.584962501	0.584962501	0.736965594	0	0
fil4_1_2_2	BnaA10g01180D_BnaC05g01270D	1.321928095	0	1	1.584962501	1	1	0.584962501	0.584962501	0	0
fil4_1_2_2	BnaA10g02930D_BnaC05g02800D	0.584962501	0	0.584962501	0.415037499	0.584962501	0.415037499	0.415037499	0.584962501	0	0
fil4_1_2_2	BnaA10g03170D_BnaC05g03160D	0	0.736965594	0.415037499	0.736965594	0.485426827	0.584962501	1.321928095	1.584962501	1	0
fil4_1_2_2	BnaA10g03890D_BnaC05g04000D	0	0	1	0.415037499	0.736965594	0.584962501	0.736965594	1	0	0
fil4_1_2_2	BnaA10g05100D_BnaC06g00030D	0	0	0	0	0.584962501	0.415037499	0.485426827	0	0	0
fil4_1_2_2	BnaA10g05370D_BnaCnng52270D	0.395928676	1.169925001	1.514573173	1.169925001	0	0.415037499	0.823122238	0.321928095	1	0
fil4_1_2_2	BnaA10g06060D_BnaC09g26720D	0	0	0	0	1.321928095	0	0	0	0	0
fil4_1_2_2	BnaA10g06230D_BnaC09g26480D	0	1	0.584962501	0.415037499	0	1	1.584962501	-0.678071905	0	0
fil4_1_2_2	BnaA10g06340D_BnaC09g29000D	0.263034406	0	1	0	1	1	0.584962501	0	0	0
fil4_1_2_2	BnaA10g06500D_BnaC09g29390D	0.263034406	0	0.321928095	0	0	0.584962501	0.415037499	0	0	0
fil4_1_2_2	BnaA10g06530D_BnaCnng37900D	0.584962501	0	1	0	1	1	1	0	0	0
fil4_1_2_2	BnaA10g07040D_BnaC09g30210D	0.222392421	1	0.736965594	1	0.415037499	0.415037499	0.415037499	0.584962501	0	0
fil4_1_2_2	BnaA10g07210D_BnaCnng36500D	0	0	0	0	1.584962501	0	0	0	0	0
fil4_1_2_2	BnaA10g07510D_BnaCnng38080D	0.691877705	1.415037499	0.075948853	-0.157541277	0.192645078	0.637429921	0.671377253	0.432959407	0	-1
fil4_1_2_2	BnaA10g07910D_BnaC09g27950D	0.777607579	1	1.263034406	1.321928095	0.584962501	0.807354922	0.347923303	1.502500341	0	0
fil4_1_2_2	BnaA10g07960D_BnaC09g27860D	1	0	0	0	1.584962501	1.584962501	1	0	0	0
fil4_1_2_2	BnaA10g08040D_BnaC09g27790D	0	1	0	0	0	1	1	0.321928095	0	0
fil4_1_2_2	BnaA10g09090D_BnaC09g31260D	0	-0.415037499	0	0.192645078	0.2410081	0.222392421	0.807354922	0.321928095	1	0
fil4_1_2_2	BnaA10g09490D_BnaC09g31650D	0.222392421	0	0	0	1	1	0	0	0	0
fil4_1_2_2	BnaA10g09990D_BnaC09g32450D	0.321928095	0	1	0	0.584962501	1.321928095	1	1	0	0
fil4_1_2_2	BnaA10g10190D_BnaCnng32630D	0	0	0	0	1.584962501	0	0.263034406	0	0	0
fil4_1_2_2	BnaA10g11300D_BnaC09g32970D	0	-1	0	1	1.321928095	0	0.777607579	0.321928095	0	0
fil4_1_2_2	BnaA10g11920D_BnaCnng31910D	0.696607857	0.514573173	0.649502753	0.584962501	0.514573173	0.278301162	0.631612594	0.637429921	0.347923303	0.125530882
fil4_1_2_2	BnaA10g13450D_BnaC09g53950D	1.222392421	1	0.584962501	1.321928095	1	0	0.736965594	1	0	0
fil4_1_2_2	BnaA10g13810D_BnaC09g36360D	0.502500341	1	0.459431619	1	0.347923303	0.263034406	0.415037499	0.584962501	0	0
fil4_1_2_2	BnaA10g14340D_BnaC09g36690D	0.485426827	0	0.807354922	1.584962501	0.807354922	1.584962501	1	0	0	0
fil4_1_2_2	BnaA10g14460D_BnaCnng35070D	0.736965594	0	0	0	1	1	1	0	0	0
fil4_1_2_2	BnaA10g14500D_BnaC09g36790D	0	0	0	0	0	1	1	0	0	0
fil4_1_2_2	BnaA10g15060D_BnaC09g54140D	0	0	1	0.584962501	1	0	0	1	0	0
fil4_1_2_2	BnaA10g15680D_BnaC09g38250D	1	0	0	0	1	0	1	0	0	0
fil4_1_2_2	BnaA10g15820D_BnaC09g38400D	1.321928095	0	0	1	0.736965594	2	0	0	0	0
fil4_1_2_2	BnaA10g16930D_BnaC09g40070D	1	0	2.5	0	1.584962501	0	0	0	0	0
fil4_1_2_2	BnaA10g17040D_BnaC09g40220D	1	1	-0.192645078	-0.415037499	0.362570079	0.584962501	0.736965594	-0.415037499	0	0
fil4_1_2_2	BnaA10g17290D_BnaC09g40490D	-0.169925001	0	0	0	1.584962501	0	0	0	0	0
fil4_1_2_2	BnaA10g17900D_BnaC09g41330D	0	0	0	0	0.584962501	0	0	2	0	0
fil4_1_2_2	BnaA10g18030D_BnaC09g41520D	-0.584962501	0	0	0	1	1	0	0	0	0
fil4_1_2_2	BnaA10g19660D_BnaC03g06130D	1	0	0	1	1	1	1	1	0	0
fil4_1_2_2	BnaA10g19740D_BnaC09g43320D	0	0	0.628031223	2	0	0	0	1.321928095	0	0
fil4_1_2_2	BnaA10g19850D_BnaC09g43570D	0.362570079	1	0.459431619	1	0.2410081	0.415037499	0.169925001	0	0	0
fil4_1_2_2	BnaA10g19980D_BnaC09g43760D	0	0	1	1.584962501	0	1.584962501	1	1	0	0
fil4_1_2_2	BnaA10g20200D_BnaC09g44000D	0.362570079	0	0	0	0.206450877	1	0.584962501	0	0	0
fil4_1_2_2	BnaA10g20230D_BnaC09g44040D	1	0	0	1	2	1	0.584962501	1	0	0
fil4_1_2_2	BnaA10g20650D_BnaC09g44670D	1	0	1	1	1	1	1	1	0	0
fil4_1_2_2	BnaA10g20990D_BnaC09g45060D	0	0	0	0	1	1	0.415037499	0	0	0
fil4_1_2_2	BnaA10g21290D_BnaC09g45400D	0.415037499	0	0	0	1.584962501	0	0	0	0	0
fil4_1_2_2	BnaA10g21970D_BnaC09g46360D	0	1	0	0	2.5	0	0	1	0	0
fil4_1_2_2	BnaA10g22310D_BnaC09g46820D	0.584962501	-0.584962501	0.584962501	0	0	1	0.584962501	0.736965594	0	0
fil4_1_2_2	BnaA10g22870D_BnaC09g47410D	0.547487795	1	0.807354922	0.214124805	0.584962501	0.652076697	0.932885804	0.034765418	0	0
fil4_1_2_2	BnaA10g23630D_BnaC09g48350D	0	0	0	0	1.584962501	0	0	0	0.717856771	0.622930351
fil4_1_2_2	BnaA10g23820D_BnaC09g48570D	1.584962501	0	0	0	0	1.584962501	0.584962501	1.485426827	0	0
fil4_1_2_2	BnaA10g24910D_BnaC09g49840D	0	0	0	0	1.584962501	0	1.584962501	0	0	0
fil4_1_2_2	BnaA10g25000D_BnaC09g49920D	0	0	0	0.584962501	0	1.584962501	1	0	0	0
fil4_1_2_2	BnaA10g25150D_BnaC09g50080D	-0.736965594	0	0	0.137503524	1	0	0	0.415037499	0	0
fil4_1_2_2	BnaA10g25380D_BnaC09g50410D	0	0	0	0	0.321928095	0.415037499	0	0	0	0
fil4_1_2_2	BnaA10g25490D_BnaC09g50810D	0	0	0	0	1.584962501	0	0	0	0	0
fil4_1_2_2	BnaA10g25730D_BnaC09g50560D	1	0	0.415037499	1	2	0	0	1	0	0
fil4_1_2_2	BnaA10g25920D_BnaCnng10160D	1	0	1	0.584962501	1.584962501	1.584962501	0.584962501	0	0	0
fil4_1_2_2	BnaA10g25980D_BnaCnng10240D	-0.584962501	0	1	0	1	1	1	0	0	0
fil4_1_2_2	BnaA10g26270D_BnaCnng10640D	0.584962501	0	1	0	2.321928095	0	0	0	0	0
fil4_1_2_2	BnaA10g26340D_BnaCnng02580D	0.584962501	0	1	0.584962501	1	0	1	0	0	0
fil4_1_2_2	BnaA10g26410D_BnaCnng02630D	2.5	-2	0	0	1.584962501	2.364053571	0.888453347	2.321928095	2	0.584962501
fil4_1_2_2	BnaA10g27290D_BnaCnng03620D	0	0	0	0	0	1	1	0	0	0
fil4_1_2_2	BnaA10g27960D_BnaC05g04750D	0.415037499	1.807354922	0.584962501	0.584962501	1	1.584962501	1.321928095	1	0	0
fil4_1_2_2	BnaA10g27980D_BnaC05g04770D	0.415037499	0	1	1	1	0	1	1	0	0
fil4_1_2_2	BnaA10g28720D_BnaCnng54760D	1	0	0	0	1	1.584962501	0.584962501	0	0	0
fil4_1_2_2	BnaA10g29090D_BnaC09g33570D	0.91753784	0.584962501	0.807354922	0.125530882	1.321928095	0.807354922	0.514573173	0.222392421	0	0
fil4_1_2_2	BnaA10g29130D_BnaC09g34110D	-0.584962501	1.584962501	0.415037499	1.321928095	0	0.584962501	0.736965594	1	0	0
fil4_1_2_2	BnaA10g30250D_BnaCnng36430D	-1	0	0	0	1	0	0	0	0	0
fil4_1_2_2	BnaAnng00250D_BnaC02g03620D	2.5	1	0	0	2.5	1	0	1	0	0
fil4_1_2_2	BnaAnng00730D_BnaC02g03000D	0	0	0	0	1.584962501	0	0	0	0	0
fil4_1_2_2	BnaAnng00790D_BnaC02g02930D	1	0	0	0	1	1	0	0	0	0
fil4_1_2_2	BnaAnng01170D_BnaC02g02500D	0.652076697	0.192645078	0.736965594	0.540568381	1.169925001	1	0.893084796	0.662965013	0	0
fil4_1_2_2	BnaAnng01600D_BnaC02g02100D	1	0	0	0	0	1	0.415037499	0	0	0
fil4_1_2_2	BnaAnng01610D_BnaC02g02090D	1.169925001	2	1.222392421	1	0.807354922	1.584962501	1.321928095	0.459431619	0	0
fil4_1_2_2	BnaAnng03500D_BnaC01g24010D	0.469485283	0	0.497499659	1	0.798366139	0.847996907	0.807354922	1.169925001	0	0
fil4_1_2_2	BnaAnng04900D_BnaC02g43790D	1.321928095	0	0	0	1	0.321928095	1.584962501	0	0	0
fil4_1_2_2	BnaAnng05290D_BnaCnng36790D	0.192645078	0	0	0	0	1	1	0	0	0
fil4_1_2_2	BnaAnng05360D_BnaC07g18260D	1	0	0.777607579	0.131244533	0.584962501	0.222392421	-0.362570079	1.070389328	0	0
fil4_1_2_2	BnaAnng05410D_BnaC07g02890D	0.584962501	0	0	0	0	1	0.584962501	0	0	0
fil4_1_2_2	BnaAnng05550D_BnaCnng45610D	-0.263034406	0	0.415037499	0.415037499	0.415037499	1	0.584962501	0.584962501	0	0
fil4_1_2_2	BnaAnng05590D_BnaC07g18440D	1	0	0	1	1.584962501	1	1	0	0	0
fil4_1_2_2	BnaAnng05650D_BnaC07g18530D	0.584962501	0	1	0.321928095	0.415037499	0	0.415037499	0.847996907	0	0
fil4_1_2_2	BnaAnng06200D_BnaC02g01230D	0.299560282	0	0.530514717	0.347923303	0.321928095	0.263034406	0.106915204	0.347923303	0	0
fil4_1_2_2	BnaAnng08090D_BnaC02g15560D	0.263034406	0	0	0	0	0.584962501	0.415037499	0	0	0
fil4_1_2_2	BnaAnng08260D_BnaC07g45800D	0	1.584962501	0.584962501	1	1	0	0	0	0	0
fil4_1_2_2	BnaAnng08950D_BnaC08g08820D	0.584962501	0	1	1	1.584962501	1	1	1	0	0
fil4_1_2_2	BnaAnng09060D_BnaC06g36320D	-0.637429921	0	0	0	0.415037499	0.584962501	0.584962501	0	0	0
fil4_1_2_2	BnaAnng09090D_BnaC06g36290D	0	0	0	0	1.584962501	0	0	0	0	0
fil4_1_2_2	BnaAnng09190D_BnaC06g36220D	-1	0	0	0	1	0	0	0	0	0
fil4_1_2_2	BnaAnng09230D_BnaCnng64660D	-0.415037499	1	0.736965594	1.736965594	1.584962501	1	1.222392421	0.874469118	0	0
fil4_1_2_2	BnaAnng09660D_BnaC01g26770D	-1	0	0	0	1	0	0.584962501	0	0	0
fil4_1_2_2	BnaAnng10160D_BnaC07g18140D	0	0	2.5	0	2.5	0	0	0	0	0
fil4_1_2_2	BnaAnng10260D_BnaC07g04480D	0	0	1	1	1	0	1	1	0	0
fil4_1_2_2	BnaAnng10440D_BnaC01g22560D	0	0.748020783	0.362570079	1.584962501	1	-0.434514874	-0.638211128	0.693338662	0	0
fil4_1_2_2	BnaAnng10600D_BnaC05g47070D	0.415037499	0	0	0	0	1	0.584962501	0	0	0
fil4_1_2_2	BnaAnng10640D_BnaC05g47040D	2.321928095	0	1.584962501	0	0.807354922	0	0	0	0	0
fil4_1_2_2	BnaAnng10840D_BnaC07g50870D	0.584962501	0.362570079	0	0	1	1	0	0	0	0
fil4_1_2_2	BnaAnng11010D_BnaC03g40330D	0	0	0	0	2	0	0	0	0	0
fil4_1_2_2	BnaAnng11660D_BnaC01g03440D	2.5	0	1.584962501	2.321928095	1.584962501	1	0.321928095	0	0	0
fil4_1_2_2	BnaAnng11690D_BnaC01g03460D	0	0	1	1	1	1.584962501	1.584962501	0	0	0
fil4_1_2_2	BnaAnng12320D_BnaC01g25440D	0	0	0	0	1.584962501	0	0	0	0	0
fil4_1_2_2	BnaAnng12510D_BnaC04g20600D	1.807354922	0	0	0	1.584962501	0	0	1	0	0
fil4_1_2_2	BnaAnng12550D_BnaC04g20680D	0.777607579	0	1.584962501	0.584962501	0.807354922	1	1	1.321928095	0	0
fil4_1_2_2	BnaAnng12610D_BnaC04g20760D	1.321928095	0	-0.584962501	0	1	0	-0.263034406	1	0	0
fil4_1_2_2	BnaAnng13520D_BnaC07g34810D	2.5	0	0	1	1.584962501	1	1	0	0	0
fil4_1_2_2	BnaAnng13600D_BnaCnng23890D	0	0	0.584962501	0	1	0.415037499	0	0	0	0
fil4_1_2_2	BnaAnng14330D_BnaC07g04210D	0.597901556	0	0	0	0.726981506	1	0.584962501	0	0	1
fil4_1_2_2	BnaAnng14350D_BnaCnng04020D	0	0	0	0	0	1	1	0	0	0
fil4_1_2_2	BnaAnng14550D_BnaC07g15960D	1	0	0	0	1	1	1	0	0	0
fil4_1_2_2	BnaAnng15370D_BnaC03g65730D	0	0	0	0	0	1	1	0	0	0
fil4_1_2_2	BnaAnng15380D_BnaC03g65740D	0.415037499	0	1	0	1	0	0	0	0	0
fil4_1_2_2	BnaAnng15560D_BnaC03g68800D	0.485426827	1	0	0	0.415037499	0.415037499	0.736965594	-0.415037499	0	0
fil4_1_2_2	BnaAnng15590D_BnaC04g54560D	0.184424571	-0.612976877	0.040077439	-0.043068722	0.415037499	0.415037499	0.176322773	0	0.415037499	1
fil4_1_2_2	BnaAnng15770D_BnaC08g45130D	1	0	1	0	1	0	0	1	0	0
fil4_1_2_2	BnaAnng15940D_BnaC02g07370D	2.5	2.321928095	0	0.415037499	2	0.736965594	1	0.321928095	0	0
fil4_1_2_2	BnaAnng16110D_BnaC04g12100D	-1	0	0	0	1	0	0	0	0	0
fil4_1_2_2	BnaAnng16820D_BnaC05g48420D	0.169925001	1	1.807354922	0.584962501	0	0.415037499	1.169925001	1.222392421	0	0
fil4_1_2_2	BnaAnng16860D_BnaC05g48470D	1.584962501	0	0.584962501	0	1	0	1	1	0	0
fil4_1_2_2	BnaAnng18080D_BnaC01g43290D	2	-1	-0.736965594	1	0.415037499	-0.584962501	-0.584962501	2.321928095	0	0
fil4_1_2_2	BnaAnng18420D_BnaC02g03270D	1.584962501	0	0.584962501	0.415037499	0	0.584962501	0.584962501	1	0	0
fil4_1_2_2	BnaAnng19200D_BnaC06g17690D	0	0	0	0	0	1.584962501	1	0	0	0
fil4_1_2_2	BnaAnng19660D_BnaCnng35700D	0	1.321928095	0	0	0	1.074000581	1.682809824	0	0	0
fil4_1_2_2	BnaAnng19920D_BnaC09g33170D	-0.584962501	-0.765534746	0.485426827	0.271302022	1.115477217	0.777607579	0.645335119	0.217591435	0	0
fil4_1_2_2	BnaAnng20290D_BnaC04g50760D	0	0	0	0	0	1.222392421	1.263034406	0	0	0
fil4_1_2_2	BnaAnng21270D_BnaC01g10110D	0.169925001	0.321928095	1	0.415037499	0.415037499	-0.263034406	0.530514717	1.064130337	0	0
fil4_1_2_2	BnaAnng21720D_BnaC03g57560D	0.125530882	-0.584962501	-0.447458977	0.584962501	0.415037499	0	0.736965594	1.078002512	1	0
fil4_1_2_2	BnaAnng22110D_BnaC02g22610D	0.083657929	-0.061400545	0.602664502	0.432959407	0.166009951	0.415037499	0.514573173	0.047305715	0.584962501	1
fil4_1_2_2	BnaAnng22560D_BnaC02g06560D	0.169925001	1.321928095	0.263034406	0	0.321928095	0.874469118	1.502500341	1.321928095	0	0
fil4_1_2_2	BnaAnng22700D_BnaC03g50810D	1	-0.736965594	0.473931188	0.547487795	1	0.343954401	0.605721061	0.683526335	1	0
fil4_1_2_2	BnaAnng23210D_BnaC06g08460D	0.321928095	0	0	0	0	1	0.584962501	0	0	0
fil4_1_2_2	BnaAnng23280D_BnaC02g03140D	2	0	1.222392421	1	1	0	0	0	0	0
fil4_1_2_2	BnaAnng23300D_BnaC02g03190D	1	0	1	0	0	1	1.263034406	0	0	0
fil4_1_2_2	BnaAnng24190D_BnaC06g14570D	2	0	0.807354922	0.807354922	0	1.584962501	1	0.777607579	0	0.415037499
fil4_1_2_2	BnaAnng25160D_BnaCnng15370D	0.415037499	0	0	0	0	1	1	0	0	0
fil4_1_2_2	BnaAnng25250D_BnaC02g04160D	0.807354922	0	1	0.736965594	1	1.321928095	1.459431619	1	0	0
fil4_1_2_2	BnaAnng25340D_BnaC08g01490D	0.289506617	0.777607579	0.469485283	0.485426827	0.415037499	1.263034406	0.879705766	0.180572246	0	0
fil4_1_2_2	BnaAnng25490D_BnaCnng71650D	2.5	0	1	1	1	-0.415037499	0	0	0	0
fil4_1_2_2	BnaAnng26000D_BnaC05g30090D	1.584962501	0.584962501	0	1	2.321928095	1.584962501	1	0	0	0
fil4_1_2_2	BnaAnng26080D_BnaC08g02150D	1.321928095	-1	1.584962501	2	1.584962501	1.321928095	1.459431619	1	0	0
fil4_1_2_2	BnaAnng27100D_BnaC02g25420D	0.691877705	-1.157541277	0.056583528	0.784271309	0.847996907	1.078002512	0.656045599	0.378511623	1.263034406	1.584962501
fil4_1_2_2	BnaAnng27520D_BnaC06g12020D	1	0	1.321928095	0.584962501	2	0	1	1	0	0
fil4_1_2_2	BnaAnng27600D_BnaC08g48000D	0.415037499	0	0	0	0.584962501	0	0.263034406	1	0	0
fil4_1_2_2	BnaAnng27610D_BnaC04g06760D	2.5	2.5	0	0	2.5	0	0	0	1.584962501	0
fil4_1_2_2	BnaAnng28140D_BnaCnng47120D	0.584962501	-0.415037499	0.584962501	0.736965594	0.584962501	0.736965594	0.91753784	0.263034406	0	0
fil4_1_2_2	BnaAnng28860D_BnaCnng43070D	-0.584962501	0	0	0	1	0.263034406	0.415037499	0	0	0
fil4_1_2_2	BnaAnng32020D_BnaC06g35890D	0	0	0	0	1	0	2	0	0	0
fil4_1_2_2	BnaAnng32340D_BnaC08g23310D	0.874469118	-1	1	0	0.736965594	0.415037499	1.584962501	0	1	1
fil4_1_2_2	BnaAnng32470D_BnaC04g01580D	0.321928095	0	0.807354922	0.736965594	0	0.584962501	1	0.415037499	0	0
fil4_1_2_2	BnaAnng32500D_BnaC08g47860D	1.584962501	0	0	0	1	0	1	1	0	0
fil4_1_2_2	BnaAnng32910D_BnaC06g36420D	2	0	0	1.584962501	1	-1	0	0.584962501	0	0
fil4_1_2_2	BnaAnng33700D_BnaCnng33350D	2.5	0	1	2.5	2.321928095	-0.321928095	0	2.459431619	0	0
fil4_1_2_2	BnaAnng33790D_BnaC01g02500D	1.222392421	-0.125530882	0.378511623	1.120294234	1.415037499	1.169925001	0.263034406	0.289506617	0	0
fil4_1_2_2	BnaAnng35540D_BnaC05g36990D	0	0	0	1.584962501	0	0	0	1	0	0
fil4_1_2_2	BnaAnng36690D_BnaCnng25810D	0.222392421	0	0.584962501	1	0	1	0.584962501	1	0	0
fil4_1_2_2	BnaAnng36730D_BnaCnng67370D	0.708110731	-0.188445089	1.816288047	1	1.604862058	0.631612594	1.251538767	1.074000581	0.626185163	0.499760178
fil4_1_2_2	BnaAnng37740D_BnaC08g25180D	0	0	0	0	1.584962501	0	0	0	0	0
fil4_1_2_2	BnaAnng37800D_BnaCnng71350D	0	0	0	1.584962501	0	0	0	0.807354922	0	0
fil4_1_2_2	BnaAnng38140D_BnaC07g36050D	0.584962501	0	0	1.874469118	2	-0.736965594	-0.192645078	1.087462841	0	0
fil4_1_2_2	BnaAnng38960D_BnaCnng43480D	1	0	1	0	0	1	0.584962501	0	0	-1
fil4_1_2_2	BnaAnng40200D_BnaC08g31410D	1	0	0	0	1.584962501	1.584962501	1	0	0	0
fil4_3_3_1	BnaA01g00050D_BnaC01g00960D	0	1	0	0	-0.415037499	0	0	0	0	0
fil4_3_3_1	BnaA01g00060D_BnaC01g00970D	0	0	0	0	0	0	0	0	0	0
fil4_3_3_1	BnaA01g00070D_BnaC01g00980D	0	0	0	0	0	0	0	0	0	0
fil4_3_3_1	BnaA01g00110D_BnaC01g01020D	0	0	0	0	0	0	0	0	0	0
fil4_3_3_1	BnaA01g00120D_BnaC01g01030D	2.5	0	0	0	0	-0.584962501	-1.321928095	0	0	0
fil4_3_3_1	BnaA01g00130D_BnaC01g01040D	0	0	0	0	0	0.537656786	0.943416472	0	0	0
fil4_3_3_1	BnaA01g00140D_BnaC01g01050D	0	0	0	0	0	0	0	0	0	0
fil4_3_3_1	BnaA01g00150D_BnaC01g01060D	0	0	0	0	0	0	0	0	0	0
fil4_3_3_1	BnaA01g00160D_BnaC01g01080D	0	0	0	0	0	0	0	0	0	0
fil4_3_3_1	BnaA01g00190D_BnaC01g01110D	0.688055994	-1	-0.459431619	-0.678071905	0.106915204	0	-0.321928095	-0.347923303	0	0
fil4_3_3_1	BnaA01g00210D_BnaC01g01140D	0.478047297	0.847996907	0	0	0.137503524	0.285402219	0.234465254	0	0	0
fil4_3_3_1	BnaA01g00220D_BnaC01g01150D	0	0	0	0	0	0	0	0	0	0
fil4_3_3_1	BnaA01g00230D_BnaC01g01170D	0	0	0	0	0	0	0	0	0	0
fil4_3_3_1	BnaA01g00240D_BnaC01g01180D	0	0	0	0	0	0	0	0	0	0
fil4_3_3_1	BnaA01g00280D_BnaC01g01280D	0	0	0	0.584962501	0	0	0	0	0	0
fil4_3_3_1	BnaA01g00290D_BnaC01g01290D	0	0	0	0	0.222392421	0	0	0	0	0
fil4_3_3_1	BnaA01g00300D_BnaC01g01310D	1.584962501	0	0	0	1.321928095	0	0	0	0	0
fil4_3_3_1	BnaA01g00310D_BnaC01g01320D	0	0	0	0	0	0	0	0	0	0
fil4_3_3_1	BnaA01g00320D_BnaC01g01330D	1	0	0	0	0	-1	-0.584962501	0	0	0
fil4_3_3_1	BnaA01g00400D_BnaC09g06760D	0	0	0	0	0	0	0	0	0	0
fil4_3_3_1	BnaA01g00410D_BnaC01g01400D	0	0	0	0	0	0	0	0	0	0
fil4_3_3_1	BnaA01g00430D_BnaC01g01420D	-0.544320516	0	0.263034406	0	-0.765534746	-0.362570079	-0.628031223	0	0	0
fil4_3_3_1	BnaA01g00450D_BnaC01g01450D	0	0	-1.584962501	-0.256339753	0	0	0	-0.710493383	0	0
fil4_3_3_1	BnaA01g00500D_BnaC01g01470D	0	0	-1	0	0	0	0	-1.222392421	0	0
fil4_3_3_1	BnaA01g00520D_BnaC01g01500D	0	0	0	0	0	0	0	0	0	0
fil4_3_3_1	BnaA01g00530D_BnaC01g01510D	0	0	0	-2	0	0	0	0	0	0
fil4_3_3_1	BnaA01g00570D_BnaC01g01540D	0	0	0	0	0	0	0	0	0	0
fil4_3_3_1	BnaA01g00600D_BnaC01g01590D	0	0	0	0	0	0	0	0	0	0
fil4_3_3_1	BnaA01g00610D_BnaC01g01600D	0	0	0.321928095	0	1.280107919	0	-0.502500341	-0.415037499	-0.700439718	-0.584962501
fil4_3_3_1	BnaA01g00640D_BnaC01g01620D	0	0	0	0	0	0	0	0	0	0
fil4_3_3_1	BnaA01g00660D_BnaC01g01650D	-0.415037499	0	0	0.415037499	-1	0	0	0	0	0
fil4_3_3_1	BnaA01g00680D_BnaC01g01670D	1	0	0	0	0	0	0	0	0	0
fil4_3_3_1	BnaA01g00690D_BnaC01g01680D	0	0	0	0	1	0	0	0	0	0
fil4_3_3_1	BnaA01g00710D_BnaC01g01700D	0	0	0	0	0	0	0	0	0	0
fil4_3_3_1	BnaA01g00730D_BnaC01g01720D	1.115477217	0	0	0	0.263034406	0	0	0	0	0
fil4_3_3_1	BnaA01g00740D_BnaC01g01730D	0	0	0	0	0	0	0	0	0	0
fil4_3_3_1	BnaA01g00820D_BnaC01g01830D	0	0	0	0	0	0	0	0	1	0
fil4_3_3_1	BnaA01g00830D_BnaC01g01840D	0	0	0	0	0	0	0	0	0	0
fil4_3_3_1	BnaA01g00840D_BnaC01g08920D	0	0	0	0	0	0	0	0	0	0
fil4_3_3_1	BnaA01g00850D_BnaC01g01850D	0	0	0	0	0	0	0	0	0	0
fil4_3_3_1	BnaA01g00860D_BnaC01g01860D	-0.777607579	0	-0.584962501	-0.415037499	-2.321928095	-1	-0.678071905	-0.736965594	0	0
fil4_3_3_1	BnaA01g00870D_BnaC01g01870D	1	0	0	0	0	0	0	0	0	0
fil4_3_3_1	BnaA01g00880D_BnaC01g01880D	0.830074999	0	-0.08246216	-1.115477217	0.415037499	-0.736965594	0.485426827	-2	0	0
fil4_3_3_1	BnaA01g00890D_BnaC01g01900D	-0.678071905	0	-0.584962501	-1	-0.678071905	-0.263034406	-0.807354922	-0.736965594	0	0
fil4_3_3_1	BnaA01g00910D_BnaC01g01920D	0	0	0	0	0	0	0	0	0	0
fil4_3_3_1	BnaA01g00940D_BnaC01g01970D	0.263034406	0	0	-0.584962501	0	0	0	0	0	0
fil4_3_3_1	BnaA01g00960D_BnaC01g01990D	0	0	0	0	0	0	0	0	0	0
fil4_3_3_1	BnaA01g00970D_BnaC01g02000D	0.415037499	0	0	-0.584962501	0.736965594	-1	-0.736965594	-0.736965594	0	0
fil4_3_3_1	BnaA01g00980D_BnaC01g02010D	0	0	0	0	0	0	0	0	0	0
fil4_3_3_1	BnaA01g00990D_BnaC01g02020D	0	0	0	0	0	0	0	0	0	0
fil4_3_3_1	BnaA01g01050D_BnaC01g02080D	1	0	0	0	0	0	0	0	0	0
fil4_3_3_1	BnaA01g01070D_BnaC01g02090D	-0.584962501	0	0	0	-1	0	0	0	0	0
fil4_3_3_1	BnaA01g01090D_BnaC01g02120D	0	0	0	0	0	0	0	0	0	0
fil4_3_3_1	BnaA01g01100D_BnaC01g02130D	0	2	0	0	0	0	0	0.415037499	0	0
fil4_3_3_1	BnaA01g01110D_BnaC01g02140D	0	0	0	0	0	0	0	-1	0	0
fil4_3_3_1	BnaA01g01120D_BnaC01g02150D	0	0	0	0	0	0	0	0	0	0
fil4_3_3_1	BnaA01g01140D_BnaCnng53530D	0	0	0	0	0	0	0	0	0	0
fil4_3_3_1	BnaA01g01220D_BnaC01g02240D	0	0	0	0	0	0	0	0	0	0
fil4_3_3_1	BnaA01g01230D_BnaC01g02250D	0	0	0	0	0	0	0	0	0	0
fil4_3_3_1	BnaA01g01240D_BnaC01g02260D	1	0	0	0	1	0	0	0	0	0
fil4_3_3_1	BnaA01g01260D_BnaC01g02280D	0	0	0	0	0	0	0	0	0	0
fil4_3_3_1	BnaA01g01270D_BnaC01g02290D	0	0	0	0	0	0	-1	-1.584962501	0	0
fil4_3_3_1	BnaA01g01280D_BnaC01g02300D	0	0	0	0	0	0	0	0	0	0
fil4_3_3_1	BnaA01g01300D_BnaC01g02310D	0	0	0	0	0	0	0	0	0	0
fil4_3_3_1	BnaA01g01370D_BnaC01g02380D	0	0	0	0	0	0	0	0	0	0
fil4_3_3_1	BnaA01g01420D_BnaC01g02420D	1	0	0	0	0.584962501	0	0	0	0	0
fil4_3_3_1	BnaA01g01440D_BnaC01g02450D	0	0	0	0	0	0	0	0	0	0
fil4_3_3_1	BnaA01g01450D_BnaC07g46010D	0	0	0	0	0	0	0	0	0	0
fil4_3_3_1	BnaA01g01460D_BnaC07g46000D	0	0	0	0	0	0	0	0	0	0
fil4_3_3_1	BnaA01g01480D_BnaC01g02530D	0	0	0	0	0	0	0	0	0	0
fil4_3_3_1	BnaA01g01490D_BnaC01g02540D	0	0	0	0	0	0	0	0	0	0
fil4_3_3_1	BnaA01g01510D_BnaC05g36620D	0	0	0	0	0	0	0	0	0	0
fil4_3_3_1	BnaA01g01550D_BnaC01g02600D	0	0	0	0	0	0	0	0	0	0
fil4_3_3_1	BnaA01g01570D_BnaC01g02610D	0	0	0	0	1	1.321928095	1.415037499	0	0	0
fil4_3_3_1	BnaA01g01600D_BnaC01g02640D	0	0	0	0	0	0	0	0	0	0
fil4_3_3_1	BnaA01g01620D_BnaC01g02660D	0	0	0.584962501	-0.584962501	0	0	-1	-2	0	0
fil4_3_3_1	BnaA01g01640D_BnaC01g02720D	0	0	0	0	0	0	0	0	0	0
fil4_3_3_1	BnaA01g01660D_BnaC01g02740D	2	-1	0	0	1	-2	0	0	0	0
fil4_3_3_1	BnaA01g01680D_BnaC01g02770D	0	0	-0.263034406	-0.807354922	-0.362570079	-0.584962501	-0.362570079	-0.459431619	0	0
fil4_3_3_1	BnaA01g01710D_BnaC01g02810D	0	0	0	0	0	0	0	0	0	0
fil4_3_3_1	BnaA01g01740D_BnaC01g02840D	0	0	0	0	0	-0.807354922	-0.584962501	0	0	0
fil4_3_3_1	BnaA01g01770D_BnaC01g02890D	0	0	0	0	0	0	0	0	0	0
fil4_3_3_1	BnaA01g01830D_BnaC01g02960D	0	0	0	0	0	0	0	0	0	0
fil4_3_3_1	BnaA01g01840D_BnaC01g02970D	0	0	0	0	-1	0	0	0	0	0
fil4_3_3_1	BnaA01g01850D_BnaC01g02980D	0	0	0	0	0	0	1	0	0	0
fil4_3_3_1	BnaA01g01860D_BnaC01g02990D	0	0	0	0	0	0	0	0	0	0
fil4_3_3_1	BnaA01g01870D_BnaC01g03000D	0	0	0	0	0	0	0	0	0	0
fil4_3_3_1	BnaA01g01880D_BnaC01g03010D	0.807354922	0	0	0	0.584962501	-1	0	0	0	0
fil4_3_3_1	BnaA01g01890D_BnaC01g03020D	0	0	0	0	0	0	0	0	0	0
fil4_3_3_1	BnaA01g01910D_BnaC01g03050D	0	0	0	0	0	0	0	0	0	0
fil4_3_3_1	BnaA01g01920D_BnaC01g03060D	1	0	0	0	0	-1	-1	0	0	0
fil4_3_3_1	BnaA01g01960D_BnaC01g03100D	0	0	0	0	-1	0	0	0	0	0
fil4_3_3_1	BnaA01g01990D_BnaC01g03130D	0	0	0	0	0	0	0	0	0	0
fil4_3_3_1	BnaA01g02000D_BnaC01g03140D	0	0	0	0	0	0	0	0	0	0
fil4_3_3_1	BnaA01g02010D_BnaC01g03150D	0	0	0	0	0	0	0	0	0	0
fil4_3_3_1	BnaA01g02030D_BnaC01g03170D	-1.392317423	0	0	0	-0.263034406	0	0	0	0	0
fil4_3_3_1	BnaA01g02040D_BnaC01g03180D	0	0	0	0	0	0	0	0	0	0
fil4_3_3_1	BnaA01g02060D_BnaC01g03210D	0	0	0	0	0	0	0	0	0	0
fil4_3_3_1	BnaA01g02130D_BnaC01g03270D	0	0	0	0	0	0	0	0	0	0
fil4_3_3_1	BnaA01g02150D_BnaC01g03280D	0	0	0	0	0	0	0	0	0	0
[truncated: 22,000 more rows]
