# Supplementary material for: Gene expression landscape of the Brassica napus seed reveals subgenome bias in both space and time
Source: Plant Physiol. 2025 Jun 28;198(3):kiaf283. doi: 10.1093/plphys/kiaf283 (PMC12305542; doi:10.1093/plphys/kiaf283)
Supplement: kiaf283_Supplementary_Data [file kiaf283_supplementary_data.zip › DatasetS4.txt]

fil4_3_3_2	GO:0000026	"alpha-1,2-mannosyltransferase activity"	2	1058	4	100836	6.461607072699326E-4	BNAA06G11370D	BNAC05G12910D
fil4_3_3_2	GO:0000038	very long-chain fatty acid metabolic process	2	1058	61	100836	0.1081301839225818	BNAA04G15380D	BNAC04G38330D
fil4_3_3_2	GO:0000082	G1/S transition of mitotic cell cycle	2	1058	19	100836	0.015725202032506182	BNAA03G00880D	BNAC03G01210D
fil4_3_3_2	GO:0000139	Golgi membrane	10	1058	896	100836	0.12402572045945476	BNAA01G23010D	BNAA02G02460D	BNAA06G21350D	BNAA09G41290D	BNAA10G03050D	BNAC05G02920D	BNAC08G33880D	BNACNNG24560D	BNACNNG42580D	BNACNNG54570D
fil4_3_3_2	GO:0000149	SNARE binding	6	1058	56	100836	2.5279824113122382E-5	BNAA01G23010D	BNAA02G14320D	BNAA10G29290D	BNAC02G19220D	BNAC09G33590D	BNACNNG54570D
fil4_3_3_2	GO:0000150	recombinase activity	2	1058	29	100836	0.03360426052714084	BNAA04G16480D	BNAC04G39830D
fil4_3_3_2	GO:0000151	ubiquitin ligase complex	3	1058	216	100836	0.20256027702278154	BNAANNG00510D	BNAC02G03460D	BNAC06G02260D
fil4_3_3_2	GO:0000160	phosphorelay signal transduction system	4	1058	165	100836	0.06599871146693624	BNAA04G09170D	BNAA06G30870D	BNAC04G31390D	BNAC07G25790D
fil4_3_3_2	GO:0000170	sphingosine hydroxylase activity	2	1058	10	100836	0.004549538778513962	BNAA06G09070D	BNAC05G10520D
fil4_3_3_2	GO:0000243	commitment complex	4	1058	35	100836	4.5556223659084393E-4	BNAA03G20220D	BNAA06G14490D	BNAC03G24140D	BNAC05G15890D
fil4_3_3_2	GO:0000245	spliceosomal complex assembly	2	1058	52	100836	0.08614128609448413	BNAA06G14490D	BNAC05G15890D
fil4_3_3_2	GO:0000254	C-4 methylsterol oxidase activity	2	1058	17	100836	0.012772762808324591	BNAA01G12450D	BNAC01G14180D
fil4_3_3_2	GO:0000256	allantoin catabolic process	2	1058	11	100836	0.005502309064591848	BNAA06G36640D	BNAC07G17220D
fil4_3_3_2	GO:0000275	"mitochondrial proton-transporting ATP synthase complex, catalytic core F(1)"	2	1058	36	100836	0.04843885575193761	BNAA03G02630D	BNAC03G03730D
fil4_3_3_2	GO:0000288	"nuclear-transcribed mRNA catabolic process, deadenylation-dependent decay"	2	1058	41	100836	0.05981332766354149	BNAA06G18460D	BNAC03G55420D
fil4_3_3_2	GO:0000304	response to singlet oxygen	2	1058	24	100836	0.024079300612400354	BNAA03G33210D	BNAC03G38290D
fil4_3_3_2	GO:0000325	plant-type vacuole	4	1058	195	100836	0.09441746713234819	BNAA03G23380D	BNAA06G08310D	BNAC03G27700D	BNAC05G09640D
fil4_3_3_2	GO:0000387	spliceosomal snRNP assembly	2	1058	46	100836	0.07162326386314545	BNAA06G14490D	BNAC05G15890D
fil4_3_3_2	GO:0000398	"mRNA splicing, via spliceosome"	10	1058	305	100836	0.001170173318843894	BNAA03G20220D	BNAA06G14490D	BNAA07G35190D	BNAA08G15370D	BNAA08G27430D	BNAC03G24140D	BNAC03G61880D	BNAC05G15890D	BNAC06G40100D	BNAC08G00240D
fil4_3_3_2	GO:0000413	protein peptidyl-prolyl isomerization	4	1058	109	100836	0.022230225274907433	BNAA08G09340D	BNAA10G14280D	BNAC03G63420D	BNAC09G36600D
fil4_3_3_2	GO:0000418	DNA-directed RNA polymerase IV complex	2	1058	53	100836	0.08858140483334123	BNAANNG40790D	BNAC08G10600D
fil4_3_3_2	GO:0000419	DNA-directed RNA polymerase V complex	4	1058	60	100836	0.0032621531093354438	BNAA09G36430D	BNAANNG40790D	BNAC08G10600D	BNAC08G28010D
fil4_3_3_2	GO:0000421	autophagosome membrane	2	1058	20	100836	0.01728943288733089	BNAA08G16800D	BNAC03G60310D
fil4_3_3_2	GO:0000578	embryonic axis specification	2	1058	22	100836	0.020582258951131454	BNAA09G54580D	BNAC05G18940D
fil4_3_3_2	GO:0000724	double-strand break repair via homologous recombination	4	1058	105	100836	0.019922187513662645	BNAA04G16480D	BNAA05G24440D	BNAC04G39830D	BNAC05G38470D
fil4_3_3_2	GO:0000774	adenyl-nucleotide exchange factor activity	2	1058	26	100836	0.02776333883533886	BNAA09G32460D	BNAC08G23330D
fil4_3_3_2	GO:0000786	nucleosome	2	1058	66	100836	0.12023979617005036	BNAA07G37430D	BNAC07G16550D
fil4_3_3_2	GO:0000815	ESCRT III complex	2	1058	42	100836	0.0621460147987476	BNAA10G02290D	BNAC05G02190D
fil4_3_3_2	GO:0000910	cytokinesis	8	1058	139	100836	1.0211697592255323E-4	BNAA03G02940D	BNAA03G25890D	BNAA09G41120D	BNAA09G55770D	BNAC03G04340D	BNAC03G30470D	BNAC08G32690D	BNAC08G33670D
fil4_3_3_2	GO:0000913	preprophase band assembly	2	1058	15	100836	0.010071191899634808	BNAA03G02940D	BNAC03G04340D
fil4_3_3_2	GO:0000932	cytoplasmic mRNA processing body	2	1058	189	100836	0.27235042659026026	BNAA08G27430D	BNAC08G00240D
fil4_3_3_2	GO:0000976	transcription regulatory region sequence-specific DNA binding	2	1058	59	100836	0.10325129531366391	BNAA08G10160D	BNAC03G64850D
fil4_3_3_2	GO:0000977	RNA polymerase II regulatory region sequence-specific DNA binding	4	1058	120	100836	0.029237852674079006	BNAA08G01910D	BNAA09G34590D	BNAC03G77870D	BNAC08G25560D
fil4_3_3_2	GO:0001053	plastid sigma factor activity	4	1058	20	100836	4.9352750957844667E-5	BNAA04G04490D	BNAA09G04990D	BNAC04G26820D	BNAC09G04550D
fil4_3_3_2	GO:0001085	RNA polymerase II transcription factor binding	4	1058	118	100836	0.027893993832791612	BNAA08G01910D	BNAA09G34590D	BNAC03G77870D	BNAC08G25560D
fil4_3_3_2	GO:0001228	"transcriptional activator activity, RNA polymerase II transcription regulatory region sequence-specific binding"	4	1058	118	100836	0.027893993832791612	BNAA08G01910D	BNAA09G34590D	BNAC03G77870D	BNAC08G25560D
fil4_3_3_2	GO:0001522	pseudouridine synthesis	2	1058	51	100836	0.0837052018645809	BNAA03G29760D	BNAC03G34990D
fil4_3_3_2	GO:0001944	vasculature development	2	1058	95	100836	0.18439340083263425	BNAA01G08270D	BNAC01G09820D
fil4_3_3_2	GO:0002084	protein depalmitoylation	4	1058	23	100836	8.740032907787286E-5	BNAA03G43090D	BNAA07G18630D	BNAC06G42800D	BNAC07G34360D
fil4_3_3_2	GO:0002098	tRNA wobble uridine modification	2	1058	23	100836	0.022306347638823873	BNAA03G23430D	BNAC03G27760D
fil4_3_3_2	GO:0002181	cytoplasmic translation	2	1058	152	100836	0.25988679225404454	BNAA05G06920D	BNAC04G07790D
fil4_3_3_2	GO:0003674	molecular_function	200	1058	18823	100836	0.030866079730266893	BNAA01G01500D	BNAA01G01590D	BNAA01G06160D	BNAA01G08210D	BNAA01G13770D	BNAA01G23550D	BNAA01G28140D	BNAA01G33450D	BNAA01G36000D	BNAA02G09400D	BNAA02G11250D	BNAA02G17490D	BNAA02G17950D	BNAA02G20210D	BNAA02G27200D	BNAA02G30200D	BNAA02G30330D	BNAA02G32290D	BNAA02G34860D	BNAA03G09050D	BNAA03G10490D	BNAA03G10510D	BNAA03G11340D	BNAA03G20360D	BNAA03G27670D	BNAA03G38170D	BNAA03G39930D	BNAA03G48840D	BNAA03G50800D	BNAA03G56290D	BNAA04G07070D	BNAA04G08810D	BNAA04G15960D	BNAA04G19230D	BNAA04G22770D	BNAA04G27560D	BNAA05G09520D	BNAA05G14810D	BNAA05G16370D	BNAA05G17300D	BNAA05G18240D	BNAA05G21320D	BNAA05G21930D	BNAA05G24470D	BNAA05G27460D	BNAA05G29420D	BNAA05G32700D	BNAA06G12410D	BNAA06G23380D	BNAA06G29630D	BNAA06G30530D	BNAA06G33290D	BNAA06G33940D	BNAA06G36850D	BNAA07G02990D	BNAA07G04430D	BNAA07G05220D	BNAA07G13900D	BNAA07G29540D	BNAA07G29900D	BNAA08G05530D	BNAA08G06710D	BNAA08G08060D	BNAA08G10720D	BNAA08G15940D	BNAA08G19820D	BNAA08G23890D	BNAA08G24170D	BNAA08G24310D	BNAA08G26230D	BNAA08G27510D	BNAA08G31110D	BNAA09G00040D	BNAA09G01070D	BNAA09G04610D	BNAA09G14590D	BNAA09G15980D	BNAA09G19100D	BNAA09G26460D	BNAA09G31570D	BNAA09G32170D	BNAA09G32700D	BNAA09G33880D	BNAA09G39710D	BNAA09G40840D	BNAA09G44330D	BNAA09G52410D	BNAA09G55430D	BNAA10G02650D	BNAA10G10780D	BNAA10G25140D	BNAA10G26190D	BNAA10G27800D	BNAA10G28280D	BNAA10G30350D	BNAANNG04510D	BNAANNG04670D	BNAANNG20040D	BNAANNG20980D	BNAANNG39210D	BNAC01G02630D	BNAC01G07420D	BNAC01G12170D	BNAC01G15930D	BNAC01G16190D	BNAC01G29090D	BNAC01G39940D	BNAC01G43050D	BNAC01G44350D	BNAC02G12430D	BNAC02G13480D	BNAC02G15820D	BNAC02G23430D	BNAC02G33540D	BNAC02G36860D	BNAC02G38630D	BNAC02G41020D	BNAC02G43570D	BNAC02G45070D	BNAC03G11300D	BNAC03G13190D	BNAC03G13210D	BNAC03G14160D	BNAC03G24380D	BNAC03G32680D	BNAC03G49920D	BNAC03G56510D	BNAC03G57370D	BNAC03G57500D	BNAC03G61110D	BNAC03G74360D	BNAC04G10900D	BNAC04G15780D	BNAC04G17060D	BNAC04G23900D	BNAC04G31110D	BNAC04G39250D	BNAC04G43630D	BNAC04G46680D	BNAC05G02430D	BNAC05G02630D	BNAC05G14010D	BNAC05G23040D	BNAC05G27520D	BNAC05G27840D	BNAC05G28960D	BNAC05G30260D	BNAC05G31550D	BNAC05G34280D	BNAC05G35140D	BNAC05G38500D	BNAC05G41610D	BNAC05G43750D	BNAC05G47990D	BNAC06G01030D	BNAC06G09750D	BNAC06G16810D	BNAC06G32730D	BNAC06G33220D	BNAC07G06670D	BNAC07G16920D	BNAC07G21990D	BNAC07G23050D	BNAC07G26260D	BNAC07G26920D	BNAC07G30980D	BNAC07G40990D	BNAC07G44660D	BNAC07G49300D	BNAC08G07300D	BNAC08G09310D	BNAC08G09950D	BNAC08G15840D	BNAC08G16600D	BNAC08G22300D	BNAC08G22960D	BNAC08G23550D	BNAC08G24670D	BNAC08G29870D	BNAC08G32050D	BNAC08G33350D	BNAC08G36870D	BNAC08G42620D	BNAC08G46250D	BNAC09G00210D	BNAC09G04060D	BNAC09G06170D	BNAC09G15130D	BNAC09G21020D	BNAC09G33050D	BNAC09G49170D	BNAC09G50070D	BNACNNG02080D	BNACNNG10510D	BNACNNG14710D	BNACNNG21830D	BNACNNG23940D	BNACNNG47760D	BNACNNG51720D	BNACNNG64860D
fil4_3_3_2	GO:0003677	DNA binding	78	1058	7338	100836	0.04679886614196162	BNAA01G00670D	BNAA01G00920D	BNAA01G26330D	BNAA01G30140D	BNAA01G35090D	BNAA02G01270D	BNAA03G46410D	BNAA04G04490D	BNAA04G16480D	BNAA04G27050D	BNAA05G00690D	BNAA05G05140D	BNAA05G08240D	BNAA05G23630D	BNAA06G03090D	BNAA06G14570D	BNAA06G22700D	BNAA06G32250D	BNAA07G24270D	BNAA07G32050D	BNAA07G37430D	BNAA08G10160D	BNAA08G20700D	BNAA08G22290D	BNAA08G27380D	BNAA09G04990D	BNAA09G24420D	BNAA09G34200D	BNAA09G34250D	BNAA09G36430D	BNAA09G52420D	BNAA09G52940D	BNAA10G01630D	BNAA10G17820D	BNAA10G24010D	BNAA10G25940D	BNAANNG04950D	BNAANNG09100D	BNAANNG40790D	BNAC01G01660D	BNAC01G01940D	BNAC01G15850D	BNAC01G33680D	BNAC01G38100D	BNAC02G04360D	BNAC02G43890D	BNAC03G64850D	BNAC03G74680D	BNAC04G04520D	BNAC04G09260D	BNAC04G26820D	BNAC04G39830D	BNAC04G51210D	BNAC04G52380D	BNAC05G01660D	BNAC05G16030D	BNAC05G24440D	BNAC05G37340D	BNAC06G36110D	BNAC06G36280D	BNAC06G43410D	BNAC07G16550D	BNAC07G24120D	BNAC07G38670D	BNAC08G00170D	BNAC08G06130D	BNAC08G10600D	BNAC08G18480D	BNAC08G25110D	BNAC08G25150D	BNAC08G28010D	BNAC09G04550D	BNAC09G06190D	BNAC09G41210D	BNAC09G48630D	BNACNNG10200D	BNACNNG26150D	BNACNNG63360D
fil4_3_3_2	GO:0003697	single-stranded DNA binding	2	1058	131	100836	0.2406178205359943	BNAA06G27890D	BNAC07G29060D
fil4_3_3_2	GO:0003713	transcription coactivator activity	2	1058	128	100836	0.23706138871626975	BNAA08G22290D	BNAC08G18480D
fil4_3_3_2	GO:0003714	transcription corepressor activity	5	1058	80	100836	0.001377670081155687	BNAA05G00690D	BNAA09G26390D	BNAC04G52380D	BNAC05G23060D	BNAC08G36840D
fil4_3_3_2	GO:0003723	RNA binding	46	1058	2206	100836	6.661851713425054E-6	BNAA01G15490D	BNAA01G25270D	BNAA02G02770D	BNAA03G13280D	BNAA03G20220D	BNAA03G29760D	BNAA04G09620D	BNAA05G03100D	BNAA05G14690D	BNAA06G14490D	BNAA06G18460D	BNAA06G19710D	BNAA06G27890D	BNAA07G35190D	BNAA08G09620D	BNAA08G14850D	BNAA08G15370D	BNAA08G26610D	BNAA08G27430D	BNAA09G05830D	BNAA10G25940D	BNAA10G26960D	BNAANNG00450D	BNAC01G18410D	BNAC01G32160D	BNAC02G06220D	BNAC03G16090D	BNAC03G24140D	BNAC03G34990D	BNAC03G54010D	BNAC03G55420D	BNAC03G61880D	BNAC03G64030D	BNAC03G76880D	BNAC04G31800D	BNAC04G52560D	BNAC05G15890D	BNAC06G10090D	BNAC06G40100D	BNAC07G29060D	BNAC08G00240D	BNAC09G05430D	BNACNNG03280D	BNACNNG06600D	BNACNNG10200D	BNACNNG28710D
fil4_3_3_2	GO:0003724	RNA helicase activity	2	1058	46	100836	0.07162326386314545	BNAA08G24620D	BNAC08G15720D
fil4_3_3_2	GO:0003725	double-stranded RNA binding	6	1058	73	100836	1.1088443615961457E-4	BNAA06G19710D	BNAA08G09620D	BNAA08G26200D	BNAC03G54010D	BNAC03G64030D	BNAC08G13800D
fil4_3_3_2	GO:0003729	mRNA binding	6	1058	200	100836	0.014144046245352778	BNAA01G14790D	BNAA03G20220D	BNAA08G22960D	BNAC01G17430D	BNAC03G24140D	BNAC08G17530D
fil4_3_3_2	GO:0003735	structural constituent of ribosome	24	1058	1527	100836	0.014059463068955558	BNAA01G33400D	BNAA02G10490D	BNAA03G05840D	BNAA03G15750D	BNAA04G09620D	BNAA05G03100D	BNAA05G06920D	BNAA05G21220D	BNAA05G24420D	BNAA06G20280D	BNAA10G06440D	BNAANNG07090D	BNAC01G39890D	BNAC02G14620D	BNAC03G07580D	BNAC03G54490D	BNAC04G07790D	BNAC04G31800D	BNAC04G52560D	BNAC05G34140D	BNAC05G38430D	BNAC09G20060D	BNAC09G52980D	BNACNNG37990D
fil4_3_3_2	GO:0003746	translation elongation factor activity	6	1058	220	100836	0.020448387730286864	BNAA03G44530D	BNAA04G18010D	BNAA10G06680D	BNAC07G36360D	BNAC09G29630D	BNACNNG27050D
fil4_3_3_2	GO:0003747	translation release factor activity	2	1058	39	100836	0.05520140639057194	BNAA03G59530D	BNACNNG48150D
fil4_3_3_2	GO:0003755	peptidyl-prolyl cis-trans isomerase activity	6	1058	195	100836	0.012781112544738776	BNAA08G09340D	BNAA09G35540D	BNAA10G14280D	BNAC03G63420D	BNAC08G26990D	BNAC09G36600D
fil4_3_3_2	GO:0003777	microtubule motor activity	6	1058	242	100836	0.028927872569946764	BNAA02G31200D	BNAA03G02940D	BNAA09G11080D	BNAC02G39770D	BNAC03G04340D	BNAC09G11360D
fil4_3_3_2	GO:0003779	actin binding	4	1058	269	100836	0.15818463053376344	BNAA03G10330D	BNAA05G11500D	BNAC03G13000D	BNAC04G13550D
fil4_3_3_2	GO:0003824	catalytic activity	16	1058	1024	100836	0.032135496906446494	BNAA01G12450D	BNAA01G34440D	BNAA04G13930D	BNAA05G18920D	BNAA06G09070D	BNAA06G21350D	BNAA06G37970D	BNAA10G25590D	BNAC01G14180D	BNAC04G36990D	BNAC05G07800D	BNAC05G10520D	BNAC05G31930D	BNAC09G50710D	BNACNNG18450D	BNACNNG24560D
fil4_3_3_2	GO:0003849	3-deoxy-7-phosphoheptulonate synthase activity	2	1058	10	100836	0.004549538778513962	BNAA01G03400D	BNAC01G04680D
fil4_3_3_2	GO:0003863	3-methyl-2-oxobutanoate dehydrogenase (2-methylpropanoyl-transferring) activity	2	1058	8	100836	0.002891065182961434	BNAA08G00430D	BNAC03G70580D
fil4_3_3_2	GO:0003899	DNA-directed RNA polymerase activity	8	1058	225	100836	0.002114560182353687	BNAA04G04490D	BNAA09G04990D	BNAA09G36430D	BNAANNG40790D	BNAC04G26820D	BNAC08G10600D	BNAC08G28010D	BNAC09G04550D
fil4_3_3_2	GO:0003906	DNA-(apurinic or apyrimidinic site) lyase activity	2	1058	17	100836	0.012772762808324591	BNAA10G25630D	BNAC09G50670D
fil4_3_3_2	GO:0003913	DNA photolyase activity	2	1058	18	100836	0.014218850396831816	BNAANNG36630D	BNACNNG71870D
fil4_3_3_2	GO:0003924	GTPase activity	8	1058	475	100836	0.06452908248669066	BNAA03G44530D	BNAA04G18010D	BNAA07G26390D	BNAA09G07020D	BNAC06G28500D	BNAC07G36360D	BNAC09G06710D	BNACNNG27050D
fil4_3_3_2	GO:0003951	NAD+ kinase activity	4	1058	57	100836	0.0027271918929271826	BNAA01G06700D	BNAA02G18940D	BNAC01G08060D	BNAC02G25050D
fil4_3_3_2	GO:0003955	NAD(P)H dehydrogenase (quinone) activity	4	1058	40	100836	7.544341018047656E-4	BNAA03G11850D	BNAANNG18230D	BNAC03G14590D	BNAC07G46240D
fil4_3_3_2	GO:0003984	acetolactate synthase activity	2	1058	18	100836	0.014218850396831816	BNAA02G03040D	BNAC02G06500D
fil4_3_3_2	GO:0003985	acetyl-CoA C-acetyltransferase activity	2	1058	9	100836	0.0036781537426971047	BNAA09G18440D	BNAC09G20370D
fil4_3_3_2	GO:0003993	acid phosphatase activity	2	1058	140	100836	0.2500642054207822	BNAA05G22460D	BNAC05G35720D
fil4_3_3_2	GO:0004003	ATP-dependent DNA helicase activity	4	1058	38	100836	6.222968066828232E-4	BNAA07G37430D	BNAA08G27380D	BNAC07G16550D	BNAC08G00170D
fil4_3_3_2	GO:0004004	ATP-dependent RNA helicase activity	2	1058	135	100836	0.24504118132379268	BNAA08G24620D	BNAC08G15720D
fil4_3_3_2	GO:0004017	adenylate kinase activity	2	1058	27	100836	0.0296703147558614	BNAA09G06550D	BNACNNG15820D
fil4_3_3_2	GO:0004031	aldehyde oxidase activity	2	1058	14	100836	0.008820754050346363	BNAA10G02720D	BNAC05G02700D
fil4_3_3_2	GO:0004069	L-aspartate:2-oxoglutarate aminotransferase activity	2	1058	28	100836	0.03161793453602397	BNAA09G13010D	BNAC09G12920D
fil4_3_3_2	GO:0004072	aspartate kinase activity	2	1058	15	100836	0.010071191899634808	BNAA03G04690D	BNAC03G06220D
fil4_3_3_2	GO:0004084	branched-chain-amino-acid transaminase activity	2	1058	23	100836	0.022306347638823873	BNAA06G37970D	BNAC05G07800D
fil4_3_3_2	GO:0004089	carbonate dehydratase activity	2	1058	71	100836	0.13215124829952876	BNAA02G33720D	BNAC02G42540D
fil4_3_3_2	GO:0004107	chorismate synthase activity	2	1058	5	100836	0.0010656559213445612	BNAA08G02980D	BNAC08G03290D
fil4_3_3_2	GO:0004126	cytidine deaminase activity	2	1058	9	100836	0.0036781537426971047	BNAA03G49610D	BNAC07G50780D
fil4_3_3_2	GO:0004142	diacylglycerol cholinephosphotransferase activity	2	1058	16	100836	0.011389378459919452	BNAA09G46210D	BNAC08G40270D
fil4_3_3_2	GO:0004143	diacylglycerol kinase activity	2	1058	43	100836	0.06449467488143325	BNAA01G06700D	BNAC01G08060D
fil4_3_3_2	GO:0004144	diacylglycerol O-acyltransferase activity	6	1058	75	100836	1.284368045516433E-4	BNAA01G19390D	BNAA03G04000D	BNAA08G03400D	BNAC01G23350D	BNAC03G05600D	BNAC08G46660D
fil4_3_3_2	GO:0004177	aminopeptidase activity	2	1058	63	100836	0.11299214812203198	BNAA01G00800D	BNAC01G01810D
fil4_3_3_2	GO:0004185	serine-type carboxypeptidase activity	2	1058	161	100836	0.2652750749668029	BNAA08G12880D	BNAC03G77560D
fil4_3_3_2	GO:0004197	cysteine-type endopeptidase activity	2	1058	161	100836	0.2652750749668029	BNAA03G23380D	BNAC03G27700D
fil4_3_3_2	GO:0004301	epoxide hydrolase activity	2	1058	20	100836	0.01728943288733089	BNAA03G42310D	BNAC07G33390D
fil4_3_3_2	GO:0004307	ethanolaminephosphotransferase activity	2	1058	8	100836	0.002891065182961434	BNAA09G46210D	BNAC08G40270D
fil4_3_3_2	GO:0004332	fructose-bisphosphate aldolase activity	2	1058	23	100836	0.022306347638823873	BNAA09G33290D	BNAC08G24100D
fil4_3_3_2	GO:0004343	glucosamine 6-phosphate N-acetyltransferase activity	2	1058	4	100836	6.461607072699326E-4	BNAA10G18510D	BNAC09G42080D
fil4_3_3_2	GO:0004345	glucose-6-phosphate dehydrogenase activity	2	1058	19	100836	0.015725202032506182	BNAA10G20180D	BNAC09G43980D
fil4_3_3_2	GO:0004349	glutamate 5-kinase activity	2	1058	14	100836	0.008820754050346363	BNAA09G35230D	BNAC08G26550D
fil4_3_3_2	GO:0004364	glutathione transferase activity	4	1058	237	100836	0.13311465323846491	BNAA02G23580D	BNAA06G34160D	BNAC07G21740D	BNACNNG53930D
fil4_3_3_2	GO:0004367	glycerol-3-phosphate dehydrogenase [NAD+] activity	2	1058	12	100836	0.006533616143789782	BNAA05G29950D	BNAC05G44270D
fil4_3_3_2	GO:0004372	glycine hydroxymethyltransferase activity	2	1058	25	100836	0.025898990540828035	BNAA08G21010D	BNAC08G20110D
fil4_3_3_2	GO:0004375	glycine dehydrogenase (decarboxylating) activity	2	1058	18	100836	0.014218850396831816	BNAA05G08820D	BNAC04G10230D
fil4_3_3_2	GO:0004377	"GDP-Man:Man3GlcNAc2-PP-Dol alpha-1,2-mannosyltransferase activity"	2	1058	7	100836	0.0021912482184912084	BNAA06G11370D	BNAC05G12910D
fil4_3_3_2	GO:0004386	helicase activity	4	1058	282	100836	0.16676872948123692	BNAA07G37430D	BNAA09G34200D	BNAC07G16550D	BNAC08G25110D
fil4_3_3_2	GO:0004402	histone acetyltransferase activity	4	1058	110	100836	0.022827708297558376	BNAA03G23430D	BNAA08G22290D	BNAC03G27760D	BNAC08G18480D
fil4_3_3_2	GO:0004407	histone deacetylase activity	4	1058	87	100836	0.011210177116113138	BNAA06G28030D	BNAA10G13800D	BNAC07G28890D	BNAC09G36350D
fil4_3_3_2	GO:0004427	inorganic diphosphatase activity	2	1058	49	100836	0.07884938673865823	BNAA10G00790D	BNAC05G00850D
fil4_3_3_2	GO:0004470	malic enzyme activity	2	1058	19	100836	0.015725202032506182	BNAA06G27940D	BNAC07G29000D
fil4_3_3_2	GO:0004471	malate dehydrogenase (decarboxylating) (NAD+) activity	2	1058	19	100836	0.015725202032506182	BNAA06G27940D	BNAC07G29000D
fil4_3_3_2	GO:0004473	malate dehydrogenase (decarboxylating) (NADP+) activity	2	1058	11	100836	0.005502309064591848	BNAA06G27940D	BNAC07G29000D
fil4_3_3_2	GO:0004497	monooxygenase activity	5	1058	355	100836	0.14501967068238983	BNAA02G09410D	BNAA02G12810D	BNAA02G20200D	BNAC02G13520D	BNAC02G17140D
fil4_3_3_2	GO:0004521	endoribonuclease activity	2	1058	58	100836	0.10080756114920433	BNAA07G09330D	BNAC07G12500D
fil4_3_3_2	GO:0004525	ribonuclease III activity	2	1058	28	100836	0.03161793453602397	BNAA06G19710D	BNAC03G54010D
fil4_3_3_2	GO:0004553	"hydrolase activity, hydrolyzing O-glycosyl compounds"	9	1058	736	100836	0.12019906182942379	BNAA01G34060D	BNAA03G01500D	BNAA03G23250D	BNAA06G08310D	BNAC01G40610D	BNAC03G01800D	BNAC03G27480D	BNAC03G50520D	BNAC05G09640D
fil4_3_3_2	GO:0004564	beta-fructofuranosidase activity	4	1058	33	100836	3.635913669600147E-4	BNAA03G24030D	BNAA06G08310D	BNAC03G28560D	BNAC05G09640D
fil4_3_3_2	GO:0004565	beta-galactosidase activity	2	1058	102	100836	0.19759656526906647	BNAA02G08480D	BNAC02G12030D
fil4_3_3_2	GO:0004575	sucrose alpha-glucosidase activity	4	1058	43	100836	9.871364143987829E-4	BNAA03G24030D	BNAA06G08310D	BNAC03G28560D	BNAC05G09640D
fil4_3_3_2	GO:0004601	peroxidase activity	6	1058	389	100836	0.10883558974288281	BNAA05G22460D	BNAA06G34160D	BNAA09G42650D	BNAC05G35720D	BNAC07G21740D	BNAC08G35130D
fil4_3_3_2	GO:0004602	glutathione peroxidase activity	2	1058	37	100836	0.050670338281271474	BNAA03G14580D	BNAC03G17600D
fil4_3_3_2	GO:0004617	phosphoglycerate dehydrogenase activity	2	1058	14	100836	0.008820754050346363	BNAA03G50990D	BNAC07G44840D
fil4_3_3_2	GO:0004620	phospholipase activity	2	1058	24	100836	0.024079300612400354	BNAA01G00810D	BNAC01G01820D
fil4_3_3_2	GO:0004630	phospholipase D activity	2	1058	43	100836	0.06449467488143325	BNAANNG08250D	BNAC07G45790D
fil4_3_3_2	GO:0004638	phosphoribosylaminoimidazole carboxylase activity	2	1058	10	100836	0.004549538778513962	BNAA01G25350D	BNAC01G32240D
fil4_3_3_2	GO:0004639	phosphoribosylaminoimidazolesuccinocarboxamide synthase activity	2	1058	10	100836	0.004549538778513962	BNAA01G25350D	BNAC01G32240D
fil4_3_3_2	GO:0004647	phosphoserine phosphatase activity	2	1058	19	100836	0.015725202032506182	BNAA08G09620D	BNAC03G64030D
fil4_3_3_2	GO:0004650	polygalacturonase activity	10	1058	233	100836	1.6072538867935478E-4	BNAA04G25450D	BNAA04G29280D	BNAA07G02370D	BNAA09G39240D	BNAA09G39690D	BNAC04G47030D	BNAC04G49340D	BNAC07G07010D	BNAC08G32030D	BNAC08G49000D
fil4_3_3_2	GO:0004672	protein kinase activity	18	1058	1206	100836	0.0341901430064382	BNAA01G09530D	BNAA01G26550D	BNAA06G02470D	BNAA06G35270D	BNAA07G06030D	BNAA08G10150D	BNAA10G10000D	BNAA10G25670D	BNAANNG09800D	BNAC01G43870D	BNAC03G62810D	BNAC03G64840D	BNAC06G04410D	BNAC07G04440D	BNAC07G07540D	BNAC07G20490D	BNAC09G32460D	BNAC09G50620D
fil4_3_3_2	GO:0004676	3-phosphoinositide-dependent protein kinase activity	2	1058	2	100836	1.0998507178457963E-4	BNAA10G25670D	BNAC09G50620D
fil4_3_3_2	GO:0004679	AMP-activated protein kinase activity	2	1058	11	100836	0.005502309064591848	BNAA08G06000D	BNAC08G10630D
fil4_3_3_2	GO:0004707	MAP kinase activity	2	1058	98	100836	0.190178866718538	BNAA06G06010D	BNAC05G07560D
fil4_3_3_2	GO:0004709	MAP kinase kinase kinase activity	2	1058	85	100836	0.16381514812422998	BNAA02G09290D	BNAC02G13360D
fil4_3_3_2	GO:0004721	phosphoprotein phosphatase activity	4	1058	202	100836	0.10110693618623896	BNAA01G35420D	BNAA08G09620D	BNAC01G19800D	BNAC03G64030D
fil4_3_3_2	GO:0004722	protein serine/threonine phosphatase activity	6	1058	528	100836	0.15896976867963958	BNAA05G22460D	BNAA09G40810D	BNAA10G12140D	BNAC05G35720D	BNAC08G33310D	BNAC09G34350D
fil4_3_3_2	GO:0004729	oxygen-dependent protoporphyrinogen oxidase activity	2	1058	5	100836	0.0010656559213445612	BNAA10G19460D	BNAC09G54390D
fil4_3_3_2	GO:0004743	pyruvate kinase activity	2	1058	55	100836	0.09346966797204578	BNAA06G22820D	BNAC03G50680D
fil4_3_3_2	GO:0004747	ribokinase activity	2	1058	50	100836	0.08127420729245009	BNAA07G18380D	BNAC06G17380D
fil4_3_3_2	GO:0004760	serine-pyruvate transaminase activity	2	1058	4	100836	6.461607072699326E-4	BNAA09G08290D	BNAC09G08540D
fil4_3_3_2	GO:0004791	thioredoxin-disulfide reductase activity	2	1058	23	100836	0.022306347638823873	BNAA03G19550D	BNAC03G23440D
fil4_3_3_2	GO:0004805	trehalose-phosphatase activity	2	1058	44	100836	0.0668579680072243	BNAA01G12320D	BNAC01G14030D
fil4_3_3_2	GO:0004806	triglyceride lipase activity	4	1058	142	100836	0.04584310171636285	BNAA04G00580D	BNAA04G06820D	BNAC04G21650D	BNACNNG14990D
fil4_3_3_2	GO:0004842	ubiquitin-protein transferase activity	22	1058	1166	100836	0.003413358301249266	BNAA01G30210D	BNAA01G32070D	BNAA03G53160D	BNAA04G26620D	BNAA06G03500D	BNAA06G18460D	BNAA09G16240D	BNAA10G25160D	BNAANNG00510D	BNAANNG24180D	BNAANNG40120D	BNAC01G38170D	BNAC01G38980D	BNAC02G03460D	BNAC03G55420D	BNAC04G50680D	BNAC06G02260D	BNAC06G14580D	BNAC07G45350D	BNAC08G02410D	BNAC09G17320D	BNAC09G50090D
fil4_3_3_2	GO:0004845	uracil phosphoribosyltransferase activity	2	1058	29	100836	0.03360426052714084	BNAA08G00260D	BNAC03G70860D
fil4_3_3_2	GO:0004848	ureidoglycolate hydrolase activity	2	1058	5	100836	0.0010656559213445612	BNAA06G36640D	BNAC07G17220D
fil4_3_3_2	GO:0004849	uridine kinase activity	2	1058	48	100836	0.0764318544171801	BNAA08G00260D	BNAC03G70860D
fil4_3_3_2	GO:0004857	enzyme inhibitor activity	2	1058	180	100836	0.27155546939002245	BNAA09G12760D	BNAC09G13100D
fil4_3_3_2	GO:0004869	cysteine-type endopeptidase inhibitor activity	2	1058	70	100836	0.12978882918064205	BNAA03G55150D	BNAC03G01960D
fil4_3_3_2	GO:0004872	receptor activity	4	1058	148	100836	0.05087491286535271	BNAA02G14320D	BNAA03G25890D	BNAC02G19220D	BNAC03G30470D
fil4_3_3_2	GO:0005096	GTPase activator activity	4	1058	151	100836	0.05345759039615625	BNAA09G55770D	BNAA09G57280D	BNAC01G04520D	BNAC08G32690D
fil4_3_3_2	GO:0005313	L-glutamate transmembrane transporter activity	2	1058	25	100836	0.025898990540828035	BNAA09G14700D	BNACNNG25620D
fil4_3_3_2	GO:0005337	nucleoside transmembrane transporter activity	2	1058	35	100836	0.04623214011355477	BNAA01G02100D	BNAC01G03250D
fil4_3_3_2	GO:0005345	purine nucleobase transmembrane transporter activity	2	1058	64	100836	0.11541481671980963	BNAA09G25640D	BNAC05G23920D
fil4_3_3_2	GO:0005351	sugar:proton symporter activity	6	1058	412	100836	0.12084331636058249	BNAA01G02100D	BNAA02G26600D	BNAA06G28180D	BNAC01G03250D	BNAC02G34840D	BNAC07G49600D
fil4_3_3_2	GO:0005355	glucose transmembrane transporter activity	2	1058	133	100836	0.24287481864058053	BNAA01G02100D	BNAC01G03250D
fil4_3_3_2	GO:0005483	soluble NSF attachment protein activity	2	1058	14	100836	0.008820754050346363	BNAA02G14320D	BNAC02G19220D
fil4_3_3_2	GO:0005484	SNAP receptor activity	6	1058	145	100836	0.00355557080193456	BNAA01G23010D	BNAA06G25340D	BNAA10G29290D	BNAC06G01410D	BNAC09G33590D	BNACNNG54570D
fil4_3_3_2	GO:0005506	iron ion binding	10	1058	695	100836	0.0800205652064927	BNAA01G12450D	BNAA05G27810D	BNAA06G09070D	BNAA09G56810D	BNAANNG27240D	BNAC01G11650D	BNAC01G14180D	BNAC05G10520D	BNAC05G41990D	BNAC08G38900D
fil4_3_3_2	GO:0005507	copper ion binding	12	1058	977	100836	0.10016813194870341	BNAA02G12810D	BNAA03G02630D	BNAA09G06550D	BNAA09G33290D	BNAA10G14480D	BNAA10G25620D	BNAC02G17140D	BNAC03G03730D	BNAC08G24100D	BNAC09G50680D	BNACNNG15820D	BNACNNG66150D
fil4_3_3_2	GO:0005515	protein binding	142	1058	8838	100836	1.1366200222939607E-7	BNAA01G00440D	BNAA01G03400D	BNAA01G09530D	BNAA01G13870D	BNAA01G14790D	BNAA01G20280D	BNAA01G21230D	BNAA01G29850D	BNAA01G32070D	BNAA02G14320D	BNAA02G33720D	BNAA03G00880D	BNAA03G02940D	BNAA03G13280D	BNAA03G14580D	BNAA03G19550D	BNAA03G20220D	BNAA03G33210D	BNAA03G39670D	BNAA03G44530D	BNAA04G02180D	BNAA04G09170D	BNAA04G10120D	BNAA04G23950D	BNAA05G00690D	BNAA05G05140D	BNAA05G08240D	BNAA05G13740D	BNAA05G20390D	BNAA05G24440D	BNAA05G34410D	BNAA06G03500D	BNAA06G05280D	BNAA06G16330D	BNAA06G19710D	BNAA06G27890D	BNAA06G30870D	BNAA06G35270D	BNAA06G37120D	BNAA06G37970D	BNAA07G12820D	BNAA07G32050D	BNAA07G37430D	BNAA08G06000D	BNAA08G09620D	BNAA08G10160D	BNAA08G13310D	BNAA08G15370D	BNAA08G20700D	BNAA08G21340D	BNAA08G22960D	BNAA08G26200D	BNAA08G27380D	BNAA09G05190D	BNAA09G06240D	BNAA09G24420D	BNAA09G26390D	BNAA09G30390D	BNAA09G52940D	BNAA09G55770D	BNAA10G10000D	BNAA10G11470D	BNAA10G25670D	BNAA10G25940D	BNAA10G26960D	BNAANNG00450D	BNAANNG22770D	BNAANNG23640D	BNAANNG24320D	BNAANNG31750D	BNAC01G01440D	BNAC01G04680D	BNAC01G16300D	BNAC01G17430D	BNAC01G25520D	BNAC01G37720D	BNAC01G38980D	BNAC01G40530D	BNAC01G42220D	BNAC02G19220D	BNAC02G42540D	BNAC03G01210D	BNAC03G04340D	BNAC03G09440D	BNAC03G13470D	BNAC03G16090D	BNAC03G17600D	BNAC03G23440D	BNAC03G24140D	BNAC03G36360D	BNAC03G38290D	BNAC03G54010D	BNAC03G61880D	BNAC03G62810D	BNAC03G64030D	BNAC03G64850D	BNAC03G68260D	BNAC04G04520D	BNAC04G09260D	BNAC04G31390D	BNAC04G32240D	BNAC04G47710D	BNAC04G52380D	BNAC04G52930D	BNAC05G06710D	BNAC05G07800D	BNAC05G18020D	BNAC05G23060D	BNAC05G24440D	BNAC05G32350D	BNAC05G38470D	BNAC06G02260D	BNAC06G10960D	BNAC06G36110D	BNAC07G16550D	BNAC07G16860D	BNAC07G20490D	BNAC07G25790D	BNAC07G29060D	BNAC07G36360D	BNAC08G00170D	BNAC08G06130D	BNAC08G10630D	BNAC08G13800D	BNAC08G17530D	BNAC08G20440D	BNAC08G32690D	BNAC08G36840D	BNAC09G04760D	BNAC09G20000D	BNAC09G32460D	BNAC09G32790D	BNAC09G50620D	BNAC09G50920D	BNACNNG03280D	BNACNNG10200D	BNACNNG28710D	BNACNNG37370D	BNACNNG40820D	BNACNNG56980D	BNACNNG57120D	BNACNNG63360D
fil4_3_3_2	GO:0005525	GTP binding	14	1058	925	100836	0.04578423942659513	BNAA01G01670D	BNAA04G18010D	BNAA06G05280D	BNAA07G26390D	BNAA08G28030D	BNAA09G07020D	BNAA10G21920D	BNAC01G02760D	BNAC05G06710D	BNAC06G28500D	BNAC08G00910D	BNAC09G06710D	BNAC09G46310D	BNACNNG27050D
fil4_3_3_2	GO:0005528	FK506 binding	4	1058	80	100836	0.008573719172002538	BNAA08G09340D	BNAA10G14280D	BNAC03G63420D	BNAC09G36600D
fil4_3_3_2	GO:0005576	extracellular region	101	1058	7845	100836	0.004737258836347129	BNAA01G04770D	BNAA01G20280D	BNAA01G26140D	BNAA01G34060D	BNAA01G36000D	BNAA02G08480D	BNAA02G17490D	BNAA02G24920D	BNAA02G26210D	BNAA03G01500D	BNAA03G11850D	BNAA03G23380D	BNAA03G49970D	BNAA03G55150D	BNAA04G06820D	BNAA04G10800D	BNAA04G23950D	BNAA04G25450D	BNAA04G29280D	BNAA05G13870D	BNAA05G22460D	BNAA05G31970D	BNAA05G32700D	BNAA06G27620D	BNAA06G29820D	BNAA06G35840D	BNAA07G02370D	BNAA07G04390D	BNAA07G09330D	BNAA07G33550D	BNAA08G00520D	BNAA08G10150D	BNAA08G12880D	BNAA09G32470D	BNAA09G38790D	BNAA09G39240D	BNAA09G39690D	BNAA09G42650D	BNAA09G44330D	BNAA09G54580D	BNAA10G02650D	BNAA10G10780D	BNAA10G14480D	BNAA10G19400D	BNAANNG10580D	BNAANNG24550D	BNAANNG27240D	BNAANNG34680D	BNAANNG40120D	BNAANNG40530D	BNAC01G04480D	BNAC01G06300D	BNAC01G11650D	BNAC01G25520D	BNAC01G29090D	BNAC01G33430D	BNAC01G40610D	BNAC02G12030D	BNAC02G23430D	BNAC02G33090D	BNAC02G47550D	BNAC02G47680D	BNAC03G01800D	BNAC03G01960D	BNAC03G14590D	BNAC03G27700D	BNAC03G50520D	BNAC03G64840D	BNAC03G70490D	BNAC03G77560D	BNAC04G33230D	BNAC04G47030D	BNAC04G47710D	BNAC04G49340D	BNAC05G02630D	BNAC05G18940D	BNAC05G35720D	BNAC05G46600D	BNAC05G47090D	BNAC05G47990D	BNAC06G10780D	BNAC06G38140D	BNAC07G04280D	BNAC07G07010D	BNAC07G12500D	BNAC07G19620D	BNAC07G26920D	BNAC07G29430D	BNAC07G51010D	BNAC08G02410D	BNAC08G23340D	BNAC08G32030D	BNAC08G35130D	BNAC08G36870D	BNAC08G49000D	BNAC09G33050D	BNAC09G54450D	BNACNNG14990D	BNACNNG53490D	BNACNNG63640D	BNACNNG66150D
fil4_3_3_2	GO:0005615	extracellular space	4	1058	332	100836	0.18975939126250108	BNAA03G23380D	BNAA06G23380D	BNAC03G27700D	BNAC03G49920D
fil4_3_3_2	GO:0005618	cell wall	24	1058	2221	100836	0.08165958606274953	BNAA01G09270D	BNAA01G33400D	BNAA02G26210D	BNAA03G10790D	BNAA05G31930D	BNAA06G22340D	BNAA06G23380D	BNAA07G04390D	BNAA09G33290D	BNAA10G13800D	BNAA10G14480D	BNAANNG39740D	BNAC01G10870D	BNAC01G39890D	BNAC02G47680D	BNAC03G13470D	BNAC03G49920D	BNAC03G51370D	BNAC05G46540D	BNAC06G37030D	BNAC07G04280D	BNAC08G24100D	BNAC09G36350D	BNACNNG66150D
fil4_3_3_2	GO:0005623	cell	20	1058	1104	100836	0.006903945654261686	BNAA01G23010D	BNAA02G14320D	BNAA06G05280D	BNAA06G25340D	BNAA09G06240D	BNAA09G27920D	BNAA09G48360D	BNAA10G14280D	BNAA10G26960D	BNAANNG00450D	BNAC02G19220D	BNAC05G06710D	BNAC05G21320D	BNAC06G01410D	BNAC08G42610D	BNAC09G36600D	BNAC09G50920D	BNACNNG03280D	BNACNNG28710D	BNACNNG54570D
fil4_3_3_2	GO:0005634	nucleus	414	1058	33531	100836	7.6187529952887185E-6	BNAA01G00440D	BNAA01G00670D	BNAA01G00920D	BNAA01G01500D	BNAA01G01590D	BNAA01G01970D	BNAA01G06700D	BNAA01G08210D	BNAA01G09890D	BNAA01G13770D	BNAA01G13870D	BNAA01G14790D	BNAA01G25030D	BNAA01G25270D	BNAA01G26330D	BNAA01G26550D	BNAA01G29850D	BNAA01G30140D	BNAA01G30210D	BNAA01G33450D	BNAA01G35090D	BNAA02G01270D	BNAA02G02770D	BNAA02G09290D	BNAA02G14320D	BNAA02G17950D	BNAA02G19180D	BNAA02G20210D	BNAA02G32290D	BNAA03G00840D	BNAA03G00880D	BNAA03G01910D	BNAA03G04000D	BNAA03G05200D	BNAA03G10490D	BNAA03G10790D	BNAA03G11340D	BNAA03G14580D	BNAA03G15600D	BNAA03G15750D	BNAA03G17640D	BNAA03G20220D	BNAA03G20360D	BNAA03G23430D	BNAA03G24030D	BNAA03G24680D	BNAA03G29610D	BNAA03G30770D	BNAA03G37380D	BNAA03G38170D	BNAA03G39930D	BNAA03G44530D	BNAA03G46410D	BNAA03G48840D	BNAA03G49610D	BNAA03G50800D	BNAA03G53160D	BNAA03G55130D	BNAA03G56290D	BNAA04G02180D	BNAA04G09170D	BNAA04G09620D	BNAA04G10800D	BNAA04G13930D	BNAA04G15380D	BNAA04G15960D	BNAA04G16480D	BNAA04G26620D	BNAA04G27050D	BNAA04G27560D	BNAA04G28070D	BNAA05G00690D	BNAA05G03130D	BNAA05G08240D	BNAA05G09520D	BNAA05G16370D	BNAA05G18240D	BNAA05G19420D	BNAA05G23630D	BNAA05G24040D	BNAA05G24440D	BNAA05G24810D	BNAA05G27460D	BNAA05G29420D	BNAA05G30650D	BNAA05G34410D	BNAA05G36680D	BNAA06G02470D	BNAA06G03090D	BNAA06G03500D	BNAA06G06010D	BNAA06G07580D	BNAA06G14490D	BNAA06G14570D	BNAA06G15490D	BNAA06G18460D	BNAA06G19710D	BNAA06G22700D	BNAA06G25340D	BNAA06G27890D	BNAA06G28030D	BNAA06G29630D	BNAA06G30530D	BNAA06G30870D	BNAA06G32250D	BNAA06G33290D	BNAA06G33940D	BNAA06G35270D	BNAA07G05220D	BNAA07G12820D	BNAA07G13230D	BNAA07G14220D	BNAA07G24270D	BNAA07G29900D	BNAA07G32050D	BNAA07G35190D	BNAA07G37160D	BNAA07G37430D	BNAA08G00940D	BNAA08G01910D	BNAA08G09620D	BNAA08G10160D	BNAA08G13310D	BNAA08G15370D	BNAA08G15670D	BNAA08G20700D	BNAA08G22290D	BNAA08G22960D	BNAA08G23890D	BNAA08G24170D	BNAA08G24310D	BNAA08G24470D	BNAA08G25010D	BNAA08G26200D	BNAA08G27380D	BNAA08G27430D	BNAA08G28030D	BNAA08G31110D	BNAA09G01070D	BNAA09G04610D	BNAA09G06240D	BNAA09G07020D	BNAA09G14590D	BNAA09G15980D	BNAA09G16240D	BNAA09G22660D	BNAA09G24420D	BNAA09G25710D	BNAA09G26390D	BNAA09G27780D	BNAA09G28580D	BNAA09G30390D	BNAA09G30410D	BNAA09G31570D	BNAA09G32170D	BNAA09G32700D	BNAA09G34200D	BNAA09G34250D	BNAA09G34590D	BNAA09G35970D	BNAA09G36430D	BNAA09G36670D	BNAA09G39710D	BNAA09G40810D	BNAA09G43140D	BNAA09G44300D	BNAA09G45990D	BNAA09G52420D	BNAA09G52940D	BNAA09G54140D	BNAA09G54820D	BNAA09G55430D	BNAA09G55770D	BNAA10G00070D	BNAA10G00790D	BNAA10G01630D	BNAA10G02720D	BNAA10G05910D	BNAA10G06680D	BNAA10G10000D	BNAA10G12140D	BNAA10G12780D	BNAA10G13800D	BNAA10G17820D	BNAA10G24010D	BNAA10G25160D	BNAA10G25630D	BNAA10G25670D	BNAA10G25720D	BNAA10G25940D	BNAA10G26190D	BNAA10G26960D	BNAA10G29290D	BNAA10G30350D	BNAANNG00450D	BNAANNG00510D	BNAANNG01340D	BNAANNG02100D	BNAANNG04510D	BNAANNG04670D	BNAANNG04950D	BNAANNG09100D	BNAANNG13640D	BNAANNG22770D	BNAANNG23640D	BNAANNG36630D	BNAANNG39740D	BNAANNG40790D	BNAC01G01440D	BNAC01G01660D	BNAC01G01940D	BNAC01G02630D	BNAC01G03110D	BNAC01G08060D	BNAC01G15850D	BNAC01G16190D	BNAC01G16300D	BNAC01G17430D	BNAC01G31970D	BNAC01G32160D	BNAC01G33680D	BNAC01G37720D	BNAC01G38100D	BNAC01G38170D	BNAC01G39940D	BNAC01G40530D	BNAC01G41000D	BNAC01G43050D	BNAC01G43870D	BNAC02G02290D	BNAC02G03460D	BNAC02G04360D	BNAC02G06220D	BNAC02G13360D	BNAC02G19220D	BNAC02G25560D	BNAC02G27430D	BNAC02G41020D	BNAC02G43570D	BNAC02G43890D	BNAC03G01150D	BNAC03G01210D	BNAC03G01950D	BNAC03G02430D	BNAC03G05600D	BNAC03G06750D	BNAC03G09440D	BNAC03G13190D	BNAC03G13470D	BNAC03G14160D	BNAC03G17600D	BNAC03G18780D	BNAC03G21130D	BNAC03G24140D	BNAC03G24380D	BNAC03G27760D	BNAC03G28560D	BNAC03G29200D	BNAC03G34860D	BNAC03G36060D	BNAC03G43800D	BNAC03G54010D	BNAC03G55420D	BNAC03G56510D	BNAC03G56960D	BNAC03G61400D	BNAC03G61880D	BNAC03G64030D	BNAC03G64850D	BNAC03G68260D	BNAC03G74360D	BNAC03G74680D	BNAC03G77870D	BNAC03G78260D	BNAC04G09260D	BNAC04G10900D	BNAC04G15290D	BNAC04G16850D	BNAC04G23900D	BNAC04G31390D	BNAC04G31800D	BNAC04G33230D	BNAC04G36990D	BNAC04G37490D	BNAC04G38330D	BNAC04G39250D	BNAC04G39830D	BNAC04G50680D	BNAC04G51210D	BNAC04G52380D	BNAC04G52520D	BNAC04G52930D	BNAC05G00080D	BNAC05G00850D	BNAC05G01660D	BNAC05G02700D	BNAC05G07560D	BNAC05G09020D	BNAC05G15890D	BNAC05G16030D	BNAC05G17100D	BNAC05G18000D	BNAC05G18020D	BNAC05G20630D	BNAC05G21480D	BNAC05G22220D	BNAC05G23060D	BNAC05G23780D	BNAC05G24440D	BNAC05G27520D	BNAC05G27840D	BNAC05G28960D	BNAC05G37340D	BNAC05G38130D	BNAC05G38470D	BNAC05G38850D	BNAC05G41610D	BNAC05G43750D	BNAC05G45110D	BNAC06G01410D	BNAC06G02260D	BNAC06G04410D	BNAC06G08390D	BNAC06G16810D	BNAC06G33220D	BNAC06G36110D	BNAC06G36280D	BNAC06G37030D	BNAC06G40100D	BNAC06G43410D	BNAC07G16550D	BNAC07G16860D	BNAC07G20490D	BNAC07G21990D	BNAC07G23050D	BNAC07G24120D	BNAC07G25790D	BNAC07G26260D	BNAC07G28890D	BNAC07G29060D	BNAC07G30980D	BNAC07G36360D	BNAC07G38670D	BNAC07G40990D	BNAC07G44660D	BNAC07G45350D	BNAC07G49300D	BNAC07G50780D	BNAC08G00170D	BNAC08G00240D	BNAC08G00910D	BNAC08G06130D	BNAC08G10600D	BNAC08G13800D	BNAC08G15240D	BNAC08G15840D	BNAC08G16600D	BNAC08G17530D	BNAC08G18480D	BNAC08G22300D	BNAC08G22960D	BNAC08G23550D	BNAC08G25110D	BNAC08G25150D	BNAC08G25560D	BNAC08G25870D	BNAC08G27460D	BNAC08G28010D	BNAC08G28260D	BNAC08G29870D	BNAC08G32050D	BNAC08G32690D	BNAC08G33310D	BNAC08G35650D	BNAC08G36840D	BNAC08G40060D	BNAC09G00210D	BNAC09G04060D	BNAC09G06190D	BNAC09G06710D	BNAC09G15130D	BNAC09G17320D	BNAC09G26810D	BNAC09G29630D	BNAC09G32460D	BNAC09G33590D	BNAC09G34350D	BNAC09G35160D	BNAC09G36350D	BNAC09G41210D	BNAC09G48630D	BNAC09G49170D	BNAC09G50090D	BNAC09G50570D	BNAC09G50620D	BNAC09G50670D	BNAC09G50920D	BNACNNG03280D	BNACNNG10200D	BNACNNG10510D	BNACNNG21830D	BNACNNG23940D	BNACNNG24470D	BNACNNG26150D	BNACNNG26330D	BNACNNG28710D	BNACNNG31370D	BNACNNG37990D	BNACNNG47760D	BNACNNG51420D	BNACNNG56980D	BNACNNG63360D	BNACNNG64860D	BNACNNG71870D
fil4_3_3_2	GO:0005635	nuclear envelope	8	1058	270	100836	0.005791494083841127	BNAA01G29850D	BNAA07G12820D	BNAA07G32050D	BNAA09G55770D	BNAC01G37720D	BNAC06G36110D	BNAC07G16860D	BNAC08G32690D
fil4_3_3_2	GO:0005643	nuclear pore	4	1058	242	100836	0.13735732580531115	BNAA07G12820D	BNAA07G32050D	BNAC06G36110D	BNAC07G16860D
fil4_3_3_2	GO:0005654	nucleoplasm	10	1058	276	100836	5.74674690253123E-4	BNAA01G26330D	BNAA09G30390D	BNAA10G25940D	BNAA10G26960D	BNAANNG00450D	BNAC01G33680D	BNAC05G18020D	BNACNNG03280D	BNACNNG10200D	BNACNNG28710D
fil4_3_3_2	GO:0005665	"DNA-directed RNA polymerase II, core complex"	2	1058	80	100836	0.1528453317514342	BNAANNG40790D	BNAC08G10600D
fil4_3_3_2	GO:0005667	transcription factor complex	8	1058	148	100836	1.5545831918312893E-4	BNAA03G00880D	BNAA05G08240D	BNAA08G01910D	BNAA09G34590D	BNAC03G01210D	BNAC03G77870D	BNAC04G09260D	BNAC08G25560D
fil4_3_3_2	GO:0005682	U5 snRNP	2	1058	45	100836	0.06923458841339106	BNAA06G14490D	BNAC05G15890D
fil4_3_3_2	GO:0005685	U1 snRNP	2	1058	57	100836	0.09836211330185178	BNAA06G14490D	BNAC05G15890D
fil4_3_3_2	GO:0005686	U2 snRNP	2	1058	47	100836	0.07402275494006756	BNAA06G14490D	BNAC05G15890D
fil4_3_3_2	GO:0005687	U4 snRNP	2	1058	26	100836	0.02776333883533886	BNAA06G14490D	BNAC05G15890D
fil4_3_3_2	GO:0005688	U6 snRNP	2	1058	24	100836	0.024079300612400354	BNAA08G27430D	BNAC08G00240D
fil4_3_3_2	GO:0005689	U12-type spliceosomal complex	4	1058	53	100836	0.0021085276577038118	BNAA03G20220D	BNAA06G14490D	BNAC03G24140D	BNAC05G15890D
fil4_3_3_2	GO:0005719	nuclear euchromatin	2	1058	21	100836	0.018909211529059382	BNAA03G23430D	BNAC03G27760D
fil4_3_3_2	GO:0005730	nucleolus	28	1058	1557	100836	0.0022449436123913435	BNAA01G33400D	BNAA03G01910D	BNAA03G05840D	BNAA03G44530D	BNAA06G14490D	BNAA06G19710D	BNAA06G35270D	BNAA08G00940D	BNAA08G02980D	BNAA08G28030D	BNAA09G33290D	BNAA10G13800D	BNAANNG39740D	BNAANNG40790D	BNAC01G39890D	BNAC03G02430D	BNAC03G07580D	BNAC03G54010D	BNAC03G78260D	BNAC05G15890D	BNAC06G37030D	BNAC07G20490D	BNAC07G36360D	BNAC08G00910D	BNAC08G03290D	BNAC08G10600D	BNAC08G24100D	BNAC09G36350D
fil4_3_3_2	GO:0005732	small nucleolar ribonucleoprotein complex	4	1058	97	100836	0.01570779661220503	BNAA06G14490D	BNAA08G27430D	BNAC05G15890D	BNAC08G00240D
fil4_3_3_2	GO:0005739	mitochondrion	102	1058	8901	100836	0.027213317395282592	BNAA01G00800D	BNAA01G15490D	BNAA01G28140D	BNAA01G29980D	BNAA01G35420D	BNAA02G33720D	BNAA03G02630D	BNAA03G03140D	BNAA03G03900D	BNAA03G14580D	BNAA03G39670D	BNAA03G50990D	BNAA04G05280D	BNAA04G18010D	BNAA05G00460D	BNAA05G08820D	BNAA05G20610D	BNAA05G21320D	BNAA06G13090D	BNAA06G30530D	BNAA06G36640D	BNAA06G36850D	BNAA06G37970D	BNAA07G29900D	BNAA08G00430D	BNAA08G06710D	BNAA08G08060D	BNAA08G15940D	BNAA08G22320D	BNAA08G24620D	BNAA09G00140D	BNAA09G04990D	BNAA09G05830D	BNAA09G06240D	BNAA09G06550D	BNAA09G27920D	BNAA09G33290D	BNAA09G35230D	BNAA09G35540D	BNAA09G40840D	BNAA09G41120D	BNAA09G56810D	BNAA10G03050D	BNAA10G13800D	BNAA10G19460D	BNAA10G24440D	BNAA10G25590D	BNAANNG19740D	BNAANNG32080D	BNAANNG39740D	BNAC01G01810D	BNAC01G18410D	BNAC01G19800D	BNAC01G37880D	BNAC01G44350D	BNAC02G42540D	BNAC03G03730D	BNAC03G04540D	BNAC03G05460D	BNAC03G13470D	BNAC03G17600D	BNAC03G61110D	BNAC03G62450D	BNAC03G70580D	BNAC04G10230D	BNAC04G27940D	BNAC04G51920D	BNAC05G02920D	BNAC05G07800D	BNAC05G14620D	BNAC05G21320D	BNAC05G33380D	BNAC05G34280D	BNAC06G33220D	BNAC06G37030D	BNAC07G16920D	BNAC07G17220D	BNAC07G26260D	BNAC07G44840D	BNAC07G51140D	BNAC08G07300D	BNAC08G09310D	BNAC08G15720D	BNAC08G18450D	BNAC08G24100D	BNAC08G26550D	BNAC08G26990D	BNAC08G33350D	BNAC08G33670D	BNAC08G38900D	BNAC09G04070D	BNAC09G04550D	BNAC09G05430D	BNAC09G36350D	BNAC09G49020D	BNAC09G50710D	BNAC09G50920D	BNAC09G54390D	BNACNNG01950D	BNACNNG15820D	BNACNNG27050D	BNACNNG40820D
fil4_3_3_2	GO:0005740	mitochondrial envelope	4	1058	69	100836	0.0052611187539728784	BNAA04G05280D	BNAA09G33290D	BNAC04G27940D	BNAC08G24100D
fil4_3_3_2	GO:0005741	mitochondrial outer membrane	4	1058	112	100836	0.02404688946324541	BNAA03G03900D	BNAA09G27920D	BNAC03G05460D	BNAC05G21320D
fil4_3_3_2	GO:0005742	mitochondrial outer membrane translocase complex	2	1058	31	100836	0.037685506124781526	BNAA09G27920D	BNAC05G21320D
fil4_3_3_2	GO:0005744	mitochondrial inner membrane presequence translocase complex	2	1058	87	100836	0.16808212493393718	BNAA09G27920D	BNAC05G21320D
fil4_3_3_2	GO:0005750	mitochondrial respiratory chain complex III	2	1058	63	100836	0.11299214812203198	BNAA04G05280D	BNAC04G27940D
fil4_3_3_2	GO:0005753	mitochondrial proton-transporting ATP synthase complex	4	1058	86	100836	0.010807833240339652	BNAA03G02630D	BNAANNG39740D	BNAC03G03730D	BNAC06G37030D
fil4_3_3_2	GO:0005764	lysosome	2	1058	76	100836	0.14378465429950077	BNAA03G23380D	BNAC03G27700D
fil4_3_3_2	GO:0005768	endosome	24	1058	1082	100836	3.489934534964139E-4	BNAA01G28140D	BNAA02G09410D	BNAA02G14320D	BNAA03G03140D	BNAA03G22140D	BNAA03G23250D	BNAA03G40050D	BNAA05G21680D	BNAA06G21350D	BNAA09G00140D	BNAA09G01920D	BNAA10G03050D	BNAC01G44350D	BNAC02G13520D	BNAC02G19220D	BNAC03G04540D	BNAC03G27480D	BNAC05G02920D	BNAC05G34730D	BNAC07G31110D	BNAC09G01360D	BNACNNG01950D	BNACNNG24560D	BNACNNG42810D
fil4_3_3_2	GO:0005769	early endosome	2	1058	62	100836	0.11056368085465042	BNAA03G23250D	BNAC03G27480D
fil4_3_3_2	GO:0005770	late endosome	4	1058	126	100836	0.033445896540766275	BNAA02G14320D	BNAA08G16800D	BNAC02G19220D	BNAC03G60310D
fil4_3_3_2	GO:0005773	vacuole	30	1058	2508	100836	0.0573758525536466	BNAA01G02100D	BNAA02G09400D	BNAA03G11850D	BNAA03G22140D	BNAA05G13870D	BNAA06G08310D	BNAA06G22340D	BNAA06G30640D	BNAA07G18630D	BNAA07G25040D	BNAA08G12880D	BNAA09G39690D	BNAA09G42650D	BNAANNG07880D	BNAANNG08250D	BNAC01G03250D	BNAC02G13480D	BNAC02G38180D	BNAC03G14590D	BNAC03G51370D	BNAC03G77560D	BNAC05G09640D	BNAC06G10780D	BNAC06G26780D	BNAC06G42800D	BNAC07G26020D	BNAC07G45790D	BNAC08G32030D	BNAC08G35130D	BNACNNG42810D
fil4_3_3_2	GO:0005777	peroxisome	12	1058	930	100836	0.09061092515972526	BNAA01G23550D	BNAA01G25030D	BNAA02G28740D	BNAA09G06240D	BNAA09G08290D	BNAA10G25590D	BNAC01G31970D	BNAC09G08540D	BNAC09G50710D	BNAC09G50920D	BNACNNG16100D	BNACNNG51720D
fil4_3_3_2	GO:0005783	endoplasmic reticulum	40	1058	2552	100836	0.0033799842588046847	BNAA01G00440D	BNAA01G34060D	BNAA04G10800D	BNAA04G15380D	BNAA05G17300D	BNAA05G31930D	BNAA06G05280D	BNAA06G09070D	BNAA06G11370D	BNAA06G22340D	BNAA06G36640D	BNAA08G05530D	BNAA08G14670D	BNAA08G21340D	BNAA09G32460D	BNAA09G41120D	BNAA10G00070D	BNAA10G16540D	BNAA10G18510D	BNAC01G01440D	BNAC01G40610D	BNAC03G50520D	BNAC03G51370D	BNAC04G33230D	BNAC04G38330D	BNAC05G00080D	BNAC05G06710D	BNAC05G10520D	BNAC05G12910D	BNAC05G30260D	BNAC05G46540D	BNAC07G17220D	BNAC08G09950D	BNAC08G11710D	BNAC08G23330D	BNAC08G33670D	BNAC09G42080D	BNAC09G54320D	BNACNNG23930D	BNACNNG57120D
fil4_3_3_2	GO:0005787	signal peptidase complex	2	1058	26	100836	0.02776333883533886	BNAA05G31930D	BNAC05G46540D
fil4_3_3_2	GO:0005788	endoplasmic reticulum lumen	2	1058	141	100836	0.25100209281898456	BNAA03G25890D	BNAC03G30470D
fil4_3_3_2	GO:0005789	endoplasmic reticulum membrane	20	1058	1186	100836	0.012413520582372896	BNAA01G12450D	BNAA03G22580D	BNAA06G09070D	BNAA06G11370D	BNAA08G05530D	BNAA08G21340D	BNAA09G48360D	BNAA10G14280D	BNAA10G16540D	BNAA10G18510D	BNAC01G14180D	BNAC03G26600D	BNAC05G10520D	BNAC05G12910D	BNAC08G09950D	BNAC08G42610D	BNAC09G36600D	BNAC09G42080D	BNAC09G54320D	BNACNNG57120D
fil4_3_3_2	GO:0005794	Golgi apparatus	76	1058	4198	100836	1.887903041701422E-6	BNAA01G01670D	BNAA01G02100D	BNAA01G18690D	BNAA01G23010D	BNAA01G28140D	BNAA02G02460D	BNAA02G09410D	BNAA02G11250D	BNAA02G14320D	BNAA02G26600D	BNAA03G03140D	BNAA03G10790D	BNAA03G22140D	BNAA03G23250D	BNAA03G40050D	BNAA04G10800D	BNAA05G21680D	BNAA05G23660D	BNAA06G05280D	BNAA06G09070D	BNAA06G21350D	BNAA06G23380D	BNAA07G04390D	BNAA07G29800D	BNAA07G36340D	BNAA08G14670D	BNAA09G00140D	BNAA09G01920D	BNAA09G17540D	BNAA09G35540D	BNAA09G41290D	BNAA09G46210D	BNAA10G03050D	BNAA10G12140D	BNAA10G18510D	BNAA10G29290D	BNAANNG17500D	BNAANNG24310D	BNAC01G02760D	BNAC01G03250D	BNAC01G42120D	BNAC01G44350D	BNAC02G13520D	BNAC02G15820D	BNAC02G19220D	BNAC02G34840D	BNAC03G04540D	BNAC03G13470D	BNAC03G27480D	BNAC03G49920D	BNAC04G33230D	BNAC05G02920D	BNAC05G06710D	BNAC05G10520D	BNAC05G34730D	BNAC05G37410D	BNAC06G33010D	BNAC07G04280D	BNAC07G05320D	BNAC07G31110D	BNAC08G11710D	BNAC08G26990D	BNAC08G33880D	BNAC08G40270D	BNAC08G49960D	BNAC09G01360D	BNAC09G18930D	BNAC09G33590D	BNAC09G34350D	BNAC09G42080D	BNACNNG01950D	BNACNNG24560D	BNACNNG42580D	BNACNNG42810D	BNACNNG54570D	BNACNNG61090D
fil4_3_3_2	GO:0005795	Golgi stack	2	1058	100	100836	0.19393064029527174	BNAA02G14320D	BNAC02G19220D
fil4_3_3_2	GO:0005802	trans-Golgi network	24	1058	1003	100836	1.2620335852761298E-4	BNAA01G28140D	BNAA02G09410D	BNAA02G14320D	BNAA03G03140D	BNAA03G22140D	BNAA03G23250D	BNAA03G40050D	BNAA05G21680D	BNAA06G21350D	BNAA09G00140D	BNAA09G01920D	BNAA10G03050D	BNAC01G44350D	BNAC02G13520D	BNAC02G19220D	BNAC03G04540D	BNAC03G27480D	BNAC05G02920D	BNAC05G34730D	BNAC07G31110D	BNAC09G01360D	BNACNNG01950D	BNACNNG24560D	BNACNNG42810D
fil4_3_3_2	GO:0005811	lipid particle	2	1058	29	100836	0.03360426052714084	BNAA01G19390D	BNAC01G23350D
fil4_3_3_2	GO:0005829	cytosol	103	1058	7362	100836	5.799610805985939E-4	BNAA01G33400D	BNAA02G03040D	BNAA02G11250D	BNAA02G18940D	BNAA02G30200D	BNAA03G02940D	BNAA03G05200D	BNAA03G05840D	BNAA03G10790D	BNAA03G13280D	BNAA03G14580D	BNAA03G23430D	BNAA03G24030D	BNAA03G30770D	BNAA03G49610D	BNAA04G09170D	BNAA04G13930D	BNAA05G06920D	BNAA06G05280D	BNAA06G14490D	BNAA06G22820D	BNAA06G23380D	BNAA06G27940D	BNAA06G30870D	BNAA06G34160D	BNAA07G18630D	BNAA07G35190D	BNAA08G00260D	BNAA08G03400D	BNAA08G13310D	BNAA08G16800D	BNAA08G26610D	BNAA08G27430D	BNAA09G06240D	BNAA09G33290D	BNAA09G35230D	BNAA09G35540D	BNAA09G40810D	BNAA09G42650D	BNAA09G52940D	BNAA09G54140D	BNAA09G54820D	BNAA10G00790D	BNAA10G02720D	BNAA10G12140D	BNAA10G13800D	BNAA10G14280D	BNAA10G25590D	BNAA10G29290D	BNAANNG17500D	BNAANNG23640D	BNAC01G39890D	BNAC01G40530D	BNAC02G06500D	BNAC02G15820D	BNAC02G25050D	BNAC02G38630D	BNAC03G04340D	BNAC03G06750D	BNAC03G07580D	BNAC03G13470D	BNAC03G16090D	BNAC03G17600D	BNAC03G27760D	BNAC03G28560D	BNAC03G36060D	BNAC03G49920D	BNAC03G50680D	BNAC03G60310D	BNAC03G68260D	BNAC03G70860D	BNAC04G07790D	BNAC04G31390D	BNAC04G36990D	BNAC05G00850D	BNAC05G02700D	BNAC05G06710D	BNAC05G15890D	BNAC05G22220D	BNAC06G02260D	BNAC06G40100D	BNAC06G42800D	BNAC07G21740D	BNAC07G25790D	BNAC07G29000D	BNAC07G50780D	BNAC08G00240D	BNAC08G24100D	BNAC08G25870D	BNAC08G26550D	BNAC08G26990D	BNAC08G33310D	BNAC08G35130D	BNAC08G46660D	BNAC08G49960D	BNAC09G33590D	BNAC09G34350D	BNAC09G36350D	BNAC09G36600D	BNAC09G50710D	BNAC09G50920D	BNACNNG06600D	BNACNNG63360D
fil4_3_3_2	GO:0005840	ribosome	16	1058	1120	100836	0.04969697495002262	BNAA02G10490D	BNAA03G15750D	BNAA05G03100D	BNAA05G06920D	BNAA05G24420D	BNAA06G20280D	BNAA10G06440D	BNAANNG07090D	BNAC02G14620D	BNAC03G54490D	BNAC04G07790D	BNAC04G52560D	BNAC05G38430D	BNAC09G20060D	BNAC09G52980D	BNACNNG37990D
fil4_3_3_2	GO:0005849	mRNA cleavage factor complex	2	1058	18	100836	0.014218850396831816	BNAA01G14790D	BNAC01G17430D
fil4_3_3_2	GO:0005871	kinesin complex	4	1058	163	100836	0.06416456200702488	BNAA02G31200D	BNAA03G02940D	BNAC02G39770D	BNAC03G04340D
fil4_3_3_2	GO:0005875	microtubule associated complex	2	1058	74	100836	0.13916924728519522	BNAA06G09210D	BNAC05G10620D
fil4_3_3_2	GO:0005886	plasma membrane	181	1058	14223	100836	7.568241123985169E-4	BNAA01G01670D	BNAA01G01970D	BNAA01G06700D	BNAA01G08270D	BNAA01G09530D	BNAA01G19220D	BNAA01G21230D	BNAA01G32070D	BNAA01G33400D	BNAA02G14320D	BNAA02G20700D	BNAA02G26210D	BNAA02G26600D	BNAA02G27200D	BNAA03G01500D	BNAA03G02940D	BNAA03G04000D	BNAA03G05840D	BNAA03G09050D	BNAA03G10790D	BNAA03G11850D	BNAA03G12490D	BNAA03G14580D	BNAA03G23250D	BNAA03G24680D	BNAA03G25890D	BNAA03G27670D	BNAA03G33210D	BNAA03G40050D	BNAA04G04390D	BNAA04G10120D	BNAA04G10800D	BNAA04G18010D	BNAA05G05140D	BNAA05G13740D	BNAA05G14800D	BNAA05G20650D	BNAA05G21320D	BNAA05G29280D	BNAA06G02470D	BNAA06G05280D	BNAA06G09210D	BNAA06G14620D	BNAA06G16330D	BNAA06G17970D	BNAA06G22340D	BNAA06G22820D	BNAA06G23230D	BNAA06G25340D	BNAA06G30640D	BNAA07G04620D	BNAA07G06030D	BNAA08G10150D	BNAA08G14670D	BNAA08G16800D	BNAA08G19450D	BNAA08G21340D	BNAA09G05190D	BNAA09G06240D	BNAA09G08290D	BNAA09G11080D	BNAA09G12760D	BNAA09G14590D	BNAA09G14700D	BNAA09G28110D	BNAA09G33290D	BNAA09G36670D	BNAA09G43140D	BNAA09G43410D	BNAA09G44330D	BNAA09G52940D	BNAA09G54140D	BNAA09G55770D	BNAA09G57280D	BNAA10G10000D	BNAA10G11470D	BNAA10G12140D	BNAA10G18540D	BNAA10G21920D	BNAA10G24440D	BNAA10G25390D	BNAA10G29860D	BNAANNG02300D	BNAANNG07880D	BNAANNG08250D	BNAANNG09800D	BNAANNG18230D	BNAANNG20980D	BNAANNG31750D	BNAANNG40120D	BNAC01G02760D	BNAC01G03110D	BNAC01G04520D	BNAC01G08060D	BNAC01G09820D	BNAC01G23130D	BNAC01G38980D	BNAC01G39890D	BNAC01G42220D	BNAC02G12430D	BNAC02G19220D	BNAC02G27050D	BNAC02G33540D	BNAC02G34840D	BNAC02G38180D	BNAC02G47680D	BNAC03G01800D	BNAC03G04340D	BNAC03G05600D	BNAC03G07580D	BNAC03G11300D	BNAC03G14590D	BNAC03G15360D	BNAC03G17600D	BNAC03G27480D	BNAC03G29200D	BNAC03G30470D	BNAC03G32680D	BNAC03G38290D	BNAC03G50130D	BNAC03G50680D	BNAC03G51370D	BNAC03G56000D	BNAC03G60310D	BNAC03G62810D	BNAC03G64840D	BNAC04G04520D	BNAC04G26660D	BNAC04G32240D	BNAC04G33230D	BNAC05G06710D	BNAC05G10620D	BNAC05G21130D	BNAC05G22220D	BNAC05G33410D	BNAC05G34280D	BNAC05G36610D	BNAC06G01410D	BNAC06G02260D	BNAC06G04410D	BNAC06G08150D	BNAC06G09760D	BNAC06G10960D	BNAC07G04440D	BNAC07G07540D	BNAC07G26020D	BNAC07G31110D	BNAC07G45790D	BNAC07G46240D	BNAC08G02410D	BNAC08G11710D	BNAC08G20440D	BNAC08G24100D	BNAC08G28260D	BNAC08G32690D	BNAC08G35650D	BNAC08G36020D	BNAC08G36870D	BNAC09G04760D	BNAC09G08540D	BNAC09G11360D	BNAC09G13100D	BNAC09G15130D	BNAC09G20000D	BNAC09G32460D	BNAC09G32790D	BNAC09G34350D	BNAC09G42130D	BNAC09G43440D	BNAC09G46310D	BNAC09G49020D	BNAC09G50420D	BNAC09G50920D	BNACNNG00560D	BNACNNG04630D	BNACNNG24240D	BNACNNG25620D	BNACNNG27050D	BNACNNG50390D	BNACNNG57120D	BNACNNG63360D
fil4_3_3_2	GO:0005887	integral component of plasma membrane	12	1058	735	100836	0.04102414159579237	BNAA01G02100D	BNAA02G26600D	BNAA04G10120D	BNAA06G16330D	BNAA08G21340D	BNAA09G05190D	BNAC01G03250D	BNAC02G34840D	BNAC04G32240D	BNAC08G20440D	BNAC09G04760D	BNACNNG57120D
fil4_3_3_2	GO:0005960	glycine cleavage complex	2	1058	18	100836	0.014218850396831816	BNAA05G08820D	BNAC04G10230D
fil4_3_3_2	GO:0005975	carbohydrate metabolic process	18	1058	1231	100836	0.03814861019316403	BNAA01G34060D	BNAA02G08480D	BNAA03G01500D	BNAA04G25450D	BNAA04G29280D	BNAA05G29950D	BNAA07G02370D	BNAA09G39240D	BNAA09G39690D	BNAC01G40610D	BNAC02G12030D	BNAC03G01800D	BNAC04G47030D	BNAC04G49340D	BNAC05G44270D	BNAC07G07010D	BNAC08G32030D	BNAC08G49000D
fil4_3_3_2	GO:0005978	glycogen biosynthetic process	2	1058	27	100836	0.0296703147558614	BNAA07G04740D	BNACNNG00430D
fil4_3_3_2	GO:0005985	sucrose metabolic process	4	1058	78	100836	0.007896979124698979	BNAA02G26600D	BNAA06G08310D	BNAC02G34840D	BNAC05G09640D
fil4_3_3_2	GO:0005987	sucrose catabolic process	2	1058	14	100836	0.008820754050346363	BNAA03G24030D	BNAC03G28560D
fil4_3_3_2	GO:0005992	trehalose biosynthetic process	2	1058	75	100836	0.14148363074604253	BNAA01G12320D	BNAC01G14030D
fil4_3_3_2	GO:0006006	glucose metabolic process	2	1058	50	100836	0.08127420729245009	BNAA10G20180D	BNAC09G43980D
fil4_3_3_2	GO:0006014	D-ribose metabolic process	2	1058	50	100836	0.08127420729245009	BNAA07G18380D	BNAC06G17380D
fil4_3_3_2	GO:0006044	N-acetylglucosamine metabolic process	2	1058	4	100836	6.461607072699326E-4	BNAA10G18510D	BNAC09G42080D
fil4_3_3_2	GO:0006048	UDP-N-acetylglucosamine biosynthetic process	2	1058	26	100836	0.02776333883533886	BNAA10G18510D	BNAC09G42080D
fil4_3_3_2	GO:0006072	glycerol-3-phosphate metabolic process	2	1058	18	100836	0.014218850396831816	BNAA05G29950D	BNAC05G44270D
fil4_3_3_2	GO:0006096	glycolytic process	4	1058	278	100836	0.16423583510015122	BNAA06G22820D	BNAA09G33290D	BNAC03G50680D	BNAC08G24100D
fil4_3_3_2	GO:0006098	pentose-phosphate shunt	2	1058	85	100836	0.16381514812422998	BNAA09G33290D	BNAC08G24100D
fil4_3_3_2	GO:0006108	malate metabolic process	2	1058	58	100836	0.10080756114920433	BNAA06G27940D	BNAC07G29000D
fil4_3_3_2	GO:0006109	regulation of carbohydrate metabolic process	2	1058	21	100836	0.018909211529059382	BNAA09G34250D	BNAC08G25150D
fil4_3_3_2	GO:0006110	regulation of glycolytic process	2	1058	4	100836	6.461607072699326E-4	BNAA09G34250D	BNAC08G25150D
fil4_3_3_2	GO:0006122	"mitochondrial electron transport, ubiquinol to cytochrome c"	2	1058	32	100836	0.039776773517008944	BNAA04G05280D	BNAC04G27940D
fil4_3_3_2	GO:0006145	purine nucleobase catabolic process	2	1058	18	100836	0.014218850396831816	BNAA06G36640D	BNAC07G17220D
fil4_3_3_2	GO:0006164	purine nucleotide biosynthetic process	2	1058	37	100836	0.050670338281271474	BNAA01G25350D	BNAC01G32240D
fil4_3_3_2	GO:0006189	'de novo' IMP biosynthetic process	2	1058	40	100836	0.057497988152308346	BNAA01G25350D	BNAC01G32240D
fil4_3_3_2	GO:0006206	pyrimidine nucleobase metabolic process	2	1058	42	100836	0.0621460147987476	BNAA08G00260D	BNAC03G70860D
fil4_3_3_2	GO:0006259	DNA metabolic process	2	1058	71	100836	0.13215124829952876	BNAA04G16480D	BNAC04G39830D
fil4_3_3_2	GO:0006281	DNA repair	10	1058	589	100836	0.0460726889601828	BNAA04G16480D	BNAA08G27380D	BNAA09G52940D	BNAA10G25630D	BNAANNG36630D	BNAC04G39830D	BNAC08G00170D	BNAC09G50670D	BNACNNG63360D	BNACNNG71870D
fil4_3_3_2	GO:0006289	nucleotide-excision repair	2	1058	59	100836	0.10325129531366391	BNAA08G27380D	BNAC08G00170D
fil4_3_3_2	GO:0006306	DNA methylation	4	1058	71	100836	0.005790054037181389	BNAA10G25630D	BNAA10G25940D	BNAC09G50670D	BNACNNG10200D
fil4_3_3_2	GO:0006310	DNA recombination	2	1058	124	100836	0.23199855549254905	BNAA04G16480D	BNAC04G39830D
fil4_3_3_2	GO:0006334	nucleosome assembly	2	1058	100	100836	0.19393064029527174	BNAA09G52940D	BNACNNG63360D
fil4_3_3_2	GO:0006338	chromatin remodeling	2	1058	91	100836	0.17639372745823556	BNAA08G22290D	BNAC08G18480D
fil4_3_3_2	GO:0006342	chromatin silencing	2	1058	95	100836	0.18439340083263425	BNAA10G25940D	BNACNNG10200D
fil4_3_3_2	GO:0006344	maintenance of chromatin silencing	2	1058	10	100836	0.004549538778513962	BNAA07G37430D	BNAC07G16550D
fil4_3_3_2	GO:0006346	methylation-dependent chromatin silencing	2	1058	50	100836	0.08127420729245009	BNAA07G37430D	BNAC07G16550D
fil4_3_3_2	GO:0006349	regulation of gene expression by genetic imprinting	4	1058	67	100836	0.004763721766390582	BNAA07G37430D	BNAA10G25630D	BNAC07G16550D	BNAC09G50670D
fil4_3_3_2	GO:0006352	"DNA-templated transcription, initiation"	6	1058	135	100836	0.0025520931824098026	BNAA03G15750D	BNAA04G04490D	BNAA09G04990D	BNAC04G26820D	BNAC09G04550D	BNACNNG37990D
fil4_3_3_2	GO:0006353	"DNA-templated transcription, termination"	2	1058	13	100836	0.007640673216671173	BNAA01G15490D	BNAC01G18410D
fil4_3_3_2	GO:0006357	regulation of transcription from RNA polymerase II promoter	8	1058	272	100836	0.006020777263918687	BNAA03G15750D	BNAA08G01910D	BNAA08G22290D	BNAA09G34590D	BNAC03G77870D	BNAC08G18480D	BNAC08G25560D	BNACNNG37990D
fil4_3_3_2	GO:0006364	rRNA processing	4	1058	237	100836	0.13311465323846491	BNAA03G01910D	BNAA03G05840D	BNAC03G02430D	BNAC03G07580D
fil4_3_3_2	GO:0006378	mRNA polyadenylation	2	1058	65	100836	0.1178309405939681	BNAA01G14790D	BNAC01G17430D
fil4_3_3_2	GO:0006397	mRNA processing	6	1058	488	100836	0.1507043292889221	BNAA03G13280D	BNAA08G15370D	BNAA08G22960D	BNAC03G16090D	BNAC03G61880D	BNAC08G17530D
fil4_3_3_2	GO:0006412	translation	34	1058	1755	100836	2.9995837768236706E-4	BNAA01G33400D	BNAA02G10490D	BNAA03G05840D	BNAA03G15750D	BNAA03G44530D	BNAA04G09620D	BNAA04G18010D	BNAA05G03100D	BNAA05G06920D	BNAA05G21220D	BNAA05G24420D	BNAA06G20280D	BNAA07G35190D	BNAA08G24470D	BNAA09G56810D	BNAA10G06440D	BNAANNG07090D	BNAC01G39890D	BNAC02G14620D	BNAC03G07580D	BNAC03G54490D	BNAC03G56960D	BNAC04G07790D	BNAC04G31800D	BNAC04G52560D	BNAC05G34140D	BNAC05G38430D	BNAC06G40100D	BNAC07G36360D	BNAC08G38900D	BNAC09G20060D	BNAC09G52980D	BNACNNG27050D	BNACNNG37990D
fil4_3_3_2	GO:0006414	translational elongation	6	1058	271	100836	0.04233878544564117	BNAA03G44530D	BNAA04G18010D	BNAA10G06680D	BNAC07G36360D	BNAC09G29630D	BNACNNG27050D
fil4_3_3_2	GO:0006415	translational termination	2	1058	39	100836	0.05520140639057194	BNAA03G59530D	BNACNNG48150D
fil4_3_3_2	GO:0006457	protein folding	18	1058	910	100836	0.0045835444761155855	BNAA03G10790D	BNAA03G39670D	BNAA05G13740D	BNAA05G18650D	BNAA06G37120D	BNAA08G09340D	BNAA09G32460D	BNAA09G35540D	BNAA09G36670D	BNAC03G13470D	BNAC03G63420D	BNAC05G25330D	BNAC06G10960D	BNAC08G23330D	BNAC08G26990D	BNAC08G28260D	BNACNNG37370D	BNACNNG40820D
fil4_3_3_2	GO:0006464	cellular protein modification process	4	1058	108	100836	0.021640883578105227	BNAA03G43090D	BNAA07G18630D	BNAC06G42800D	BNAC07G34360D
fil4_3_3_2	GO:0006465	signal peptide processing	2	1058	47	100836	0.07402275494006756	BNAA05G31930D	BNAC05G46540D
fil4_3_3_2	GO:0006486	protein glycosylation	4	1058	217	100836	0.11521848795128359	BNAA03G22580D	BNAA07G29800D	BNAC03G26600D	BNAC06G33010D
fil4_3_3_2	GO:0006490	oligosaccharide-lipid intermediate biosynthetic process	2	1058	7	100836	0.0021912482184912084	BNAA06G11370D	BNAC05G12910D
fil4_3_3_2	GO:0006520	cellular amino acid metabolic process	4	1058	135	100836	0.04022311340706614	BNAA06G02140D	BNAA09G13010D	BNAC06G04780D	BNAC09G12920D
fil4_3_3_2	GO:0006544	glycine metabolic process	2	1058	25	100836	0.025898990540828035	BNAA08G21010D	BNAC08G20110D
fil4_3_3_2	GO:0006546	glycine catabolic process	2	1058	32	100836	0.039776773517008944	BNAA05G08820D	BNAC04G10230D
fil4_3_3_2	GO:0006551	leucine metabolic process	2	1058	6	100836	0.0015817430096027065	BNAA02G03040D	BNAC02G06500D
fil4_3_3_2	GO:0006552	leucine catabolic process	2	1058	16	100836	0.011389378459919452	BNAA06G37970D	BNAC05G07800D
fil4_3_3_2	GO:0006561	proline biosynthetic process	2	1058	42	100836	0.0621460147987476	BNAA09G35230D	BNAC08G26550D
fil4_3_3_2	GO:0006563	L-serine metabolic process	2	1058	27	100836	0.0296703147558614	BNAA08G21010D	BNAC08G20110D
fil4_3_3_2	GO:0006573	valine metabolic process	2	1058	5	100836	0.0010656559213445612	BNAA02G03040D	BNAC02G06500D
fil4_3_3_2	GO:0006574	valine catabolic process	2	1058	18	100836	0.014218850396831816	BNAA06G37970D	BNAC05G07800D
fil4_3_3_2	GO:0006606	protein import into nucleus	2	1058	76	100836	0.14378465429950077	BNAA09G55770D	BNAC08G32690D
fil4_3_3_2	GO:0006612	protein targeting to membrane	4	1058	120	100836	0.029237852674079006	BNAA04G10800D	BNAA08G14670D	BNAC04G33230D	BNAC08G11710D
fil4_3_3_2	GO:0006623	protein targeting to vacuole	2	1058	114	100836	0.2177293405814533	BNAA02G14320D	BNAC02G19220D
fil4_3_3_2	GO:0006625	protein targeting to peroxisome	2	1058	21	100836	0.018909211529059382	BNAA09G06240D	BNAC09G50920D
fil4_3_3_2	GO:0006626	protein targeting to mitochondrion	2	1058	54	100836	0.09102453156984998	BNAA09G27920D	BNAC05G21320D
fil4_3_3_2	GO:0006629	lipid metabolic process	8	1058	506	100836	0.07751356186847172	BNAA04G00580D	BNAA04G06820D	BNAA09G34250D	BNAA10G20920D	BNAC04G21650D	BNAC08G25150D	BNAC09G44950D	BNACNNG14990D
fil4_3_3_2	GO:0006633	fatty acid biosynthetic process	8	1058	366	100836	0.024770493602625256	BNAA01G12450D	BNAA04G15380D	BNAA05G33500D	BNAA06G09070D	BNAC01G14180D	BNAC04G38330D	BNAC05G10520D	BNAC05G48250D
fil4_3_3_2	GO:0006643	membrane lipid metabolic process	2	1058	37	100836	0.050670338281271474	BNAANNG08250D	BNAC07G45790D
fil4_3_3_2	GO:0006646	phosphatidylethanolamine biosynthetic process	2	1058	37	100836	0.050670338281271474	BNAA09G46210D	BNAC08G40270D
fil4_3_3_2	GO:0006741	NADP biosynthetic process	2	1058	14	100836	0.008820754050346363	BNAA02G18940D	BNAC02G25050D
fil4_3_3_2	GO:0006779	porphyrin-containing compound biosynthetic process	2	1058	43	100836	0.06449467488143325	BNAA10G19460D	BNAC09G54390D
fil4_3_3_2	GO:0006782	protoporphyrinogen IX biosynthetic process	2	1058	50	100836	0.08127420729245009	BNAA10G19460D	BNAC09G54390D
fil4_3_3_2	GO:0006790	sulfur compound metabolic process	2	1058	72	100836	0.1345025065216959	BNAA10G25620D	BNAC09G50680D
fil4_3_3_2	GO:0006796	phosphate-containing compound metabolic process	2	1058	31	100836	0.037685506124781526	BNAA10G00790D	BNAC05G00850D
fil4_3_3_2	GO:0006807	nitrogen compound metabolic process	2	1058	68	100836	0.12503291844283976	BNAANNG19740D	BNAC07G51140D
fil4_3_3_2	GO:0006839	mitochondrial transport	2	1058	153	100836	0.260567138373506	BNAA05G00460D	BNAC04G51920D
fil4_3_3_2	GO:0006863	purine nucleobase transport	2	1058	63	100836	0.11299214812203198	BNAA09G25640D	BNAC05G23920D
fil4_3_3_2	GO:0006865	amino acid transport	6	1058	183	100836	0.009853549671348046	BNAA06G30640D	BNAA09G28110D	BNAANNG07880D	BNAC02G38180D	BNAC05G21130D	BNAC07G26020D
fil4_3_3_2	GO:0006868	glutamine transport	2	1058	7	100836	0.0021912482184912084	BNAA09G14700D	BNACNNG25620D
fil4_3_3_2	GO:0006869	lipid transport	6	1058	427	100836	0.128044183585416	BNAA03G30770D	BNAA06G07580D	BNAA06G23230D	BNAC03G36060D	BNAC03G50130D	BNAC05G09020D
fil4_3_3_2	GO:0006886	intracellular protein transport	12	1058	602	100836	0.014803770471739855	BNAA01G23010D	BNAA05G20390D	BNAA06G05280D	BNAA06G25340D	BNAA09G48360D	BNAANNG17500D	BNAC05G06710D	BNAC05G32350D	BNAC06G01410D	BNAC08G42610D	BNAC08G49960D	BNACNNG54570D
fil4_3_3_2	GO:0006887	exocytosis	4	1058	191	100836	0.09058427367291601	BNAA10G29290D	BNAANNG08250D	BNAC07G45790D	BNAC09G33590D
fil4_3_3_2	GO:0006888	ER to Golgi vesicle-mediated transport	4	1058	135	100836	0.04022311340706614	BNAA01G23010D	BNAA06G05280D	BNAC05G06710D	BNACNNG54570D
fil4_3_3_2	GO:0006890	"retrograde vesicle-mediated transport, Golgi to ER"	2	1058	76	100836	0.14378465429950077	BNAA02G11250D	BNAC02G15820D
fil4_3_3_2	GO:0006891	intra-Golgi vesicle-mediated transport	4	1058	112	100836	0.02404688946324541	BNAA02G14320D	BNAA05G21680D	BNAC02G19220D	BNAC05G34730D
fil4_3_3_2	GO:0006906	vesicle fusion	4	1058	45	100836	0.0011669916414151576	BNAA01G23010D	BNAA10G29290D	BNAC09G33590D	BNACNNG54570D
fil4_3_3_2	GO:0006907	pinocytosis	2	1058	4	100836	6.461607072699326E-4	BNAA09G41120D	BNAC08G33670D
fil4_3_3_2	GO:0006915	apoptotic process	4	1058	136	100836	0.04100823764212999	BNAA04G02180D	BNAA10G00070D	BNAC05G00080D	BNACNNG56980D
fil4_3_3_2	GO:0006974	cellular response to DNA damage stimulus	2	1058	145	100836	0.2545342505836658	BNAA05G24440D	BNAC05G38470D
fil4_3_3_2	GO:0006997	nucleus organization	2	1058	36	100836	0.04843885575193761	BNAA01G29850D	BNAC01G37720D
fil4_3_3_2	GO:0007010	cytoskeleton organization	2	1058	125	100836	0.23329875074893833	BNAA03G10330D	BNAC03G13000D
fil4_3_3_2	GO:0007018	microtubule-based movement	4	1058	161	100836	0.06234309443275733	BNAA02G31200D	BNAA03G02940D	BNAC02G39770D	BNAC03G04340D
fil4_3_3_2	GO:0007030	Golgi organization	2	1058	69	100836	0.12741584675178808	BNAA02G11250D	BNAC02G15820D
fil4_3_3_2	GO:0007031	peroxisome organization	2	1058	72	100836	0.1345025065216959	BNAA09G06240D	BNAC09G50920D
fil4_3_3_2	GO:0007034	vacuolar transport	2	1058	95	100836	0.18439340083263425	BNAA10G02290D	BNAC05G02190D
fil4_3_3_2	GO:0007049	cell cycle	6	1058	400	100836	0.11470936055531662	BNAA03G01910D	BNAA05G08240D	BNAA05G24440D	BNAC03G02430D	BNAC04G09260D	BNAC05G38470D
fil4_3_3_2	GO:0007140	male meiosis	1	1058	46	100836	0.300358440030678	BNAC06G02260D
fil4_3_3_2	GO:0007155	cell adhesion	2	1058	51	100836	0.0837052018645809	BNAA06G17970D	BNAC03G56000D
fil4_3_3_2	GO:0007205	protein kinase C-activating G-protein coupled receptor signaling pathway	2	1058	45	100836	0.06923458841339106	BNAA01G06700D	BNAC01G08060D
fil4_3_3_2	GO:0007267	cell-cell signaling	2	1058	101	100836	0.1957744163659674	BNAANNG10580D	BNAC05G47090D
fil4_3_3_2	GO:0007346	regulation of mitotic cell cycle	2	1058	125	100836	0.23329875074893833	BNAA02G09290D	BNAC02G13360D
fil4_3_3_2	GO:0007568	aging	4	1058	180	100836	0.08006730246600016	BNAA03G09050D	BNAA07G09330D	BNAC03G11300D	BNAC07G12500D
fil4_3_3_2	GO:0007623	circadian rhythm	4	1058	346	100836	0.1932729704639765	BNAA09G30390D	BNAA09G34590D	BNAC05G18020D	BNAC08G25560D
fil4_3_3_2	GO:0008017	microtubule binding	4	1058	264	100836	0.1546192206816094	BNAA02G31200D	BNAA03G02940D	BNAC02G39770D	BNAC03G04340D
fil4_3_3_2	GO:0008033	tRNA processing	2	1058	73	100836	0.1368420258052038	BNAA03G29760D	BNAC03G34990D
fil4_3_3_2	GO:0008047	enzyme activator activity	2	1058	49	100836	0.07884938673865823	BNAA03G19550D	BNAC03G23440D
fil4_3_3_2	GO:0008080	N-acetyltransferase activity	2	1058	96	100836	0.1863426679766656	BNAA10G18510D	BNAC09G42080D
fil4_3_3_2	GO:0008094	DNA-dependent ATPase activity	2	1058	116	100836	0.22076733846201987	BNAA04G16480D	BNAC04G39830D
fil4_3_3_2	GO:0008121	ubiquinol-cytochrome-c reductase activity	2	1058	44	100836	0.0668579680072243	BNAA04G05280D	BNAC04G27940D
fil4_3_3_2	GO:0008134	transcription factor binding	2	1058	53	100836	0.08858140483334123	BNAA06G02470D	BNAC06G04410D
fil4_3_3_2	GO:0008142	oxysterol binding	4	1058	36	100836	5.071486116917709E-4	BNAA03G30770D	BNAA06G07580D	BNAC03G36060D	BNAC05G09020D
fil4_3_3_2	GO:0008143	poly(A) binding	2	1058	43	100836	0.06449467488143325	BNAA03G13280D	BNAC03G16090D
fil4_3_3_2	GO:0008150	biological_process	225	1058	19177	100836	0.0054735232810563025	BNAA01G01500D	BNAA01G01590D	BNAA01G01970D	BNAA01G06160D	BNAA01G08800D	BNAA01G09890D	BNAA01G13870D	BNAA01G18690D	BNAA01G21230D	BNAA01G23550D	BNAA01G28140D	BNAA01G29980D	BNAA01G30140D	BNAA01G33450D	BNAA01G36000D	BNAA02G09400D	BNAA02G17490D	BNAA02G17950D	BNAA02G19180D	BNAA02G20210D	BNAA02G27200D	BNAA02G30200D	BNAA02G30330D	BNAA02G30520D	BNAA02G32290D	BNAA03G10490D	BNAA03G11340D	BNAA03G38170D	BNAA03G39930D	BNAA03G48840D	BNAA03G50800D	BNAA03G56290D	BNAA04G07070D	BNAA04G15960D	BNAA04G19230D	BNAA04G22770D	BNAA04G23950D	BNAA04G27560D	BNAA05G05140D	BNAA05G13870D	BNAA05G14690D	BNAA05G16370D	BNAA05G17300D	BNAA05G18240D	BNAA05G19420D	BNAA05G21320D	BNAA05G21930D	BNAA05G24470D	BNAA05G29420D	BNAA05G32700D	BNAA06G09210D	BNAA06G12410D	BNAA06G14570D	BNAA06G23380D	BNAA06G29630D	BNAA06G30530D	BNAA06G33290D	BNAA06G36850D	BNAA07G02990D	BNAA07G04430D	BNAA07G05220D	BNAA07G13900D	BNAA07G14060D	BNAA07G25040D	BNAA07G29540D	BNAA07G29900D	BNAA08G00520D	BNAA08G06710D	BNAA08G08060D	BNAA08G15940D	BNAA08G16800D	BNAA08G19450D	BNAA08G19820D	BNAA08G20610D	BNAA08G23890D	BNAA08G24170D	BNAA08G24310D	BNAA08G26230D	BNAA08G26610D	BNAA08G31110D	BNAA09G01070D	BNAA09G04610D	BNAA09G05830D	BNAA09G15980D	BNAA09G19100D	BNAA09G25990D	BNAA09G26460D	BNAA09G30410D	BNAA09G31570D	BNAA09G32170D	BNAA09G32700D	BNAA09G33880D	BNAA09G39710D	BNAA09G40840D	BNAA09G43410D	BNAA09G44330D	BNAA09G45990D	BNAA09G54140D	BNAA09G55430D	BNAA10G03050D	BNAA10G10780D	BNAA10G11470D	BNAA10G25140D	BNAA10G26190D	BNAA10G27800D	BNAA10G28280D	BNAA10G30350D	BNAANNG04510D	BNAANNG04670D	BNAANNG09100D	BNAANNG20980D	BNAANNG32080D	BNAANNG39210D	BNAC01G02630D	BNAC01G03110D	BNAC01G07420D	BNAC01G10480D	BNAC01G12170D	BNAC01G16300D	BNAC01G29090D	BNAC01G37880D	BNAC01G38100D	BNAC01G41000D	BNAC01G42120D	BNAC01G42220D	BNAC01G43050D	BNAC01G44350D	BNAC02G12430D	BNAC02G13480D	BNAC02G23430D	BNAC02G25560D	BNAC02G33540D	BNAC02G38630D	BNAC02G38890D	BNAC02G41020D	BNAC02G43570D	BNAC03G13190D	BNAC03G13210D	BNAC03G14160D	BNAC03G49920D	BNAC03G56510D	BNAC03G57370D	BNAC03G57500D	BNAC03G60310D	BNAC03G61110D	BNAC03G62450D	BNAC03G70490D	BNAC03G74360D	BNAC04G04520D	BNAC04G15780D	BNAC04G17060D	BNAC04G23900D	BNAC04G39250D	BNAC04G43630D	BNAC04G46680D	BNAC04G47710D	BNAC04G54760D	BNAC05G02430D	BNAC05G02920D	BNAC05G10620D	BNAC05G14010D	BNAC05G16030D	BNAC05G18000D	BNAC05G22220D	BNAC05G23040D	BNAC05G23550D	BNAC05G27520D	BNAC05G27840D	BNAC05G28960D	BNAC05G30260D	BNAC05G31550D	BNAC05G34280D	BNAC05G35140D	BNAC05G38500D	BNAC05G43750D	BNAC05G47990D	BNAC06G01030D	BNAC06G10090D	BNAC06G10780D	BNAC06G16810D	BNAC06G26780D	BNAC06G32730D	BNAC06G33220D	BNAC06G36280D	BNAC07G06670D	BNAC07G16920D	BNAC07G23050D	BNAC07G26260D	BNAC07G30980D	BNAC07G40990D	BNAC07G44660D	BNAC07G49300D	BNAC08G06200D	BNAC08G07300D	BNAC08G09310D	BNAC08G15840D	BNAC08G16600D	BNAC08G22300D	BNAC08G22960D	BNAC08G23550D	BNAC08G24670D	BNAC08G29870D	BNAC08G32050D	BNAC08G33350D	BNAC08G36020D	BNAC08G36870D	BNAC08G40060D	BNAC08G42620D	BNAC09G00210D	BNAC09G04060D	BNAC09G05430D	BNAC09G21020D	BNAC09G32790D	BNAC09G33050D	BNAC09G49170D	BNAC09G50070D	BNACNNG04630D	BNACNNG06600D	BNACNNG10510D	BNACNNG14710D	BNACNNG21830D	BNACNNG23940D	BNACNNG26330D	BNACNNG51720D	BNACNNG64860D
fil4_3_3_2	GO:0008152	metabolic process	17	1058	1276	100836	0.0616898498385132	BNAA01G34440D	BNAA02G09410D	BNAA03G42310D	BNAA07G04390D	BNAA09G18440D	BNAA09G44300D	BNAA10G00790D	BNAA10G18510D	BNAA10G19400D	BNAC02G13520D	BNAC05G00850D	BNAC07G04280D	BNAC07G33390D	BNAC09G20370D	BNAC09G42080D	BNAC09G54450D	BNACNNG18450D
fil4_3_3_2	GO:0008202	steroid metabolic process	4	1058	43	100836	9.871364143987829E-4	BNAA03G30770D	BNAA06G07580D	BNAC03G36060D	BNAC05G09020D
fil4_3_3_2	GO:0008219	cell death	8	1058	198	100836	9.920474881691499E-4	BNAA02G20700D	BNAA03G39670D	BNAA05G13740D	BNAANNG09800D	BNAC02G27050D	BNAC06G10960D	BNAC07G04440D	BNACNNG40820D
fil4_3_3_2	GO:0008234	cysteine-type peptidase activity	8	1058	540	100836	0.0915120390774284	BNAA01G26140D	BNAA03G00840D	BNAA03G23380D	BNAA05G20650D	BNAC01G33430D	BNAC03G01150D	BNAC03G27700D	BNAC05G33410D
fil4_3_3_2	GO:0008235	metalloexopeptidase activity	2	1058	34	100836	0.04405178931994045	BNAA01G00800D	BNAC01G01810D
fil4_3_3_2	GO:0008236	serine-type peptidase activity	2	1058	156	100836	0.26248440153459673	BNAA10G25390D	BNAC09G50420D
fil4_3_3_2	GO:0008237	metallopeptidase activity	2	1058	111	100836	0.21300067954468446	BNAA06G36640D	BNAC07G17220D
fil4_3_3_2	GO:0008253	5'-nucleotidase activity	2	1058	19	100836	0.015725202032506182	BNAA02G30520D	BNAC02G38890D
fil4_3_3_2	GO:0008284	positive regulation of cell proliferation	2	1058	86	100836	0.16595763464392285	BNAA05G24440D	BNAC05G38470D
fil4_3_3_2	GO:0008287	protein serine/threonine phosphatase complex	2	1058	19	100836	0.015725202032506182	BNAANNG31750D	BNAC09G20000D
fil4_3_3_2	GO:0008320	protein transmembrane transporter activity	2	1058	45	100836	0.06923458841339106	BNAA09G48360D	BNAC08G42610D
fil4_3_3_2	GO:0008375	acetylglucosaminyltransferase activity	6	1058	153	100836	0.004536980260426698	BNAA02G02460D	BNAA05G36680D	BNAA06G27620D	BNAC07G29430D	BNACNNG31370D	BNACNNG42580D
fil4_3_3_2	GO:0008417	fucosyltransferase activity	2	1058	44	100836	0.0668579680072243	BNAA07G29800D	BNAC06G33010D
fil4_3_3_2	GO:0008422	beta-glucosidase activity	2	1058	178	100836	0.271198203741693	BNAA03G01500D	BNAC03G01800D
fil4_3_3_2	GO:0008447	L-ascorbate oxidase activity	2	1058	4	100836	6.461607072699326E-4	BNAA10G14480D	BNACNNG66150D
fil4_3_3_2	GO:0008453	alanine-glyoxylate transaminase activity	2	1058	37	100836	0.050670338281271474	BNAA09G08290D	BNAC09G08540D
fil4_3_3_2	GO:0008474	palmitoyl-(protein) hydrolase activity	4	1058	23	100836	8.740032907787286E-5	BNAA03G43090D	BNAA07G18630D	BNAC06G42800D	BNAC07G34360D
fil4_3_3_2	GO:0008483	transaminase activity	6	1058	117	100836	0.001283654233898209	BNAA04G28070D	BNAA09G13010D	BNAA10G25590D	BNAC04G37490D	BNAC09G12920D	BNAC09G50710D
fil4_3_3_2	GO:0008506	sucrose:proton symporter activity	2	1058	33	100836	0.041899441056916176	BNAA02G26600D	BNAC02G34840D
fil4_3_3_2	GO:0008515	sucrose transmembrane transporter activity	6	1058	49	100836	1.1717577057842123E-5	BNAA02G26600D	BNAA06G16330D	BNAA09G05190D	BNAC02G34840D	BNAC08G20440D	BNAC09G04760D
fil4_3_3_2	GO:0008610	lipid biosynthetic process	4	1058	28	100836	1.9174572916580765E-4	BNAA04G15380D	BNAA09G34250D	BNAC04G38330D	BNAC08G25150D
fil4_3_3_2	GO:0008643	carbohydrate transport	4	1058	97	100836	0.01570779661220503	BNAA04G10120D	BNAA08G21340D	BNAC04G32240D	BNACNNG57120D
fil4_3_3_2	GO:0008654	phospholipid biosynthetic process	2	1058	115	100836	0.2192598143043963	BNAA09G46210D	BNAC08G40270D
fil4_3_3_2	GO:0008710	8-amino-7-oxononanoate synthase activity	2	1058	2	100836	1.0998507178457963E-4	BNAA10G25590D	BNAC09G50710D
fil4_3_3_2	GO:0008793	aromatic-amino-acid:2-oxoglutarate aminotransferase activity	2	1058	4	100836	6.461607072699326E-4	BNAA09G13010D	BNAC09G12920D
fil4_3_3_2	GO:0008810	cellulase activity	2	1058	109	100836	0.20973445975968827	BNAA03G23250D	BNAC03G27480D
fil4_3_3_2	GO:0008865	fructokinase activity	2	1058	37	100836	0.050670338281271474	BNAA07G18380D	BNAC06G17380D
fil4_3_3_2	GO:0008878	glucose-1-phosphate adenylyltransferase activity	2	1058	20	100836	0.01728943288733089	BNAA07G04740D	BNACNNG00430D
fil4_3_3_2	GO:0008948	oxaloacetate decarboxylase activity	2	1058	24	100836	0.024079300612400354	BNAA06G27940D	BNAC07G29000D
fil4_3_3_2	GO:0009051	"pentose-phosphate shunt, oxidative branch"	2	1058	21	100836	0.018909211529059382	BNAA10G20180D	BNAC09G43980D
fil4_3_3_2	GO:0009058	biosynthetic process	8	1058	356	100836	0.021997000961868608	BNAA08G00260D	BNAA09G00140D	BNAA09G13010D	BNAA10G25590D	BNAC03G70860D	BNAC09G12920D	BNAC09G50710D	BNACNNG01950D
fil4_3_3_2	GO:0009061	anaerobic respiration	2	1058	46	100836	0.07162326386314545	BNAA03G05200D	BNAC03G06750D
fil4_3_3_2	GO:0009067	aspartate family amino acid biosynthetic process	2	1058	13	100836	0.007640673216671173	BNAA03G04690D	BNAC03G06220D
fil4_3_3_2	GO:0009070	serine family amino acid biosynthetic process	2	1058	12	100836	0.006533616143789782	BNAA03G50990D	BNAC07G44840D
fil4_3_3_2	GO:0009072	aromatic amino acid family metabolic process	2	1058	14	100836	0.008820754050346363	BNAA06G34160D	BNAC07G21740D
fil4_3_3_2	GO:0009073	aromatic amino acid family biosynthetic process	4	1058	54	100836	0.0022533945520501813	BNAA01G03400D	BNAA08G02980D	BNAC01G04680D	BNAC08G03290D
fil4_3_3_2	GO:0009081	branched-chain amino acid metabolic process	2	1058	22	100836	0.020582258951131454	BNAA06G37970D	BNAC05G07800D
fil4_3_3_2	GO:0009082	branched-chain amino acid biosynthetic process	2	1058	38	100836	0.05292502872733734	BNAA02G03040D	BNAC02G06500D
fil4_3_3_2	GO:0009088	threonine biosynthetic process	2	1058	36	100836	0.04843885575193761	BNAA03G04690D	BNAC03G06220D
fil4_3_3_2	GO:0009089	lysine biosynthetic process via diaminopimelate	2	1058	54	100836	0.09102453156984998	BNAA03G04690D	BNAC03G06220D
fil4_3_3_2	GO:0009097	isoleucine biosynthetic process	2	1058	61	100836	0.1081301839225818	BNAA02G03040D	BNAC02G06500D
fil4_3_3_2	GO:0009099	valine biosynthetic process	2	1058	34	100836	0.04405178931994045	BNAA02G03040D	BNAC02G06500D
fil4_3_3_2	GO:0009102	biotin biosynthetic process	2	1058	18	100836	0.014218850396831816	BNAA10G25590D	BNAC09G50710D
fil4_3_3_2	GO:0009251	glucan catabolic process	2	1058	23	100836	0.022306347638823873	BNAA03G01500D	BNAC03G01800D
fil4_3_3_2	GO:0009294	DNA mediated transformation	8	1058	109	100836	1.887245347293855E-5	BNAA03G23430D	BNAA07G37430D	BNAA09G52940D	BNAA10G13800D	BNAC03G27760D	BNAC07G16550D	BNAC09G36350D	BNACNNG63360D
fil4_3_3_2	GO:0009295	nucleoid	2	1058	110	100836	0.2113789019903612	BNAA03G44530D	BNAC07G36360D
fil4_3_3_2	GO:0009331	glycerol-3-phosphate dehydrogenase complex	2	1058	12	100836	0.006533616143789782	BNAA05G29950D	BNAC05G44270D
fil4_3_3_2	GO:0009395	phospholipid catabolic process	2	1058	50	100836	0.08127420729245009	BNAANNG08250D	BNAC07G45790D
fil4_3_3_2	GO:0009407	toxin catabolic process	2	1058	159	100836	0.2642187187766199	BNAA06G34160D	BNAC07G21740D
fil4_3_3_2	GO:0009408	response to heat	7	1058	619	100836	0.14744730223451985	BNAA08G27380D	BNAA09G24420D	BNAA10G12780D	BNAC03G13470D	BNAC05G24440D	BNAC08G00170D	BNAC09G35160D
fil4_3_3_2	GO:0009409	response to cold	18	1058	1309	100836	0.05120344993449637	BNAA02G12810D	BNAA04G15380D	BNAA05G13740D	BNAA06G25340D	BNAA09G27780D	BNAA09G30390D	BNAA10G12780D	BNAA10G25620D	BNAANNG08250D	BNAC02G17140D	BNAC04G38330D	BNAC05G18020D	BNAC05G21480D	BNAC06G01410D	BNAC06G10960D	BNAC07G45790D	BNAC09G35160D	BNAC09G50680D
fil4_3_3_2	GO:0009411	response to UV	2	1058	107	100836	0.20637791079738854	BNAA08G27380D	BNAC08G00170D
fil4_3_3_2	GO:0009414	response to water deprivation	19	1058	1102	100836	0.011922943273654512	BNAA01G13770D	BNAA01G35090D	BNAA03G29610D	BNAA03G46410D	BNAA05G30650D	BNAA09G27780D	BNAA10G12140D	BNAA10G24440D	BNAANNG31750D	BNAC01G15850D	BNAC01G16190D	BNAC03G13470D	BNAC03G34860D	BNAC05G21480D	BNAC05G45110D	BNAC07G38670D	BNAC09G20000D	BNAC09G34350D	BNAC09G49020D
fil4_3_3_2	GO:0009423	chorismate biosynthetic process	4	1058	24	100836	1.0378387030443727E-4	BNAA01G03400D	BNAA08G02980D	BNAC01G04680D	BNAC08G03290D
fil4_3_3_2	GO:0009451	RNA modification	2	1058	77	100836	0.146071814000437	BNAA06G39630D	BNAC07G26850D
fil4_3_3_2	GO:0009504	cell plate	6	1058	143	100836	0.003335762902921832	BNAA03G02940D	BNAA03G23250D	BNAA09G55770D	BNAC03G04340D	BNAC03G27480D	BNAC08G32690D
fil4_3_3_2	GO:0009505	plant-type cell wall	16	1058	1169	100836	0.059189442147441255	BNAA02G26210D	BNAA03G03140D	BNAA03G22710D	BNAA03G23380D	BNAA06G08310D	BNAA06G23380D	BNAA07G04390D	BNAA09G56810D	BNAC02G47680D	BNAC03G04540D	BNAC03G26740D	BNAC03G27700D	BNAC03G49920D	BNAC05G09640D	BNAC07G04280D	BNAC08G38900D
fil4_3_3_2	GO:0009507	chloroplast	202	1058	13383	100836	2.2405982171154286E-8	BNAA01G00800D	BNAA01G01670D	BNAA01G03400D	BNAA01G05620D	BNAA01G06160D	BNAA01G08800D	BNAA01G09270D	BNAA01G09890D	BNAA01G15490D	BNAA01G19390D	BNAA01G23550D	BNAA01G25350D	BNAA02G03040D	BNAA02G10490D	BNAA02G12810D	BNAA02G23580D	BNAA02G28740D	BNAA02G30520D	BNAA02G34860D	BNAA03G03900D	BNAA03G04690D	BNAA03G19550D	BNAA03G25890D	BNAA03G29610D	BNAA03G29760D	BNAA03G33210D	BNAA03G39670D	BNAA03G43090D	BNAA03G44530D	BNAA03G49620D	BNAA03G50990D	BNAA03G59530D	BNAA04G04490D	BNAA04G06820D	BNAA04G07070D	BNAA04G15090D	BNAA04G18010D	BNAA04G19230D	BNAA04G28480D	BNAA05G03100D	BNAA05G13740D	BNAA05G14690D	BNAA05G16370D	BNAA05G20390D	BNAA05G23630D	BNAA05G23850D	BNAA05G24420D	BNAA05G24470D	BNAA05G30650D	BNAA05G31930D	BNAA05G33500D	BNAA06G02470D	BNAA06G19400D	BNAA06G23380D	BNAA06G27190D	BNAA06G27940D	BNAA06G32250D	BNAA06G33940D	BNAA06G37120D	BNAA06G39630D	BNAA07G04430D	BNAA07G04740D	BNAA07G06030D	BNAA07G12820D	BNAA07G13900D	BNAA07G26390D	BNAA07G39250D	BNAA08G02980D	BNAA08G05140D	BNAA08G05530D	BNAA08G06710D	BNAA08G14850D	BNAA08G19450D	BNAA08G20610D	BNAA08G23890D	BNAA08G24620D	BNAA08G26230D	BNAA08G27510D	BNAA09G00040D	BNAA09G04990D	BNAA09G08290D	BNAA09G19100D	BNAA09G32460D	BNAA09G33290D	BNAA09G35230D	BNAA09G55430D	BNAA09G55770D	BNAA09G56810D	BNAA10G00070D	BNAA10G06440D	BNAA10G11470D	BNAA10G19460D	BNAA10G20180D	BNAA10G25620D	BNAA10G27800D	BNAA10G28280D	BNAANNG02300D	BNAANNG07090D	BNAANNG20040D	BNAANNG39740D	BNAC01G00510D	BNAC01G01810D	BNAC01G02760D	BNAC01G04680D	BNAC01G07420D	BNAC01G10480D	BNAC01G10870D	BNAC01G18410D	BNAC01G23350D	BNAC01G32240D	BNAC01G41000D	BNAC02G06500D	BNAC02G14620D	BNAC02G17140D	BNAC02G36860D	BNAC02G38890D	BNAC02G45070D	BNAC03G05460D	BNAC03G06220D	BNAC03G23440D	BNAC03G30470D	BNAC03G34860D	BNAC03G34990D	BNAC03G38290D	BNAC03G49920D	BNAC03G50520D	BNAC03G76880D	BNAC04G15780D	BNAC04G26820D	BNAC04G38020D	BNAC04G40710D	BNAC04G43630D	BNAC04G52560D	BNAC05G00080D	BNAC05G02430D	BNAC05G28960D	BNAC05G31550D	BNAC05G32350D	BNAC05G37340D	BNAC05G37660D	BNAC05G38430D	BNAC05G38500D	BNAC05G45110D	BNAC05G46540D	BNAC05G48250D	BNAC06G01030D	BNAC06G04410D	BNAC06G08150D	BNAC06G10090D	BNAC06G10960D	BNAC06G28500D	BNAC06G37030D	BNAC06G38870D	BNAC07G07540D	BNAC07G16860D	BNAC07G21990D	BNAC07G24120D	BNAC07G26850D	BNAC07G29000D	BNAC07G29790D	BNAC07G34360D	BNAC07G36360D	BNAC07G44840D	BNAC07G50790D	BNAC08G03290D	BNAC08G06200D	BNAC08G07300D	BNAC08G08720D	BNAC08G09950D	BNAC08G15720D	BNAC08G16600D	BNAC08G23330D	BNAC08G24100D	BNAC08G26550D	BNAC08G29870D	BNAC08G32690D	BNAC08G38900D	BNAC08G42620D	BNAC08G46250D	BNAC09G04070D	BNAC09G04550D	BNAC09G08540D	BNAC09G20060D	BNAC09G21020D	BNAC09G32790D	BNAC09G43980D	BNAC09G50680D	BNAC09G52980D	BNAC09G54390D	BNACNNG00430D	BNACNNG02080D	BNACNNG04630D	BNACNNG14710D	BNACNNG14990D	BNACNNG16100D	BNACNNG20740D	BNACNNG27050D	BNACNNG37370D	BNACNNG40820D	BNACNNG48150D	BNACNNG51720D	BNACNNG53930D
fil4_3_3_2	GO:0009512	cytochrome b6f complex	2	1058	18	100836	0.014218850396831816	BNAA06G19400D	BNACNNG20740D
fil4_3_3_2	GO:0009534	chloroplast thylakoid	14	1058	761	100836	0.016306033439381928	BNAA01G03400D	BNAA03G33210D	BNAA03G39670D	BNAA03G44530D	BNAA05G23630D	BNAA06G19400D	BNAA08G27510D	BNAC01G04680D	BNAC03G38290D	BNAC05G37340D	BNAC07G36360D	BNAC08G46250D	BNACNNG20740D	BNACNNG40820D
fil4_3_3_2	GO:0009535	chloroplast thylakoid membrane	20	1058	1348	100836	0.030001836430757264	BNAA02G12810D	BNAA03G33210D	BNAA03G44530D	BNAA05G20390D	BNAA05G23630D	BNAA05G24470D	BNAA06G19400D	BNAA08G27510D	BNAA09G55430D	BNAANNG20040D	BNAC02G17140D	BNAC02G36860D	BNAC03G38290D	BNAC05G32350D	BNAC05G37340D	BNAC05G38500D	BNAC07G36360D	BNAC08G29870D	BNAC08G46250D	BNACNNG20740D
fil4_3_3_2	GO:0009536	plastid	19	1058	1196	100836	0.02135301600453358	BNAA03G39670D	BNAA03G44530D	BNAA03G50990D	BNAA06G37120D	BNAA07G13900D	BNAA08G02980D	BNAA09G55430D	BNAA10G19460D	BNAA10G25620D	BNAC04G15780D	BNAC07G36360D	BNAC07G44840D	BNAC08G03290D	BNAC08G29870D	BNAC09G04070D	BNAC09G50680D	BNAC09G54390D	BNACNNG37370D	BNACNNG40820D
fil4_3_3_2	GO:0009543	chloroplast thylakoid lumen	4	1058	243	100836	0.13819290883456062	BNAA08G09340D	BNAA08G27510D	BNAC03G63420D	BNAC08G46250D
fil4_3_3_2	GO:0009553	embryo sac development	4	1058	306	100836	0.17984207745407182	BNAA03G01910D	BNAA08G22960D	BNAC03G02430D	BNAC08G17530D
fil4_3_3_2	GO:0009561	megagametogenesis	4	1058	81	100836	0.008924759058970716	BNAA03G01910D	BNAA03G50990D	BNAC03G02430D	BNAC07G44840D
fil4_3_3_2	GO:0009570	chloroplast stroma	53	1058	2591	100836	2.5023492999474444E-6	BNAA01G09270D	BNAA01G23550D	BNAA01G25350D	BNAA02G04520D	BNAA02G12810D	BNAA02G30520D	BNAA02G34860D	BNAA03G04690D	BNAA03G10790D	BNAA03G19550D	BNAA03G39670D	BNAA03G44530D	BNAA03G50990D	BNAA03G59530D	BNAA05G13740D	BNAA05G16370D	BNAA05G20390D	BNAA05G24420D	BNAA07G04740D	BNAA07G39250D	BNAA08G02980D	BNAA08G20610D	BNAA09G08290D	BNAA09G56810D	BNAA10G20180D	BNAA10G25620D	BNAANNG07090D	BNAC01G10870D	BNAC01G32240D	BNAC02G09090D	BNAC02G17140D	BNAC02G38890D	BNAC02G45070D	BNAC03G06220D	BNAC03G23440D	BNAC05G28960D	BNAC05G32350D	BNAC05G38430D	BNAC06G10960D	BNAC06G38870D	BNAC07G36360D	BNAC07G44840D	BNAC08G03290D	BNAC08G06200D	BNAC08G38900D	BNAC09G08540D	BNAC09G20060D	BNAC09G43980D	BNAC09G50680D	BNACNNG00430D	BNACNNG40820D	BNACNNG48150D	BNACNNG51720D
fil4_3_3_2	GO:0009573	chloroplast ribulose bisphosphate carboxylase complex	2	1058	15	100836	0.010071191899634808	BNAA02G12810D	BNAC02G17140D
fil4_3_3_2	GO:0009585	"red, far-red light phototransduction"	2	1058	172	100836	0.2697109411992147	BNAA09G30390D	BNAC05G18020D
fil4_3_3_2	GO:0009611	response to wounding	11	1058	844	100836	0.09445944362010131	BNAA02G26600D	BNAA08G09620D	BNAA09G26390D	BNAA09G27780D	BNAA10G12780D	BNAC02G34840D	BNAC03G64030D	BNAC05G21480D	BNAC05G23060D	BNAC08G36840D	BNAC09G35160D
fil4_3_3_2	GO:0009627	systemic acquired resistance	6	1058	183	100836	0.009853549671348046	BNAA05G13740D	BNAA05G29950D	BNAA05G31970D	BNAC05G44270D	BNAC05G46600D	BNAC06G10960D
fil4_3_3_2	GO:0009631	cold acclimation	2	1058	129	100836	0.23826972395111007	BNAA10G12780D	BNAC09G35160D
fil4_3_3_2	GO:0009636	response to toxic substance	2	1058	137	100836	0.24711744037690075	BNAA06G34160D	BNAC07G21740D
fil4_3_3_2	GO:0009637	response to blue light	6	1058	127	100836	0.0019101774582650517	BNAA02G12810D	BNAA09G04990D	BNAA09G30390D	BNAC02G17140D	BNAC05G18020D	BNAC09G04550D
fil4_3_3_2	GO:0009639	response to red or far red light	2	1058	98	100836	0.190178866718538	BNAANNG27240D	BNAC01G11650D
fil4_3_3_2	GO:0009640	photomorphogenesis	4	1058	239	100836	0.1348244111922653	BNAA06G09070D	BNAA09G07020D	BNAC05G10520D	BNAC09G06710D
fil4_3_3_2	GO:0009643	photosynthetic acclimation	2	1058	30	100836	0.03562740036899133	BNAA10G12780D	BNAC09G35160D
fil4_3_3_2	GO:0009644	response to high light intensity	2	1058	164	100836	0.26671259274824155	BNAA09G27780D	BNAC05G21480D
fil4_3_3_2	GO:0009658	chloroplast organization	8	1058	406	100836	0.03758974716919279	BNAA03G39670D	BNAA06G37120D	BNAA09G04990D	BNAA10G12140D	BNAC09G04550D	BNAC09G34350D	BNACNNG37370D	BNACNNG40820D
fil4_3_3_2	GO:0009663	plasmodesma organization	2	1058	10	100836	0.004549538778513962	BNAA08G24620D	BNAC08G15720D
fil4_3_3_2	GO:0009687	abscisic acid metabolic process	2	1058	20	100836	0.01728943288733089	BNAANNG27240D	BNAC01G11650D
fil4_3_3_2	GO:0009688	abscisic acid biosynthetic process	4	1058	52	100836	0.001969995728319794	BNAA07G39250D	BNAA10G02720D	BNAC05G02700D	BNAC06G38870D
fil4_3_3_2	GO:0009693	ethylene biosynthetic process	2	1058	93	100836	0.18043361187305962	BNAA09G13010D	BNAC09G12920D
fil4_3_3_2	GO:0009704	de-etiolation	2	1058	46	100836	0.07162326386314545	BNAA03G39670D	BNACNNG40820D
fil4_3_3_2	GO:0009706	chloroplast inner membrane	7	1058	249	100836	0.011721183477635013	BNAA03G39670D	BNAA06G37120D	BNAA08G05140D	BNAC08G08720D	BNAC09G04070D	BNACNNG37370D	BNACNNG40820D
fil4_3_3_2	GO:0009707	chloroplast outer membrane	2	1058	125	100836	0.23329875074893833	BNAA10G14280D	BNAC09G36600D
fil4_3_3_2	GO:0009729	detection of brassinosteroid stimulus	2	1058	14	100836	0.008820754050346363	BNAA01G09530D	BNAC03G62810D
fil4_3_3_2	GO:0009736	cytokinin-activated signaling pathway	6	1058	235	100836	0.026060084090451702	BNAA04G09170D	BNAA05G24440D	BNAA06G30870D	BNAC04G31390D	BNAC05G38470D	BNAC07G25790D
fil4_3_3_2	GO:0009737	response to abscisic acid	18	1058	1645	100836	0.09340951186170207	BNAA01G00670D	BNAA01G00800D	BNAA01G00810D	BNAA02G33720D	BNAA08G14850D	BNAA08G26200D	BNAA09G27780D	BNAA09G35230D	BNAA10G12140D	BNAC01G01660D	BNAC01G01810D	BNAC01G01820D	BNAC02G42540D	BNAC03G76880D	BNAC05G21480D	BNAC08G13800D	BNAC08G26550D	BNAC09G34350D
fil4_3_3_2	GO:0009738	abscisic acid-activated signaling pathway	8	1058	667	100836	0.13146969470252035	BNAA06G08310D	BNAA06G17970D	BNAA08G09620D	BNAA08G14850D	BNAC03G56000D	BNAC03G64030D	BNAC03G76880D	BNAC05G09640D
fil4_3_3_2	GO:0009742	brassinosteroid mediated signaling pathway	6	1058	228	100836	0.02334906041610379	BNAA01G09530D	BNAA05G34410D	BNAANNG09800D	BNAC03G62810D	BNAC04G52930D	BNAC07G04440D
fil4_3_3_2	GO:0009744	response to sucrose	4	1058	225	100836	0.12253415448834193	BNAA08G06000D	BNAA09G34250D	BNAC08G10630D	BNAC08G25150D
fil4_3_3_2	GO:0009765	"photosynthesis, light harvesting"	2	1058	31	100836	0.037685506124781526	BNAANNG20040D	BNAC02G36860D
fil4_3_3_2	GO:0009767	photosynthetic electron transport chain	2	1058	68	100836	0.12503291844283976	BNAA06G19400D	BNACNNG20740D
fil4_3_3_2	GO:0009789	positive regulation of abscisic acid-activated signaling pathway	2	1058	114	100836	0.2177293405814533	BNAANNG08250D	BNAC07G45790D
fil4_3_3_2	GO:0009790	embryo development	6	1058	400	100836	0.11470936055531662	BNAA02G01270D	BNAA06G03090D	BNAA09G00040D	BNAC02G04360D	BNACNNG02080D	BNACNNG26150D
fil4_3_3_2	GO:0009791	post-embryonic development	4	1058	212	100836	0.11056206932613066	BNAA06G27890D	BNAA08G10160D	BNAC03G64850D	BNAC07G29060D
fil4_3_3_2	GO:0009793	embryo development ending in seed dormancy	32	1058	1553	100836	1.631150060153886E-4	BNAA01G05620D	BNAA02G01270D	BNAA02G11250D	BNAA03G39670D	BNAA03G50990D	BNAA05G21220D	BNAA06G16330D	BNAA07G26390D	BNAA08G00940D	BNAA08G02980D	BNAA08G24620D	BNAA09G05190D	BNAA09G35230D	BNAA10G19460D	BNAA10G25630D	BNAANNG24320D	BNAC01G00510D	BNAC02G04360D	BNAC02G15820D	BNAC03G36360D	BNAC03G78260D	BNAC05G34140D	BNAC06G28500D	BNAC07G44840D	BNAC08G03290D	BNAC08G15720D	BNAC08G20440D	BNAC08G26550D	BNAC09G04760D	BNAC09G50670D	BNAC09G54390D	BNACNNG40820D
fil4_3_3_2	GO:0009813	flavonoid biosynthetic process	2	1058	167	100836	0.26797710927372875	BNAANNG02100D	BNAC06G08390D
fil4_3_3_2	GO:0009816	"defense response to bacterium, incompatible interaction"	3	1058	203	100836	0.1926622353672712	BNAA01G00440D	BNAC01G01440D	BNAC03G13470D
fil4_3_3_2	GO:0009825	multidimensional cell growth	6	1058	87	100836	2.839829867884834E-4	BNAA01G09530D	BNAA06G17970D	BNAA07G24270D	BNAC03G56000D	BNAC03G62810D	BNAC06G43410D
fil4_3_3_2	GO:0009834	plant-type secondary cell wall biogenesis	2	1058	179	100836	0.2713853096951121	BNAA06G21350D	BNACNNG24560D
fil4_3_3_2	GO:0009845	seed germination	4	1058	335	100836	0.19061854001107495	BNAA08G10160D	BNAA09G34590D	BNAC03G64850D	BNAC08G25560D
fil4_3_3_2	GO:0009851	auxin biosynthetic process	2	1058	105	100836	0.20293177544901933	BNAA10G02720D	BNAC05G02700D
fil4_3_3_2	GO:0009853	photorespiration	8	1058	212	100836	0.0014937620840877303	BNAA02G12810D	BNAA02G33720D	BNAA09G08290D	BNAANNG19740D	BNAC02G17140D	BNAC02G42540D	BNAC07G51140D	BNAC09G08540D
fil4_3_3_2	GO:0009873	ethylene-activated signaling pathway	7	1058	597	100836	0.1441429425067813	BNAA04G27050D	BNAA08G20700D	BNAA10G00070D	BNAC04G51210D	BNAC05G00080D	BNAC06G02260D	BNAC08G06130D
fil4_3_3_2	GO:0009881	photoreceptor activity	2	1058	23	100836	0.022306347638823873	BNAANNG36630D	BNACNNG71870D
fil4_3_3_2	GO:0009897	external side of plasma membrane	2	1058	15	100836	0.010071191899634808	BNAA06G17970D	BNAC03G56000D
fil4_3_3_2	GO:0009903	chloroplast avoidance movement	2	1058	77	100836	0.146071814000437	BNAA03G02940D	BNAC03G04340D
fil4_3_3_2	GO:0009904	chloroplast accumulation movement	2	1058	70	100836	0.12978882918064205	BNAA03G02940D	BNAC03G04340D
fil4_3_3_2	GO:0009908	flower development	8	1058	721	100836	0.1391501606115427	BNAA07G24270D	BNAA08G13310D	BNAA09G30390D	BNAC03G13470D	BNAC03G68260D	BNAC05G18020D	BNAC06G43410D	BNAC08G36840D
fil4_3_3_2	GO:0009910	negative regulation of flower development	4	1058	229	100836	0.1261184076181323	BNAA06G27890D	BNAA08G13310D	BNAC03G68260D	BNAC07G29060D
fil4_3_3_2	GO:0009911	positive regulation of flower development	2	1058	159	100836	0.2642187187766199	BNAA08G10160D	BNAC03G64850D
fil4_3_3_2	GO:0009913	epidermal cell differentiation	2	1058	34	100836	0.04405178931994045	BNAA04G15380D	BNAC04G38330D
fil4_3_3_2	GO:0009925	basal plasma membrane	2	1058	15	100836	0.010071191899634808	BNAA10G10000D	BNAC09G32460D
fil4_3_3_2	GO:0009927	histidine phosphotransfer kinase activity	4	1058	28	100836	1.9174572916580765E-4	BNAA04G09170D	BNAA06G30870D	BNAC04G31390D	BNAC07G25790D
fil4_3_3_2	GO:0009933	meristem structural organization	2	1058	88	100836	0.17018828885244508	BNAA02G11250D	BNAC02G15820D
fil4_3_3_2	GO:0009941	chloroplast envelope	29	1058	2198	100836	0.03628015959106793	BNAA02G12810D	BNAA03G02940D	BNAA03G33210D	BNAA03G39670D	BNAA03G44530D	BNAA05G13740D	BNAA05G20390D	BNAA05G24420D	BNAA06G37120D	BNAA08G05140D	BNAA09G55430D	BNAA10G19460D	BNAA10G25620D	BNAANNG07090D	BNAC02G17140D	BNAC03G04340D	BNAC03G38290D	BNAC05G32350D	BNAC05G38430D	BNAC06G10960D	BNAC07G36360D	BNAC08G08720D	BNAC08G29870D	BNAC09G04070D	BNAC09G20060D	BNAC09G50680D	BNAC09G54390D	BNACNNG37370D	BNACNNG40820D
fil4_3_3_2	GO:0009944	polarity specification of adaxial/abaxial axis	2	1058	109	100836	0.20973445975968827	BNAA10G13800D	BNAC09G36350D
fil4_3_3_2	GO:0009958	positive gravitropism	2	1058	114	100836	0.2177293405814533	BNAA09G41120D	BNAC08G33670D
fil4_3_3_2	GO:0009972	cytidine deamination	2	1058	9	100836	0.0036781537426971047	BNAA03G49610D	BNAC07G50780D
fil4_3_3_2	GO:0009982	pseudouridine synthase activity	4	1058	55	100836	0.0024047165392227722	BNAA03G29760D	BNAA05G20610D	BNAC03G34990D	BNAC05G33380D
fil4_3_3_2	GO:0009986	cell surface	2	1058	50	100836	0.08127420729245009	BNAA05G22460D	BNAC05G35720D
fil4_3_3_2	GO:0010007	magnesium chelatase complex	2	1058	10	100836	0.004549538778513962	BNAA01G09270D	BNAC01G10870D
fil4_3_3_2	GO:0010011	auxin binding	2	1058	31	100836	0.037685506124781526	BNAA03G25890D	BNAC03G30470D
fil4_3_3_2	GO:0010016	shoot system morphogenesis	2	1058	32	100836	0.039776773517008944	BNAA02G11250D	BNAC02G15820D
fil4_3_3_2	GO:0010020	chloroplast fission	2	1058	66	100836	0.12023979617005036	BNAA06G37120D	BNACNNG37370D
fil4_3_3_2	GO:0010022	meristem determinacy	2	1058	18	100836	0.014218850396831816	BNAA06G27890D	BNAC07G29060D
fil4_3_3_2	GO:0010029	regulation of seed germination	2	1058	118	100836	0.22371340528141054	BNAA08G00940D	BNAC03G78260D
fil4_3_3_2	GO:0010048	vernalization response	2	1058	73	100836	0.1368420258052038	BNAA01G26330D	BNAC01G33680D
fil4_3_3_2	GO:0010052	guard cell differentiation	2	1058	42	100836	0.0621460147987476	BNAANNG04950D	BNAC02G43890D
fil4_3_3_2	GO:0010067	procambium histogenesis	2	1058	27	100836	0.0296703147558614	BNAA01G08270D	BNAC01G09820D
fil4_3_3_2	GO:0010073	meristem maintenance	2	1058	92	100836	0.17842355731974313	BNAA04G28070D	BNAC04G37490D
fil4_3_3_2	GO:0010082	regulation of root meristem growth	4	1058	66	100836	0.004526666968613841	BNAA04G28070D	BNAA05G24440D	BNAC04G37490D	BNAC05G38470D
fil4_3_3_2	GO:0010084	specification of organ axis polarity	2	1058	6	100836	0.0015817430096027065	BNAA03G23430D	BNAC03G27760D
fil4_3_3_2	GO:0010098	suspensor development	2	1058	37	100836	0.050670338281271474	BNAA09G54580D	BNAC05G18940D
fil4_3_3_2	GO:0010107	potassium ion import	2	1058	29	100836	0.03360426052714084	BNAANNG31750D	BNAC09G20000D
fil4_3_3_2	GO:0010114	response to red light	4	1058	204	100836	0.10300986333952651	BNAA02G12810D	BNAA09G04990D	BNAC02G17140D	BNAC09G04550D
fil4_3_3_2	GO:0010117	photoprotection	2	1058	24	100836	0.024079300612400354	BNAA09G27780D	BNAC05G21480D
fil4_3_3_2	GO:0010118	stomatal movement	10	1058	191	100836	3.27195774821807E-5	BNAA01G35090D	BNAA03G46410D	BNAA10G12140D	BNAANNG04950D	BNAANNG31750D	BNAC01G15850D	BNAC02G43890D	BNAC07G38670D	BNAC09G20000D	BNAC09G34350D
fil4_3_3_2	GO:0010136	ureide catabolic process	2	1058	13	100836	0.007640673216671173	BNAA06G36640D	BNAC07G17220D
fil4_3_3_2	GO:0010148	transpiration	2	1058	21	100836	0.018909211529059382	BNAA10G24440D	BNAC09G49020D
fil4_3_3_2	GO:0010150	leaf senescence	8	1058	324	100836	0.014376900688869149	BNAA07G24270D	BNAA08G14850D	BNAA10G12140D	BNAANNG09800D	BNAC03G76880D	BNAC06G43410D	BNAC07G04440D	BNAC09G34350D
fil4_3_3_2	GO:0010162	seed dormancy process	4	1058	48	100836	0.001476718629296124	BNAA07G39250D	BNAA10G13800D	BNAC06G38870D	BNAC09G36350D
fil4_3_3_2	GO:0010167	response to nitrate	4	1058	98	100836	0.01620487439754827	BNAA01G35090D	BNAA03G46410D	BNAC01G15850D	BNAC07G38670D
fil4_3_3_2	GO:0010181	FMN binding	4	1058	155	100836	0.056963834078706005	BNAA03G11850D	BNAANNG18230D	BNAC03G14590D	BNAC07G46240D
fil4_3_3_2	GO:0010197	polar nucleus fusion	2	1058	114	100836	0.2177293405814533	BNAA01G25030D	BNAC01G31970D
fil4_3_3_2	GO:0010200	response to chitin	8	1058	549	100836	0.09509166277564982	BNAA01G00670D	BNAA09G27780D	BNAA10G12780D	BNAANNG09800D	BNAC01G01660D	BNAC05G21480D	BNAC07G04440D	BNAC09G35160D
fil4_3_3_2	GO:0010206	photosystem II repair	2	1058	30	100836	0.03562740036899133	BNAA08G27510D	BNAC08G46250D
fil4_3_3_2	GO:0010207	photosystem II assembly	4	1058	59	100836	0.003076856261436105	BNAA08G27510D	BNAA09G04990D	BNAC08G46250D	BNAC09G04550D
fil4_3_3_2	GO:0010208	pollen wall assembly	2	1058	56	100836	0.09591584315016059	BNAA04G10120D	BNAC04G32240D
fil4_3_3_2	GO:0010214	seed coat development	2	1058	103	100836	0.19939693493564659	BNAANNG34680D	BNAC01G04480D
fil4_3_3_2	GO:0010216	maintenance of DNA methylation	2	1058	35	100836	0.04623214011355477	BNAA06G19710D	BNAC03G54010D
fil4_3_3_2	GO:0010218	response to far red light	6	1058	155	100836	0.004808924549565389	BNAA02G12810D	BNAA09G04990D	BNAA09G30390D	BNAC02G17140D	BNAC05G18020D	BNAC09G04550D
fil4_3_3_2	GO:0010256	endomembrane system organization	2	1058	31	100836	0.037685506124781526	BNAA08G05530D	BNAC08G09950D
fil4_3_3_2	GO:0010262	somatic embryogenesis	2	1058	49	100836	0.07884938673865823	BNAA02G01270D	BNAC02G04360D
fil4_3_3_2	GO:0010267	production of ta-siRNAs involved in RNA interference	4	1058	49	100836	0.0015911668789113495	BNAA06G19710D	BNAA08G26200D	BNAC03G54010D	BNAC08G13800D
fil4_3_3_2	GO:0010295	(+)-abscisic acid 8'-hydroxylase activity	2	1058	18	100836	0.014218850396831816	BNAANNG27240D	BNAC01G11650D
fil4_3_3_2	GO:0010305	leaf vascular tissue pattern formation	2	1058	113	100836	0.21617595941400605	BNAA08G26200D	BNAC08G13800D
fil4_3_3_2	GO:0010319	stromule	4	1058	197	100836	0.09633219859461034	BNAA05G13740D	BNAA10G25620D	BNAC06G10960D	BNAC09G50680D
fil4_3_3_2	GO:0010378	temperature compensation of the circadian clock	2	1058	2	100836	1.0998507178457963E-4	BNAA09G30390D	BNAC05G18020D
fil4_3_3_2	GO:0010380	regulation of chlorophyll biosynthetic process	2	1058	62	100836	0.11056368085465042	BNAA03G19550D	BNAC03G23440D
fil4_3_3_2	GO:0010417	glucuronoxylan biosynthetic process	2	1058	59	100836	0.10325129531366391	BNAA06G21350D	BNACNNG24560D
fil4_3_3_2	GO:0010431	seed maturation	6	1058	87	100836	2.839829867884834E-4	BNAA06G16330D	BNAA08G00940D	BNAA09G05190D	BNAC03G78260D	BNAC08G20440D	BNAC09G04760D
fil4_3_3_2	GO:0010445	nuclear dicing body	2	1058	22	100836	0.020582258951131454	BNAA08G26200D	BNAC08G13800D
fil4_3_3_2	GO:0010452	histone H3-K36 methylation	2	1058	17	100836	0.012772762808324591	BNAA08G13310D	BNAC03G68260D
fil4_3_3_2	GO:0010493	Lewis a epitope biosynthetic process	2	1058	5	100836	0.0010656559213445612	BNAA07G29800D	BNAC06G33010D
fil4_3_3_2	GO:0010497	plasmodesmata-mediated intercellular transport	4	1058	44	100836	0.001074495240045485	BNAA08G24620D	BNAA10G02650D	BNAC05G02630D	BNAC08G15720D
fil4_3_3_2	GO:0010501	RNA secondary structure unwinding	2	1058	115	100836	0.2192598143043963	BNAA08G24620D	BNAC08G15720D
fil4_3_3_2	GO:0010540	basipetal auxin transport	4	1058	106	100836	0.020486818982554257	BNAA06G35270D	BNAA10G10000D	BNAC07G20490D	BNAC09G32460D
fil4_3_3_2	GO:0010581	regulation of starch biosynthetic process	2	1058	17	100836	0.012772762808324591	BNAA03G19550D	BNAC03G23440D
fil4_3_3_2	GO:0010583	response to cyclopentenone	2	1058	144	100836	0.25368392502706344	BNAA09G39690D	BNAC08G32030D
fil4_3_3_2	GO:0010589	leaf proximal/distal pattern formation	2	1058	17	100836	0.012772762808324591	BNAA08G26200D	BNAC08G13800D
fil4_3_3_2	GO:0010623	developmental programmed cell death	2	1058	19	100836	0.015725202032506182	BNAA03G23380D	BNAC03G27700D
fil4_3_3_2	GO:0010686	tetracyclic triterpenoid biosynthetic process	1	1058	1	100836	0.010492284500819961	BNAC05G31930D
fil4_3_3_2	GO:0010928	regulation of auxin mediated signaling pathway	2	1058	37	100836	0.050670338281271474	BNAA03G23430D	BNAC03G27760D
fil4_3_3_2	GO:0012501	programmed cell death	2	1058	115	100836	0.2192598143043963	BNAANNG08250D	BNAC07G45790D
fil4_3_3_2	GO:0012505	endomembrane system	4	1058	266	100836	0.1560623893729555	BNAA01G23010D	BNAA08G05530D	BNAC08G09950D	BNACNNG54570D
fil4_3_3_2	GO:0012510	trans-Golgi network transport vesicle membrane	2	1058	11	100836	0.005502309064591848	BNAA03G22140D	BNACNNG42810D
fil4_3_3_2	GO:0015020	glucuronosyltransferase activity	2	1058	60	100836	0.10569244988615384	BNAA02G02460D	BNACNNG42580D
fil4_3_3_2	GO:0015031	protein transport	11	1058	950	100836	0.11449758215012386	BNAA07G12820D	BNAA07G32050D	BNAA09G48360D	BNAA10G02290D	BNAA10G14280D	BNAC05G02190D	BNAC06G36110D	BNAC07G16860D	BNAC08G42610D	BNAC09G04070D	BNAC09G36600D
fil4_3_3_2	GO:0015095	magnesium ion transmembrane transporter activity	2	1058	61	100836	0.1081301839225818	BNAA09G43410D	BNAC08G36020D
fil4_3_3_2	GO:0015140	malate transmembrane transporter activity	2	1058	54	100836	0.09102453156984998	BNAA09G28580D	BNAC05G20630D
fil4_3_3_2	GO:0015144	carbohydrate transmembrane transporter activity	6	1058	374	100836	0.10050918536449868	BNAA01G02100D	BNAA02G26600D	BNAA06G28180D	BNAC01G03250D	BNAC02G34840D	BNAC07G49600D
fil4_3_3_2	GO:0015171	amino acid transmembrane transporter activity	8	1058	223	100836	0.0020082385203723787	BNAA06G30640D	BNAA09G14700D	BNAA09G28110D	BNAANNG07880D	BNAC02G38180D	BNAC05G21130D	BNAC07G26020D	BNACNNG25620D
fil4_3_3_2	GO:0015172	acidic amino acid transmembrane transporter activity	2	1058	10	100836	0.004549538778513962	BNAA09G28110D	BNAC05G21130D
fil4_3_3_2	GO:0015175	neutral amino acid transmembrane transporter activity	4	1058	21	100836	6.0327791083079516E-5	BNAA09G14700D	BNAA09G28110D	BNAC05G21130D	BNACNNG25620D
fil4_3_3_2	GO:0015180	L-alanine transmembrane transporter activity	2	1058	14	100836	0.008820754050346363	BNAA09G14700D	BNACNNG25620D
fil4_3_3_2	GO:0015186	L-glutamine transmembrane transporter activity	2	1058	7	100836	0.0021912482184912084	BNAA09G14700D	BNACNNG25620D
fil4_3_3_2	GO:0015193	L-proline transmembrane transporter activity	2	1058	19	100836	0.015725202032506182	BNAA09G14700D	BNACNNG25620D
fil4_3_3_2	GO:0015194	L-serine transmembrane transporter activity	2	1058	8	100836	0.002891065182961434	BNAA09G14700D	BNACNNG25620D
fil4_3_3_2	GO:0015250	water channel activity	2	1058	142	100836	0.25191794522540983	BNAA10G16540D	BNAC09G54320D
fil4_3_3_2	GO:0015293	symporter activity	6	1058	170	100836	0.007212979671518943	BNAA02G26600D	BNAA09G14700D	BNAA09G28110D	BNAC02G34840D	BNAC05G21130D	BNACNNG25620D
fil4_3_3_2	GO:0015450	P-P-bond-hydrolysis-driven protein transmembrane transporter activity	2	1058	137	100836	0.24711744037690075	BNAA09G27920D	BNAC05G21320D
fil4_3_3_2	GO:0015629	actin cytoskeleton	2	1058	87	100836	0.16808212493393718	BNAA05G11500D	BNAC04G13550D
fil4_3_3_2	GO:0015630	microtubule cytoskeleton	2	1058	22	100836	0.020582258951131454	BNAANNG08250D	BNAC07G45790D
fil4_3_3_2	GO:0015770	sucrose transport	6	1058	63	100836	4.915546922881053E-5	BNAA02G26600D	BNAA06G16330D	BNAA09G05190D	BNAC02G34840D	BNAC08G20440D	BNAC09G04760D
fil4_3_3_2	GO:0015804	neutral amino acid transport	2	1058	11	100836	0.005502309064591848	BNAA09G14700D	BNACNNG25620D
fil4_3_3_2	GO:0015808	L-alanine transport	2	1058	9	100836	0.0036781537426971047	BNAA09G14700D	BNACNNG25620D
fil4_3_3_2	GO:0015825	L-serine transport	2	1058	8	100836	0.002891065182961434	BNAA09G14700D	BNACNNG25620D
fil4_3_3_2	GO:0015926	glucosidase activity	1	1058	5	100836	0.05029603577003611	BNAC03G50520D
fil4_3_3_2	GO:0015977	carbon fixation	2	1058	39	100836	0.05520140639057194	BNAA02G12810D	BNAC02G17140D
fil4_3_3_2	GO:0015979	photosynthesis	6	1058	453	100836	0.13909818593425238	BNAA01G09270D	BNAA02G12810D	BNAA09G27780D	BNAC01G10870D	BNAC02G17140D	BNAC05G21480D
fil4_3_3_2	GO:0015986	ATP synthesis coupled proton transport	4	1058	115	100836	0.02593535669452294	BNAA03G02630D	BNAANNG39740D	BNAC03G03730D	BNAC06G37030D
fil4_3_3_2	GO:0015991	ATP hydrolysis coupled proton transport	2	1058	106	100836	0.20466598969333819	BNAA03G02630D	BNAC03G03730D
fil4_3_3_2	GO:0015992	proton transport	2	1058	123	100836	0.2306753295669092	BNAANNG39740D	BNAC06G37030D
fil4_3_3_2	GO:0015995	chlorophyll biosynthetic process	6	1058	153	100836	0.004536980260426698	BNAA01G09270D	BNAA03G33210D	BNAA10G19460D	BNAC01G10870D	BNAC03G38290D	BNAC09G54390D
fil4_3_3_2	GO:0016002	sulfite reductase activity	2	1058	6	100836	0.0015817430096027065	BNAA10G25620D	BNAC09G50680D
fil4_3_3_2	GO:0016018	cyclosporin A binding	2	1058	2	100836	1.0998507178457963E-4	BNAA09G35540D	BNAC08G26990D
fil4_3_3_2	GO:0016020	membrane	114	1058	6427	100836	1.848456340341618E-8	BNAA01G00810D	BNAA01G02100D	BNAA01G23010D	BNAA01G29980D	BNAA01G33400D	BNAA01G34440D	BNAA02G02460D	BNAA02G12810D	BNAA02G26600D	BNAA02G33720D	BNAA03G02630D	BNAA03G02940D	BNAA03G05840D	BNAA03G11850D	BNAA03G33210D	BNAA03G44530D	BNAA03G50990D	BNAA04G05280D	BNAA04G10120D	BNAA04G15380D	BNAA05G06920D	BNAA05G13740D	BNAA05G24420D	BNAA05G36680D	BNAA06G12410D	BNAA06G16330D	BNAA06G21350D	BNAA06G22340D	BNAA06G27620D	BNAA06G28180D	BNAA06G30640D	BNAA07G04620D	BNAA07G37160D	BNAA08G05140D	BNAA08G09340D	BNAA08G21340D	BNAA08G28030D	BNAA09G01270D	BNAA09G05190D	BNAA09G08290D	BNAA09G25640D	BNAA09G28110D	BNAA09G44330D	BNAA09G46210D	BNAA09G48360D	BNAA10G00790D	BNAA10G14280D	BNAA10G20920D	BNAA10G21920D	BNAA10G25390D	BNAA10G25620D	BNAA10G25670D	BNAANNG07090D	BNAANNG07880D	BNAANNG08250D	BNAANNG24310D	BNAANNG39740D	BNAC01G01820D	BNAC01G03250D	BNAC01G37880D	BNAC01G39890D	BNAC02G17140D	BNAC02G34840D	BNAC02G38180D	BNAC02G42540D	BNAC03G03730D	BNAC03G04340D	BNAC03G07580D	BNAC03G14590D	BNAC03G38290D	BNAC03G51370D	BNAC03G63420D	BNAC04G07790D	BNAC04G27940D	BNAC04G32240D	BNAC04G38330D	BNAC05G00850D	BNAC05G14010D	BNAC05G21130D	BNAC05G23920D	BNAC05G38430D	BNAC06G10960D	BNAC06G37030D	BNAC07G26020D	BNAC07G29430D	BNAC07G36360D	BNAC07G44840D	BNAC07G45790D	BNAC07G49600D	BNAC08G00910D	BNAC08G08720D	BNAC08G20440D	BNAC08G36870D	BNAC08G40270D	BNAC08G42610D	BNAC09G00430D	BNAC09G04760D	BNAC09G08540D	BNAC09G20060D	BNAC09G36600D	BNAC09G44950D	BNAC09G46310D	BNAC09G50420D	BNAC09G50620D	BNAC09G50680D	BNACNNG00560D	BNACNNG18450D	BNACNNG24470D	BNACNNG24560D	BNACNNG31370D	BNACNNG42580D	BNACNNG54570D	BNACNNG57120D	BNACNNG61090D
fil4_3_3_2	GO:0016021	integral component of membrane	175	1058	14317	100836	0.003305093521773387	BNAA01G00440D	BNAA01G12450D	BNAA01G18690D	BNAA01G20280D	BNAA01G23010D	BNAA01G25030D	BNAA01G28140D	BNAA02G02460D	BNAA02G14320D	BNAA02G17490D	BNAA02G20700D	BNAA02G26600D	BNAA02G27200D	BNAA03G03140D	BNAA03G03900D	BNAA03G04000D	BNAA03G09050D	BNAA03G11850D	BNAA03G13280D	BNAA03G17640D	BNAA03G22580D	BNAA03G23250D	BNAA03G33210D	BNAA04G10120D	BNAA04G15090D	BNAA04G15380D	BNAA05G00460D	BNAA05G17300D	BNAA05G21320D	BNAA05G21680D	BNAA05G21930D	BNAA05G23660D	BNAA05G24470D	BNAA05G29280D	BNAA05G31930D	BNAA05G36680D	BNAA06G09070D	BNAA06G11370D	BNAA06G12410D	BNAA06G16330D	BNAA06G19400D	BNAA06G21350D	BNAA06G22340D	BNAA06G30530D	BNAA06G30640D	BNAA07G04430D	BNAA07G04620D	BNAA07G29800D	BNAA07G33550D	BNAA07G36340D	BNAA08G05140D	BNAA08G05530D	BNAA08G10150D	BNAA08G10720D	BNAA08G19450D	BNAA08G26230D	BNAA09G00140D	BNAA09G01920D	BNAA09G05190D	BNAA09G06240D	BNAA09G14700D	BNAA09G17540D	BNAA09G19100D	BNAA09G22660D	BNAA09G25640D	BNAA09G27920D	BNAA09G28110D	BNAA09G31570D	BNAA09G32170D	BNAA09G32460D	BNAA09G41120D	BNAA09G41290D	BNAA09G43410D	BNAA09G46210D	BNAA09G48360D	BNAA10G00070D	BNAA10G02650D	BNAA10G03050D	BNAA10G14280D	BNAA10G20920D	BNAA10G24440D	BNAA10G25390D	BNAA10G27800D	BNAA10G28280D	BNAANNG07880D	BNAANNG24310D	BNAANNG27240D	BNAC01G01440D	BNAC01G11650D	BNAC01G14180D	BNAC01G15930D	BNAC01G25520D	BNAC01G31970D	BNAC01G42120D	BNAC01G44350D	BNAC02G19220D	BNAC02G23430D	BNAC02G27050D	BNAC02G33540D	BNAC02G34840D	BNAC02G38180D	BNAC03G04540D	BNAC03G05460D	BNAC03G05600D	BNAC03G11300D	BNAC03G14590D	BNAC03G16090D	BNAC03G21130D	BNAC03G26600D	BNAC03G27480D	BNAC03G38290D	BNAC03G51370D	BNAC03G64840D	BNAC04G32240D	BNAC04G38020D	BNAC04G38330D	BNAC04G51920D	BNAC05G00080D	BNAC05G02430D	BNAC05G02630D	BNAC05G02920D	BNAC05G10520D	BNAC05G12910D	BNAC05G14010D	BNAC05G21130D	BNAC05G21320D	BNAC05G23920D	BNAC05G30260D	BNAC05G31550D	BNAC05G34280D	BNAC05G34730D	BNAC05G35140D	BNAC05G37410D	BNAC05G38500D	BNAC05G46540D	BNAC06G01030D	BNAC06G33010D	BNAC06G38140D	BNAC07G05320D	BNAC07G26020D	BNAC07G26260D	BNAC08G08720D	BNAC08G09950D	BNAC08G20440D	BNAC08G22300D	BNAC08G22960D	BNAC08G23330D	BNAC08G33670D	BNAC08G33880D	BNAC08G36020D	BNAC08G40270D	BNAC08G42610D	BNAC08G42620D	BNAC09G01360D	BNAC09G04070D	BNAC09G04760D	BNAC09G18930D	BNAC09G21020D	BNAC09G36600D	BNAC09G44950D	BNAC09G49020D	BNAC09G50420D	BNAC09G50920D	BNACNNG00560D	BNACNNG01950D	BNACNNG04630D	BNACNNG20740D	BNACNNG24240D	BNACNNG24560D	BNACNNG25620D	BNACNNG31370D	BNACNNG42580D	BNACNNG51420D	BNACNNG54570D	BNACNNG61090D
fil4_3_3_2	GO:0016032	viral process	3	1058	160	100836	0.1478073267893293	BNAA01G09530D	BNAC03G62810D	BNAC06G02260D
fil4_3_3_2	GO:0016034	maleylacetoacetate isomerase activity	2	1058	6	100836	0.0015817430096027065	BNAA06G34160D	BNAC07G21740D
fil4_3_3_2	GO:0016049	cell growth	4	1058	197	100836	0.09633219859461034	BNAA02G11250D	BNAANNG24320D	BNAC02G15820D	BNAC03G36360D
fil4_3_3_2	GO:0016126	sterol biosynthetic process	4	1058	181	100836	0.08101937652289333	BNAA01G12450D	BNAA09G41120D	BNAC01G14180D	BNAC08G33670D
fil4_3_3_2	GO:0016149	"translation release factor activity, codon specific"	2	1058	16	100836	0.011389378459919452	BNAA03G59530D	BNACNNG48150D
fil4_3_3_2	GO:0016192	vesicle-mediated transport	8	1058	504	100836	0.07667600562859711	BNAA08G05530D	BNAA09G48360D	BNAA10G02290D	BNAANNG17500D	BNAC05G02190D	BNAC08G09950D	BNAC08G42610D	BNAC08G49960D
fil4_3_3_2	GO:0016279	protein-lysine N-methyltransferase activity	2	1058	39	100836	0.05520140639057194	BNAA09G35970D	BNAC08G27460D
fil4_3_3_2	GO:0016310	phosphorylation	14	1058	632	100836	0.004564577244583389	BNAA01G06700D	BNAA02G18940D	BNAA03G04690D	BNAA04G09170D	BNAA06G30870D	BNAA09G35230D	BNAANNG34680D	BNAC01G04480D	BNAC01G08060D	BNAC02G25050D	BNAC03G06220D	BNAC04G31390D	BNAC07G25790D	BNAC08G26550D
fil4_3_3_2	GO:0016363	nuclear matrix	2	1058	36	100836	0.04843885575193761	BNAA05G23630D	BNAC05G37340D
fil4_3_3_2	GO:0016442	RISC complex	2	1058	5	100836	0.0010656559213445612	BNAA06G19710D	BNAC03G54010D
fil4_3_3_2	GO:0016444	somatic cell DNA recombination	2	1058	35	100836	0.04623214011355477	BNAA09G52940D	BNACNNG63360D
fil4_3_3_2	GO:0016458	gene silencing	2	1058	49	100836	0.07884938673865823	BNAA10G25940D	BNACNNG10200D
fil4_3_3_2	GO:0016491	oxidoreductase activity	14	1058	1158	100836	0.09357233096548806	BNAA03G11850D	BNAA05G27810D	BNAA06G02140D	BNAA06G09070D	BNAA06G19400D	BNAA08G27840D	BNAA10G14480D	BNAC03G14590D	BNAC05G10520D	BNAC05G41990D	BNAC06G04780D	BNAC08G00650D	BNACNNG20740D	BNACNNG66150D
fil4_3_3_2	GO:0016560	"protein import into peroxisome matrix, docking"	2	1058	7	100836	0.0021912482184912084	BNAA09G06240D	BNAC09G50920D
fil4_3_3_2	GO:0016567	protein ubiquitination	27	1058	1966	100836	0.03091483610585876	BNAA01G30210D	BNAA01G32070D	BNAA03G53160D	BNAA04G26620D	BNAA06G02870D	BNAA06G03500D	BNAA06G18460D	BNAA06G33940D	BNAA10G25160D	BNAANNG00510D	BNAANNG22770D	BNAANNG23640D	BNAANNG24180D	BNAC01G38170D	BNAC01G38980D	BNAC01G39940D	BNAC01G40530D	BNAC02G03460D	BNAC03G09440D	BNAC03G55420D	BNAC04G50680D	BNAC06G02260D	BNAC06G03510D	BNAC06G14580D	BNAC07G21990D	BNAC07G45350D	BNAC09G50090D
fil4_3_3_2	GO:0016568	chromatin modification	2	1058	188	100836	0.27232565545588777	BNAA08G10160D	BNAC03G64850D
fil4_3_3_2	GO:0016571	histone methylation	2	1058	42	100836	0.0621460147987476	BNAA06G27890D	BNAC07G29060D
fil4_3_3_2	GO:0016597	amino acid binding	4	1058	146	100836	0.04917714559806218	BNAA02G03040D	BNAA03G04690D	BNAC02G06500D	BNAC03G06220D
fil4_3_3_2	GO:0016602	CCAAT-binding factor complex	2	1058	56	100836	0.09591584315016059	BNAA02G01270D	BNAC02G04360D
fil4_3_3_2	GO:0016652	"oxidoreductase activity, acting on NAD(P)H, NAD(P) as acceptor"	2	1058	19	100836	0.015725202032506182	BNAA06G27940D	BNAC07G29000D
fil4_3_3_2	GO:0016655	"oxidoreductase activity, acting on NAD(P)H, quinone or similar compound as acceptor"	2	1058	41	100836	0.05981332766354149	BNAA03G11850D	BNAC03G14590D
fil4_3_3_2	GO:0016671	"oxidoreductase activity, acting on a sulfur group of donors, disulfide as acceptor"	4	1058	59	100836	0.003076856261436105	BNAA03G19550D	BNAA03G49620D	BNAC03G23440D	BNAC07G50790D
fil4_3_3_2	GO:0016706	"oxidoreductase activity, acting on paired donors, with incorporation or reduction of molecular oxygen, 2-oxoglutarate as one donor, and incorporation of one atom each of oxygen into both donors"	6	1058	374	100836	0.10050918536449868	BNAA05G27810D	BNAA08G27840D	BNAA09G01270D	BNAC05G41990D	BNAC08G00650D	BNAC09G00430D
fil4_3_3_2	GO:0016747	"transferase activity, transferring acyl groups other than amino-acyl groups"	4	1058	258	100836	0.15015738766019457	BNAA04G15380D	BNAA09G18440D	BNAC04G38330D	BNAC09G20370D
fil4_3_3_2	GO:0016757	"transferase activity, transferring glycosyl groups"	20	1058	1586	100836	0.06505744278995963	BNAA01G18690D	BNAA02G02460D	BNAA05G23660D	BNAA05G36680D	BNAA06G11370D	BNAA06G27620D	BNAA07G29800D	BNAA09G00140D	BNAA09G41290D	BNAA10G03050D	BNAC01G42120D	BNAC05G02920D	BNAC05G12910D	BNAC05G37410D	BNAC06G33010D	BNAC07G29430D	BNAC08G33880D	BNACNNG01950D	BNACNNG31370D	BNACNNG42580D
fil4_3_3_2	GO:0016759	cellulose synthase activity	2	1058	120	100836	0.22656734276932433	BNAA09G41290D	BNAC08G33880D
fil4_3_3_2	GO:0016765	"transferase activity, transferring alkyl or aryl (other than methyl) groups"	2	1058	36	100836	0.04843885575193761	BNAA03G22580D	BNAC03G26600D
fil4_3_3_2	GO:0016780	"phosphotransferase activity, for other substituted phosphate groups"	2	1058	8	100836	0.002891065182961434	BNAA09G46210D	BNAC08G40270D
fil4_3_3_2	GO:0016787	hydrolase activity	20	1058	1429	100836	0.04153312685611514	BNAA01G14790D	BNAA01G34440D	BNAA02G28740D	BNAA02G30520D	BNAA03G12490D	BNAA03G42310D	BNAA04G00580D	BNAA04G06820D	BNAA04G13930D	BNAA10G20920D	BNAC01G17430D	BNAC02G38890D	BNAC03G15360D	BNAC04G21650D	BNAC04G36990D	BNAC07G33390D	BNAC09G44950D	BNACNNG14990D	BNACNNG16100D	BNACNNG18450D
fil4_3_3_2	GO:0016788	"hydrolase activity, acting on ester bonds"	4	1058	380	100836	0.19677086665690235	BNAA02G28740D	BNAA05G31970D	BNAC05G46600D	BNACNNG16100D
fil4_3_3_2	GO:0016791	phosphatase activity	4	1058	75	100836	0.00694464006536624	BNAA05G22460D	BNAA08G09620D	BNAC03G64030D	BNAC05G35720D
fil4_3_3_2	GO:0016829	lyase activity	6	1058	294	100836	0.05443253400366325	BNAA04G29280D	BNAA07G02370D	BNAA09G39690D	BNAC04G47030D	BNAC07G07010D	BNAC08G32030D
fil4_3_3_2	GO:0016847	1-aminocyclopropane-1-carboxylate synthase activity	2	1058	32	100836	0.039776773517008944	BNAA09G13010D	BNAC09G12920D
fil4_3_3_2	GO:0016851	magnesium chelatase activity	2	1058	12	100836	0.006533616143789782	BNAA01G09270D	BNAC01G10870D
fil4_3_3_2	GO:0016853	isomerase activity	6	1058	131	100836	0.0022143651249151965	BNAA06G34160D	BNAA09G30410D	BNAA09G41120D	BNAC05G18000D	BNAC07G21740D	BNAC08G33670D
fil4_3_3_2	GO:0016874	ligase activity	12	1058	678	100836	0.02811850215668937	BNAA01G30210D	BNAA01G32070D	BNAA05G24440D	BNAA06G02870D	BNAA10G25160D	BNAANNG24180D	BNAC01G38170D	BNAC01G38980D	BNAC05G38470D	BNAC06G03510D	BNAC06G14580D	BNAC09G50090D
fil4_3_3_2	GO:0016887	ATPase activity	11	1058	701	100836	0.05442367298497587	BNAA01G09270D	BNAA03G02940D	BNAA03G22140D	BNAA07G37430D	BNAA09G25990D	BNAC01G10870D	BNAC03G04340D	BNAC03G13470D	BNAC05G23550D	BNAC07G16550D	BNACNNG42810D
fil4_3_3_2	GO:0016925	protein sumoylation	2	1058	78	100836	0.14834462343382235	BNAA05G24440D	BNAC05G38470D
fil4_3_3_2	GO:0016973	poly(A)+ mRNA export from nucleus	4	1058	30	100836	2.5130561453196E-4	BNAA10G26960D	BNAANNG00450D	BNACNNG03280D	BNACNNG28710D
fil4_3_3_2	GO:0016984	ribulose-bisphosphate carboxylase activity	2	1058	26	100836	0.02776333883533886	BNAA02G12810D	BNAC02G17140D
fil4_3_3_2	GO:0016987	sigma factor activity	4	1058	20	100836	4.9352750957844667E-5	BNAA04G04490D	BNAA09G04990D	BNAC04G26820D	BNAC09G04550D
fil4_3_3_2	GO:0017069	snRNA binding	2	1058	13	100836	0.007640673216671173	BNAA03G20220D	BNAC03G24140D
fil4_3_3_2	GO:0017119	Golgi transport complex	2	1058	51	100836	0.0837052018645809	BNAA02G11250D	BNAC02G15820D
fil4_3_3_2	GO:0017172	cysteine dioxygenase activity	4	1058	21	100836	6.0327791083079516E-5	BNAA03G05200D	BNAA05G03130D	BNAC03G06750D	BNAC04G52520D
fil4_3_3_2	GO:0018024	histone-lysine N-methyltransferase activity	2	1058	92	100836	0.17842355731974313	BNAA05G19420D	BNACNNG26330D
fil4_3_3_2	GO:0018026	peptidyl-lysine monomethylation	2	1058	35	100836	0.04623214011355477	BNAA09G35970D	BNAC08G27460D
fil4_3_3_2	GO:0018119	peptidyl-cysteine S-nitrosylation	2	1058	82	100836	0.15728322565910108	BNAA03G44530D	BNAC07G36360D
fil4_3_3_2	GO:0018171	peptidyl-cysteine oxidation	2	1058	17	100836	0.012772762808324591	BNAA03G05200D	BNAC03G06750D
fil4_3_3_2	GO:0018208	peptidyl-proline modification	4	1058	80	100836	0.008573719172002538	BNAA08G09340D	BNAA10G14280D	BNAC03G63420D	BNAC09G36600D
fil4_3_3_2	GO:0018230	peptidyl-L-cysteine S-palmitoylation	4	1058	102	100836	0.01827839322483581	BNAA04G10800D	BNAA08G14670D	BNAC04G33230D	BNAC08G11710D
fil4_3_3_2	GO:0018298	protein-chromophore linkage	2	1058	65	100836	0.1178309405939681	BNAANNG36630D	BNACNNG71870D
fil4_3_3_2	GO:0018479	benzaldehyde dehydrogenase (NAD+) activity	2	1058	2	100836	1.0998507178457963E-4	BNAA10G02720D	BNAC05G02700D
fil4_3_3_2	GO:0018488	aryl-aldehyde oxidase activity	2	1058	2	100836	1.0998507178457963E-4	BNAA10G02720D	BNAC05G02700D
fil4_3_3_2	GO:0019104	DNA N-glycosylase activity	2	1058	14	100836	0.008820754050346363	BNAA10G25630D	BNAC09G50670D
fil4_3_3_2	GO:0019239	deaminase activity	2	1058	31	100836	0.037685506124781526	BNAA05G20610D	BNAC05G33380D
fil4_3_3_2	GO:0019252	starch biosynthetic process	4	1058	104	100836	0.019365880141223018	BNAA07G04740D	BNAA07G18380D	BNAC06G17380D	BNACNNG00430D
fil4_3_3_2	GO:0019253	reductive pentose-phosphate cycle	2	1058	89	100836	0.17227581019461097	BNAA02G12810D	BNAC02G17140D
fil4_3_3_2	GO:0019265	"glycine biosynthetic process, by transamination of glyoxylate"	2	1058	4	100836	6.461607072699326E-4	BNAA09G08290D	BNAC09G08540D
fil4_3_3_2	GO:0019363	pyridine nucleotide biosynthetic process	2	1058	17	100836	0.012772762808324591	BNAA02G18940D	BNAC02G25050D
fil4_3_3_2	GO:0019375	galactolipid biosynthetic process	2	1058	34	100836	0.04405178931994045	BNAA03G03900D	BNAC03G05460D
fil4_3_3_2	GO:0019408	dolichol biosynthetic process	2	1058	20	100836	0.01728943288733089	BNAA03G22580D	BNAC03G26600D
fil4_3_3_2	GO:0019419	sulfate reduction	2	1058	16	100836	0.011389378459919452	BNAA10G25620D	BNAC09G50680D
fil4_3_3_2	GO:0019430	removal of superoxide radicals	2	1058	44	100836	0.0668579680072243	BNAA03G19550D	BNAC03G23440D
fil4_3_3_2	GO:0019432	triglyceride biosynthetic process	8	1058	90	100836	4.698907293476344E-6	BNAA01G19390D	BNAA03G04000D	BNAA08G03400D	BNAA09G34250D	BNAC01G23350D	BNAC03G05600D	BNAC08G25150D	BNAC08G46660D
fil4_3_3_2	GO:0019464	glycine decarboxylation via glycine cleavage system	2	1058	23	100836	0.022306347638823873	BNAA05G08820D	BNAC04G10230D
fil4_3_3_2	GO:0019674	NAD metabolic process	2	1058	17	100836	0.012772762808324591	BNAA02G18940D	BNAC02G25050D
fil4_3_3_2	GO:0019684	"photosynthesis, light reaction"	2	1058	78	100836	0.14834462343382235	BNAA06G19400D	BNACNNG20740D
fil4_3_3_2	GO:0019685	"photosynthesis, dark reaction"	2	1058	2	100836	1.0998507178457963E-4	BNAA04G04490D	BNAC04G26820D
fil4_3_3_2	GO:0019706	protein-cysteine S-palmitoyltransferase activity	4	1058	104	100836	0.019365880141223018	BNAA04G10800D	BNAA08G14670D	BNAC04G33230D	BNAC08G11710D
fil4_3_3_2	GO:0019745	pentacyclic triterpenoid biosynthetic process	2	1058	25	100836	0.025898990540828035	BNAA05G18920D	BNAC05G31930D
fil4_3_3_2	GO:0019760	glucosinolate metabolic process	2	1058	24	100836	0.024079300612400354	BNAA10G02720D	BNAC05G02700D
fil4_3_3_2	GO:0019761	glucosinolate biosynthetic process	2	1058	140	100836	0.2500642054207822	BNAA09G01270D	BNAC09G00430D
fil4_3_3_2	GO:0019762	glucosinolate catabolic process	2	1058	141	100836	0.25100209281898456	BNAA08G01680D	BNAC03G68990D
fil4_3_3_2	GO:0019789	SUMO transferase activity	2	1058	30	100836	0.03562740036899133	BNAA05G24440D	BNAC05G38470D
fil4_3_3_2	GO:0019843	rRNA binding	4	1058	205	100836	0.10395943485241942	BNAA02G02770D	BNAA05G24420D	BNAC02G06220D	BNAC05G38430D
fil4_3_3_2	GO:0019887	protein kinase regulator activity	2	1058	48	100836	0.0764318544171801	BNAA08G06000D	BNAC08G10630D
fil4_3_3_2	GO:0019898	extrinsic component of membrane	2	1058	127	100836	0.2358301383683967	BNAA06G05280D	BNAC05G06710D
fil4_3_3_2	GO:0019915	lipid storage	2	1058	75	100836	0.14148363074604253	BNAA10G00790D	BNAC05G00850D
fil4_3_3_2	GO:0022626	cytosolic ribosome	12	1058	955	100836	0.09592927635440507	BNAA01G33400D	BNAA02G12810D	BNAA03G05840D	BNAA05G06920D	BNAA05G13740D	BNAA09G27920D	BNAC01G39890D	BNAC02G17140D	BNAC03G07580D	BNAC04G07790D	BNAC05G21320D	BNAC06G10960D
fil4_3_3_2	GO:0022627	cytosolic small ribosomal subunit	10	1058	437	100836	0.01118475053596535	BNAA01G33400D	BNAA02G02770D	BNAA03G05840D	BNAA05G21220D	BNAA06G20280D	BNAC01G39890D	BNAC02G06220D	BNAC03G07580D	BNAC03G54490D	BNAC05G34140D
fil4_3_3_2	GO:0022857	transmembrane transporter activity	4	1058	271	100836	0.1595706609346947	BNAA06G22340D	BNAA10G29860D	BNAC03G51370D	BNAC09G43440D
fil4_3_3_2	GO:0030014	CCR4-NOT complex	2	1058	8	100836	0.002891065182961434	BNAA06G18460D	BNAC03G55420D
fil4_3_3_2	GO:0030042	actin filament depolymerization	2	1058	44	100836	0.0668579680072243	BNAA05G11500D	BNAC04G13550D
fil4_3_3_2	GO:0030095	chloroplast photosystem II	2	1058	65	100836	0.1178309405939681	BNAA08G27510D	BNAC08G46250D
fil4_3_3_2	GO:0030125	clathrin vesicle coat	2	1058	55	100836	0.09346966797204578	BNAANNG17500D	BNAC08G49960D
fil4_3_3_2	GO:0030131	clathrin adaptor complex	2	1058	49	100836	0.07884938673865823	BNAANNG17500D	BNAC08G49960D
fil4_3_3_2	GO:0030136	clathrin-coated vesicle	2	1058	120	100836	0.22656734276932433	BNAA08G16800D	BNAC03G60310D
fil4_3_3_2	GO:0030170	pyridoxal phosphate binding	8	1058	349	100836	0.020165358294851034	BNAA08G21010D	BNAA09G08290D	BNAA09G13010D	BNAA10G25590D	BNAC08G20110D	BNAC09G08540D	BNAC09G12920D	BNAC09G50710D
fil4_3_3_2	GO:0030244	cellulose biosynthetic process	3	1058	141	100836	0.12325401848157379	BNAA03G23250D	BNAC03G27480D	BNAC03G50520D
fil4_3_3_2	GO:0030245	cellulose catabolic process	2	1058	90	100836	0.1743443862501391	BNAA03G23250D	BNAC03G27480D
fil4_3_3_2	GO:0030247	polysaccharide binding	2	1058	54	100836	0.09102453156984998	BNAA06G17970D	BNAC03G56000D
fil4_3_3_2	GO:0030276	clathrin binding	2	1058	138	100836	0.24812196492027846	BNAA08G16800D	BNAC03G60310D
fil4_3_3_2	GO:0030414	peptidase inhibitor activity	2	1058	21	100836	0.018909211529059382	BNAA02G26210D	BNAC02G47680D
fil4_3_3_2	GO:0030422	production of siRNA involved in RNA interference	4	1058	56	100836	0.002562610877467922	BNAA06G19710D	BNAA10G25940D	BNAC03G54010D	BNACNNG10200D
fil4_3_3_2	GO:0030433	ER-associated ubiquitin-dependent protein catabolic process	2	1058	77	100836	0.146071814000437	BNAA06G11370D	BNAC05G12910D
fil4_3_3_2	GO:0030572	phosphatidyltransferase activity	2	1058	10	100836	0.004549538778513962	BNAA09G46210D	BNAC08G40270D
fil4_3_3_2	GO:0030643	cellular phosphate ion homeostasis	2	1058	20	100836	0.01728943288733089	BNAA05G22460D	BNAC05G35720D
fil4_3_3_2	GO:0030665	clathrin-coated vesicle membrane	2	1058	43	100836	0.06449467488143325	BNAANNG17500D	BNAC08G49960D
fil4_3_3_2	GO:0030686	90S preribosome	2	1058	22	100836	0.020582258951131454	BNAA03G05840D	BNAC03G07580D
fil4_3_3_2	GO:0030915	Smc5-Smc6 complex	2	1058	17	100836	0.012772762808324591	BNAA05G24440D	BNAC05G38470D
fil4_3_3_2	GO:0030931	heterotetrameric ADPG pyrophosphorylase complex	2	1058	4	100836	6.461607072699326E-4	BNAA07G04740D	BNACNNG00430D
fil4_3_3_2	GO:0030955	potassium ion binding	2	1058	55	100836	0.09346966797204578	BNAA06G22820D	BNAC03G50680D
fil4_3_3_2	GO:0031047	gene silencing by RNA	2	1058	91	100836	0.17639372745823556	BNAA08G22960D	BNAC08G17530D
fil4_3_3_2	GO:0031054	pre-miRNA processing	2	1058	4	100836	6.461607072699326E-4	BNAA08G26200D	BNAC08G13800D
fil4_3_3_2	GO:0031062	positive regulation of histone methylation	2	1058	6	100836	0.0015817430096027065	BNAA08G13310D	BNAC03G68260D
fil4_3_3_2	GO:0031119	tRNA pseudouridine synthesis	2	1058	7	100836	0.0021912482184912084	BNAA05G20610D	BNAC05G33380D
fil4_3_3_2	GO:0031123	RNA 3'-end processing	2	1058	12	100836	0.006533616143789782	BNAA08G22960D	BNAC08G17530D
fil4_3_3_2	GO:0031201	SNARE complex	4	1058	57	100836	0.0027271918929271826	BNAA01G23010D	BNAA10G29290D	BNAC09G33590D	BNACNNG54570D
fil4_3_3_2	GO:0031225	anchored component of membrane	10	1058	817	100836	0.1127349420906812	BNAA03G01500D	BNAA05G20650D	BNAA06G17970D	BNAA06G23230D	BNAANNG20980D	BNAC02G12430D	BNAC03G01800D	BNAC03G50130D	BNAC03G56000D	BNAC05G33410D
fil4_3_3_2	GO:0031347	regulation of defense response	7	1058	194	100836	0.003551524655737409	BNAA01G30210D	BNAA03G53160D	BNAA09G26390D	BNAC01G38170D	BNAC05G23060D	BNAC07G45350D	BNAC08G36840D
fil4_3_3_2	GO:0031348	negative regulation of defense response	2	1058	122	100836	0.22932905756554273	BNAA01G00440D	BNAC01G01440D
fil4_3_3_2	GO:0031357	integral component of chloroplast inner membrane	2	1058	4	100836	6.461607072699326E-4	BNAA06G37120D	BNACNNG37370D
fil4_3_3_2	GO:0031365	N-terminal protein amino acid modification	2	1058	18	100836	0.014218850396831816	BNAA01G00800D	BNAC01G01810D
fil4_3_3_2	GO:0031408	oxylipin biosynthetic process	2	1058	101	100836	0.1957744163659674	BNAA03G33210D	BNAC03G38290D
fil4_3_3_2	GO:0031559	oxidosqualene cyclase activity	1	1058	6	100836	0.05972254572645093	BNAA05G18920D
fil4_3_3_2	GO:0031591	wybutosine biosynthetic process	2	1058	2	100836	1.0998507178457963E-4	BNAA03G25550D	BNAC03G29970D
fil4_3_3_2	GO:0031640	killing of cells of other organism	16	1058	499	100836	6.980522120330814E-5	BNAA02G24920D	BNAA02G26210D	BNAA03G49970D	BNAA06G29820D	BNAA06G35840D	BNAA09G38790D	BNAANNG24550D	BNAANNG40530D	BNAC02G33090D	BNAC02G47550D	BNAC02G47680D	BNAC07G19620D	BNAC07G26920D	BNAC07G51010D	BNACNNG53490D	BNACNNG63640D
fil4_3_3_2	GO:0031901	early endosome membrane	2	1058	32	100836	0.039776773517008944	BNAANNG17500D	BNAC08G49960D
fil4_3_3_2	GO:0031929	TOR signaling	2	1058	4	100836	6.461607072699326E-4	BNAANNG24320D	BNAC03G36360D
fil4_3_3_2	GO:0031931	TORC1 complex	2	1058	4	100836	6.461607072699326E-4	BNAANNG24320D	BNAC03G36360D
fil4_3_3_2	GO:0031966	mitochondrial membrane	2	1058	145	100836	0.2545342505836658	BNAA02G33720D	BNAC02G42540D
fil4_3_3_2	GO:0031969	chloroplast membrane	6	1058	369	100836	0.09766838496573814	BNAA02G12810D	BNAA03G33210D	BNAA05G00460D	BNAC02G17140D	BNAC03G38290D	BNAC04G51920D
fil4_3_3_2	GO:0031977	thylakoid lumen	2	1058	159	100836	0.2642187187766199	BNAA02G12810D	BNAC02G17140D
fil4_3_3_2	GO:0031982	vesicle	2	1058	57	100836	0.09836211330185178	BNAANNG08250D	BNAC07G45790D
fil4_3_3_2	GO:0032040	small-subunit processome	2	1058	33	100836	0.041899441056916176	BNAA03G05840D	BNAC03G07580D
fil4_3_3_2	GO:0032041	NAD-dependent histone deacetylase activity (H3-K14 specific)	2	1058	27	100836	0.0296703147558614	BNAA06G28030D	BNAC07G28890D
fil4_3_3_2	GO:0032147	activation of protein kinase activity	2	1058	113	100836	0.21617595941400605	BNAA02G09290D	BNAC02G13360D
fil4_3_3_2	GO:0032153	cell division site	2	1058	5	100836	0.0010656559213445612	BNAA09G55770D	BNAC08G32690D
fil4_3_3_2	GO:0032197	"transposition, RNA-mediated"	2	1058	5	100836	0.0010656559213445612	BNAA07G37430D	BNAC07G16550D
fil4_3_3_2	GO:0032453	histone demethylase activity (H3-K4 specific)	2	1058	7	100836	0.0021912482184912084	BNAA09G25710D	BNAC05G23780D
fil4_3_3_2	GO:0032580	Golgi cisterna membrane	2	1058	80	100836	0.1528453317514342	BNAA07G29800D	BNAC06G33010D
fil4_3_3_2	GO:0032774	RNA biosynthetic process	2	1058	16	100836	0.011389378459919452	BNAA04G04490D	BNAC04G26820D
fil4_3_3_2	GO:0032784	"regulation of DNA-templated transcription, elongation"	2	1058	19	100836	0.015725202032506182	BNAA03G15750D	BNACNNG37990D
fil4_3_3_2	GO:0032876	negative regulation of DNA endoreduplication	2	1058	33	100836	0.041899441056916176	BNAA05G24440D	BNAC05G38470D
fil4_3_3_2	GO:0032877	positive regulation of DNA endoreduplication	2	1058	18	100836	0.014218850396831816	BNAA03G25890D	BNAC03G30470D
fil4_3_3_2	GO:0032922	circadian regulation of gene expression	2	1058	20	100836	0.01728943288733089	BNAA09G07020D	BNAC09G06710D
fil4_3_3_2	GO:0032947	protein complex scaffold	2	1058	16	100836	0.011389378459919452	BNAA01G00440D	BNAC01G01440D
fil4_3_3_2	GO:0032968	positive regulation of transcription elongation from RNA polymerase II promoter	2	1058	14	100836	0.008820754050346363	BNAA08G13310D	BNAC03G68260D
fil4_3_3_2	GO:0033063	Rad51B-Rad51C-Rad51D-XRCC2 complex	2	1058	8	100836	0.002891065182961434	BNAA04G16480D	BNAC04G39830D
fil4_3_3_2	GO:0033106	cis-Golgi network membrane	2	1058	2	100836	1.0998507178457963E-4	BNAA10G12140D	BNAC09G34350D
fil4_3_3_2	GO:0033588	Elongator holoenzyme complex	2	1058	24	100836	0.024079300612400354	BNAA03G23430D	BNAC03G27760D
fil4_3_3_2	GO:0033612	receptor serine/threonine kinase binding	2	1058	100	100836	0.19393064029527174	BNAANNG09800D	BNAC07G04440D
fil4_3_3_2	GO:0033919	"glucan 1,3-alpha-glucosidase activity"	1	1058	5	100836	0.05029603577003611	BNAC03G50520D
fil4_3_3_2	GO:0033926	glycopeptide alpha-N-acetylgalactosaminidase activity	2	1058	25	100836	0.025898990540828035	BNAA03G24030D	BNAC03G28560D
fil4_3_3_2	GO:0034059	response to anoxia	2	1058	19	100836	0.015725202032506182	BNAA04G27050D	BNAC04G51210D
fil4_3_3_2	GO:0034389	lipid particle organization	2	1058	23	100836	0.022306347638823873	BNAA01G19390D	BNAC01G23350D
fil4_3_3_2	GO:0034427	"nuclear-transcribed mRNA catabolic process, exonucleolytic, 3'-5'"	2	1058	18	100836	0.014218850396831816	BNAA08G13310D	BNAC03G68260D
fil4_3_3_2	GO:0034715	pICln-Sm protein complex	2	1058	17	100836	0.012772762808324591	BNAA06G14490D	BNAC05G15890D
fil4_3_3_2	GO:0034719	SMN-Sm protein complex	2	1058	18	100836	0.014218850396831816	BNAA06G14490D	BNAC05G15890D
fil4_3_3_2	GO:0035064	methylated histone binding	2	1058	55	100836	0.09346966797204578	BNAA08G10160D	BNAC03G64850D
fil4_3_3_2	GO:0035066	positive regulation of histone acetylation	2	1058	25	100836	0.025898990540828035	BNAA08G22290D	BNAC08G18480D
fil4_3_3_2	GO:0035067	negative regulation of histone acetylation	2	1058	18	100836	0.014218850396831816	BNAA08G10160D	BNAC03G64850D
fil4_3_3_2	GO:0035091	phosphatidylinositol binding	6	1058	183	100836	0.009853549671348046	BNAA01G04770D	BNAA07G36340D	BNAA10G25670D	BNAC01G06300D	BNAC07G05320D	BNAC09G50620D
fil4_3_3_2	GO:0035196	production of miRNAs involved in gene silencing by miRNA	2	1058	38	100836	0.05292502872733734	BNAA08G26200D	BNAC08G13800D
fil4_3_3_2	GO:0035198	miRNA binding	2	1058	19	100836	0.015725202032506182	BNAA08G26200D	BNAC08G13800D
fil4_3_3_2	GO:0035264	multicellular organism growth	2	1058	5	100836	0.0010656559213445612	BNAA09G27780D	BNAC05G21480D
fil4_3_3_2	GO:0035265	organ growth	2	1058	35	100836	0.04623214011355477	BNAA03G23430D	BNAC03G27760D
fil4_3_3_2	GO:0035267	NuA4 histone acetyltransferase complex	2	1058	23	100836	0.022306347638823873	BNAA05G00690D	BNAC04G52380D
fil4_3_3_2	GO:0035279	mRNA cleavage involved in gene silencing by miRNA	2	1058	12	100836	0.006533616143789782	BNAA08G26200D	BNAC08G13800D
fil4_3_3_2	GO:0035428	hexose transmembrane transport	2	1058	131	100836	0.2406178205359943	BNAA01G02100D	BNAC01G03250D
fil4_3_3_2	GO:0035524	proline transmembrane transport	2	1058	7	100836	0.0021912482184912084	BNAA09G14700D	BNACNNG25620D
fil4_3_3_2	GO:0035999	tetrahydrofolate interconversion	2	1058	49	100836	0.07884938673865823	BNAA08G21010D	BNAC08G20110D
fil4_3_3_2	GO:0036290	protein trans-autophosphorylation	2	1058	2	100836	1.0998507178457963E-4	BNAA06G02470D	BNAC06G04410D
fil4_3_3_2	GO:0040008	regulation of growth	4	1058	299	100836	0.17641265923104119	BNAA05G34410D	BNAANNG24320D	BNAC03G36360D	BNAC04G52930D
fil4_3_3_2	GO:0042023	DNA endoreduplication	2	1058	84	100836	0.1616550095251748	BNAA03G00880D	BNAC03G01210D
fil4_3_3_2	GO:0042026	protein refolding	2	1058	73	100836	0.1368420258052038	BNAA05G13740D	BNAC06G10960D
fil4_3_3_2	GO:0042128	nitrate assimilation	4	1058	64	100836	0.004075448964244171	BNAA01G35090D	BNAA03G46410D	BNAC01G15850D	BNAC07G38670D
fil4_3_3_2	GO:0042254	ribosome biogenesis	12	1058	590	100836	0.013156037766100588	BNAA02G10490D	BNAA04G09620D	BNAA05G24420D	BNAA08G28030D	BNAA10G06440D	BNAANNG07090D	BNAC02G14620D	BNAC04G31800D	BNAC05G38430D	BNAC08G00910D	BNAC09G20060D	BNAC09G52980D
fil4_3_3_2	GO:0042274	ribosomal small subunit biogenesis	2	1058	41	100836	0.05981332766354149	BNAA03G05840D	BNAC03G07580D
fil4_3_3_2	GO:0042299	lupeol synthase activity	1	1058	19	100836	0.1649071670652301	BNAA05G18920D
fil4_3_3_2	GO:0042335	cuticle development	2	1058	88	100836	0.17018828885244508	BNAA04G15380D	BNAC04G38330D
fil4_3_3_2	GO:0042372	phylloquinone biosynthetic process	2	1058	41	100836	0.05981332766354149	BNAA02G28740D	BNACNNG16100D
fil4_3_3_2	GO:0042393	histone binding	2	1058	148	100836	0.2569558219312781	BNAA09G52940D	BNACNNG63360D
fil4_3_3_2	GO:0042538	hyperosmotic salinity response	8	1058	270	100836	0.005791494083841127	BNAA03G23250D	BNAA06G27890D	BNAA09G35230D	BNAA10G12780D	BNAC03G27480D	BNAC07G29060D	BNAC08G26550D	BNAC09G35160D
fil4_3_3_2	GO:0042542	response to hydrogen peroxide	4	1058	237	100836	0.13311465323846491	BNAA05G22460D	BNAA09G30390D	BNAC05G18020D	BNAC05G35720D
fil4_3_3_2	GO:0042546	cell wall biogenesis	2	1058	153	100836	0.260567138373506	BNAA06G21350D	BNACNNG24560D
fil4_3_3_2	GO:0042586	peptide deformylase activity	2	1058	6	100836	0.0015817430096027065	BNAA09G56810D	BNAC08G38900D
fil4_3_3_2	GO:0042631	cellular response to water deprivation	4	1058	164	100836	0.06508010827642331	BNAANNG22770D	BNAANNG23640D	BNAC01G40530D	BNAC03G09440D
fil4_3_3_2	GO:0042646	plastid nucleoid	2	1058	17	100836	0.012772762808324591	BNAA05G23630D	BNAC05G37340D
fil4_3_3_2	GO:0042736	NADH kinase activity	2	1058	12	100836	0.006533616143789782	BNAA02G18940D	BNAC02G25050D
fil4_3_3_2	GO:0042744	hydrogen peroxide catabolic process	4	1058	175	100836	0.07532785457357165	BNAA03G19550D	BNAA09G42650D	BNAC03G23440D	BNAC08G35130D
fil4_3_3_2	GO:0042752	regulation of circadian rhythm	2	1058	102	100836	0.19759656526906647	BNAA09G30390D	BNAC05G18020D
fil4_3_3_2	GO:0042787	protein ubiquitination involved in ubiquitin-dependent protein catabolic process	4	1058	255	100836	0.14785429067506967	BNAA04G02180D	BNAANNG00510D	BNAC02G03460D	BNACNNG56980D
fil4_3_3_2	GO:0042868	antisense RNA metabolic process	2	1058	8	100836	0.002891065182961434	BNAA08G22960D	BNAC08G17530D
fil4_3_3_2	GO:0042981	regulation of apoptotic process	2	1058	90	100836	0.1743443862501391	BNAA02G09290D	BNAC02G13360D
fil4_3_3_2	GO:0043022	ribosome binding	2	1058	59	100836	0.10325129531366391	BNAA03G59530D	BNACNNG48150D
fil4_3_3_2	GO:0043067	regulation of programmed cell death	2	1058	47	100836	0.07402275494006756	BNAA01G30210D	BNAC01G38170D
fil4_3_3_2	GO:0043069	negative regulation of programmed cell death	2	1058	62	100836	0.11056368085465042	BNAA10G00070D	BNAC05G00080D
fil4_3_3_2	GO:0043078	polar nucleus	2	1058	38	100836	0.05292502872733734	BNAA10G25630D	BNAC09G50670D
fil4_3_3_2	GO:0043085	positive regulation of catalytic activity	2	1058	44	100836	0.0668579680072243	BNAA03G19550D	BNAC03G23440D
fil4_3_3_2	GO:0043086	negative regulation of catalytic activity	2	1058	162	100836	0.2657737091035384	BNAA09G12760D	BNAC09G13100D
fil4_3_3_2	GO:0043090	amino acid import	2	1058	26	100836	0.02776333883533886	BNAA09G14700D	BNACNNG25620D
fil4_3_3_2	GO:0043097	pyrimidine nucleoside salvage	2	1058	40	100836	0.057497988152308346	BNAA08G00260D	BNAC03G70860D
fil4_3_3_2	GO:0043132	NAD transport	2	1058	17	100836	0.012772762808324591	BNAA05G00460D	BNAC04G51920D
fil4_3_3_2	GO:0043161	proteasome-mediated ubiquitin-dependent protein catabolic process	4	1058	278	100836	0.16423583510015122	BNAA01G30210D	BNAA04G02180D	BNAC01G38170D	BNACNNG56980D
fil4_3_3_2	GO:0043234	protein complex	2	1058	90	100836	0.1743443862501391	BNAA03G03900D	BNAC03G05460D
fil4_3_3_2	GO:0043424	protein histidine kinase binding	4	1058	84	100836	0.0100289307938002	BNAA04G09170D	BNAA06G30870D	BNAC04G31390D	BNAC07G25790D
fil4_3_3_2	GO:0043547	positive regulation of GTPase activity	2	1058	114	100836	0.2177293405814533	BNAA09G57280D	BNAC01G04520D
fil4_3_3_2	GO:0043562	cellular response to nitrogen levels	2	1058	42	100836	0.0621460147987476	BNAA08G06000D	BNAC08G10630D
fil4_3_3_2	GO:0043621	protein self-association	2	1058	153	100836	0.260567138373506	BNAA06G37120D	BNACNNG37370D
fil4_3_3_2	GO:0043622	cortical microtubule organization	2	1058	88	100836	0.17018828885244508	BNAA03G23250D	BNAC03G27480D
fil4_3_3_2	GO:0043686	co-translational protein modification	2	1058	4	100836	6.461607072699326E-4	BNAA09G56810D	BNAC08G38900D
fil4_3_3_2	GO:0043967	histone H4 acetylation	2	1058	17	100836	0.012772762808324591	BNAA05G00690D	BNAC04G52380D
fil4_3_3_2	GO:0043968	histone H2A acetylation	2	1058	6	100836	0.0015817430096027065	BNAA05G00690D	BNAC04G52380D
fil4_3_3_2	GO:0044030	regulation of DNA methylation	2	1058	38	100836	0.05292502872733734	BNAA07G37430D	BNAC07G16550D
fil4_3_3_2	GO:0044183	protein binding involved in protein folding	4	1058	24	100836	1.0378387030443727E-4	BNAA02G04520D	BNAA03G39670D	BNAC02G09090D	BNACNNG40820D
fil4_3_3_2	GO:0045053	protein retention in Golgi apparatus	2	1058	7	100836	0.0021912482184912084	BNAA02G11250D	BNAC02G15820D
fil4_3_3_2	GO:0045156	"electron transporter, transferring electrons within the cyclic electron transport pathway of photosynthesis activity"	2	1058	25	100836	0.025898990540828035	BNAA06G19400D	BNACNNG20740D
fil4_3_3_2	GO:0045158	"electron transporter, transferring electrons within cytochrome b6/f complex of photosystem II activity"	2	1058	12	100836	0.006533616143789782	BNAA06G19400D	BNACNNG20740D
fil4_3_3_2	GO:0045261	"proton-transporting ATP synthase complex, catalytic core F(1)"	2	1058	33	100836	0.041899441056916176	BNAANNG39740D	BNAC06G37030D
fil4_3_3_2	GO:0045271	respiratory chain complex I	2	1058	91	100836	0.17639372745823556	BNAA02G33720D	BNAC02G42540D
fil4_3_3_2	GO:0045300	acyl-[acyl-carrier-protein] desaturase activity	2	1058	15	100836	0.010071191899634808	BNAA05G33500D	BNAC05G48250D
fil4_3_3_2	GO:0045492	xylan biosynthetic process	2	1058	77	100836	0.146071814000437	BNAA06G21350D	BNACNNG24560D
fil4_3_3_2	GO:0045547	dehydrodolichyl diphosphate synthase activity	2	1058	20	100836	0.01728943288733089	BNAA03G22580D	BNAC03G26600D
fil4_3_3_2	GO:0045549	9-cis-epoxycarotenoid dioxygenase activity	2	1058	28	100836	0.03161793453602397	BNAA07G39250D	BNAC06G38870D
fil4_3_3_2	GO:0045735	nutrient reservoir activity	4	1058	140	100836	0.04420850234529969	BNAA01G00810D	BNAA07G14060D	BNAC01G01820D	BNAC04G54760D
fil4_3_3_2	GO:0045793	positive regulation of cell size	2	1058	9	100836	0.0036781537426971047	BNAA03G25890D	BNAC03G30470D
fil4_3_3_2	GO:0045859	regulation of protein kinase activity	2	1058	25	100836	0.025898990540828035	BNAA08G06000D	BNAC08G10630D
fil4_3_3_2	GO:0045860	positive regulation of protein kinase activity	2	1058	2	100836	1.0998507178457963E-4	BNAA10G25670D	BNAC09G50620D
fil4_3_3_2	GO:0045892	"negative regulation of transcription, DNA-templated"	14	1058	539	100836	0.001268994333780579	BNAA01G00440D	BNAA06G27890D	BNAA08G09620D	BNAA08G22960D	BNAA09G27780D	BNAA10G13800D	BNAANNG18230D	BNAC01G01440D	BNAC03G64030D	BNAC05G21480D	BNAC07G29060D	BNAC07G46240D	BNAC08G17530D	BNAC09G36350D
fil4_3_3_2	GO:0045910	negative regulation of DNA recombination	1	1058	33	100836	0.24712296287985075	BNAC06G02260D
fil4_3_3_2	GO:0045931	positive regulation of mitotic cell cycle	2	1058	9	100836	0.0036781537426971047	BNAA05G24440D	BNAC05G38470D
fil4_3_3_2	GO:0045995	regulation of embryonic development	2	1058	55	100836	0.09346966797204578	BNAA05G24040D	BNAC05G38130D
fil4_3_3_2	GO:0046084	adenine biosynthetic process	2	1058	10	100836	0.004549538778513962	BNAA01G25350D	BNAC01G32240D
fil4_3_3_2	GO:0046168	glycerol-3-phosphate catabolic process	2	1058	12	100836	0.006533616143789782	BNAA05G29950D	BNAC05G44270D
fil4_3_3_2	GO:0046323	glucose import	2	1058	131	100836	0.2406178205359943	BNAA01G02100D	BNAC01G03250D
fil4_3_3_2	GO:0046345	abscisic acid catabolic process	2	1058	23	100836	0.022306347638823873	BNAANNG27240D	BNAC01G11650D
fil4_3_3_2	GO:0046460	neutral lipid biosynthetic process	2	1058	5	100836	0.0010656559213445612	BNAA01G19390D	BNAC01G23350D
fil4_3_3_2	GO:0046473	phosphatidic acid metabolic process	2	1058	43	100836	0.06449467488143325	BNAANNG08250D	BNAC07G45790D
fil4_3_3_2	GO:0046520	sphingoid biosynthetic process	2	1058	10	100836	0.004549538778513962	BNAA06G09070D	BNAC05G10520D
fil4_3_3_2	GO:0046540	U4/U6 x U5 tri-snRNP complex	2	1058	26	100836	0.02776333883533886	BNAA08G27430D	BNAC08G00240D
fil4_3_3_2	GO:0046739	transport of virus in multicellular host	2	1058	10	100836	0.004549538778513962	BNAA10G02650D	BNAC05G02630D
fil4_3_3_2	GO:0046827	positive regulation of protein export from nucleus	2	1058	7	100836	0.0021912482184912084	BNAA01G09530D	BNAC03G62810D
fil4_3_3_2	GO:0046872	metal ion binding	62	1058	4745	100836	0.011950513956642426	BNAA01G00800D	BNAA01G14790D	BNAA01G35420D	BNAA02G09410D	BNAA02G33720D	BNAA03G05200D	BNAA03G23430D	BNAA05G03130D	BNAA05G19420D	BNAA05G22460D	BNAA05G24440D	BNAA06G20280D	BNAA06G27940D	BNAA06G36640D	BNAA07G32050D	BNAA07G39250D	BNAA08G09620D	BNAA08G27380D	BNAA08G27840D	BNAA09G01270D	BNAA09G18440D	BNAA09G25710D	BNAA09G27780D	BNAA09G27920D	BNAA09G40810D	BNAA09G42650D	BNAA09G46210D	BNAA10G12140D	BNAA10G12780D	BNAANNG02100D	BNAANNG04950D	BNAC01G01810D	BNAC01G17430D	BNAC01G19800D	BNAC02G13520D	BNAC02G42540D	BNAC02G43890D	BNAC03G06750D	BNAC03G27760D	BNAC03G54490D	BNAC03G64030D	BNAC04G52520D	BNAC05G21320D	BNAC05G21480D	BNAC05G23780D	BNAC05G35720D	BNAC05G38470D	BNAC06G08390D	BNAC06G36110D	BNAC06G38870D	BNAC07G17220D	BNAC07G29000D	BNAC08G00170D	BNAC08G00650D	BNAC08G33310D	BNAC08G35130D	BNAC08G40270D	BNAC09G00430D	BNAC09G20370D	BNAC09G34350D	BNAC09G35160D	BNACNNG26330D
fil4_3_3_2	GO:0046873	metal ion transmembrane transporter activity	2	1058	115	100836	0.2192598143043963	BNAA07G04620D	BNACNNG00560D
fil4_3_3_2	GO:0046907	intracellular transport	2	1058	51	100836	0.0837052018645809	BNAA02G14320D	BNAC02G19220D
fil4_3_3_2	GO:0046910	pectinesterase inhibitor activity	4	1058	349	100836	0.1938634202824779	BNAA03G22710D	BNAA09G12760D	BNAC03G26740D	BNAC09G13100D
fil4_3_3_2	GO:0046933	"proton-transporting ATP synthase activity, rotational mechanism"	4	1058	99	100836	0.01671049791266816	BNAA03G02630D	BNAANNG39740D	BNAC03G03730D	BNAC06G37030D
fil4_3_3_2	GO:0046961	"proton-transporting ATPase activity, rotational mechanism"	2	1058	67	100836	0.12264068203681945	BNAANNG39740D	BNAC06G37030D
fil4_3_3_2	GO:0046967	cytosol to ER transport	2	1058	7	100836	0.0021912482184912084	BNAA10G14280D	BNAC09G36600D
fil4_3_3_2	GO:0046982	protein heterodimerization activity	4	1058	311	100836	0.18209491128554242	BNAA03G00880D	BNAA07G13230D	BNAC03G01210D	BNAC04G16850D
fil4_3_3_2	GO:0047196	long-chain-alcohol O-fatty-acyltransferase activity	2	1058	70	100836	0.12978882918064205	BNAA03G04000D	BNAC03G05600D
fil4_3_3_2	GO:0047325	inositol tetrakisphosphate 1-kinase activity	2	1058	15	100836	0.010071191899634808	BNAANNG34680D	BNAC01G04480D
fil4_3_3_2	GO:0047372	acylglycerol lipase activity	2	1058	21	100836	0.018909211529059382	BNAA01G00810D	BNAC01G01820D
fil4_3_3_2	GO:0047517	"1,4-beta-D-xylan synthase activity"	2	1058	2	100836	1.0998507178457963E-4	BNAA06G21350D	BNACNNG24560D
fil4_3_3_2	GO:0047545	2-hydroxyglutarate dehydrogenase activity	2	1058	2	100836	1.0998507178457963E-4	BNAANNG19740D	BNAC07G51140D
fil4_3_3_2	GO:0047617	acyl-CoA hydrolase activity	2	1058	41	100836	0.05981332766354149	BNAA02G28740D	BNACNNG16100D
fil4_3_3_2	GO:0047793	cycloeucalenol cycloisomerase activity	2	1058	4	100836	6.461607072699326E-4	BNAA09G41120D	BNAC08G33670D
fil4_3_3_2	GO:0047800	cysteamine dioxygenase activity	4	1058	21	100836	6.0327791083079516E-5	BNAA03G05200D	BNAA05G03130D	BNAC03G06750D	BNAC04G52520D
fil4_3_3_2	GO:0048046	apoplast	23	1058	1897	100836	0.06655842099385638	BNAA02G08480D	BNAA02G12810D	BNAA03G10790D	BNAA03G44530D	BNAA05G13740D	BNAA05G31970D	BNAA06G23380D	BNAA07G04740D	BNAA09G08290D	BNAA09G33290D	BNAA10G25620D	BNAANNG10580D	BNAC02G12030D	BNAC02G17140D	BNAC03G49920D	BNAC05G46600D	BNAC05G47090D	BNAC06G10960D	BNAC07G36360D	BNAC08G24100D	BNAC09G08540D	BNAC09G50680D	BNACNNG00430D
fil4_3_3_2	GO:0048278	vesicle docking	2	1058	14	100836	0.008820754050346363	BNAA01G23010D	BNACNNG54570D
fil4_3_3_2	GO:0048316	seed development	4	1058	295	100836	0.17430975331821819	BNAA02G01270D	BNAA09G52420D	BNAC02G04360D	BNAC09G06190D
fil4_3_3_2	GO:0048317	seed morphogenesis	2	1058	33	100836	0.041899441056916176	BNAA05G24040D	BNAC05G38130D
fil4_3_3_2	GO:0048367	shoot system development	4	1058	260	100836	0.15166636526649557	BNAA03G23250D	BNAA06G27890D	BNAC03G27480D	BNAC07G29060D
fil4_3_3_2	GO:0048471	perinuclear region of cytoplasm	6	1058	64	100836	5.367428451364214E-5	BNAA01G00440D	BNAA03G29610D	BNAA05G30650D	BNAC01G01440D	BNAC03G34860D	BNAC05G45110D
fil4_3_3_2	GO:0048507	meristem development	2	1058	55	100836	0.09346966797204578	BNAA02G11250D	BNAC02G15820D
fil4_3_3_2	GO:0048509	regulation of meristem development	2	1058	32	100836	0.039776773517008944	BNAA05G24440D	BNAC05G38470D
fil4_3_3_2	GO:0048510	regulation of timing of transition from vegetative to reproductive phase	2	1058	127	100836	0.2358301383683967	BNAA02G01270D	BNAC02G04360D
fil4_3_3_2	GO:0048573	"photoperiodism, flowering"	6	1058	159	100836	0.005386118818715089	BNAA05G29280D	BNAA07G04740D	BNAA09G25710D	BNAC05G23780D	BNACNNG00430D	BNACNNG24240D
fil4_3_3_2	GO:0048578	"positive regulation of long-day photoperiodism, flowering"	2	1058	14	100836	0.008820754050346363	BNAA09G30390D	BNAC05G18020D
fil4_3_3_2	GO:0048579	"negative regulation of long-day photoperiodism, flowering"	2	1058	32	100836	0.039776773517008944	BNAA08G10160D	BNAC03G64850D
fil4_3_3_2	GO:0048589	developmental growth	2	1058	44	100836	0.0668579680072243	BNAA06G14490D	BNAC05G15890D
fil4_3_3_2	GO:0048658	anther wall tapetum development	2	1058	23	100836	0.022306347638823873	BNAA03G23380D	BNAC03G27700D
fil4_3_3_2	GO:0048765	root hair cell differentiation	2	1058	80	100836	0.1528453317514342	BNAA01G09530D	BNAC03G62810D
fil4_3_3_2	GO:0048767	root hair elongation	2	1058	178	100836	0.271198203741693	BNAA05G20650D	BNAC05G33410D
fil4_3_3_2	GO:0048831	regulation of shoot system development	2	1058	33	100836	0.041899441056916176	BNAA08G00940D	BNAC03G78260D
fil4_3_3_2	GO:0048838	release of seed from dormancy	2	1058	13	100836	0.007640673216671173	BNAANNG27240D	BNAC01G11650D
fil4_3_3_2	GO:0050281	serine-glyoxylate transaminase activity	2	1058	4	100836	6.461607072699326E-4	BNAA09G08290D	BNAC09G08540D
fil4_3_3_2	GO:0050302	indole-3-acetaldehyde oxidase activity	2	1058	14	100836	0.008820754050346363	BNAA10G02720D	BNAC05G02700D
fil4_3_3_2	GO:0050311	sulfite reductase (ferredoxin) activity	2	1058	6	100836	0.0015817430096027065	BNAA10G25620D	BNAC09G50680D
fil4_3_3_2	GO:0050661	NADP binding	4	1058	140	100836	0.04420850234529969	BNAA09G35230D	BNAA10G20180D	BNAC08G26550D	BNAC09G43980D
fil4_3_3_2	GO:0050665	hydrogen peroxide biosynthetic process	2	1058	56	100836	0.09591584315016059	BNAA03G03900D	BNAC03G05460D
fil4_3_3_2	GO:0050688	regulation of defense response to virus	2	1058	2	100836	1.0998507178457963E-4	BNAA09G40810D	BNAC08G33310D
fil4_3_3_2	GO:0050821	protein stabilization	1	1058	34	100836	0.2519417320702801	BNAC03G13470D
fil4_3_3_2	GO:0050832	defense response to fungus	18	1058	1157	100836	0.026949004614130283	BNAA02G24920D	BNAA02G26210D	BNAA03G49970D	BNAA06G29820D	BNAA06G35840D	BNAA09G38790D	BNAANNG24550D	BNAANNG27240D	BNAANNG40530D	BNAC01G11650D	BNAC02G33090D	BNAC02G47550D	BNAC02G47680D	BNAC07G19620D	BNAC07G26920D	BNAC07G51010D	BNACNNG53490D	BNACNNG63640D
fil4_3_3_2	GO:0051015	actin filament binding	2	1058	102	100836	0.19759656526906647	BNAA03G10330D	BNAC03G13000D
fil4_3_3_2	GO:0051017	actin filament bundle assembly	2	1058	72	100836	0.1345025065216959	BNAA03G10330D	BNAC03G13000D
fil4_3_3_2	GO:0051028	mRNA transport	4	1058	161	100836	0.06234309443275733	BNAA07G12820D	BNAA07G32050D	BNAC06G36110D	BNAC07G16860D
fil4_3_3_2	GO:0051082	unfolded protein binding	4	1058	261	100836	0.15241278492408106	BNAA03G10790D	BNAA05G18650D	BNAC03G13470D	BNAC05G25330D
fil4_3_3_2	GO:0051085	chaperone mediated protein folding requiring cofactor	2	1058	15	100836	0.010071191899634808	BNAA05G13740D	BNAC06G10960D
fil4_3_3_2	GO:0051119	sugar transmembrane transporter activity	8	1058	75	100836	1.1967298839899056E-6	BNAA04G10120D	BNAA06G16330D	BNAA08G21340D	BNAA09G05190D	BNAC04G32240D	BNAC08G20440D	BNAC09G04760D	BNACNNG57120D
fil4_3_3_2	GO:0051131	chaperone-mediated protein complex assembly	1	1058	39	100836	0.27415443298090997	BNAC03G13470D
fil4_3_3_2	GO:0051213	dioxygenase activity	6	1058	147	100836	0.003785382239448013	BNAA05G27810D	BNAA09G01270D	BNAA09G25710D	BNAC05G23780D	BNAC05G41990D	BNAC09G00430D
fil4_3_3_2	GO:0051260	protein homooligomerization	10	1058	95	100836	6.442147420961624E-8	BNAA04G10120D	BNAA06G16330D	BNAA06G27940D	BNAA08G21340D	BNAA09G05190D	BNAC04G32240D	BNAC07G29000D	BNAC08G20440D	BNAC09G04760D	BNACNNG57120D
fil4_3_3_2	GO:0051287	NAD binding	4	1058	209	100836	0.10774283158039374	BNAA05G29950D	BNAA06G27940D	BNAC05G44270D	BNAC07G29000D
fil4_3_3_2	GO:0051289	protein homotetramerization	2	1058	15	100836	0.010071191899634808	BNAA02G28740D	BNACNNG16100D
fil4_3_3_2	GO:0051403	stress-activated MAPK cascade	2	1058	53	100836	0.08858140483334123	BNAA02G09290D	BNAC02G13360D
fil4_3_3_2	GO:0051446	positive regulation of meiotic cell cycle	2	1058	9	100836	0.0036781537426971047	BNAA05G08240D	BNAC04G09260D
fil4_3_3_2	GO:0051536	iron-sulfur cluster binding	2	1058	62	100836	0.11056368085465042	BNAA03G23430D	BNAC03G27760D
fil4_3_3_2	GO:0051539	"4 iron, 4 sulfur cluster binding"	4	1058	200	100836	0.09919962481377291	BNAA08G27380D	BNAA10G25620D	BNAC08G00170D	BNAC09G50680D
fil4_3_3_2	GO:0051568	histone H3-K4 methylation	2	1058	23	100836	0.022306347638823873	BNAA08G13310D	BNAC03G68260D
fil4_3_3_2	GO:0051574	positive regulation of histone H3-K9 methylation	2	1058	5	100836	0.0010656559213445612	BNAA07G37430D	BNAC07G16550D
fil4_3_3_2	GO:0051603	proteolysis involved in cellular protein catabolic process	2	1058	108	100836	0.2080674331882884	BNAA03G23380D	BNAC03G27700D
fil4_3_3_2	GO:0051693	actin filament capping	2	1058	42	100836	0.0621460147987476	BNAA03G10330D	BNAC03G13000D
fil4_3_3_2	GO:0051724	NAD transporter activity	2	1058	11	100836	0.005502309064591848	BNAA05G00460D	BNAC04G51920D
fil4_3_3_2	GO:0051781	positive regulation of cell division	2	1058	17	100836	0.012772762808324591	BNAA03G25890D	BNAC03G30470D
fil4_3_3_2	GO:0051782	negative regulation of cell division	2	1058	30	100836	0.03562740036899133	BNAA06G02470D	BNAC06G04410D
fil4_3_3_2	GO:0051990	(R)-2-hydroxyglutarate dehydrogenase activity	2	1058	2	100836	1.0998507178457963E-4	BNAANNG19740D	BNAC07G51140D
fil4_3_3_2	GO:0052654	L-leucine transaminase activity	2	1058	22	100836	0.020582258951131454	BNAA06G37970D	BNAC05G07800D
fil4_3_3_2	GO:0052655	L-valine transaminase activity	2	1058	22	100836	0.020582258951131454	BNAA06G37970D	BNAC05G07800D
fil4_3_3_2	GO:0052656	L-isoleucine transaminase activity	2	1058	22	100836	0.020582258951131454	BNAA06G37970D	BNAC05G07800D
fil4_3_3_2	GO:0052689	carboxylic ester hydrolase activity	3	1058	126	100836	0.10274216514442132	BNAA09G44300D	BNAA10G19400D	BNAC09G54450D
fil4_3_3_2	GO:0052725	"inositol-1,3,4-trisphosphate 6-kinase activity"	2	1058	19	100836	0.015725202032506182	BNAANNG34680D	BNAC01G04480D
fil4_3_3_2	GO:0052726	"inositol-1,3,4-trisphosphate 5-kinase activity"	2	1058	15	100836	0.010071191899634808	BNAANNG34680D	BNAC01G04480D
fil4_3_3_2	GO:0052918	"dol-P-Man:Man(8)GlcNAc(2)-PP-Dol alpha-1,2-mannosyltransferase activity"	2	1058	4	100836	6.461607072699326E-4	BNAA06G11370D	BNAC05G12910D
fil4_3_3_2	GO:0052926	"dol-P-Man:Man(6)GlcNAc(2)-PP-Dol alpha-1,2-mannosyltransferase activity"	2	1058	4	100836	6.461607072699326E-4	BNAA06G11370D	BNAC05G12910D
fil4_3_3_2	GO:0055035	plastid thylakoid membrane	2	1058	28	100836	0.03161793453602397	BNAA03G39670D	BNACNNG40820D
fil4_3_3_2	GO:0055046	microgametogenesis	2	1058	48	100836	0.0764318544171801	BNAA02G01270D	BNAC02G04360D
fil4_3_3_2	GO:0055085	transmembrane transport	10	1058	870	100836	0.12133449231820363	BNAA02G26600D	BNAA05G00460D	BNAA06G22340D	BNAA09G25640D	BNAA10G24440D	BNAC02G34840D	BNAC03G51370D	BNAC04G51920D	BNAC05G23920D	BNAC09G49020D
fil4_3_3_2	GO:0055087	Ski complex	2	1058	4	100836	6.461607072699326E-4	BNAA08G13310D	BNAC03G68260D
fil4_3_3_2	GO:0055114	oxidation-reduction process	56	1058	4058	100836	0.0071946091092081905	BNAA01G20280D	BNAA02G09410D	BNAA02G12810D	BNAA02G20200D	BNAA03G11850D	BNAA03G14580D	BNAA03G19550D	BNAA05G03130D	BNAA05G22460D	BNAA05G27810D	BNAA06G02140D	BNAA06G09070D	BNAA06G27940D	BNAA06G34160D	BNAA07G39250D	BNAA08G00430D	BNAA08G27840D	BNAA09G01270D	BNAA09G25710D	BNAA09G35230D	BNAA09G42650D	BNAA10G02720D	BNAA10G14480D	BNAA10G19460D	BNAA10G20180D	BNAANNG18230D	BNAANNG19740D	BNAANNG27240D	BNAC01G11650D	BNAC01G25520D	BNAC02G13520D	BNAC02G17140D	BNAC03G14590D	BNAC03G17600D	BNAC03G23440D	BNAC03G70580D	BNAC04G52520D	BNAC05G02700D	BNAC05G10520D	BNAC05G23780D	BNAC05G35720D	BNAC05G41990D	BNAC06G04780D	BNAC06G38870D	BNAC07G21740D	BNAC07G29000D	BNAC07G46240D	BNAC07G51140D	BNAC08G00650D	BNAC08G26550D	BNAC08G35130D	BNAC09G00430D	BNAC09G43980D	BNAC09G54390D	BNACNNG23930D	BNACNNG66150D
fil4_3_3_2	GO:0055129	L-proline biosynthetic process	2	1058	22	100836	0.020582258951131454	BNAA09G35230D	BNAC08G26550D
fil4_3_3_2	GO:0060250	germ-line stem-cell niche homeostasis	2	1058	2	100836	1.0998507178457963E-4	BNAA05G24440D	BNAC05G38470D
fil4_3_3_2	GO:0060548	negative regulation of cell death	2	1058	42	100836	0.0621460147987476	BNAANNG09800D	BNAC07G04440D
fil4_3_3_2	GO:0060627	regulation of vesicle-mediated transport	2	1058	43	100836	0.06449467488143325	BNAANNG08250D	BNAC07G45790D
fil4_3_3_2	GO:0060968	regulation of gene silencing	2	1058	18	100836	0.014218850396831816	BNAA08G22960D	BNAC08G17530D
fil4_3_3_2	GO:0061077	chaperone-mediated protein folding	4	1058	24	100836	1.0378387030443727E-4	BNAA02G04520D	BNAA03G39670D	BNAC02G09090D	BNACNNG40820D
fil4_3_3_2	GO:0070070	proton-transporting V-type ATPase complex assembly	2	1058	7	100836	0.0021912482184912084	BNAA03G22140D	BNACNNG42810D
fil4_3_3_2	GO:0070290	N-acylphosphatidylethanolamine-specific phospholipase D activity	2	1058	35	100836	0.04623214011355477	BNAANNG08250D	BNAC07G45790D
fil4_3_3_2	GO:0070300	phosphatidic acid binding	2	1058	35	100836	0.04623214011355477	BNAA10G25670D	BNAC09G50620D
fil4_3_3_2	GO:0070483	detection of hypoxia	2	1058	19	100836	0.015725202032506182	BNAA03G05200D	BNAC03G06750D
fil4_3_3_2	GO:0070734	histone H3-K27 methylation	2	1058	16	100836	0.011389378459919452	BNAA06G27890D	BNAC07G29060D
fil4_3_3_2	GO:0071006	U2-type catalytic step 1 spliceosome	2	1058	26	100836	0.02776333883533886	BNAA07G35190D	BNAC06G40100D
fil4_3_3_2	GO:0071010	prespliceosome	2	1058	47	100836	0.07402275494006756	BNAA06G14490D	BNAC05G15890D
fil4_3_3_2	GO:0071011	precatalytic spliceosome	6	1058	97	100836	5.003352213211193E-4	BNAA03G20220D	BNAA06G14490D	BNAA08G27430D	BNAC03G24140D	BNAC05G15890D	BNAC08G00240D
fil4_3_3_2	GO:0071013	catalytic step 2 spliceosome	6	1058	154	100836	0.004671584804222717	BNAA06G14490D	BNAA07G35190D	BNAA08G27430D	BNAC05G15890D	BNAC06G40100D	BNAC08G00240D
fil4_3_3_2	GO:0071365	cellular response to auxin stimulus	2	1058	81	100836	0.15507234240299209	BNAA03G11850D	BNAC03G14590D
fil4_3_3_2	GO:0071370	cellular response to gibberellin stimulus	2	1058	10	100836	0.004549538778513962	BNAA06G08310D	BNAC05G09640D
fil4_3_3_2	GO:0071423	malate transmembrane transport	2	1058	48	100836	0.0764318544171801	BNAA09G28580D	BNAC05G20630D
fil4_3_3_2	GO:0071472	cellular response to salt stress	4	1058	125	100836	0.03272662548380015	BNAANNG22770D	BNAANNG23640D	BNAC01G40530D	BNAC03G09440D
fil4_3_3_2	GO:0071482	cellular response to light stimulus	2	1058	45	100836	0.06923458841339106	BNAA04G04490D	BNAC04G26820D
fil4_3_3_2	GO:0071483	cellular response to blue light	2	1058	21	100836	0.018909211529059382	BNAA09G04990D	BNAC09G04550D
fil4_3_3_2	GO:0071555	cell wall organization	16	1058	887	100836	0.013334856390631594	BNAA03G23250D	BNAA04G25450D	BNAA04G29280D	BNAA07G02370D	BNAA07G29800D	BNAA09G39240D	BNAA09G39690D	BNAA09G41290D	BNAC03G27480D	BNAC04G47030D	BNAC04G49340D	BNAC06G33010D	BNAC07G07010D	BNAC08G32030D	BNAC08G33880D	BNAC08G49000D
fil4_3_3_2	GO:0071806	protein transmembrane transport	4	1058	189	100836	0.08866750211161929	BNAA09G27920D	BNAA09G48360D	BNAC05G21320D	BNAC08G42610D
fil4_3_3_2	GO:0080008	Cul4-RING E3 ubiquitin ligase complex	6	1058	470	100836	0.14522999394305755	BNAA03G01910D	BNAA08G13310D	BNAANNG24320D	BNAC03G02430D	BNAC03G36360D	BNAC03G68260D
fil4_3_3_2	GO:0080011	baruol synthase activity	1	1058	1	100836	0.010492284500819961	BNAC05G31930D
fil4_3_3_2	GO:0080022	primary root development	2	1058	91	100836	0.17639372745823556	BNAA06G08310D	BNAC05G09640D
fil4_3_3_2	GO:0080028	nitrile biosynthetic process	2	1058	108	100836	0.2080674331882884	BNAA08G01680D	BNAC03G68990D
fil4_3_3_2	GO:0080036	regulation of cytokinin-activated signaling pathway	4	1058	14	100836	1.0860169324395126E-5	BNAA04G09170D	BNAA06G30870D	BNAC04G31390D	BNAC07G25790D
fil4_3_3_2	GO:0080038	positive regulation of cytokinin-activated signaling pathway	2	1058	2	100836	1.0998507178457963E-4	BNAA05G24440D	BNAC05G38470D
fil4_3_3_2	GO:0080060	integument development	4	1058	29	100836	2.200994764640949E-4	BNAA05G24040D	BNAA06G02470D	BNAC05G38130D	BNAC06G04410D
fil4_3_3_2	GO:0080064	"4,4-dimethyl-9beta,19-cyclopropylsterol oxidation"	2	1058	8	100836	0.002891065182961434	BNAA01G12450D	BNAC01G14180D
fil4_3_3_2	GO:0080116	glucuronoxylan glucuronosyltransferase activity	2	1058	17	100836	0.012772762808324591	BNAA06G21350D	BNACNNG24560D
fil4_3_3_2	GO:0080144	amino acid homeostasis	2	1058	27	100836	0.0296703147558614	BNAA01G32070D	BNAC01G38980D
fil4_3_3_2	GO:0080158	chloroplast ribulose bisphosphate carboxylase complex biogenesis	2	1058	15	100836	0.010071191899634808	BNAA02G12810D	BNAC02G17140D
fil4_3_3_2	GO:0080167	response to karrikin	12	1058	542	100836	0.007782788008154453	BNAA04G15380D	BNAA05G20390D	BNAA05G27460D	BNAA08G10720D	BNAA09G30390D	BNAA09G33290D	BNAC01G15930D	BNAC04G38330D	BNAC05G18020D	BNAC05G32350D	BNAC05G41610D	BNAC08G24100D
fil4_3_3_2	GO:0080188	RNA-directed DNA methylation	4	1058	63	100836	0.003861117414248132	BNAA10G25940D	BNAANNG40790D	BNAC08G10600D	BNACNNG10200D
fil4_3_3_2	GO:0090241	negative regulation of histone H4 acetylation	2	1058	5	100836	0.0010656559213445612	BNAA07G37430D	BNAC07G16550D
fil4_3_3_2	GO:0090305	nucleic acid phosphodiester bond hydrolysis	2	1058	27	100836	0.0296703147558614	BNAA10G25630D	BNAC09G50670D
fil4_3_3_2	GO:0090332	stomatal closure	1	1058	64	100836	0.3456534327402562	BNAC03G13470D
fil4_3_3_2	GO:0090333	regulation of stomatal closure	2	1058	59	100836	0.10325129531366391	BNAANNG08250D	BNAC07G45790D
fil4_3_3_2	GO:0090391	granum assembly	2	1058	8	100836	0.002891065182961434	BNAA05G20390D	BNAC05G32350D
fil4_3_3_2	GO:0090406	pollen tube	4	1058	190	100836	0.08962581357529825	BNAA02G26600D	BNAANNG20980D	BNAC02G12430D	BNAC02G34840D
fil4_3_3_2	GO:0090501	RNA phosphodiester bond hydrolysis	2	1058	62	100836	0.11056368085465042	BNAA06G19710D	BNAC03G54010D
fil4_3_3_2	GO:0090502	"RNA phosphodiester bond hydrolysis, endonucleolytic"	4	1058	166	100836	0.06692025792173785	BNAA06G19710D	BNAA07G09330D	BNAC03G54010D	BNAC07G12500D
fil4_3_3_2	GO:0097502	mannosylation	2	1058	45	100836	0.06923458841339106	BNAA06G11370D	BNAC05G12910D
fil4_3_3_2	GO:0097526	spliceosomal tri-snRNP complex	2	1058	34	100836	0.04405178931994045	BNAA06G14490D	BNAC05G15890D
fil4_3_3_2	GO:0098599	palmitoyl hydrolase activity	2	1058	6	100836	0.0015817430096027065	BNAA07G18630D	BNAC06G42800D
fil4_3_3_2	GO:0098655	cation transmembrane transport	8	1058	761	100836	0.14085724898766344	BNAA01G02100D	BNAA02G26600D	BNAA06G28180D	BNAA07G04620D	BNAC01G03250D	BNAC02G34840D	BNAC07G49600D	BNACNNG00560D
fil4_3_3_2	GO:0098712	L-glutamate import across plasma membrane	2	1058	9	100836	0.0036781537426971047	BNAA09G14700D	BNACNNG25620D
fil4_3_3_2	GO:0098734	macromolecule depalmitoylation	4	1058	15	100836	1.465450415439662E-5	BNAA03G43090D	BNAA07G18630D	BNAC06G42800D	BNAC07G34360D
fil4_3_3_2	GO:1900140	regulation of seedling development	2	1058	18	100836	0.014218850396831816	BNAANNG09800D	BNAC07G04440D
fil4_3_3_2	GO:1901642	nucleoside transmembrane transport	2	1058	35	100836	0.04623214011355477	BNAA01G02100D	BNAC01G03250D
fil4_3_3_2	GO:1901959	positive regulation of cutin biosynthetic process	2	1058	8	100836	0.002891065182961434	BNAA09G34250D	BNAC08G25150D
fil4_3_3_2	GO:1902000	homogentisate catabolic process	2	1058	14	100836	0.008820754050346363	BNAA06G34160D	BNAC07G21740D
fil4_3_3_2	GO:1902066	regulation of cell wall pectin metabolic process	2	1058	7	100836	0.0021912482184912084	BNAANNG04950D	BNAC02G43890D
fil4_3_3_2	GO:1902185	positive regulation of shoot apical meristem development	2	1058	6	100836	0.0015817430096027065	BNAA09G34200D	BNAC08G25110D
fil4_3_3_2	GO:1902600	hydrogen ion transmembrane transport	4	1058	345	100836	0.19306354815116844	BNAA03G02630D	BNAA04G05280D	BNAC03G03730D	BNAC04G27940D
fil4_3_3_2	GO:1903507	negative regulation of nucleic acid-templated transcription	3	1058	71	100836	0.032190246896931445	BNAA09G26390D	BNAC05G23060D	BNAC08G36840D
fil4_3_3_2	GO:1904216	positive regulation of protein import into chloroplast stroma	2	1058	6	100836	0.0015817430096027065	BNAA03G39670D	BNACNNG40820D
fil4_3_3_2	GO:1990726	Lsm1-7-Pat1 complex	2	1058	27	100836	0.0296703147558614	BNAA08G27430D	BNAC08G00240D
fil4_3_3_2	GO:2000022	regulation of jasmonic acid mediated signaling pathway	3	1058	98	100836	0.064469611334704	BNAA09G26390D	BNAC05G23060D	BNAC08G36840D
fil4_3_3_2	GO:2000025	regulation of leaf formation	2	1058	7	100836	0.0021912482184912084	BNAA03G23430D	BNAC03G27760D
fil4_3_3_2	GO:2000028	"regulation of photoperiodism, flowering"	2	1058	49	100836	0.07884938673865823	BNAA08G10160D	BNAC03G64850D
fil4_3_3_2	GO:2000029	regulation of proanthocyanidin biosynthetic process	2	1058	21	100836	0.018909211529059382	BNAA09G52420D	BNAC09G06190D
fil4_3_3_2	GO:2001141	regulation of RNA biosynthetic process	4	1058	20	100836	4.9352750957844667E-5	BNAA04G04490D	BNAA09G04990D	BNAC04G26820D	BNAC09G04550D
fil4_4_7_2	GO:0000003	reproduction	2	2124	23	100836	0.07177955092040464	BNAA09G20050D	BNAC09G22380D
fil4_4_7_2	GO:0000025	maltose catabolic process	2	2124	7	100836	0.0083735716567416	BNAA09G07040D	BNAC09G06730D
fil4_4_7_2	GO:0000026	"alpha-1,2-mannosyltransferase activity"	2	2124	4	100836	0.002550085038944249	BNAA08G23440D	BNAC08G17100D
fil4_4_7_2	GO:0000038	very long-chain fatty acid metabolic process	2	2124	61	100836	0.23130476789304197	BNAA03G16020D	BNAC03G19130D
fil4_4_7_2	GO:0000045	autophagosome assembly	2	2124	31	100836	0.11128039584304622	BNAA02G24140D	BNAC02G31920D
fil4_4_7_2	GO:0000049	tRNA binding	2	2124	52	100836	0.20298102486552727	BNAA06G23200D	BNAC03G50160D
fil4_4_7_2	GO:0000079	regulation of cyclin-dependent protein serine/threonine kinase activity	4	2124	104	100836	0.10770444042816536	BNAA02G30350D	BNAA03G57140D	BNAC02G48270D	BNACNNG16030D
fil4_4_7_2	GO:0000082	G1/S transition of mitotic cell cycle	2	2124	19	100836	0.05282400877878473	BNAA05G26760D	BNAC05G40780D
fil4_4_7_2	GO:0000103	sulfate assimilation	4	2124	53	100836	0.020288979769973042	BNAA04G06360D	BNAA10G24270D	BNAC09G48890D	BNACNNG60210D
fil4_4_7_2	GO:0000105	histidine biosynthetic process	4	2124	44	100836	0.011389053002004351	BNAA07G29720D	BNAA09G52390D	BNAC06G32920D	BNAC09G06150D
fil4_4_7_2	GO:0000121	glycerol-1-phosphatase activity	2	2124	6	100836	0.006109703297314214	BNAA10G11460D	BNAC09G32800D
fil4_4_7_2	GO:0000139	Golgi membrane	22	2124	896	100836	0.06691295059190734	BNAA01G10050D	BNAA03G26900D	BNAA05G00220D	BNAA05G16350D	BNAA05G29570D	BNAA06G19100D	BNAA06G40930D	BNAA07G02890D	BNAA09G03600D	BNAA09G43120D	BNAA10G15240D	BNAC01G11850D	BNAC03G31860D	BNAC03G52740D	BNAC04G00110D	BNAC05G28920D	BNAC05G43900D	BNAC07G06600D	BNAC08G35610D	BNAC09G02990D	BNAC09G37670D	BNACNNG34200D
fil4_4_7_2	GO:0000148	"1,3-beta-D-glucan synthase complex"	4	2124	55	100836	0.022646988275315277	BNAA05G11020D	BNAA09G20050D	BNAC04G12720D	BNAC09G22380D
fil4_4_7_2	GO:0000150	recombinase activity	4	2124	29	100836	0.0027409262226438702	BNAA05G04710D	BNAA07G20500D	BNAC04G04170D	BNAC06G20150D
fil4_4_7_2	GO:0000151	ubiquitin ligase complex	6	2124	216	100836	0.13152473824853972	BNAA01G10230D	BNAA05G35980D	BNAA07G19520D	BNAC01G12030D	BNAC05G28810D	BNAC06G43000D
fil4_4_7_2	GO:0000156	phosphorelay response regulator activity	4	2124	142	100836	0.1694315972458368	BNAA03G19150D	BNAANNG00500D	BNAC02G03470D	BNAC03G22790D
fil4_4_7_2	GO:0000159	protein phosphatase type 2A complex	2	2124	90	100836	0.2730647086395479	BNAA02G31940D	BNAC02G48620D
fil4_4_7_2	GO:0000160	phosphorelay signal transduction system	6	2124	165	100836	0.07564135106034157	BNAA01G24090D	BNAA03G19150D	BNAANNG00500D	BNAC02G03470D	BNAC03G22790D	BNACNNG68360D
fil4_4_7_2	GO:0000162	tryptophan biosynthetic process	2	2124	76	100836	0.2617766867758211	BNAA02G15010D	BNAC02G19990D
fil4_4_7_2	GO:0000164	protein phosphatase type 1 complex	2	2124	26	100836	0.08650602001186972	BNAA10G12190D	BNAC09G34410D
fil4_4_7_2	GO:0000165	MAPK cascade	2	2124	55	100836	0.21326179691071642	BNAA03G36110D	BNAC03G41980D
fil4_4_7_2	GO:0000166	nucleotide binding	52	2124	1566	100836	4.402078699838224E-4	BNAA02G02180D	BNAA03G02550D	BNAA03G03810D	BNAA03G04010D	BNAA03G08400D	BNAA03G09100D	BNAA04G23680D	BNAA05G03540D	BNAA05G15240D	BNAA05G21030D	BNAA05G30560D	BNAA06G14450D	BNAA06G36240D	BNAA06G36440D	BNAA07G06170D	BNAA07G09210D	BNAA07G18500D	BNAA08G30250D	BNAA09G15150D	BNAA09G27890D	BNAA09G33680D	BNAA09G34150D	BNAA09G43170D	BNAA09G44100D	BNAA10G24540D	BNAANNG22790D	BNAC02G05510D	BNAC03G03670D	BNAC03G05350D	BNAC03G05610D	BNAC03G09460D	BNAC03G10690D	BNAC03G11380D	BNAC04G03070D	BNAC04G56830D	BNAC05G15850D	BNAC05G33800D	BNAC05G45020D	BNAC05G51090D	BNAC06G08860D	BNAC06G17530D	BNAC07G07660D	BNAC07G12680D	BNAC07G17480D	BNAC07G17720D	BNAC08G25080D	BNAC08G35690D	BNAC08G36660D	BNAC09G49430D	BNACNNG18800D	BNACNNG31010D	BNACNNG44350D
fil4_4_7_2	GO:0000169	activation of MAPK activity involved in osmosensory signaling pathway	2	2124	2	100836	4.434836306894456E-4	BNAA06G18440D	BNAC03G55440D
fil4_4_7_2	GO:0000176	nuclear exosome (RNase complex)	2	2124	26	100836	0.08650602001186972	BNAA10G12470D	BNAC09G34780D
fil4_4_7_2	GO:0000186	activation of MAPKK activity	2	2124	16	100836	0.03951225286008233	BNAA03G36110D	BNAC03G41980D
fil4_4_7_2	GO:0000209	protein polyubiquitination	6	2124	117	100836	0.025672882861435337	BNAA01G10230D	BNAA05G35980D	BNAA10G12310D	BNAC01G12030D	BNAC05G28810D	BNAC09G34500D
fil4_4_7_2	GO:0000221	"vacuolar proton-transporting V-type ATPase, V1 domain"	2	2124	8	100836	0.010929793842176079	BNAA08G24550D	BNACNNG51300D
fil4_4_7_2	GO:0000244	spliceosomal tri-snRNP complex assembly	2	2124	28	100836	0.09642200178581903	BNAA01G10280D	BNAC01G41280D
fil4_4_7_2	GO:0000256	allantoin catabolic process	2	2124	11	100836	0.020142044489155457	BNAA03G42900D	BNAC07G34100D
fil4_4_7_2	GO:0000257	nitrilase activity	2	2124	10	100836	0.01683414874710462	BNAA06G38980D	BNAC02G07040D
fil4_4_7_2	GO:0000271	polysaccharide biosynthetic process	2	2124	91	100836	0.2733202196331607	BNAA05G16350D	BNAC05G28920D
fil4_4_7_2	GO:0000275	"mitochondrial proton-transporting ATP synthase complex, catalytic core F(1)"	2	2124	36	100836	0.13555223444761347	BNAA10G19900D	BNAC09G43620D
fil4_4_7_2	GO:0000288	"nuclear-transcribed mRNA catabolic process, deadenylation-dependent decay"	2	2124	41	100836	0.15862735763367994	BNAA06G04310D	BNAC05G05460D
fil4_4_7_2	GO:0000290	deadenylation-dependent decapping of nuclear-transcribed mRNA	2	2124	15	100836	0.035316535525858166	BNAA07G34650D	BNAC06G39490D
fil4_4_7_2	GO:0000302	response to reactive oxygen species	3	2124	130	100836	0.22403147459967615	BNAA09G18880D	BNAC03G44290D	BNAC09G52290D
fil4_4_7_2	GO:0000304	response to singlet oxygen	2	2124	24	100836	0.07665673341139577	BNAANNG18720D	BNAC09G01740D
fil4_4_7_2	GO:0000325	plant-type vacuole	6	2124	195	100836	0.11045579519723248	BNAA08G23780D	BNAA08G24550D	BNAA09G03600D	BNAC08G16730D	BNAC09G02990D	BNACNNG51300D
fil4_4_7_2	GO:0000326	protein storage vacuole	2	2124	54	100836	0.2099269063985178	BNAA09G50780D	BNAC08G43570D
fil4_4_7_2	GO:0000339	RNA cap binding	2	2124	17	100836	0.04383803852402803	BNAA06G36240D	BNAC07G17720D
fil4_4_7_2	GO:0000380	"alternative mRNA splicing, via spliceosome"	2	2124	38	100836	0.14495759562580035	BNAA01G10280D	BNAC01G41280D
fil4_4_7_2	GO:0000386	second spliceosomal transesterification activity	2	2124	21	100836	0.06216947656232358	BNAA01G10280D	BNAC01G41280D
fil4_4_7_2	GO:0000394	"RNA splicing, via endonucleolytic cleavage and ligation"	2	2124	14	100836	0.03126571339654776	BNAA06G36240D	BNAC07G17720D
fil4_4_7_2	GO:0000398	"mRNA splicing, via spliceosome"	12	2124	305	100836	0.016125991625897163	BNAA03G03810D	BNAA03G50010D	BNAA05G26100D	BNAA08G26160D	BNAA09G34150D	BNAA09G39110D	BNAC03G05350D	BNAC03G68010D	BNAC05G40200D	BNAC08G13840D	BNAC08G25080D	BNAC08G31300D
fil4_4_7_2	GO:0000400	four-way junction DNA binding	2	2124	35	100836	0.1307745390677966	BNAA07G20500D	BNAC06G20150D
fil4_4_7_2	GO:0000407	pre-autophagosomal structure	2	2124	30	100836	0.10633949740990918	BNAA02G24140D	BNAC02G31920D
fil4_4_7_2	GO:0000413	protein peptidyl-prolyl isomerization	6	2124	109	100836	0.019702961837270116	BNAA07G16240D	BNAA09G35180D	BNAANNG16570D	BNAC05G42970D	BNAC06G15010D	BNAC08G26440D
fil4_4_7_2	GO:0000421	autophagosome membrane	2	2124	20	100836	0.057457963405483224	BNAA08G11050D	BNAC03G65900D
fil4_4_7_2	GO:0000453	enzyme-directed rRNA 2'-O-methylation	2	2124	11	100836	0.020142044489155457	BNAA10G19720D	BNAC09G43310D
fil4_4_7_2	GO:0000460	maturation of 5.8S rRNA	2	2124	6	100836	0.006109703297314214	BNAA10G12470D	BNAC09G34780D
fil4_4_7_2	GO:0000502	proteasome complex	8	2124	299	100836	0.11407006319104986	BNAA02G02260D	BNAA03G09830D	BNAA06G17980D	BNAA08G13700D	BNAC02G05700D	BNAC03G12460D	BNAC08G13070D	BNACNNG07150D
fil4_4_7_2	GO:0000715	"nucleotide-excision repair, DNA damage recognition"	2	2124	6	100836	0.006109703297314214	BNAA04G26350D	BNAC04G50390D
fil4_4_7_2	GO:0000724	double-strand break repair via homologous recombination	6	2124	105	100836	0.01704774116545516	BNAA05G04710D	BNAA05G18180D	BNAA06G30560D	BNAC04G04170D	BNAC05G27760D	BNAC07G26230D
fil4_4_7_2	GO:0000730	DNA recombinase assembly	2	2124	18	100836	0.04827977116726372	BNAA07G20500D	BNAC06G20150D
fil4_4_7_2	GO:0000774	adenyl-nucleotide exchange factor activity	2	2124	26	100836	0.08650602001186972	BNAA08G29730D	BNAC08G47050D
fil4_4_7_2	GO:0000775	"chromosome, centromeric region"	2	2124	84	100836	0.2700596405739113	BNAA04G19330D	BNAC04G43670D
fil4_4_7_2	GO:0000777	condensed chromosome kinetochore	4	2124	24	100836	0.0013637588646305146	BNAA09G43640D	BNAA10G24540D	BNAC08G36270D	BNAC09G49430D
fil4_4_7_2	GO:0000781	"chromosome, telomeric region"	2	2124	17	100836	0.04383803852402803	BNAA01G35740D	BNAC01G27250D
fil4_4_7_2	GO:0000784	"nuclear chromosome, telomeric region"	2	2124	19	100836	0.05282400877878473	BNAA04G26350D	BNAC04G50390D
fil4_4_7_2	GO:0000785	chromatin	3	2124	113	100836	0.21053671895312476	BNAA09G52370D	BNAC02G02620D	BNAC09G06120D
fil4_4_7_2	GO:0000798	nuclear cohesin complex	2	2124	8	100836	0.010929793842176079	BNAA09G37900D	BNAC08G29760D
fil4_4_7_2	GO:0000814	ESCRT II complex	2	2124	13	100836	0.027375345929970582	BNAA03G48390D	BNAC07G40420D
fil4_4_7_2	GO:0000822	inositol hexakisphosphate binding	2	2124	6	100836	0.006109703297314214	BNAA07G19520D	BNAC06G43000D
fil4_4_7_2	GO:0000900	"translation repressor activity, nucleic acid binding"	2	2124	4	100836	0.002550085038944249	BNAA09G42480D	BNAC08G34920D
fil4_4_7_2	GO:0000911	cytokinesis by cell plate formation	2	2124	55	100836	0.21326179691071642	BNAA03G40020D	BNAC07G31080D
fil4_4_7_2	GO:0000919	cell plate assembly	4	2124	22	100836	9.795855928459215E-4	BNAA05G36780D	BNAA10G24540D	BNAC05G33000D	BNAC09G49430D
fil4_4_7_2	GO:0000923	equatorial microtubule organizing center	2	2124	19	100836	0.05282400877878473	BNAANNG01810D	BNAC02G01880D
fil4_4_7_2	GO:0000930	gamma-tubulin complex	2	2124	14	100836	0.03126571339654776	BNAANNG01810D	BNAC02G01880D
fil4_4_7_2	GO:0000932	cytoplasmic mRNA processing body	4	2124	189	100836	0.19764279646405156	BNAA06G04310D	BNAA07G34650D	BNAC05G05460D	BNAC06G39490D
fil4_4_7_2	GO:0000938	GARP complex	2	2124	18	100836	0.04827977116726372	BNAA01G10050D	BNAC01G11850D
fil4_4_7_2	GO:0000975	regulatory region DNA binding	2	2124	7	100836	0.0083735716567416	BNAA05G16000D	BNAC06G03160D
fil4_4_7_2	GO:0000976	transcription regulatory region sequence-specific DNA binding	4	2124	59	100836	0.027757766861156077	BNAA03G31270D	BNAA08G26640D	BNAC03G36610D	BNACNNG06570D
fil4_4_7_2	GO:0000977	RNA polymerase II regulatory region sequence-specific DNA binding	4	2124	120	100836	0.13690629439082985	BNAA05G19840D	BNAA07G12520D	BNAC05G30820D	BNAC07G16680D
fil4_4_7_2	GO:0000987	core promoter proximal region sequence-specific DNA binding	2	2124	24	100836	0.07665673341139577	BNAA09G01860D	BNAC09G01300D
fil4_4_7_2	GO:0001085	RNA polymerase II transcription factor binding	4	2124	118	100836	0.13345323496193603	BNAA05G19840D	BNAA07G12520D	BNAC05G30820D	BNAC07G16680D
fil4_4_7_2	GO:0001228	"transcriptional activator activity, RNA polymerase II transcription regulatory region sequence-specific binding"	4	2124	118	100836	0.13345323496193603	BNAA05G19840D	BNAA07G12520D	BNAC05G30820D	BNAC07G16680D
fil4_4_7_2	GO:0001405	presequence translocase-associated import motor	2	2124	9	100836	0.013756844866315	BNAA10G26830D	BNACNNG03120D
fil4_4_7_2	GO:0001522	pseudouridine synthesis	2	2124	51	100836	0.1993717794609194	BNAA03G28800D	BNAC03G33930D
fil4_4_7_2	GO:0001558	regulation of cell growth	2	2124	37	100836	0.14028142443035826	BNAA05G26760D	BNAC05G40780D
fil4_4_7_2	GO:0001664	G-protein coupled receptor binding	2	2124	29	100836	0.10138435089837526	BNAA09G36510D	BNAC05G20220D
fil4_4_7_2	GO:0001671	ATPase activator activity	2	2124	16	100836	0.03951225286008233	BNAA10G26830D	BNACNNG03120D
fil4_4_7_2	GO:0001673	male germ cell nucleus	2	2124	10	100836	0.01683414874710462	BNAA06G37540D	BNAC06G02810D
fil4_4_7_2	GO:0001708	cell fate specification	2	2124	58	100836	0.22270672093455504	BNAA05G26760D	BNAC05G40780D
fil4_4_7_2	GO:0001709	cell fate determination	2	2124	20	100836	0.057457963405483224	BNAA09G17040D	BNACNNG36620D
fil4_4_7_2	GO:0001732	formation of cytoplasmic translation initiation complex	2	2124	2	100836	4.434836306894456E-4	BNAA09G01770D	BNAC09G00970D
fil4_4_7_2	GO:0001887	selenium compound metabolic process	2	2124	14	100836	0.03126571339654776	BNAA03G27620D	BNAC03G32640D
fil4_4_7_2	GO:0002098	tRNA wobble uridine modification	2	2124	23	100836	0.07177955092040464	BNAA09G46000D	BNAC08G40070D
fil4_4_7_2	GO:0002100	tRNA wobble adenosine to inosine editing	2	2124	3	100836	0.0013024522329248228	BNAA02G35650D	BNAC02G18400D
fil4_4_7_2	GO:0002213	defense response to insect	4	2124	98	100836	0.0961298666501588	BNAA02G29390D	BNAA02G32350D	BNAC02G37450D	BNAC02G41060D
fil4_4_7_2	GO:0002229	defense response to oomycetes	2	2124	57	100836	0.21965216919716804	BNAA01G03510D	BNAC01G04780D
fil4_4_7_2	GO:0002237	response to molecule of bacterial origin	4	2124	85	100836	0.07104444944353322	BNAA07G19520D	BNAA10G16420D	BNAC06G43000D	BNAC09G39300D
fil4_4_7_2	GO:0002239	response to oomycetes	2	2124	18	100836	0.04827977116726372	BNAA01G28810D	BNAC01G36130D
fil4_4_7_2	GO:0002240	response to molecule of oomycetes origin	2	2124	9	100836	0.013756844866315	BNAA09G00980D	BNAC09G00090D
fil4_4_7_2	GO:0002943	tRNA dihydrouridine synthesis	2	2124	10	100836	0.01683414874710462	BNAA07G12010D	BNAC07G16130D
fil4_4_7_2	GO:0003333	amino acid transmembrane transport	2	2124	23	100836	0.07177955092040464	BNAA02G04250D	BNAC02G08750D
fil4_4_7_2	GO:0003674	molecular_function	483	2124	18823	100836	2.660205180133661E-7	BNAA01G00180D	BNAA01G01150D	BNAA01G02850D	BNAA01G02960D	BNAA01G03240D	BNAA01G05580D	BNAA01G08710D	BNAA01G09730D	BNAA01G10170D	BNAA01G11100D	BNAA01G11690D	BNAA01G13000D	BNAA01G13290D	BNAA01G13750D	BNAA01G14850D	BNAA01G20900D	BNAA01G20970D	BNAA01G25780D	BNAA01G28390D	BNAA01G28520D	BNAA01G30530D	BNAA01G30800D	BNAA01G35900D	BNAA02G01870D	BNAA02G02260D	BNAA02G04290D	BNAA02G05530D	BNAA02G08050D	BNAA02G11080D	BNAA02G16310D	BNAA02G18750D	BNAA02G19690D	BNAA02G20760D	BNAA02G22060D	BNAA02G23910D	BNAA02G24220D	BNAA02G24610D	BNAA02G25750D	BNAA02G29530D	BNAA02G30220D	BNAA02G32210D	BNAA02G34150D	BNAA03G00120D	BNAA03G00800D	BNAA03G04170D	BNAA03G05750D	BNAA03G05890D	BNAA03G07450D	BNAA03G08080D	BNAA03G08410D	BNAA03G10010D	BNAA03G16240D	BNAA03G17560D	BNAA03G20940D	BNAA03G21370D	BNAA03G23050D	BNAA03G25630D	BNAA03G26080D	BNAA03G28530D	BNAA03G30570D	BNAA03G30940D	BNAA03G31550D	BNAA03G34760D	BNAA03G36370D	BNAA03G37100D	BNAA03G41140D	BNAA03G42580D	BNAA03G48150D	BNAA03G48390D	BNAA03G49810D	BNAA03G52650D	BNAA03G58500D	BNAA04G00480D	BNAA04G03930D	BNAA04G05630D	BNAA04G09300D	BNAA04G10550D	BNAA04G11510D	BNAA04G18300D	BNAA04G22900D	BNAA04G23140D	BNAA04G26500D	BNAA04G27590D	BNAA05G00980D	BNAA05G01660D	BNAA05G05030D	BNAA05G05570D	BNAA05G06060D	BNAA05G07050D	BNAA05G08560D	BNAA05G10730D	BNAA05G12050D	BNAA05G12800D	BNAA05G13220D	BNAA05G17390D	BNAA05G18160D	BNAA05G18360D	BNAA05G19360D	BNAA05G20960D	BNAA05G23700D	BNAA05G24070D	BNAA05G24460D	BNAA05G24510D	BNAA05G26100D	BNAA05G29120D	BNAA05G29630D	BNAA05G29770D	BNAA05G29890D	BNAA05G31660D	BNAA05G36010D	BNAA05G36380D	BNAA06G00990D	BNAA06G01600D	BNAA06G04740D	BNAA06G06900D	BNAA06G07160D	BNAA06G09780D	BNAA06G10120D	BNAA06G11270D	BNAA06G11410D	BNAA06G13030D	BNAA06G14000D	BNAA06G16800D	BNAA06G16930D	BNAA06G17270D	BNAA06G21480D	BNAA06G22830D	BNAA06G25160D	BNAA06G27330D	BNAA06G29320D	BNAA06G29650D	BNAA06G30170D	BNAA06G30560D	BNAA06G31800D	BNAA06G32040D	BNAA06G37020D	BNAA06G39090D	BNAA06G39820D	BNAA07G00190D	BNAA07G02190D	BNAA07G02280D	BNAA07G04360D	BNAA07G05830D	BNAA07G13110D	BNAA07G17560D	BNAA07G18220D	BNAA07G19760D	BNAA07G19940D	BNAA07G20130D	BNAA07G21220D	BNAA07G21290D	BNAA07G22810D	BNAA07G25190D	BNAA07G28290D	BNAA07G29140D	BNAA07G29290D	BNAA07G29510D	BNAA07G30840D	BNAA07G34630D	BNAA07G34710D	BNAA07G38240D	BNAA07G38450D	BNAA08G03230D	BNAA08G06370D	BNAA08G06430D	BNAA08G06880D	BNAA08G10460D	BNAA08G11680D	BNAA08G12900D	BNAA08G14830D	BNAA08G15720D	BNAA08G18150D	BNAA08G22930D	BNAA08G24130D	BNAA08G24300D	BNAA08G24540D	BNAA08G28130D	BNAA08G28230D	BNAA08G28810D	BNAA08G31230D	BNAA09G00130D	BNAA09G01040D	BNAA09G01770D	BNAA09G04700D	BNAA09G05420D	BNAA09G06100D	BNAA09G18150D	BNAA09G18310D	BNAA09G18580D	BNAA09G22230D	BNAA09G22320D	BNAA09G23670D	BNAA09G25370D	BNAA09G29980D	BNAA09G30010D	BNAA09G30790D	BNAA09G34040D	BNAA09G34120D	BNAA09G37900D	BNAA09G38350D	BNAA09G38520D	BNAA09G39390D	BNAA09G39900D	BNAA09G42920D	BNAA09G43440D	BNAA09G44750D	BNAA09G50880D	BNAA09G51690D	BNAA09G54170D	BNAA10G00010D	BNAA10G00180D	BNAA10G00710D	BNAA10G01770D	BNAA10G03430D	BNAA10G06890D	BNAA10G06910D	BNAA10G08070D	BNAA10G09160D	BNAA10G10270D	BNAA10G12470D	BNAA10G15810D	BNAA10G17450D	BNAA10G20640D	BNAA10G26560D	BNAA10G26810D	BNAA10G27420D	BNAA10G27570D	BNAA10G29470D	BNAA10G29820D	BNAANNG00550D	BNAANNG00590D	BNAANNG01660D	BNAANNG07200D	BNAANNG12240D	BNAANNG19450D	BNAANNG20640D	BNAANNG20780D	BNAANNG26310D	BNAANNG31300D	BNAANNG33330D	BNAANNG37630D	BNAANNG38150D	BNAANNG38710D	BNAC01G00460D	BNAC01G01100D	BNAC01G04100D	BNAC01G04220D	BNAC01G04500D	BNAC01G10370D	BNAC01G11420D	BNAC01G11970D	BNAC01G12600D	BNAC01G13240D	BNAC01G14900D	BNAC01G15050D	BNAC01G16160D	BNAC01G17490D	BNAC01G22730D	BNAC01G26220D	BNAC01G29360D	BNAC01G35640D	BNAC01G35820D	BNAC01G38460D	BNAC02G02040D	BNAC02G03400D	BNAC02G03440D	BNAC02G05010D	BNAC02G05700D	BNAC02G08810D	BNAC02G09410D	BNAC02G11160D	BNAC02G15400D	BNAC02G21850D	BNAC02G23030D	BNAC02G24840D	BNAC02G27250D	BNAC02G31570D	BNAC02G32060D	BNAC02G33990D	BNAC02G37610D	BNAC02G40880D	BNAC02G41320D	BNAC02G43010D	BNAC03G01110D	BNAC03G05770D	BNAC03G07470D	BNAC03G07650D	BNAC03G08390D	BNAC03G09430D	BNAC03G10270D	BNAC03G10700D	BNAC03G12670D	BNAC03G19510D	BNAC03G21000D	BNAC03G25760D	BNAC03G27200D	BNAC03G30070D	BNAC03G30770D	BNAC03G33670D	BNAC03G35880D	BNAC03G36240D	BNAC03G36770D	BNAC03G37050D	BNAC03G40200D	BNAC03G42220D	BNAC03G43350D	BNAC03G50650D	BNAC03G52070D	BNAC03G57080D	BNAC03G58910D	BNAC03G61340D	BNAC03G67900D	BNAC03G71300D	BNAC03G76850D	BNAC03G77130D	BNAC04G00550D	BNAC04G00870D	BNAC04G04410D	BNAC04G05350D	BNAC04G06270D	BNAC04G07860D	BNAC04G09650D	BNAC04G11700D	BNAC04G12550D	BNAC04G14400D	BNAC04G17000D	BNAC04G17610D	BNAC04G23860D	BNAC04G25980D	BNAC04G31490D	BNAC04G32820D	BNAC04G34310D	BNAC04G42380D	BNAC04G46250D	BNAC04G46500D	BNAC04G50530D	BNAC05G00030D	BNAC05G00250D	BNAC05G00790D	BNAC05G01450D	BNAC05G01850D	BNAC05G03380D	BNAC05G05970D	BNAC05G11350D	BNAC05G11740D	BNAC05G12810D	BNAC05G13010D	BNAC05G14530D	BNAC05G17520D	BNAC05G18540D	BNAC05G18560D	BNAC05G22150D	BNAC05G25820D	BNAC05G27960D	BNAC05G28580D	BNAC05G32920D	BNAC05G33690D	BNAC05G37470D	BNAC05G37760D	BNAC05G38490D	BNAC05G40200D	BNAC05G43570D	BNAC05G43950D	BNAC05G44100D	BNAC05G44210D	BNAC05G46240D	BNAC05G50270D	BNAC06G11600D	BNAC06G12010D	BNAC06G16210D	BNAC06G17140D	BNAC06G19010D	BNAC06G19290D	BNAC06G20270D	BNAC06G21280D	BNAC06G21580D	BNAC06G21680D	BNAC06G23770D	BNAC06G26950D	BNAC06G27860D	BNAC06G32250D	BNAC06G32460D	BNAC06G32700D	BNAC06G34340D	BNAC06G39470D	BNAC06G39580D	BNAC06G41130D	BNAC06G41500D	BNAC07G00670D	BNAC07G03830D	BNAC07G09220D	BNAC07G12070D	BNAC07G22470D	BNAC07G24440D	BNAC07G24810D	BNAC07G26230D	BNAC07G26550D	BNAC07G27370D	BNAC07G32050D	BNAC07G33370D	BNAC07G33680D	BNAC07G36040D	BNAC07G36610D	BNAC07G40420D	BNAC07G42160D	BNAC07G44380D	BNAC07G48100D	BNAC07G48150D	BNAC07G49280D	BNAC08G01070D	BNAC08G01250D	BNAC08G03550D	BNAC08G06820D	BNAC08G06960D	BNAC08G07430D	BNAC08G07690D	BNAC08G12980D	BNAC08G15870D	BNAC08G17560D	BNAC08G19110D	BNAC08G24960D	BNAC08G25050D	BNAC08G29760D	BNAC08G30510D	BNAC08G30680D	BNAC08G31540D	BNAC08G32250D	BNAC08G35530D	BNAC08G36040D	BNAC08G37450D	BNAC08G45530D	BNAC08G46470D	BNAC08G50180D	BNAC09G00190D	BNAC09G00970D	BNAC09G02850D	BNAC09G04170D	BNAC09G04990D	BNAC09G07050D	BNAC09G15230D	BNAC09G19590D	BNAC09G20510D	BNAC09G24250D	BNAC09G27740D	BNAC09G29950D	BNAC09G30680D	BNAC09G31360D	BNAC09G33930D	BNAC09G34780D	BNAC09G38380D	BNAC09G40750D	BNAC09G44660D	BNAC09G54740D	BNACNNG01990D	BNACNNG02800D	BNACNNG03100D	BNACNNG03760D	BNACNNG03880D	BNACNNG09300D	BNACNNG12130D	BNACNNG15310D	BNACNNG17990D	BNACNNG19230D	BNACNNG21110D	BNACNNG22990D	BNACNNG23140D	BNACNNG24540D	BNACNNG24920D	BNACNNG28890D	BNACNNG29530D	BNACNNG32020D	BNACNNG39580D	BNACNNG46110D	BNACNNG49710D	BNACNNG51310D	BNACNNG53540D	BNACNNG59690D	BNACNNG59930D	BNACNNG65750D	BNACNNG65800D	BNACNNG65940D	BNACNNG66810D	BNACNNG76840D
fil4_4_7_2	GO:0003676	nucleic acid binding	52	2124	2143	100836	0.033673874177106405	BNAA01G03230D	BNAA01G11450D	BNAA01G35370D	BNAA03G04010D	BNAA03G09100D	BNAA04G24200D	BNAA05G30560D	BNAA06G34340D	BNAA06G36440D	BNAA07G06170D	BNAA07G09210D	BNAA07G09460D	BNAA07G29500D	BNAA07G35580D	BNAA08G30250D	BNAA09G00310D	BNAA09G15150D	BNAA09G34150D	BNAA09G40730D	BNAA09G43170D	BNAA09G43820D	BNAA09G47280D	BNAA09G52530D	BNAA10G10830D	BNAANNG22790D	BNAC01G04490D	BNAC01G12900D	BNAC01G19980D	BNAC02G38090D	BNAC03G05610D	BNAC03G09460D	BNAC03G11380D	BNAC04G47990D	BNAC05G45020D	BNAC06G32690D	BNAC06G40510D	BNAC07G07660D	BNAC07G12290D	BNAC07G12680D	BNAC07G17480D	BNAC07G21460D	BNAC08G25080D	BNAC08G33230D	BNAC08G35690D	BNAC08G36390D	BNAC08G41380D	BNAC09G07730D	BNAC09G33230D	BNACNNG01760D	BNACNNG18800D	BNACNNG41220D	BNACNNG44350D
fil4_4_7_2	GO:0003677	DNA binding	181	2124	7338	100836	0.002926825713330269	BNAA01G03230D	BNAA01G14740D	BNAA01G15300D	BNAA01G21460D	BNAA01G30300D	BNAA01G30580D	BNAA02G00440D	BNAA02G06300D	BNAA02G25620D	BNAA02G31210D	BNAA03G04010D	BNAA03G07950D	BNAA03G13980D	BNAA03G15550D	BNAA03G21820D	BNAA03G27870D	BNAA03G30840D	BNAA03G31470D	BNAA03G32170D	BNAA03G33680D	BNAA03G39740D	BNAA03G42420D	BNAA03G53400D	BNAA03G58950D	BNAA04G18810D	BNAA04G19640D	BNAA04G20960D	BNAA04G24200D	BNAA05G01400D	BNAA05G01930D	BNAA05G03180D	BNAA05G03380D	BNAA05G04710D	BNAA05G09120D	BNAA05G15880D	BNAA05G18180D	BNAA05G19140D	BNAA05G26760D	BNAA05G26980D	BNAA05G28510D	BNAA06G02490D	BNAA06G04690D	BNAA06G05440D	BNAA06G09980D	BNAA06G10190D	BNAA06G13700D	BNAA06G19020D	BNAA06G34340D	BNAA07G00600D	BNAA07G02460D	BNAA07G04910D	BNAA07G12110D	BNAA07G15770D	BNAA07G20500D	BNAA07G21900D	BNAA07G27210D	BNAA08G00770D	BNAA08G05130D	BNAA08G09570D	BNAA08G18520D	BNAA08G31470D	BNAA09G00310D	BNAA09G00910D	BNAA09G00980D	BNAA09G03240D	BNAA09G17760D	BNAA09G30910D	BNAA09G32490D	BNAA09G37270D	BNAA09G42480D	BNAA09G43820D	BNAA09G44370D	BNAA09G49720D	BNAA09G52530D	BNAA09G55480D	BNAA10G07750D	BNAA10G10830D	BNAA10G11960D	BNAA10G11980D	BNAA10G24100D	BNAA10G29830D	BNAANNG00500D	BNAANNG01720D	BNAANNG05440D	BNAANNG06060D	BNAANNG12100D	BNAANNG15090D	BNAANNG27790D	BNAANNG27960D	BNAANNG31430D	BNAANNG36370D	BNAC01G04490D	BNAC01G18120D	BNAC01G27160D	BNAC01G38230D	BNAC01G38370D	BNAC01G41630D	BNAC01G42810D	BNAC02G00420D	BNAC02G01100D	BNAC02G01970D	BNAC02G03470D	BNAC02G19360D	BNAC02G33420D	BNAC02G39780D	BNAC03G05610D	BNAC03G16940D	BNAC03G25010D	BNAC03G26090D	BNAC03G36160D	BNAC03G36920D	BNAC03G37460D	BNAC03G38850D	BNAC03G44290D	BNAC03G49760D	BNAC03G52980D	BNAC03G58370D	BNAC03G63980D	BNAC03G70060D	BNAC04G01230D	BNAC04G02980D	BNAC04G04170D	BNAC04G10480D	BNAC04G43020D	BNAC04G44020D	BNAC04G47990D	BNAC04G52240D	BNAC04G52840D	BNAC05G05920D	BNAC05G11600D	BNAC05G11830D	BNAC05G15020D	BNAC05G17700D	BNAC05G26470D	BNAC05G27760D	BNAC05G32520D	BNAC05G40780D	BNAC05G41040D	BNAC05G42830D	BNAC06G04380D	BNAC06G14100D	BNAC06G16270D	BNAC06G20150D	BNAC06G30140D	BNAC06G37330D	BNAC07G00080D	BNAC07G02860D	BNAC07G16290D	BNAC07G21460D	BNAC07G33520D	BNAC07G41400D	BNAC07G45680D	BNAC08G08750D	BNAC08G16280D	BNAC08G18360D	BNAC08G23360D	BNAC08G30340D	BNAC08G34920D	BNAC08G36390D	BNAC08G36920D	BNAC08G44990D	BNAC09G00040D	BNAC09G00090D	BNAC09G07730D	BNAC09G18620D	BNAC09G33230D	BNAC09G33810D	BNAC09G33830D	BNAC09G48720D	BNAC09G52800D	BNACNNG00320D	BNACNNG01550D	BNACNNG01760D	BNACNNG19930D	BNACNNG21210D	BNACNNG34980D	BNACNNG51960D	BNACNNG56130D	BNACNNG73120D	BNACNNG76060D	BNACNNG77590D
fil4_4_7_2	GO:0003682	chromatin binding	38	2124	1353	100836	0.014920926504175888	BNAA01G30300D	BNAA02G00440D	BNAA02G25620D	BNAA02G31210D	BNAA03G21820D	BNAA03G30840D	BNAA04G18810D	BNAA04G20960D	BNAA05G01400D	BNAA05G01930D	BNAA05G19840D	BNAA06G05440D	BNAA07G12520D	BNAA08G05130D	BNAA09G44370D	BNAA09G52370D	BNAA09G55480D	BNAA10G11980D	BNAANNG27960D	BNAC01G38230D	BNAC02G00420D	BNAC02G33420D	BNAC02G39780D	BNAC03G26090D	BNAC03G36160D	BNAC04G01230D	BNAC04G43020D	BNAC04G52240D	BNAC05G30820D	BNAC07G16680D	BNAC08G08750D	BNAC08G30340D	BNAC08G36920D	BNAC09G06120D	BNAC09G33810D	BNACNNG19930D	BNACNNG51960D	BNACNNG76060D
fil4_4_7_2	GO:0003684	damaged DNA binding	6	2124	102	100836	0.01520289695213593	BNAA04G26350D	BNAA05G04710D	BNAA09G56400D	BNAC04G04170D	BNAC04G50390D	BNAC08G38480D
fil4_4_7_2	GO:0003690	double-stranded DNA binding	6	2124	196	100836	0.11154591262690788	BNAA03G41710D	BNAA03G57890D	BNAA07G20500D	BNAC03G44350D	BNAC06G20150D	BNAC07G32790D
fil4_4_7_2	GO:0003697	single-stranded DNA binding	6	2124	131	100836	0.0380969840333949	BNAA01G35740D	BNAA05G04710D	BNAA07G20500D	BNAC01G27250D	BNAC04G04170D	BNAC06G20150D
fil4_4_7_2	GO:0003712	transcription cofactor activity	4	2124	118	100836	0.13345323496193603	BNAA03G19900D	BNAA03G32560D	BNAC03G23880D	BNAC03G73710D
fil4_4_7_2	GO:0003713	transcription coactivator activity	4	2124	128	100836	0.1499704199084611	BNAA04G05980D	BNAA09G44370D	BNAC04G28590D	BNAC08G36920D
fil4_4_7_2	GO:0003714	transcription corepressor activity	2	2124	80	100836	0.26656125790822094	BNAA05G09200D	BNAC04G10630D
fil4_4_7_2	GO:0003723	RNA binding	62	2124	2206	100836	0.004437616654839152	BNAA01G00420D	BNAA02G27360D	BNAA03G03810D	BNAA03G04010D	BNAA03G06890D	BNAA03G09100D	BNAA03G18500D	BNAA03G28800D	BNAA03G35660D	BNAA03G50010D	BNAA04G14050D	BNAA04G23680D	BNAA05G15240D	BNAA05G18800D	BNAA05G21030D	BNAA05G30560D	BNAA06G36240D	BNAA06G36440D	BNAA07G06170D	BNAA07G09210D	BNAA07G29500D	BNAA07G30080D	BNAA07G34650D	BNAA08G26160D	BNAA08G30250D	BNAA09G05440D	BNAA09G22020D	BNAA09G40730D	BNAA09G43170D	BNAA10G15080D	BNAANNG22790D	BNAC01G01410D	BNAC02G35270D	BNAC03G05350D	BNAC03G05610D	BNAC03G08790D	BNAC03G09460D	BNAC03G11380D	BNAC03G21990D	BNAC03G33930D	BNAC03G41500D	BNAC03G68010D	BNAC04G36870D	BNAC04G56830D	BNAC05G31790D	BNAC05G33800D	BNAC05G45020D	BNAC06G08860D	BNAC06G32690D	BNAC06G33530D	BNAC06G39490D	BNAC07G07660D	BNAC07G12680D	BNAC07G17480D	BNAC07G17720D	BNAC08G13840D	BNAC08G33230D	BNAC08G35690D	BNAC09G05010D	BNAC09G37430D	BNACNNG18800D	BNACNNG38690D
fil4_4_7_2	GO:0003743	translation initiation factor activity	12	2124	408	100836	0.06278468609783593	BNAA03G06890D	BNAA03G33160D	BNAA06G30900D	BNAA07G20800D	BNAA09G22020D	BNAA09G43830D	BNAC03G08790D	BNAC03G38220D	BNAC06G20650D	BNAC07G37640D	BNAC08G36400D	BNACNNG38690D
fil4_4_7_2	GO:0003747	translation release factor activity	2	2124	39	100836	0.14957653935511994	BNAA04G00290D	BNAC04G21100D
fil4_4_7_2	GO:0003755	peptidyl-prolyl cis-trans isomerase activity	8	2124	195	100836	0.03237266608687334	BNAA07G16240D	BNAA09G17750D	BNAA09G35180D	BNAANNG16570D	BNAC05G42970D	BNAC06G15010D	BNAC06G43370D	BNAC08G26440D
fil4_4_7_2	GO:0003756	protein disulfide isomerase activity	2	2124	83	100836	0.2693015181953846	BNAA05G20360D	BNAC05G32320D
fil4_4_7_2	GO:0003774	motor activity	2	2124	71	100836	0.25388124174025317	BNAA10G15000D	BNAC09G37370D
fil4_4_7_2	GO:0003779	actin binding	10	2124	269	100836	0.03191892276413243	BNAA01G02250D	BNAA03G09180D	BNAA03G57840D	BNAA05G01870D	BNAA09G51810D	BNAC01G03520D	BNAC03G11510D	BNAC03G44530D	BNAC04G01570D	BNACNNG02190D
fil4_4_7_2	GO:0003824	catalytic activity	44	2124	1024	100836	5.594651520551255E-6	BNAA01G13850D	BNAA01G25610D	BNAA01G29180D	BNAA02G10450D	BNAA02G13130D	BNAA02G18710D	BNAA02G25890D	BNAA02G28270D	BNAA03G06300D	BNAA03G16020D	BNAA04G05980D	BNAA05G12410D	BNAA05G20260D	BNAA06G08320D	BNAA06G18540D	BNAA07G10570D	BNAA08G19600D	BNAA09G04240D	BNAA09G25900D	BNAA09G32490D	BNAA10G26570D	BNAANNG17050D	BNAC01G16280D	BNAC01G36590D	BNAC02G14570D	BNAC02G24750D	BNAC02G36340D	BNAC02G45770D	BNAC02G47740D	BNAC03G08100D	BNAC03G19130D	BNAC03G55320D	BNAC04G12000D	BNAC04G28590D	BNAC04G54380D	BNAC05G09650D	BNAC05G23640D	BNAC05G32210D	BNAC07G13830D	BNAC08G23360D	BNAC09G03660D	BNACNNG02810D	BNACNNG10740D	BNACNNG29650D
fil4_4_7_2	GO:0003838	sterol 24-C-methyltransferase activity	2	2124	7	100836	0.0083735716567416	BNAA07G32310D	BNAC06G36760D
fil4_4_7_2	GO:0003840	gamma-glutamyltransferase activity	2	2124	29	100836	0.10138435089837526	BNAA03G49440D	BNAC07G41840D
fil4_4_7_2	GO:0003841	1-acylglycerol-3-phosphate O-acyltransferase activity	2	2124	30	100836	0.10633949740990918	BNAA02G17090D	BNACNNG08180D
fil4_4_7_2	GO:0003843	"1,3-beta-D-glucan synthase activity"	4	2124	56	100836	0.023876022985451346	BNAA05G11020D	BNAA09G20050D	BNAC04G12720D	BNAC09G22380D
fil4_4_7_2	GO:0003852	2-isopropylmalate synthase activity	2	2124	9	100836	0.013756844866315	BNAA09G44550D	BNAC08G37250D
fil4_4_7_2	GO:0003865	3-oxo-5-alpha-steroid 4-dehydrogenase activity	2	2124	18	100836	0.04827977116726372	BNAA10G18310D	BNAC09G41840D
fil4_4_7_2	GO:0003881	CDP-diacylglycerol-inositol 3-phosphatidyltransferase activity	1	2124	7	100836	0.12977392644668428	BNAC03G60040D
fil4_4_7_2	GO:0003887	DNA-directed DNA polymerase activity	4	2124	74	100836	0.05101225549920745	BNAA06G04690D	BNAANNG15090D	BNAC03G49760D	BNAC05G05920D
fil4_4_7_2	GO:0003905	alkylbase DNA N-glycosylase activity	2	2124	4	100836	0.002550085038944249	BNAA05G26980D	BNAC05G41040D
fil4_4_7_2	GO:0003918	DNA topoisomerase type II (ATP-hydrolyzing) activity	2	2124	30	100836	0.10633949740990918	BNAA05G28510D	BNAC05G42830D
fil4_4_7_2	GO:0003919	FMN adenylyltransferase activity	2	2124	5	100836	0.004160697897705978	BNAA03G02490D	BNAC03G03500D
fil4_4_7_2	GO:0003950	NAD+ ADP-ribosyltransferase activity	2	2124	49	100836	0.19188618601305638	BNAA07G09920D	BNAC07G48280D
fil4_4_7_2	GO:0003954	NADH dehydrogenase activity	4	2124	53	100836	0.020288979769973042	BNAA03G06260D	BNAA03G49120D	BNAC03G08060D	BNAC07G50650D
fil4_4_7_2	GO:0003959	NADPH dehydrogenase activity	2	2124	27	100836	0.09145992056089833	BNAA10G02050D	BNAC05G01980D
fil4_4_7_2	GO:0003962	cystathionine gamma-synthase activity	2	2124	8	100836	0.010929793842176079	BNAA03G27620D	BNAC03G32640D
fil4_4_7_2	GO:0003978	UDP-glucose 4-epimerase activity	4	2124	27	100836	0.002113264104128633	BNAA08G24600D	BNAA09G25900D	BNAC05G23640D	BNAC08G15730D
fil4_4_7_2	GO:0003989	acetyl-CoA carboxylase activity	2	2124	29	100836	0.10138435089837526	BNAA10G18680D	BNAC09G42420D
fil4_4_7_2	GO:0004004	ATP-dependent RNA helicase activity	6	2124	135	100836	0.04205858939493495	BNAA01G35370D	BNAA03G33160D	BNAANNG31090D	BNAC01G19980D	BNAC01G43200D	BNAC03G38220D
fil4_4_7_2	GO:0004017	adenylate kinase activity	2	2124	27	100836	0.09145992056089833	BNAA05G06070D	BNAC04G06280D
fil4_4_7_2	GO:0004019	adenylosuccinate synthase activity	2	2124	6	100836	0.006109703297314214	BNAA09G36930D	BNAC08G28630D
fil4_4_7_2	GO:0004022	alcohol dehydrogenase (NAD) activity	2	2124	60	100836	0.2285331360015333	BNAA06G37870D	BNAC05G07060D
fil4_4_7_2	GO:0004033	aldo-keto reductase (NADP) activity	2	2124	29	100836	0.10138435089837526	BNAA03G52690D	BNAC07G44420D
fil4_4_7_2	GO:0004048	anthranilate phosphoribosyltransferase activity	2	2124	8	100836	0.010929793842176079	BNAA02G15010D	BNAC02G19990D
fil4_4_7_2	GO:0004067	asparaginase activity	2	2124	10	100836	0.01683414874710462	BNAA10G23260D	BNAC09G47830D
fil4_4_7_2	GO:0004069	L-aspartate:2-oxoglutarate aminotransferase activity	4	2124	28	100836	0.0024136261774704982	BNAA02G04300D	BNAA10G15590D	BNAC02G08820D	BNAC09G54080D
fil4_4_7_2	GO:0004106	chorismate mutase activity	2	2124	11	100836	0.020142044489155457	BNAA02G00750D	BNAC02G00030D
fil4_4_7_2	GO:0004107	chorismate synthase activity	2	2124	5	100836	0.004160697897705978	BNAA05G36390D	BNAC05G25830D
fil4_4_7_2	GO:0004121	cystathionine beta-lyase activity	2	2124	14	100836	0.03126571339654776	BNAA09G36390D	BNAC08G27980D
fil4_4_7_2	GO:0004134	4-alpha-glucanotransferase activity	2	2124	7	100836	0.0083735716567416	BNAA09G07040D	BNAC09G06730D
fil4_4_7_2	GO:0004144	diacylglycerol O-acyltransferase activity	4	2124	75	100836	0.052752437423519476	BNAA01G20700D	BNAA07G36000D	BNAC01G25950D	BNACNNG52810D
fil4_4_7_2	GO:0004149	dihydrolipoyllysine-residue succinyltransferase activity	2	2124	9	100836	0.013756844866315	BNAA08G25090D	BNAC08G15120D
fil4_4_7_2	GO:0004152	dihydroorotate dehydrogenase activity	2	2124	12	100836	0.023661753139663413	BNAA01G27800D	BNAC01G34640D
fil4_4_7_2	GO:0004175	endopeptidase activity	4	2124	167	100836	0.1916188811398404	BNAA06G17980D	BNAA08G13700D	BNAC08G13070D	BNACNNG07150D
fil4_4_7_2	GO:0004176	ATP-dependent peptidase activity	4	2124	80	100836	0.06171925257792636	BNAA02G17230D	BNAANNG02080D	BNAC02G24440D	BNAC06G08620D
fil4_4_7_2	GO:0004190	aspartic-type endopeptidase activity	2	2124	59	100836	0.2256670996575097	BNAA01G03530D	BNAC01G04800D
fil4_4_7_2	GO:0004197	cysteine-type endopeptidase activity	4	2124	161	100836	0.18782148347958316	BNAA08G16550D	BNAA09G40720D	BNAC03G60560D	BNAC08G33220D
fil4_4_7_2	GO:0004252	serine-type endopeptidase activity	8	2124	354	100836	0.13867879369776764	BNAA03G58470D	BNAA07G36110D	BNAA09G37400D	BNAA09G37860D	BNAC07G02390D	BNAC07G36650D	BNAC08G29190D	BNAC08G29720D
fil4_4_7_2	GO:0004326	tetrahydrofolylpolyglutamate synthase activity	2	2124	22	100836	0.06694699563757908	BNAA01G31960D	BNAC01G38830D
fil4_4_7_2	GO:0004328	formamidase activity	2	2124	4	100836	0.002550085038944249	BNAA01G00390D	BNAC01G01370D
fil4_4_7_2	GO:0004352	glutamate dehydrogenase (NAD+) activity	2	2124	8	100836	0.010929793842176079	BNAANNG13720D	BNAC02G01610D
fil4_4_7_2	GO:0004353	glutamate dehydrogenase [NAD(P)+] activity	2	2124	15	100836	0.035316535525858166	BNAANNG13720D	BNAC02G01610D
fil4_4_7_2	GO:0004372	glycine hydroxymethyltransferase activity	2	2124	25	100836	0.0815686734750059	BNAA01G00170D	BNAC01G01090D
fil4_4_7_2	GO:0004377	"GDP-Man:Man3GlcNAc2-PP-Dol alpha-1,2-mannosyltransferase activity"	2	2124	7	100836	0.0083735716567416	BNAA08G23440D	BNAC08G17100D
fil4_4_7_2	GO:0004386	helicase activity	8	2124	282	100836	0.10193763927741004	BNAA03G58950D	BNAA05G18180D	BNAA05G19140D	BNAA10G15080D	BNAC05G27760D	BNAC05G32520D	BNAC07G41400D	BNAC09G37430D
fil4_4_7_2	GO:0004399	histidinol dehydrogenase activity	2	2124	8	100836	0.010929793842176079	BNAA09G52390D	BNAC09G06150D
fil4_4_7_2	GO:0004400	histidinol-phosphate transaminase activity	2	2124	4	100836	0.002550085038944249	BNAA07G29720D	BNAC06G32920D
fil4_4_7_2	GO:0004402	histone acetyltransferase activity	4	2124	110	100836	0.11902568413406293	BNAA03G32560D	BNAA09G44370D	BNAC03G73710D	BNAC08G36920D
fil4_4_7_2	GO:0004418	hydroxymethylbilane synthase activity	2	2124	9	100836	0.013756844866315	BNAANNG06210D	BNAC02G01240D
fil4_4_7_2	GO:0004427	inorganic diphosphatase activity	2	2124	49	100836	0.19188618601305638	BNAA08G23780D	BNAC08G16730D
fil4_4_7_2	GO:0004439	"phosphatidylinositol-4,5-bisphosphate 5-phosphatase activity"	2	2124	76	100836	0.2617766867758211	BNAA07G10360D	BNAC07G13610D
fil4_4_7_2	GO:0004449	isocitrate dehydrogenase (NAD+) activity	2	2124	20	100836	0.057457963405483224	BNAA01G02160D	BNAC01G03290D
fil4_4_7_2	GO:0004450	isocitrate dehydrogenase (NADP+) activity	2	2124	12	100836	0.023661753139663413	BNAA03G04970D	BNAC03G06570D
fil4_4_7_2	GO:0004457	lactate dehydrogenase activity	2	2124	4	100836	0.002550085038944249	BNAA03G43000D	BNAC07G34250D
fil4_4_7_2	GO:0004459	L-lactate dehydrogenase activity	2	2124	4	100836	0.002550085038944249	BNAA03G43000D	BNAC07G34250D
fil4_4_7_2	GO:0004482	mRNA (guanine-N7-)-methyltransferase activity	4	2124	10	100836	3.629119623374091E-5	BNAA01G25610D	BNAA05G20260D	BNAC05G32210D	BNACNNG10740D
fil4_4_7_2	GO:0004520	endodeoxyribonuclease activity	2	2124	26	100836	0.08650602001186972	BNAA07G20500D	BNAC06G20150D
fil4_4_7_2	GO:0004521	endoribonuclease activity	2	2124	58	100836	0.22270672093455504	BNAA02G26660D	BNACNNG39460D
fil4_4_7_2	GO:0004525	ribonuclease III activity	4	2124	28	100836	0.0024136261774704982	BNAA01G00420D	BNAA10G15080D	BNAC01G01410D	BNAC09G37430D
fil4_4_7_2	GO:0004527	exonuclease activity	2	2124	79	100836	0.26548856736548965	BNAA09G32490D	BNAC08G23360D
fil4_4_7_2	GO:0004540	ribonuclease activity	2	2124	67	100836	0.24596073691443507	BNAA02G26660D	BNACNNG39460D
fil4_4_7_2	GO:0004556	alpha-amylase activity	2	2124	27	100836	0.09145992056089833	BNAA10G25820D	BNACNNG20610D
fil4_4_7_2	GO:0004559	alpha-mannosidase activity	2	2124	32	100836	0.11620040859871211	BNAA06G32690D	BNAC07G23810D
fil4_4_7_2	GO:0004582	dolichyl-phosphate beta-D-mannosyltransferase activity	2	2124	15	100836	0.035316535525858166	BNAA08G03510D	BNAC08G03860D
fil4_4_7_2	GO:0004584	dolichyl-phosphate-mannose-glycolipid alpha-mannosyltransferase activity	2	2124	4	100836	0.002550085038944249	BNAA09G47490D	BNAC08G41770D
fil4_4_7_2	GO:0004591	oxoglutarate dehydrogenase (succinyl-transferring) activity	2	2124	7	100836	0.0083735716567416	BNAA09G17390D	BNAC09G18140D
fil4_4_7_2	GO:0004609	phosphatidylserine decarboxylase activity	2	2124	11	100836	0.020142044489155457	BNAANNG13400D	BNAC01G20050D
fil4_4_7_2	GO:0004614	phosphoglucomutase activity	2	2124	12	100836	0.023661753139663413	BNAA10G07730D	BNACNNG44490D
fil4_4_7_2	GO:0004620	phospholipase activity	2	2124	24	100836	0.07665673341139577	BNAA09G55020D	BNAC08G25800D
fil4_4_7_2	GO:0004645	phosphorylase activity	2	2124	8	100836	0.010929793842176079	BNAA06G30890D	BNAC07G25770D
fil4_4_7_2	GO:0004647	phosphoserine phosphatase activity	2	2124	19	100836	0.05282400877878473	BNAA06G12800D	BNAC05G14320D
fil4_4_7_2	GO:0004656	procollagen-proline 4-dioxygenase activity	4	2124	51	100836	0.018066913520967988	BNAA05G34430D	BNAA07G02890D	BNAC04G52950D	BNAC07G06600D
fil4_4_7_2	GO:0004664	prephenate dehydratase activity	2	2124	23	100836	0.07177955092040464	BNAA04G16070D	BNAC04G39340D
fil4_4_7_2	GO:0004673	protein histidine kinase activity	2	2124	58	100836	0.22270672093455504	BNAA01G24090D	BNACNNG68360D
fil4_4_7_2	GO:0004683	calmodulin-dependent protein kinase activity	4	2124	148	100836	0.17627687758553695	BNAA03G35770D	BNAA10G25410D	BNAC03G41610D	BNAC09G50440D
fil4_4_7_2	GO:0004708	MAP kinase kinase activity	2	2124	37	100836	0.14028142443035826	BNAA03G36110D	BNAC03G41980D
fil4_4_7_2	GO:0004709	MAP kinase kinase kinase activity	4	2124	85	100836	0.07104444944353322	BNAA01G15980D	BNAA03G36110D	BNAC01G19100D	BNAC03G41980D
fil4_4_7_2	GO:0004712	protein serine/threonine/tyrosine kinase activity	4	2124	187	100836	0.1975794442477173	BNAA02G07360D	BNAA07G37480D	BNAC02G10410D	BNAC07G16600D
fil4_4_7_2	GO:0004713	protein tyrosine kinase activity	2	2124	27	100836	0.09145992056089833	BNAA02G07360D	BNAC02G10410D
fil4_4_7_2	GO:0004722	protein serine/threonine phosphatase activity	12	2124	528	100836	0.1120570575436105	BNAA05G09980D	BNAA05G34520D	BNAA07G10570D	BNAA10G04970D	BNAA10G11080D	BNAA10G12190D	BNAC05G05310D	BNAC07G13830D	BNAC09G34410D	BNAC09G53650D	BNACNNG05380D	BNACNNG27940D
fil4_4_7_2	GO:0004723	calcium-dependent protein serine/threonine phosphatase activity	4	2124	45	100836	0.012237258645085377	BNAA01G26270D	BNAA06G26950D	BNAC01G33560D	BNAC07G29990D
fil4_4_7_2	GO:0004725	protein tyrosine phosphatase activity	2	2124	77	100836	0.2630973825088774	BNAA01G26130D	BNAC01G33400D
fil4_4_7_2	GO:0004766	spermidine synthase activity	2	2124	13	100836	0.027375345929970582	BNAA02G10450D	BNAC02G14570D
fil4_4_7_2	GO:0004775	succinate-CoA ligase (ADP-forming) activity	2	2124	18	100836	0.04827977116726372	BNAA09G11210D	BNAC09G11540D
fil4_4_7_2	GO:0004776	succinate-CoA ligase (GDP-forming) activity	2	2124	12	100836	0.023661753139663413	BNAA09G11210D	BNAC09G11540D
fil4_4_7_2	GO:0004784	superoxide dismutase activity	2	2124	27	100836	0.09145992056089833	BNAA10G16720D	BNAC09G39740D
fil4_4_7_2	GO:0004788	thiamine diphosphokinase activity	2	2124	4	100836	0.002550085038944249	BNAA10G01480D	BNAC05G01510D
fil4_4_7_2	GO:0004795	threonine synthase activity	2	2124	7	100836	0.0083735716567416	BNAA08G13300D	BNAC03G68250D
fil4_4_7_2	GO:0004801	sedoheptulose-7-phosphate:D-glyceraldehyde-3-phosphate glyceronetransferase activity	4	2124	10	100836	3.629119623374091E-5	BNAA03G04310D	BNAA06G08320D	BNAC03G05850D	BNAC05G09650D
fil4_4_7_2	GO:0004805	trehalose-phosphatase activity	4	2124	44	100836	0.011389053002004351	BNAA03G45450D	BNAA06G24090D	BNAC03G49150D	BNAC07G37370D
fil4_4_7_2	GO:0004815	aspartate-tRNA ligase activity	2	2124	15	100836	0.035316535525858166	BNAA01G03230D	BNAC01G04490D
fil4_4_7_2	GO:0004816	asparagine-tRNA ligase activity	2	2124	17	100836	0.04383803852402803	BNAA10G10830D	BNAC09G33230D
fil4_4_7_2	GO:0004817	cysteine-tRNA ligase activity	2	2124	13	100836	0.027375345929970582	BNAA03G11390D	BNAC03G14210D
fil4_4_7_2	GO:0004818	glutamate-tRNA ligase activity	2	2124	10	100836	0.01683414874710462	BNAA06G23200D	BNAC03G50160D
fil4_4_7_2	GO:0004820	glycine-tRNA ligase activity	2	2124	14	100836	0.03126571339654776	BNAA08G12590D	BNAC08G12790D
fil4_4_7_2	GO:0004821	histidine-tRNA ligase activity	2	2124	6	100836	0.006109703297314214	BNAA08G17140D	BNAC03G59920D
fil4_4_7_2	GO:0004826	phenylalanine-tRNA ligase activity	2	2124	24	100836	0.07665673341139577	BNAA10G18320D	BNAC09G41850D
fil4_4_7_2	GO:0004828	serine-tRNA ligase activity	2	2124	10	100836	0.01683414874710462	BNAA09G03770D	BNAC09G03190D
fil4_4_7_2	GO:0004842	ubiquitin-protein transferase activity	32	2124	1166	100836	0.024765442586733983	BNAA02G22920D	BNAA03G20750D	BNAA03G27370D	BNAA03G28570D	BNAA04G19750D	BNAA05G15820D	BNAA05G20790D	BNAA06G14260D	BNAA07G19520D	BNAA07G21180D	BNAA08G25620D	BNAA09G03940D	BNAA09G18490D	BNAA09G38440D	BNAA10G12310D	BNAA10G23710D	BNAC02G29860D	BNAC03G24800D	BNAC03G32370D	BNAC03G33710D	BNAC04G44130D	BNAC05G15660D	BNAC05G33480D	BNAC05G51200D	BNAC06G18720D	BNAC06G43000D	BNAC08G14470D	BNAC08G30570D	BNAC09G20430D	BNAC09G34500D	BNAC09G48440D	BNACNNG24950D
fil4_4_7_2	GO:0004843	ubiquitin-specific protease activity	4	2124	111	100836	0.12087643464757532	BNAA02G00690D	BNAA08G16550D	BNAC02G00110D	BNAC03G60560D
fil4_4_7_2	GO:0004844	uracil DNA N-glycosylase activity	2	2124	4	100836	0.002550085038944249	BNAA05G21520D	BNAC05G34520D
fil4_4_7_2	GO:0004845	uracil phosphoribosyltransferase activity	2	2124	29	100836	0.10138435089837526	BNAA04G10680D	BNAC04G32990D
fil4_4_7_2	GO:0004849	uridine kinase activity	2	2124	48	100836	0.18801253025133902	BNAA04G10680D	BNAC04G32990D
fil4_4_7_2	GO:0004861	cyclin-dependent protein serine/threonine kinase inhibitor activity	4	2124	35	100836	0.005318990754887066	BNAA04G19000D	BNAA06G37540D	BNAC04G43290D	BNAC06G02810D
fil4_4_7_2	GO:0004867	serine-type endopeptidase inhibitor activity	4	2124	71	100836	0.04591426829157633	BNAA03G26600D	BNAA04G11270D	BNAC03G21710D	BNAC03G31480D
fil4_4_7_2	GO:0004869	cysteine-type endopeptidase inhibitor activity	2	2124	70	100836	0.25203723148831453	BNAA03G42640D	BNAC07G33740D
fil4_4_7_2	GO:0004872	receptor activity	4	2124	148	100836	0.17627687758553695	BNAA01G24090D	BNAA07G38270D	BNAC06G43050D	BNACNNG68360D
fil4_4_7_2	GO:0005085	guanyl-nucleotide exchange factor activity	2	2124	51	100836	0.1993717794609194	BNAA09G52370D	BNAC09G06120D
fil4_4_7_2	GO:0005089	Rho guanyl-nucleotide exchange factor activity	2	2124	55	100836	0.21326179691071642	BNAA05G36780D	BNAC05G33000D
fil4_4_7_2	GO:0005096	GTPase activator activity	4	2124	151	100836	0.17934366610447508	BNAA05G36780D	BNAA09G01300D	BNAC05G33000D	BNAC09G00460D
fil4_4_7_2	GO:0005216	ion channel activity	2	2124	87	100836	0.2718853479951172	BNAA10G21770D	BNAC09G46060D
fil4_4_7_2	GO:0005249	voltage-gated potassium channel activity	2	2124	71	100836	0.25388124174025317	BNAA09G41490D	BNAC08G34080D
fil4_4_7_2	GO:0005275	amine transmembrane transporter activity	2	2124	16	100836	0.03951225286008233	BNAA02G04250D	BNAC02G08750D
fil4_4_7_2	GO:0005345	purine nucleobase transmembrane transporter activity	2	2124	64	100836	0.23905410958560416	BNAA09G53790D	BNAC09G25410D
fil4_4_7_2	GO:0005355	glucose transmembrane transporter activity	4	2124	133	100836	0.15745304992364026	BNAA03G29310D	BNAANNG37910D	BNAC03G34490D	BNACNNG73380D
fil4_4_7_2	GO:0005366	myo-inositol:proton symporter activity	2	2124	10	100836	0.01683414874710462	BNAANNG37910D	BNACNNG73380D
fil4_4_7_2	GO:0005375	copper ion transmembrane transporter activity	2	2124	41	100836	0.15862735763367994	BNAA10G14850D	BNAC09G37220D
fil4_4_7_2	GO:0005381	iron ion transmembrane transporter activity	2	2124	81	100836	0.26755352974102625	BNAA01G23170D	BNAC01G28910D
fil4_4_7_2	GO:0005385	zinc ion transmembrane transporter activity	4	2124	142	100836	0.1694315972458368	BNAA01G23170D	BNAA05G29570D	BNAC01G28910D	BNAC05G43900D
fil4_4_7_2	GO:0005484	SNAP receptor activity	4	2124	145	100836	0.1729717065099129	BNAA03G16130D	BNAA03G40020D	BNAC03G71990D	BNAC07G31080D
fil4_4_7_2	GO:0005487	nucleocytoplasmic transporter activity	2	2124	16	100836	0.03951225286008233	BNAA09G45410D	BNAC08G39240D
fil4_4_7_2	GO:0005504	fatty acid binding	2	2124	11	100836	0.020142044489155457	BNAA09G55750D	BNAC08G32720D
fil4_4_7_2	GO:0005506	iron ion binding	18	2124	695	100836	0.06576688252462738	BNAA02G28720D	BNAA03G13370D	BNAA03G16020D	BNAA03G49840D	BNAA03G56830D	BNAA05G21130D	BNAA05G34430D	BNAA07G02890D	BNAA10G03180D	BNAC02G36780D	BNAC03G16190D	BNAC03G19130D	BNAC04G04260D	BNAC04G52950D	BNAC05G03170D	BNAC05G34030D	BNAC07G06600D	BNAC07G42190D
fil4_4_7_2	GO:0005507	copper ion binding	22	2124	977	100836	0.08199082691346478	BNAA02G04300D	BNAA03G31290D	BNAA04G00060D	BNAA06G20480D	BNAA06G38550D	BNAA08G29730D	BNAA09G11210D	BNAA10G07120D	BNAA10G15590D	BNAA10G16720D	BNAANNG13720D	BNAC02G01610D	BNAC02G08820D	BNAC03G36650D	BNAC03G75090D	BNAC04G20850D	BNAC08G47050D	BNAC09G11540D	BNAC09G30230D	BNAC09G39740D	BNAC09G54080D	BNACNNG32150D
fil4_4_7_2	GO:0005509	calcium ion binding	28	2124	794	100836	0.0029377503387957877	BNAA01G17480D	BNAA01G26270D	BNAA02G31190D	BNAA03G06260D	BNAA03G20180D	BNAA03G49120D	BNAA04G26330D	BNAA05G31790D	BNAA06G26950D	BNAA06G28830D	BNAA06G33520D	BNAA06G38470D	BNAA07G14750D	BNAA09G03360D	BNAC01G21810D	BNAC01G33560D	BNAC02G39760D	BNAC03G08060D	BNAC03G24090D	BNAC04G50380D	BNAC05G13970D	BNAC05G46380D	BNAC06G12520D	BNAC07G27850D	BNAC07G29990D	BNAC07G50650D	BNAC09G02710D	BNACNNG21080D
fil4_4_7_2	GO:0005525	GTP binding	38	2124	925	100836	5.265828742993996E-5	BNAA01G18340D	BNAA01G22400D	BNAA01G29020D	BNAA02G07230D	BNAA02G31190D	BNAA03G14660D	BNAA04G10680D	BNAA05G36780D	BNAA06G06070D	BNAA06G30900D	BNAA06G35520D	BNAA07G14810D	BNAA07G20800D	BNAA09G31740D	BNAA09G36510D	BNAA09G36930D	BNAA10G26500D	BNAANNG00690D	BNAANNG05760D	BNAC01G22250D	BNAC01G28600D	BNAC01G36400D	BNAC02G03050D	BNAC02G10220D	BNAC02G39760D	BNAC03G17660D	BNAC04G32990D	BNAC05G07630D	BNAC05G20220D	BNAC05G33000D	BNAC06G20650D	BNAC06G42230D	BNAC07G18630D	BNAC07G20020D	BNAC07G37640D	BNAC08G22580D	BNAC08G28630D	BNACNNG02760D
fil4_4_7_2	GO:0005528	FK506 binding	8	2124	80	100836	2.406958521650385E-4	BNAA07G16240D	BNAA09G17750D	BNAA09G35180D	BNAANNG16570D	BNAC05G42970D	BNAC06G15010D	BNAC06G43370D	BNAC08G26440D
fil4_4_7_2	GO:0005545	1-phosphatidylinositol binding	2	2124	58	100836	0.22270672093455504	BNAA02G25770D	BNAC02G34010D
fil4_4_7_2	GO:0005622	intracellular	20	2124	935	100836	0.0900076924041171	BNAA01G02250D	BNAA03G09180D	BNAA06G03760D	BNAA06G36440D	BNAA09G01300D	BNAA09G43120D	BNAA09G43830D	BNAA09G51810D	BNAA10G12310D	BNAANNG31430D	BNAC01G03520D	BNAC03G11510D	BNAC06G02020D	BNAC06G37330D	BNAC07G17480D	BNAC08G35610D	BNAC08G36400D	BNAC09G00460D	BNAC09G34500D	BNACNNG02190D
fil4_4_7_2	GO:0005634	nucleus	821	2124	33531	100836	1.621385977421093E-8	BNAA01G00170D	BNAA01G01150D	BNAA01G02290D	BNAA01G02430D	BNAA01G02960D	BNAA01G03240D	BNAA01G05580D	BNAA01G07340D	BNAA01G09730D	BNAA01G10030D	BNAA01G10230D	BNAA01G10280D	BNAA01G11490D	BNAA01G11690D	BNAA01G13000D	BNAA01G15300D	BNAA01G15980D	BNAA01G20700D	BNAA01G20970D	BNAA01G24770D	BNAA01G25610D	BNAA01G25800D	BNAA01G28810D	BNAA01G28910D	BNAA01G30300D	BNAA01G30530D	BNAA01G30580D	BNAA01G32120D	BNAA01G33330D	BNAA01G33970D	BNAA01G35370D	BNAA02G00440D	BNAA02G00690D	BNAA02G02130D	BNAA02G02260D	BNAA02G05530D	BNAA02G06300D	BNAA02G10450D	BNAA02G10830D	BNAA02G11510D	BNAA02G14000D	BNAA02G15730D	BNAA02G15830D	BNAA02G16310D	BNAA02G18750D	BNAA02G20060D	BNAA02G22060D	BNAA02G24220D	BNAA02G25620D	BNAA02G25890D	BNAA02G27360D	BNAA02G28270D	BNAA02G28800D	BNAA02G29530D	BNAA02G30350D	BNAA02G31210D	BNAA02G33620D	BNAA02G33910D	BNAA02G35650D	BNAA03G00120D	BNAA03G00800D	BNAA03G03810D	BNAA03G03940D	BNAA03G04010D	BNAA03G04170D	BNAA03G06890D	BNAA03G08400D	BNAA03G08410D	BNAA03G08720D	BNAA03G09100D	BNAA03G09830D	BNAA03G10010D	BNAA03G11000D	BNAA03G11010D	BNAA03G13400D	BNAA03G13980D	BNAA03G15180D	BNAA03G15550D	BNAA03G16240D	BNAA03G17010D	BNAA03G17910D	BNAA03G19150D	BNAA03G19710D	BNAA03G19900D	BNAA03G20750D	BNAA03G20940D	BNAA03G21370D	BNAA03G21820D	BNAA03G25630D	BNAA03G26080D	BNAA03G27870D	BNAA03G28800D	BNAA03G30130D	BNAA03G30570D	BNAA03G30840D	BNAA03G30940D	BNAA03G31270D	BNAA03G31470D	BNAA03G31550D	BNAA03G32170D	BNAA03G32560D	BNAA03G32980D	BNAA03G33160D	BNAA03G33680D	BNAA03G33930D	BNAA03G34760D	BNAA03G35660D	BNAA03G35770D	BNAA03G36110D	BNAA03G36940D	BNAA03G37920D	BNAA03G39740D	BNAA03G40020D	BNAA03G42420D	BNAA03G42500D	BNAA03G44070D	BNAA03G48040D	BNAA03G50010D	BNAA03G52650D	BNAA03G53400D	BNAA03G56610D	BNAA03G57140D	BNAA03G57840D	BNAA03G58470D	BNAA03G58950D	BNAA04G03930D	BNAA04G05630D	BNAA04G05980D	BNAA04G06360D	BNAA04G09820D	BNAA04G10110D	BNAA04G10540D	BNAA04G10550D	BNAA04G14050D	BNAA04G18300D	BNAA04G18810D	BNAA04G19000D	BNAA04G19330D	BNAA04G19640D	BNAA04G19750D	BNAA04G20960D	BNAA04G22900D	BNAA04G23140D	BNAA04G23370D	BNAA04G23680D	BNAA04G24200D	BNAA04G26350D	BNAA05G01400D	BNAA05G01870D	BNAA05G01930D	BNAA05G02200D	BNAA05G03180D	BNAA05G03380D	BNAA05G03540D	BNAA05G04710D	BNAA05G05570D	BNAA05G07050D	BNAA05G09120D	BNAA05G09200D	BNAA05G09510D	BNAA05G09740D	BNAA05G09980D	BNAA05G10590D	BNAA05G10640D	BNAA05G12050D	BNAA05G14120D	BNAA05G14900D	BNAA05G15240D	BNAA05G15820D	BNAA05G15880D	BNAA05G16000D	BNAA05G18160D	BNAA05G18180D	BNAA05G18360D	BNAA05G18800D	BNAA05G19140D	BNAA05G19840D	BNAA05G20260D	BNAA05G21030D	BNAA05G21520D	BNAA05G23390D	BNAA05G24460D	BNAA05G24510D	BNAA05G25320D	BNAA05G26100D	BNAA05G26760D	BNAA05G26980D	BNAA05G28650D	BNAA05G29120D	BNAA05G29510D	BNAA05G34520D	BNAA05G35980D	BNAA05G36010D	BNAA05G36780D	BNAA06G01600D	BNAA06G02490D	BNAA06G03760D	BNAA06G04310D	BNAA06G04690D	BNAA06G05440D	BNAA06G06070D	BNAA06G06690D	BNAA06G07120D	BNAA06G07530D	BNAA06G09780D	BNAA06G09980D	BNAA06G10120D	BNAA06G10610D	BNAA06G11410D	BNAA06G13030D	BNAA06G13700D	BNAA06G14260D	BNAA06G14450D	BNAA06G16930D	BNAA06G17980D	BNAA06G18440D	BNAA06G22830D	BNAA06G24090D	BNAA06G24980D	BNAA06G25160D	BNAA06G27330D	BNAA06G30900D	BNAA06G31800D	BNAA06G32040D	BNAA06G34340D	BNAA06G35390D	BNAA06G36240D	BNAA06G36500D	BNAA06G37540D	BNAA06G37610D	BNAA07G00190D	BNAA07G00600D	BNAA07G02150D	BNAA07G02460D	BNAA07G03860D	BNAA07G04910D	BNAA07G06170D	BNAA07G09210D	BNAA07G09460D	BNAA07G09920D	BNAA07G10360D	BNAA07G10570D	BNAA07G12110D	BNAA07G12520D	BNAA07G13030D	BNAA07G13110D	BNAA07G14990D	BNAA07G15320D	BNAA07G15770D	BNAA07G16240D	BNAA07G17560D	BNAA07G18500D	BNAA07G19520D	BNAA07G19760D	BNAA07G19940D	BNAA07G20800D	BNAA07G21180D	BNAA07G21220D	BNAA07G21290D	BNAA07G21900D	BNAA07G22810D	BNAA07G24330D	BNAA07G25190D	BNAA07G27210D	BNAA07G28290D	BNAA07G30190D	BNAA07G30840D	BNAA07G33470D	BNAA07G34630D	BNAA07G34690D	BNAA07G34710D	BNAA07G35580D	BNAA07G36000D	BNAA07G36850D	BNAA07G37270D	BNAA07G37480D	BNAA08G00770D	BNAA08G00910D	BNAA08G05130D	BNAA08G05880D	BNAA08G06430D	BNAA08G09570D	BNAA08G09650D	BNAA08G11680D	BNAA08G12420D	BNAA08G12570D	BNAA08G12900D	BNAA08G13700D	BNAA08G14970D	BNAA08G16550D	BNAA08G18520D	BNAA08G18560D	BNAA08G22120D	BNAA08G22930D	BNAA08G24130D	BNAA08G24300D	BNAA08G25620D	BNAA08G26080D	BNAA08G26160D	BNAA08G26640D	BNAA08G28130D	BNAA08G28810D	BNAA08G30240D	BNAA08G31470D	BNAA09G00130D	BNAA09G00310D	BNAA09G00830D	BNAA09G00910D	BNAA09G00980D	BNAA09G01040D	BNAA09G01860D	BNAA09G03240D	BNAA09G03940D	BNAA09G04110D	BNAA09G04700D	BNAA09G05420D	BNAA09G05440D	BNAA09G07050D	BNAA09G07480D	BNAA09G07700D	BNAA09G08050D	BNAA09G08450D	BNAA09G15150D	BNAA09G17040D	BNAA09G17760D	BNAA09G18310D	BNAA09G18400D	BNAA09G19610D	BNAA09G22320D	BNAA09G25370D	BNAA09G27890D	BNAA09G29620D	BNAA09G29980D	BNAA09G30010D	BNAA09G30790D	BNAA09G30910D	BNAA09G32490D	BNAA09G34120D	BNAA09G34150D	BNAA09G35290D	BNAA09G35440D	BNAA09G36510D	BNAA09G37270D	BNAA09G37900D	BNAA09G38440D	BNAA09G39390D	BNAA09G41490D	BNAA09G42480D	BNAA09G43170D	BNAA09G43190D	BNAA09G43630D	BNAA09G43640D	BNAA09G44100D	BNAA09G44370D	BNAA09G45410D	BNAA09G46000D	BNAA09G49720D	BNAA09G51690D	BNAA09G52370D	BNAA09G52530D	BNAA09G55480D	BNAA09G56400D	BNAA10G00710D	BNAA10G01950D	BNAA10G03070D	BNAA10G03090D	BNAA10G04970D	BNAA10G07750D	BNAA10G08070D	BNAA10G11960D	BNAA10G12310D	BNAA10G13710D	BNAA10G14860D	BNAA10G15080D	BNAA10G15810D	BNAA10G16570D	BNAA10G17680D	BNAA10G22730D	BNAA10G24100D	BNAA10G24400D	BNAA10G24540D	BNAA10G25050D	BNAA10G26560D	BNAA10G26810D	BNAA10G27420D	BNAA10G27570D	BNAA10G29830D	BNAANNG00500D	BNAANNG00550D	BNAANNG00590D	BNAANNG01660D	BNAANNG01720D	BNAANNG02080D	BNAANNG05760D	BNAANNG06060D	BNAANNG07270D	BNAANNG12100D	BNAANNG12330D	BNAANNG15090D	BNAANNG16570D	BNAANNG18930D	BNAANNG25580D	BNAANNG27790D	BNAANNG27960D	BNAANNG31300D	BNAANNG31430D	BNAANNG33330D	BNAANNG36370D	BNAANNG37630D	BNAANNG38150D	BNAC01G00460D	BNAC01G01090D	BNAC01G03560D	BNAC01G03680D	BNAC01G04220D	BNAC01G04500D	BNAC01G09010D	BNAC01G11420D	BNAC01G11820D	BNAC01G12030D	BNAC01G12940D	BNAC01G13240D	BNAC01G14890D	BNAC01G14900D	BNAC01G18120D	BNAC01G19100D	BNAC01G19980D	BNAC01G25480D	BNAC01G25950D	BNAC01G31670D	BNAC01G33020D	BNAC01G36060D	BNAC01G36130D	BNAC01G38230D	BNAC01G38370D	BNAC01G38460D	BNAC01G39030D	BNAC01G39820D	BNAC01G41280D	BNAC01G42810D	BNAC02G00110D	BNAC02G00420D	BNAC02G01100D	BNAC02G01970D	BNAC02G02040D	BNAC02G03400D	BNAC02G03440D	BNAC02G03470D	BNAC02G05300D	BNAC02G05700D	BNAC02G09410D	BNAC02G14570D	BNAC02G15050D	BNAC02G15990D	BNAC02G16220D	BNAC02G18400D	BNAC02G18460D	BNAC02G19360D	BNAC02G20990D	BNAC02G21100D	BNAC02G21850D	BNAC02G24840D	BNAC02G32060D	BNAC02G33420D	BNAC02G35270D	BNAC02G36340D	BNAC02G37610D	BNAC02G39780D	BNAC02G41320D	BNAC02G42360D	BNAC02G42720D	BNAC02G47740D	BNAC02G48270D	BNAC03G01110D	BNAC03G05350D	BNAC03G05510D	BNAC03G05610D	BNAC03G05770D	BNAC03G08790D	BNAC03G10690D	BNAC03G10700D	BNAC03G11050D	BNAC03G11380D	BNAC03G12460D	BNAC03G12670D	BNAC03G13760D	BNAC03G13770D	BNAC03G16220D	BNAC03G16940D	BNAC03G18310D	BNAC03G19510D	BNAC03G20540D	BNAC03G21440D	BNAC03G22300D	BNAC03G22790D	BNAC03G23600D	BNAC03G23880D	BNAC03G24800D	BNAC03G25010D	BNAC03G25760D	BNAC03G26090D	BNAC03G30070D	BNAC03G30770D	BNAC03G32920D	BNAC03G33930D	BNAC03G35440D	BNAC03G35880D	BNAC03G36160D	BNAC03G36240D	BNAC03G36610D	BNAC03G36920D	BNAC03G37050D	BNAC03G37460D	BNAC03G38100D	BNAC03G38220D	BNAC03G38850D	BNAC03G39170D	BNAC03G40200D	BNAC03G41500D	BNAC03G41610D	BNAC03G41980D	BNAC03G43120D	BNAC03G44290D	BNAC03G44530D	BNAC03G44970D	BNAC03G48590D	BNAC03G49150D	BNAC03G49760D	BNAC03G50650D	BNAC03G55440D	BNAC03G58320D	BNAC03G58370D	BNAC03G60560D	BNAC03G62330D	BNAC03G63980D	BNAC03G64060D	BNAC03G67520D	BNAC03G67900D	BNAC03G68010D	BNAC03G70060D	BNAC03G71300D	BNAC03G73710D	BNAC03G77130D	BNAC03G78240D	BNAC04G01230D	BNAC04G01570D	BNAC04G01890D	BNAC04G02980D	BNAC04G03070D	BNAC04G04170D	BNAC04G05350D	BNAC04G07860D	BNAC04G10480D	BNAC04G10630D	BNAC04G10870D	BNAC04G11670D	BNAC04G11700D	BNAC04G14400D	BNAC04G17000D	BNAC04G17090D	BNAC04G25980D	BNAC04G28590D	BNAC04G31980D	BNAC04G32230D	BNAC04G32810D	BNAC04G32820D	BNAC04G36870D	BNAC04G42380D	BNAC04G43020D	BNAC04G43290D	BNAC04G43670D	BNAC04G44020D	BNAC04G44130D	BNAC04G46250D	BNAC04G46500D	BNAC04G47270D	BNAC04G47990D	BNAC04G50390D	BNAC04G52240D	BNAC04G52840D	BNAC04G56830D	BNAC05G00790D	BNAC05G02940D	BNAC05G02960D	BNAC05G05310D	BNAC05G05460D	BNAC05G05920D	BNAC05G07630D	BNAC05G08370D	BNAC05G08980D	BNAC05G11020D	BNAC05G11350D	BNAC05G11600D	BNAC05G11740D	BNAC05G12170D	BNAC05G13010D	BNAC05G14530D	BNAC05G15020D	BNAC05G15660D	BNAC05G15850D	BNAC05G17520D	BNAC05G17700D	BNAC05G18540D	BNAC05G18560D	BNAC05G19430D	BNAC05G20220D	BNAC05G26470D	BNAC05G27760D	BNAC05G27960D	BNAC05G28580D	BNAC05G28810D	BNAC05G30820D	BNAC05G31790D	BNAC05G32210D	BNAC05G32520D	BNAC05G33000D	BNAC05G33800D	BNAC05G34520D	BNAC05G37040D	BNAC05G38490D	BNAC05G40200D	BNAC05G40780D	BNAC05G41040D	BNAC05G42970D	BNAC05G43100D	BNAC05G43570D	BNAC05G43860D	BNAC05G51090D	BNAC05G51200D	BNAC05G52110D	BNAC06G02020D	BNAC06G02810D	BNAC06G02880D	BNAC06G03160D	BNAC06G04380D	BNAC06G08620D	BNAC06G08860D	BNAC06G09670D	BNAC06G12960D	BNAC06G14100D	BNAC06G15010D	BNAC06G16210D	BNAC06G16270D	BNAC06G17530D	BNAC06G18720D	BNAC06G19010D	BNAC06G19290D	BNAC06G20650D	BNAC06G21580D	BNAC06G21680D	BNAC06G23770D	BNAC06G25430D	BNAC06G26950D	BNAC06G27860D	BNAC06G30140D	BNAC06G33630D	BNAC06G34340D	BNAC06G37330D	BNAC06G38020D	BNAC06G39470D	BNAC06G39540D	BNAC06G39580D	BNAC06G40510D	BNAC06G41130D	BNAC06G41950D	BNAC06G42280D	BNAC06G43000D	BNAC07G00080D	BNAC07G00670D	BNAC07G03830D	BNAC07G04900D	BNAC07G07660D	BNAC07G12070D	BNAC07G12290D	BNAC07G12680D	BNAC07G13610D	BNAC07G13830D	BNAC07G14490D	BNAC07G16290D	BNAC07G16600D	BNAC07G16680D	BNAC07G17390D	BNAC07G17720D	BNAC07G18630D	BNAC07G20360D	BNAC07G21460D	BNAC07G24440D	BNAC07G24810D	BNAC07G31080D	BNAC07G33520D	BNAC07G33600D	BNAC07G35880D	BNAC07G36040D	BNAC07G36650D	BNAC07G37640D	BNAC07G40320D	BNAC07G41400D	BNAC07G44380D	BNAC07G45680D	BNAC07G48130D	BNAC07G48280D	BNAC08G01070D	BNAC08G06960D	BNAC08G07430D	BNAC08G08750D	BNAC08G10430D	BNAC08G12980D	BNAC08G13070D	BNAC08G13840D	BNAC08G14470D	BNAC08G14910D	BNAC08G15870D	BNAC08G16280D	BNAC08G17560D	BNAC08G18690D	BNAC08G23360D	BNAC08G25050D	BNAC08G25080D	BNAC08G26630D	BNAC08G29760D	BNAC08G30340D	BNAC08G30570D	BNAC08G31540D	BNAC08G34080D	BNAC08G34920D	BNAC08G35690D	BNAC08G35710D	BNAC08G36260D	BNAC08G36270D	BNAC08G36660D	BNAC08G36920D	BNAC08G38480D	BNAC08G39240D	BNAC08G40070D	BNAC08G44990D	BNAC08G46470D	BNAC09G00040D	BNAC09G00090D	BNAC09G00190D	BNAC09G01300D	BNAC09G02850D	BNAC09G03490D	BNAC09G04170D	BNAC09G04990D	BNAC09G05010D	BNAC09G06120D	BNAC09G06740D	BNAC09G07050D	BNAC09G07360D	BNAC09G07690D	BNAC09G07730D	BNAC09G08230D	BNAC09G08740D	BNAC09G18620D	BNAC09G19820D	BNAC09G20230D	BNAC09G20320D	BNAC09G21600D	BNAC09G24250D	BNAC09G27740D	BNAC09G29980D	BNAC09G33830D	BNAC09G34500D	BNAC09G36220D	BNAC09G37230D	BNAC09G37380D	BNAC09G37430D	BNAC09G38380D	BNAC09G41050D	BNAC09G47280D	BNAC09G48720D	BNAC09G49000D	BNAC09G49430D	BNAC09G49970D	BNAC09G52800D	BNAC09G54220D	BNACNNG00320D	BNACNNG01550D	BNACNNG01760D	BNACNNG01990D	BNACNNG02800D	BNACNNG03100D	BNACNNG03760D	BNACNNG03880D	BNACNNG05100D	BNACNNG05380D	BNACNNG06570D	BNACNNG07150D	BNACNNG10740D	BNACNNG12130D	BNACNNG15310D	BNACNNG16030D	BNACNNG16140D	BNACNNG17950D	BNACNNG18770D	BNACNNG19120D	BNACNNG19930D	BNACNNG21110D	BNACNNG21210D	BNACNNG24920D	BNACNNG24950D	BNACNNG27940D	BNACNNG28890D	BNACNNG34340D	BNACNNG34980D	BNACNNG36620D	BNACNNG39580D	BNACNNG43150D	BNACNNG44350D	BNACNNG51640D	BNACNNG51960D	BNACNNG52810D	BNACNNG53540D	BNACNNG56130D	BNACNNG59690D	BNACNNG60210D	BNACNNG61350D	BNACNNG65800D	BNACNNG73120D	BNACNNG76060D	BNACNNG77590D
fil4_4_7_2	GO:0005635	nuclear envelope	8	2124	270	100836	0.0924978103296731	BNAA07G14990D	BNAA07G29290D	BNAA10G24540D	BNAANNG01810D	BNAC02G01880D	BNAC06G12960D	BNAC06G32460D	BNAC09G49430D
fil4_4_7_2	GO:0005643	nuclear pore	6	2124	242	100836	0.15073682185162599	BNAA05G14900D	BNAA07G14990D	BNAA09G45410D	BNAC06G09670D	BNAC06G12960D	BNAC08G39240D
fil4_4_7_2	GO:0005652	nuclear lamina	2	2124	14	100836	0.03126571339654776	BNAA02G14000D	BNAC02G18460D
fil4_4_7_2	GO:0005654	nucleoplasm	14	2124	276	100836	0.001542791317766877	BNAA02G14000D	BNAA04G19000D	BNAA05G14900D	BNAA05G15240D	BNAA06G37540D	BNAA08G26160D	BNAA09G35440D	BNAC02G18460D	BNAC04G43290D	BNAC06G02810D	BNAC06G08860D	BNAC06G09670D	BNAC08G13840D	BNAC08G14910D
fil4_4_7_2	GO:0005665	"DNA-directed RNA polymerase II, core complex"	2	2124	80	100836	0.26656125790822094	BNAA08G09570D	BNAC03G63980D
fil4_4_7_2	GO:0005667	transcription factor complex	4	2124	148	100836	0.17627687758553695	BNAA05G19840D	BNAA07G12520D	BNAC05G30820D	BNAC07G16680D
fil4_4_7_2	GO:0005680	anaphase-promoting complex	4	2124	34	100836	0.004812315486126282	BNAA05G23390D	BNAA07G22810D	BNAC05G37040D	BNAC06G23770D
fil4_4_7_2	GO:0005682	U5 snRNP	2	2124	45	100836	0.1758880156629549	BNAA01G10280D	BNAC01G41280D
fil4_4_7_2	GO:0005684	U2-type spliceosomal complex	2	2124	12	100836	0.023661753139663413	BNAA03G03810D	BNAC03G05350D
fil4_4_7_2	GO:0005685	U1 snRNP	2	2124	57	100836	0.21965216919716804	BNAA03G50010D	BNAC03G68010D
fil4_4_7_2	GO:0005686	U2 snRNP	2	2124	47	100836	0.184053720655661	BNAA03G03810D	BNAC03G05350D
fil4_4_7_2	GO:0005688	U6 snRNP	2	2124	24	100836	0.07665673341139577	BNAA02G27360D	BNAC02G35270D
fil4_4_7_2	GO:0005689	U12-type spliceosomal complex	4	2124	53	100836	0.020288979769973042	BNAA02G27360D	BNAA03G03810D	BNAC02G35270D	BNAC03G05350D
fil4_4_7_2	GO:0005720	nuclear heterochromatin	2	2124	38	100836	0.14495759562580035	BNAA04G19330D	BNAC04G43670D
fil4_4_7_2	GO:0005730	nucleolus	36	2124	1557	100836	0.057829231471654356	BNAA02G14000D	BNAA03G18500D	BNAA03G33160D	BNAA03G50010D	BNAA05G15240D	BNAA05G36390D	BNAA06G06070D	BNAA06G13030D	BNAA06G14260D	BNAA06G24090D	BNAA07G30080D	BNAA07G30190D	BNAA08G26160D	BNAA09G07480D	BNAA09G35440D	BNAA09G37900D	BNAA09G45410D	BNAANNG18930D	BNAC02G18460D	BNAC03G21990D	BNAC03G38220D	BNAC03G49150D	BNAC03G68010D	BNAC05G07630D	BNAC05G14530D	BNAC05G25830D	BNAC05G36560D	BNAC06G08860D	BNAC06G33530D	BNAC06G33630D	BNAC08G13840D	BNAC08G14910D	BNAC08G29760D	BNAC08G39240D	BNAC09G07360D	BNACNNG34340D
fil4_4_7_2	GO:0005732	small nucleolar ribonucleoprotein complex	4	2124	97	100836	0.0941883434397716	BNAA02G27360D	BNAA03G50010D	BNAC02G35270D	BNAC03G68010D
fil4_4_7_2	GO:0005737	cytoplasm	324	2124	14956	100836	0.020902824527500582	BNAA01G02250D	BNAA01G03230D	BNAA01G07340D	BNAA01G07480D	BNAA01G09880D	BNAA01G10230D	BNAA01G13000D	BNAA01G14740D	BNAA01G15300D	BNAA01G22400D	BNAA01G27800D	BNAA01G28660D	BNAA02G02180D	BNAA02G04300D	BNAA02G10450D	BNAA02G10770D	BNAA02G10830D	BNAA02G11500D	BNAA02G14000D	BNAA02G18450D	BNAA02G23330D	BNAA02G28800D	BNAA03G02550D	BNAA03G05750D	BNAA03G06890D	BNAA03G09180D	BNAA03G09440D	BNAA03G09800D	BNAA03G11390D	BNAA03G15180D	BNAA03G17560D	BNAA03G18500D	BNAA03G18820D	BNAA03G19150D	BNAA03G27870D	BNAA03G31290D	BNAA03G32980D	BNAA03G33160D	BNAA03G39520D	BNAA03G43000D	BNAA03G45450D	BNAA03G48390D	BNAA03G52690D	BNAA03G54840D	BNAA04G10540D	BNAA04G10680D	BNAA04G17900D	BNAA04G19000D	BNAA04G19750D	BNAA04G23680D	BNAA04G24200D	BNAA05G00720D	BNAA05G01870D	BNAA05G05680D	BNAA05G06060D	BNAA05G06680D	BNAA05G07980D	BNAA05G08100D	BNAA05G09980D	BNAA05G10730D	BNAA05G15240D	BNAA05G15820D	BNAA05G16000D	BNAA05G20790D	BNAA05G20960D	BNAA05G21130D	BNAA05G23120D	BNAA05G24610D	BNAA05G28510D	BNAA05G29510D	BNAA05G29890D	BNAA05G30560D	BNAA05G34260D	BNAA05G35980D	BNAA05G36780D	BNAA06G03020D	BNAA06G10730D	BNAA06G12800D	BNAA06G14000D	BNAA06G14260D	BNAA06G18440D	BNAA06G19020D	BNAA06G21480D	BNAA06G23200D	BNAA06G24090D	BNAA06G30890D	BNAA06G30900D	BNAA06G36240D	BNAA06G37610D	BNAA07G02150D	BNAA07G15320D	BNAA07G16240D	BNAA07G19520D	BNAA07G20800D	BNAA07G29720D	BNAA07G34650D	BNAA07G37270D	BNAA08G00910D	BNAA08G02350D	BNAA08G06370D	BNAA08G08020D	BNAA08G10410D	BNAA08G13300D	BNAA08G15720D	BNAA08G17140D	BNAA08G18560D	BNAA08G25620D	BNAA08G26160D	BNAA08G28260D	BNAA09G00980D	BNAA09G01280D	BNAA09G01300D	BNAA09G01770D	BNAA09G03360D	BNAA09G03770D	BNAA09G03940D	BNAA09G07050D	BNAA09G07480D	BNAA09G08450D	BNAA09G12600D	BNAA09G17750D	BNAA09G19060D	BNAA09G19610D	BNAA09G22780D	BNAA09G29610D	BNAA09G30100D	BNAA09G35440D	BNAA09G36930D	BNAA09G38350D	BNAA09G42430D	BNAA09G43820D	BNAA09G43830D	BNAA09G45870D	BNAA09G46000D	BNAA09G47280D	BNAA09G51810D	BNAA09G52370D	BNAA09G56400D	BNAA10G01480D	BNAA10G10830D	BNAA10G12310D	BNAA10G14230D	BNAA10G15590D	BNAA10G16720D	BNAA10G17680D	BNAA10G17840D	BNAA10G18320D	BNAA10G19720D	BNAA10G21960D	BNAA10G23260D	BNAA10G23710D	BNAA10G24270D	BNAA10G25410D	BNAA10G26060D	BNAA10G26570D	BNAA10G29830D	BNAANNG01810D	BNAANNG05860D	BNAANNG13720D	BNAANNG21950D	BNAANNG36370D	BNAANNG36460D	BNAC01G03520D	BNAC01G04490D	BNAC01G09010D	BNAC01G09110D	BNAC01G12030D	BNAC01G14900D	BNAC01G18120D	BNAC01G28600D	BNAC01G34640D	BNAC01G40950D	BNAC01G41630D	BNAC02G00900D	BNAC02G01610D	BNAC02G01880D	BNAC02G02620D	BNAC02G05510D	BNAC02G08820D	BNAC02G14570D	BNAC02G14990D	BNAC02G15050D	BNAC02G15980D	BNAC02G18460D	BNAC02G28850D	BNAC03G00750D	BNAC03G03670D	BNAC03G07470D	BNAC03G08790D	BNAC03G11510D	BNAC03G11890D	BNAC03G12430D	BNAC03G14210D	BNAC03G18310D	BNAC03G21000D	BNAC03G21990D	BNAC03G22790D	BNAC03G32920D	BNAC03G36650D	BNAC03G38100D	BNAC03G38220D	BNAC03G44290D	BNAC03G49150D	BNAC03G50160D	BNAC03G52070D	BNAC03G52980D	BNAC03G55440D	BNAC03G58320D	BNAC03G59920D	BNAC03G61340D	BNAC03G68250D	BNAC03G72300D	BNAC04G00330D	BNAC04G01570D	BNAC04G02430D	BNAC04G05460D	BNAC04G06270D	BNAC04G07310D	BNAC04G08990D	BNAC04G09130D	BNAC04G12550D	BNAC04G14960D	BNAC04G32810D	BNAC04G32990D	BNAC04G41500D	BNAC04G43290D	BNAC04G44130D	BNAC04G47990D	BNAC04G56830D	BNAC05G01510D	BNAC05G12240D	BNAC05G14320D	BNAC05G18460D	BNAC05G19440D	BNAC05G28810D	BNAC05G33000D	BNAC05G33480D	BNAC05G33690D	BNAC05G34030D	BNAC05G36560D	BNAC05G42830D	BNAC05G43860D	BNAC05G44210D	BNAC05G45020D	BNAC05G50270D	BNAC05G51200D	BNAC06G02710D	BNAC06G02880D	BNAC06G03160D	BNAC06G08860D	BNAC06G09980D	BNAC06G15010D	BNAC06G20650D	BNAC06G32920D	BNAC06G39490D	BNAC06G42280D	BNAC06G43000D	BNAC06G43370D	BNAC07G14490D	BNAC07G17720D	BNAC07G25770D	BNAC07G34250D	BNAC07G37370D	BNAC07G37640D	BNAC07G40420D	BNAC07G44420D	BNAC07G48130D	BNAC07G49690D	BNAC08G01270D	BNAC08G02560D	BNAC08G06820D	BNAC08G09300D	BNAC08G13840D	BNAC08G14470D	BNAC08G14910D	BNAC08G28630D	BNAC08G30510D	BNAC08G34890D	BNAC08G36390D	BNAC08G36400D	BNAC08G38480D	BNAC08G39940D	BNAC08G40070D	BNAC08G41380D	BNAC08G41620D	BNAC09G00090D	BNAC09G00440D	BNAC09G00460D	BNAC09G00970D	BNAC09G02710D	BNAC09G03190D	BNAC09G06120D	BNAC09G06740D	BNAC09G07360D	BNAC09G08740D	BNAC09G20710D	BNAC09G21600D	BNAC09G24780D	BNAC09G33230D	BNAC09G34500D	BNAC09G39740D	BNAC09G41050D	BNAC09G41230D	BNAC09G41850D	BNAC09G43310D	BNAC09G46340D	BNAC09G47830D	BNAC09G48440D	BNAC09G48890D	BNAC09G50440D	BNAC09G51250D	BNAC09G54080D	BNACNNG02190D	BNACNNG02810D	BNACNNG05380D	BNACNNG09750D	BNACNNG10340D	BNACNNG16140D	BNACNNG24950D	BNACNNG47610D	BNACNNG56130D	BNACNNG72890D	BNACNNG73120D	BNACNNG73240D
fil4_4_7_2	GO:0005739	mitochondrion	229	2124	8901	100836	2.2212387871698672E-4	BNAA01G00170D	BNAA01G02160D	BNAA01G02850D	BNAA01G03230D	BNAA01G10290D	BNAA01G10410D	BNAA01G11100D	BNAA01G13750D	BNAA01G20770D	BNAA02G02710D	BNAA02G05530D	BNAA02G18240D	BNAA02G22590D	BNAA02G22960D	BNAA02G26630D	BNAA02G28270D	BNAA02G28720D	BNAA02G31190D	BNAA02G34150D	BNAA03G00120D	BNAA03G04310D	BNAA03G04970D	BNAA03G06260D	BNAA03G07450D	BNAA03G09800D	BNAA03G10770D	BNAA03G11390D	BNAA03G13980D	BNAA03G31550D	BNAA03G36110D	BNAA03G39660D	BNAA03G41710D	BNAA03G48150D	BNAA03G48680D	BNAA03G49120D	BNAA03G50710D	BNAA03G53120D	BNAA03G57890D	BNAA03G58500D	BNAA03G59520D	BNAA03G59590D	BNAA04G00480D	BNAA04G04580D	BNAA04G05980D	BNAA04G09300D	BNAA04G11510D	BNAA04G20720D	BNAA05G00220D	BNAA05G08560D	BNAA05G21520D	BNAA05G24490D	BNAA05G28510D	BNAA05G29630D	BNAA05G31920D	BNAA06G00990D	BNAA06G03020D	BNAA06G09650D	BNAA06G10190D	BNAA06G20850D	BNAA06G22770D	BNAA06G23200D	BNAA06G25890D	BNAA06G29320D	BNAA06G30170D	BNAA06G32710D	BNAA06G39090D	BNAA06G39820D	BNAA07G04360D	BNAA07G14810D	BNAA07G16610D	BNAA07G20330D	BNAA07G34640D	BNAA07G38240D	BNAA07G38270D	BNAA08G01380D	BNAA08G03230D	BNAA08G03510D	BNAA08G09850D	BNAA08G12590D	BNAA08G17140D	BNAA08G22110D	BNAA08G23780D	BNAA08G25090D	BNAA09G01320D	BNAA09G06100D	BNAA09G10580D	BNAA09G11210D	BNAA09G17390D	BNAA09G28570D	BNAA09G30100D	BNAA09G39110D	BNAA09G39900D	BNAA09G43120D	BNAA09G43790D	BNAA09G54990D	BNAA09G55750D	BNAA10G06910D	BNAA10G07730D	BNAA10G10270D	BNAA10G10830D	BNAA10G11460D	BNAA10G19900D	BNAA10G22790D	BNAA10G26060D	BNAA10G29330D	BNAANNG00500D	BNAANNG02030D	BNAANNG13400D	BNAANNG13720D	BNAANNG20640D	BNAANNG22790D	BNAANNG25580D	BNAANNG25600D	BNAANNG31280D	BNAANNG37680D	BNAC01G01090D	BNAC01G03290D	BNAC01G04100D	BNAC01G04490D	BNAC01G12600D	BNAC01G14890D	BNAC01G16160D	BNAC01G20050D	BNAC01G26020D	BNAC01G41290D	BNAC02G01610D	BNAC02G03470D	BNAC02G06150D	BNAC02G09410D	BNAC02G29760D	BNAC02G30980D	BNAC02G36340D	BNAC02G36780D	BNAC02G39760D	BNAC02G43010D	BNAC03G05850D	BNAC03G06570D	BNAC03G08060D	BNAC03G09430D	BNAC03G09460D	BNAC03G12430D	BNAC03G13440D	BNAC03G14210D	BNAC03G16940D	BNAC03G36770D	BNAC03G37050D	BNAC03G41980D	BNAC03G44350D	BNAC03G47550D	BNAC03G50160D	BNAC03G50730D	BNAC03G53240D	BNAC03G59920D	BNAC03G64420D	BNAC03G69060D	BNAC03G71300D	BNAC04G00110D	BNAC04G09360D	BNAC04G09650D	BNAC04G19910D	BNAC04G23970D	BNAC04G27050D	BNAC04G28590D	BNAC04G31490D	BNAC04G34310D	BNAC05G11830D	BNAC05G18460D	BNAC05G20640D	BNAC05G34520D	BNAC05G38520D	BNAC05G42830D	BNAC05G43950D	BNAC05G46530D	BNAC05G49600D	BNAC06G02710D	BNAC06G08540D	BNAC06G15590D	BNAC06G19820D	BNAC06G39480D	BNAC06G41500D	BNAC06G42230D	BNAC06G42950D	BNAC06G43050D	BNAC07G22470D	BNAC07G23790D	BNAC07G26550D	BNAC07G27370D	BNAC07G32790D	BNAC07G36610D	BNAC07G44590D	BNAC07G45330D	BNAC07G48150D	BNAC07G50370D	BNAC07G50650D	BNAC08G03550D	BNAC08G03860D	BNAC08G12790D	BNAC08G15120D	BNAC08G16730D	BNAC08G18700D	BNAC08G25830D	BNAC08G31300D	BNAC08G32250D	BNAC08G32720D	BNAC08G35610D	BNAC08G36360D	BNAC08G46530D	BNAC09G00480D	BNAC09G10870D	BNAC09G11540D	BNAC09G15230D	BNAC09G18140D	BNAC09G32800D	BNAC09G33230D	BNAC09G34250D	BNAC09G43620D	BNAC09G47350D	BNACNNG10340D	BNACNNG11340D	BNACNNG18660D	BNACNNG24540D	BNACNNG29530D	BNACNNG32020D	BNACNNG39430D	BNACNNG40810D	BNACNNG42960D	BNACNNG44490D	BNACNNG46110D	BNACNNG48160D
fil4_4_7_2	GO:0005743	mitochondrial inner membrane	16	2124	533	100836	0.04019123628417938	BNAA01G31960D	BNAA02G02710D	BNAA03G59590D	BNAA06G25890D	BNAA06G39820D	BNAA09G01320D	BNAA10G29330D	BNAANNG13400D	BNAC01G20050D	BNAC01G38830D	BNAC02G06150D	BNAC03G47550D	BNAC04G19910D	BNAC07G22470D	BNAC09G00480D	BNAC09G34250D
fil4_4_7_2	GO:0005744	mitochondrial inner membrane presequence translocase complex	2	2124	87	100836	0.2718853479951172	BNAA04G07130D	BNACNNG41500D
fil4_4_7_2	GO:0005746	mitochondrial respiratory chain	2	2124	20	100836	0.057457963405483224	BNAA02G28720D	BNAC02G36780D
fil4_4_7_2	GO:0005750	mitochondrial respiratory chain complex III	2	2124	63	100836	0.23656507322413442	BNAA02G28720D	BNAC02G36780D
fil4_4_7_2	GO:0005753	mitochondrial proton-transporting ATP synthase complex	2	2124	86	100836	0.2713502995795636	BNAA10G19900D	BNAC09G43620D
fil4_4_7_2	GO:0005758	mitochondrial intermembrane space	2	2124	56	100836	0.2165037271421685	BNAA03G59590D	BNAC04G19910D
fil4_4_7_2	GO:0005759	mitochondrial matrix	10	2124	352	100836	0.0838163379029141	BNAA01G00170D	BNAA01G31960D	BNAA08G29730D	BNAA09G43790D	BNAANNG00850D	BNAC01G01090D	BNAC01G38830D	BNAC02G02850D	BNAC08G36360D	BNAC08G47050D
fil4_4_7_2	GO:0005768	endosome	34	2124	1082	100836	0.005849139848298856	BNAA01G03240D	BNAA01G03510D	BNAA01G03530D	BNAA01G20900D	BNAA01G26730D	BNAA02G07230D	BNAA02G26710D	BNAA03G42010D	BNAA05G14120D	BNAA06G06750D	BNAA06G19100D	BNAA06G40930D	BNAA07G07300D	BNAA07G16950D	BNAA09G40930D	BNAANNG14230D	BNAANNG33820D	BNAC01G04500D	BNAC01G04780D	BNAC01G04800D	BNAC01G26220D	BNAC01G34130D	BNAC02G10220D	BNAC02G34860D	BNAC03G52740D	BNAC04G15980D	BNAC05G08420D	BNAC06G41950D	BNAC07G08940D	BNAC07G33110D	BNAC08G33430D	BNAC09G01100D	BNACNNG20370D	BNACNNG34200D
fil4_4_7_2	GO:0005770	late endosome	4	2124	126	100836	0.1468244101771107	BNAA08G11050D	BNAA10G14850D	BNAC03G65900D	BNAC09G37220D
fil4_4_7_2	GO:0005774	vacuolar membrane	54	2124	2190	100836	0.028567626854906665	BNAA01G14870D	BNAA01G17480D	BNAA01G20900D	BNAA01G23170D	BNAA02G04300D	BNAA02G28720D	BNAA03G26230D	BNAA03G49440D	BNAA03G52650D	BNAA03G53120D	BNAA03G58730D	BNAA04G05980D	BNAA05G14120D	BNAA06G19130D	BNAA06G32690D	BNAA06G40930D	BNAA07G10360D	BNAA07G21870D	BNAA08G23780D	BNAA08G24550D	BNAA09G03600D	BNAA09G18580D	BNAA09G45150D	BNAA10G01950D	BNAA10G14850D	BNAA10G15590D	BNAANNG13720D	BNAC01G17520D	BNAC01G21810D	BNAC01G26220D	BNAC01G28910D	BNAC02G01610D	BNAC02G08820D	BNAC02G36780D	BNAC03G30980D	BNAC03G52710D	BNAC04G28590D	BNAC06G41950D	BNAC07G13610D	BNAC07G23810D	BNAC07G38430D	BNAC07G41840D	BNAC07G44380D	BNAC07G45330D	BNAC08G16730D	BNAC08G37970D	BNAC09G02990D	BNAC09G20510D	BNAC09G37220D	BNAC09G54080D	BNACNNG34200D	BNACNNG43150D	BNACNNG51300D	BNACNNG60120D
fil4_4_7_2	GO:0005777	peroxisome	28	2124	930	100836	0.014791020454579506	BNAA03G06260D	BNAA03G17910D	BNAA03G28570D	BNAA03G39660D	BNAA03G49120D	BNAA03G53120D	BNAA05G05030D	BNAA06G03020D	BNAA07G15320D	BNAA09G10000D	BNAA10G16720D	BNAA10G25410D	BNAA10G26500D	BNAANNG00690D	BNAC02G03050D	BNAC03G08060D	BNAC03G21440D	BNAC03G33710D	BNAC04G04410D	BNAC06G02710D	BNAC06G42280D	BNAC07G45330D	BNAC07G50650D	BNAC09G10050D	BNAC09G39740D	BNAC09G50440D	BNACNNG02760D	BNACNNG40810D
fil4_4_7_2	GO:0005778	peroxisomal membrane	8	2124	193	100836	0.03105656355366515	BNAA03G28570D	BNAA03G50710D	BNAA03G53120D	BNAA05G05030D	BNAC03G33710D	BNAC04G04410D	BNAC07G44590D	BNAC07G45330D
fil4_4_7_2	GO:0005779	integral component of peroxisomal membrane	2	2124	31	100836	0.11128039584304622	BNAA03G28570D	BNAC03G33710D
fil4_4_7_2	GO:0005783	endoplasmic reticulum	67	2124	2552	100836	0.010214566625712762	BNAA01G06180D	BNAA01G24090D	BNAA03G40510D	BNAA03G42900D	BNAA03G56830D	BNAA04G19750D	BNAA05G00220D	BNAA05G33210D	BNAA06G27960D	BNAA07G02890D	BNAA07G14990D	BNAA07G16240D	BNAA07G21870D	BNAA07G29290D	BNAA07G32310D	BNAA08G03510D	BNAA08G06430D	BNAA08G17030D	BNAA08G23440D	BNAA09G00130D	BNAA09G03680D	BNAA09G09530D	BNAA09G18310D	BNAA09G18580D	BNAA09G23060D	BNAA09G23670D	BNAA09G34040D	BNAA09G56130D	BNAA10G03180D	BNAA10G10810D	BNAA10G30530D	BNAANNG18720D	BNAANNG31280D	BNAC01G07450D	BNAC02G48010D	BNAC03G60040D	BNAC04G00110D	BNAC04G04260D	BNAC04G23970D	BNAC04G44130D	BNAC05G03170D	BNAC06G12960D	BNAC06G15010D	BNAC06G21280D	BNAC06G32460D	BNAC06G36760D	BNAC07G06600D	BNAC07G28980D	BNAC07G31470D	BNAC07G34100D	BNAC08G03860D	BNAC08G06960D	BNAC08G17100D	BNAC08G24960D	BNAC08G37060D	BNAC09G01740D	BNAC09G03100D	BNAC09G09700D	BNAC09G20230D	BNAC09G20510D	BNAC09G25740D	BNAC09G33210D	BNACNNG01990D	BNACNNG03360D	BNACNNG06070D	BNACNNG60120D	BNACNNG68360D
fil4_4_7_2	GO:0005789	endoplasmic reticulum membrane	26	2124	1186	100836	0.07768211073819496	BNAA01G24090D	BNAA02G26760D	BNAA03G16020D	BNAA05G00220D	BNAA05G05030D	BNAA05G28130D	BNAA05G34430D	BNAA07G02890D	BNAA08G23440D	BNAA09G03600D	BNAA09G23060D	BNAA09G34040D	BNAA10G03180D	BNAC02G48010D	BNAC03G19130D	BNAC04G00110D	BNAC04G04410D	BNAC04G52950D	BNAC05G03170D	BNAC05G42290D	BNAC07G06600D	BNAC08G17100D	BNAC08G24960D	BNAC09G02990D	BNAC09G25740D	BNACNNG68360D
fil4_4_7_2	GO:0005794	Golgi apparatus	118	2124	4198	100836	3.1574409149374055E-4	BNAA01G01150D	BNAA01G03240D	BNAA01G03530D	BNAA01G07480D	BNAA01G10050D	BNAA01G20900D	BNAA01G26730D	BNAA02G07230D	BNAA02G13130D	BNAA02G25770D	BNAA02G26710D	BNAA03G06300D	BNAA03G14660D	BNAA03G15490D	BNAA03G26900D	BNAA03G42010D	BNAA03G46270D	BNAA03G57890D	BNAA03G58710D	BNAA03G58730D	BNAA04G07390D	BNAA04G08450D	BNAA04G19750D	BNAA05G00220D	BNAA05G06680D	BNAA05G14120D	BNAA05G16350D	BNAA05G34430D	BNAA06G06750D	BNAA06G18540D	BNAA06G19100D	BNAA06G24980D	BNAA06G33520D	BNAA06G35520D	BNAA06G38170D	BNAA06G40930D	BNAA07G07300D	BNAA07G10360D	BNAA07G16950D	BNAA08G17030D	BNAA08G23780D	BNAA08G24550D	BNAA08G24600D	BNAA08G27400D	BNAA09G03680D	BNAA09G25900D	BNAA09G31740D	BNAA09G40930D	BNAA09G43120D	BNAA09G45870D	BNAA10G14850D	BNAA10G15240D	BNAA10G26500D	BNAA10G29330D	BNAANNG00690D	BNAANNG14230D	BNAANNG17050D	BNAANNG31300D	BNAANNG33820D	BNAC01G04500D	BNAC01G04800D	BNAC01G09110D	BNAC01G11850D	BNAC01G26220D	BNAC01G34130D	BNAC02G03050D	BNAC02G10220D	BNAC02G34010D	BNAC02G34860D	BNAC02G45770D	BNAC03G08100D	BNAC03G17660D	BNAC03G18700D	BNAC03G31860D	BNAC03G44350D	BNAC03G48590D	BNAC03G52740D	BNAC03G55320D	BNAC03G60040D	BNAC04G00110D	BNAC04G07310D	BNAC04G12000D	BNAC04G15980D	BNAC04G29640D	BNAC04G30680D	BNAC04G44130D	BNAC04G52950D	BNAC05G08420D	BNAC05G10360D	BNAC05G23640D	BNAC05G28920D	BNAC06G41950D	BNAC07G03830D	BNAC07G08940D	BNAC07G13610D	BNAC07G20020D	BNAC07G33110D	BNAC07G38260D	BNAC07G38430D	BNAC07G38540D	BNAC08G00210D	BNAC08G15730D	BNAC08G16730D	BNAC08G22580D	BNAC08G33430D	BNAC08G35610D	BNAC08G39940D	BNAC09G01100D	BNAC09G03100D	BNAC09G34250D	BNAC09G37220D	BNAC09G37670D	BNACNNG02760D	BNACNNG20370D	BNACNNG21080D	BNACNNG34200D	BNACNNG51300D	BNACNNG53540D
fil4_4_7_2	GO:0005795	Golgi stack	3	2124	100	100836	0.19174290707105562	BNAA05G00220D	BNAA09G18310D	BNAC04G00110D
fil4_4_7_2	GO:0005797	Golgi medial cisterna	2	2124	31	100836	0.11128039584304622	BNAA06G06750D	BNAC05G08420D
fil4_4_7_2	GO:0005801	cis-Golgi network	2	2124	47	100836	0.184053720655661	BNAA06G06750D	BNAC05G08420D
fil4_4_7_2	GO:0005802	trans-Golgi network	34	2124	1003	100836	0.0022680164758376855	BNAA01G03240D	BNAA01G03530D	BNAA01G20900D	BNAA01G26730D	BNAA02G26710D	BNAA03G42010D	BNAA05G14120D	BNAA05G29570D	BNAA06G06750D	BNAA06G19100D	BNAA06G40930D	BNAA07G07300D	BNAA07G16950D	BNAA09G40930D	BNAA09G45870D	BNAANNG14230D	BNAANNG33820D	BNAC01G04500D	BNAC01G04800D	BNAC01G26220D	BNAC01G34130D	BNAC02G34860D	BNAC03G52740D	BNAC04G15980D	BNAC05G08420D	BNAC05G43900D	BNAC06G41950D	BNAC07G08940D	BNAC07G33110D	BNAC08G33430D	BNAC08G39940D	BNAC09G01100D	BNACNNG20370D	BNACNNG34200D
fil4_4_7_2	GO:0005811	lipid particle	2	2124	29	100836	0.10138435089837526	BNAA07G36000D	BNACNNG52810D
fil4_4_7_2	GO:0005813	centrosome	4	2124	57	100836	0.02513782690761963	BNAA06G37610D	BNAANNG01810D	BNAC02G01880D	BNAC06G02880D
fil4_4_7_2	GO:0005816	spindle pole body	2	2124	19	100836	0.05282400877878473	BNAANNG01810D	BNAC02G01880D
fil4_4_7_2	GO:0005828	kinetochore microtubule	2	2124	20	100836	0.057457963405483224	BNAA10G24540D	BNAC09G49430D
fil4_4_7_2	GO:0005829	cytosol	168	2124	7362	100836	0.018164884126118636	BNAA01G00170D	BNAA01G07340D	BNAA01G11490D	BNAA01G13700D	BNAA01G15300D	BNAA01G25730D	BNAA01G26130D	BNAA01G28910D	BNAA01G29020D	BNAA01G29180D	BNAA01G30580D	BNAA02G00750D	BNAA02G04300D	BNAA02G07360D	BNAA02G18710D	BNAA02G23330D	BNAA02G24140D	BNAA02G24220D	BNAA02G28270D	BNAA03G06890D	BNAA03G09830D	BNAA03G10770D	BNAA03G11390D	BNAA03G14660D	BNAA03G16040D	BNAA03G33160D	BNAA03G42640D	BNAA03G43000D	BNAA03G43390D	BNAA03G50010D	BNAA03G52690D	BNAA04G05980D	BNAA04G06360D	BNAA04G10680D	BNAA04G12860D	BNAA04G16070D	BNAA04G19640D	BNAA05G01660D	BNAA05G06060D	BNAA05G07980D	BNAA05G14900D	BNAA05G21030D	BNAA05G24610D	BNAA05G26760D	BNAA05G28650D	BNAA05G29510D	BNAA05G34260D	BNAA05G36780D	BNAA06G09980D	BNAA06G10120D	BNAA06G10610D	BNAA06G10730D	BNAA06G37020D	BNAA06G38980D	BNAA07G00600D	BNAA07G02280D	BNAA07G12010D	BNAA07G16240D	BNAA07G21900D	BNAA08G00910D	BNAA08G01380D	BNAA08G09570D	BNAA08G10410D	BNAA08G11050D	BNAA08G13300D	BNAA08G24600D	BNAA08G26160D	BNAA09G03360D	BNAA09G03770D	BNAA09G19060D	BNAA09G31740D	BNAA09G40730D	BNAA09G49720D	BNAA09G52370D	BNAA10G01480D	BNAA10G07730D	BNAA10G10830D	BNAA10G15590D	BNAA10G18320D	BNAA10G23260D	BNAANNG05760D	BNAANNG12330D	BNAANNG15090D	BNAC01G01090D	BNAC01G09010D	BNAC01G12940D	BNAC01G16080D	BNAC01G18120D	BNAC01G25480D	BNAC01G32860D	BNAC01G33400D	BNAC01G36400D	BNAC01G36590D	BNAC01G38370D	BNAC02G00030D	BNAC02G07040D	BNAC02G08820D	BNAC02G10410D	BNAC02G24750D	BNAC02G28850D	BNAC02G31920D	BNAC02G32060D	BNAC02G36340D	BNAC03G08790D	BNAC03G12460D	BNAC03G13440D	BNAC03G14210D	BNAC03G17660D	BNAC03G19230D	BNAC03G38220D	BNAC03G49760D	BNAC03G63980D	BNAC03G65900D	BNAC03G68010D	BNAC03G68250D	BNAC03G69060D	BNAC03G78240D	BNAC04G00870D	BNAC04G02430D	BNAC04G06270D	BNAC04G08990D	BNAC04G17610D	BNAC04G28590D	BNAC04G32990D	BNAC04G34810D	BNAC04G39340D	BNAC04G44020D	BNAC05G01450D	BNAC05G01510D	BNAC05G11600D	BNAC05G11740D	BNAC05G12170D	BNAC05G12240D	BNAC05G33000D	BNAC05G33800D	BNAC05G36560D	BNAC05G40780D	BNAC05G43100D	BNAC05G43860D	BNAC06G09670D	BNAC06G09980D	BNAC06G15010D	BNAC07G00080D	BNAC07G16130D	BNAC07G18630D	BNAC07G33370D	BNAC07G33740D	BNAC07G34250D	BNAC07G34860D	BNAC07G44420D	BNAC08G13840D	BNAC08G15730D	BNAC08G22580D	BNAC08G33230D	BNAC08G44990D	BNAC09G02710D	BNAC09G03190D	BNAC09G06120D	BNAC09G20710D	BNAC09G33230D	BNAC09G41850D	BNAC09G47830D	BNAC09G54080D	BNACNNG34980D	BNACNNG41220D	BNACNNG44490D	BNACNNG60210D	BNACNNG72890D
fil4_4_7_2	GO:0005834	heterotrimeric G-protein complex	10	2124	269	100836	0.03191892276413243	BNAA03G54840D	BNAA05G03540D	BNAA07G18500D	BNAA09G36510D	BNAA10G14860D	BNAC03G00750D	BNAC04G03070D	BNAC05G20220D	BNAC06G17530D	BNAC09G37230D
fil4_4_7_2	GO:0005845	mRNA cap binding complex	6	2124	18	100836	1.2481189819965047E-6	BNAA01G25610D	BNAA05G20260D	BNAA06G36240D	BNAC05G32210D	BNAC07G17720D	BNACNNG10740D
fil4_4_7_2	GO:0005852	eukaryotic translation initiation factor 3 complex	2	2124	89	100836	0.27274126096056434	BNAA01G13000D	BNAC01G14900D
fil4_4_7_2	GO:0005856	cytoskeleton	8	2124	319	100836	0.12587483501176716	BNAA05G01870D	BNAA05G05680D	BNAA09G38350D	BNAA10G01950D	BNAC04G01570D	BNAC04G05460D	BNAC08G30510D	BNACNNG43150D
fil4_4_7_2	GO:0005871	kinesin complex	4	2124	163	100836	0.18919411761479707	BNAA05G08100D	BNAA09G42430D	BNAC04G09130D	BNAC08G34890D
fil4_4_7_2	GO:0005875	microtubule associated complex	6	2124	74	100836	0.0037916677399793697	BNAA05G05570D	BNAA05G33210D	BNAA10G17740D	BNAC04G05350D	BNAC09G41110D	BNACNNG06070D
fil4_4_7_2	GO:0005880	nuclear microtubule	2	2124	29	100836	0.10138435089837526	BNAA06G37610D	BNAC06G02880D
fil4_4_7_2	GO:0005884	actin filament	2	2124	55	100836	0.21326179691071642	BNAA10G01950D	BNACNNG43150D
fil4_4_7_2	GO:0005886	plasma membrane	310	2124	14223	100836	0.020027090730811024	BNAA01G00090D	BNAA01G00170D	BNAA01G03510D	BNAA01G03530D	BNAA01G06180D	BNAA01G13040D	BNAA01G13850D	BNAA01G14850D	BNAA01G14870D	BNAA01G15300D	BNAA01G20700D	BNAA01G20900D	BNAA01G23170D	BNAA01G24770D	BNAA01G26270D	BNAA01G27800D	BNAA01G28810D	BNAA01G29020D	BNAA01G29610D	BNAA01G33330D	BNAA01G36080D	BNAA02G04250D	BNAA02G04300D	BNAA02G07230D	BNAA02G07360D	BNAA02G12070D	BNAA02G14820D	BNAA02G15830D	BNAA02G19700D	BNAA02G25770D	BNAA02G26660D	BNAA02G26710D	BNAA02G27160D	BNAA02G28720D	BNAA02G29530D	BNAA02G35650D	BNAA03G14660D	BNAA03G16130D	BNAA03G18820D	BNAA03G18860D	BNAA03G20940D	BNAA03G27370D	BNAA03G35770D	BNAA03G36370D	BNAA03G40020D	BNAA03G40510D	BNAA03G42010D	BNAA03G43000D	BNAA03G57840D	BNAA04G05980D	BNAA04G08480D	BNAA04G10500D	BNAA04G11960D	BNAA04G28690D	BNAA05G01660D	BNAA05G01870D	BNAA05G06680D	BNAA05G09740D	BNAA05G10730D	BNAA05G11020D	BNAA05G14120D	BNAA05G16000D	BNAA05G23120D	BNAA05G24070D	BNAA05G25070D	BNAA05G25770D	BNAA05G29510D	BNAA05G29570D	BNAA05G29630D	BNAA05G31800D	BNAA05G33240D	BNAA05G34090D	BNAA05G34260D	BNAA06G01600D	BNAA06G10730D	BNAA06G14000D	BNAA06G17150D	BNAA06G19130D	BNAA06G23660D	BNAA06G26950D	BNAA06G32410D	BNAA06G35070D	BNAA06G35300D	BNAA06G35520D	BNAA06G36500D	BNAA06G38470D	BNAA06G38980D	BNAA06G39860D	BNAA07G00630D	BNAA07G02870D	BNAA07G07300D	BNAA07G09020D	BNAA07G10570D	BNAA07G13030D	BNAA07G14810D	BNAA07G16610D	BNAA07G21290D	BNAA07G26650D	BNAA07G28380D	BNAA07G31930D	BNAA07G32650D	BNAA07G37480D	BNAA08G02230D	BNAA08G10460D	BNAA08G11050D	BNAA08G18520D	BNAA08G23560D	BNAA08G23780D	BNAA08G24550D	BNAA08G24600D	BNAA08G27400D	BNAA08G28230D	BNAA09G02200D	BNAA09G03600D	BNAA09G14910D	BNAA09G18580D	BNAA09G18680D	BNAA09G18880D	BNAA09G20050D	BNAA09G29620D	BNAA09G34120D	BNAA09G36510D	BNAA09G39390D	BNAA09G40930D	BNAA09G43120D	BNAA09G43830D	BNAA09G45150D	BNAA09G45410D	BNAA09G45870D	BNAA09G48460D	BNAA09G52250D	BNAA09G55020D	BNAA10G01770D	BNAA10G04970D	BNAA10G07120D	BNAA10G14860D	BNAA10G15240D	BNAA10G15590D	BNAA10G19900D	BNAA10G20640D	BNAA10G21770D	BNAA10G22790D	BNAA10G25820D	BNAA10G26500D	BNAA10G27560D	BNAA10G29330D	BNAA10G29820D	BNAA10G30530D	BNAANNG00690D	BNAANNG05760D	BNAANNG18720D	BNAANNG25580D	BNAANNG37680D	BNAANNG37910D	BNAANNG38150D	BNAC01G01000D	BNAC01G01090D	BNAC01G04780D	BNAC01G04800D	BNAC01G07450D	BNAC01G14890D	BNAC01G14990D	BNAC01G16280D	BNAC01G17490D	BNAC01G17520D	BNAC01G18120D	BNAC01G25950D	BNAC01G26220D	BNAC01G28910D	BNAC01G29030D	BNAC01G31670D	BNAC01G33560D	BNAC01G34640D	BNAC01G36130D	BNAC01G36400D	BNAC01G37230D	BNAC01G39820D	BNAC02G02620D	BNAC02G03050D	BNAC02G07040D	BNAC02G08750D	BNAC02G08820D	BNAC02G10220D	BNAC02G10410D	BNAC02G18400D	BNAC02G19780D	BNAC02G21100D	BNAC02G23040D	BNAC02G33640D	BNAC02G34010D	BNAC02G34860D	BNAC02G36780D	BNAC02G37610D	BNAC02G45200D	BNAC03G17660D	BNAC03G32370D	BNAC03G41610D	BNAC03G42220D	BNAC03G44530D	BNAC03G49570D	BNAC03G52710D	BNAC03G57210D	BNAC03G58370D	BNAC03G65900D	BNAC03G68500D	BNAC03G71990D	BNAC03G72300D	BNAC03G72340D	BNAC04G00870D	BNAC04G01570D	BNAC04G02430D	BNAC04G07310D	BNAC04G12550D	BNAC04G12720D	BNAC04G17090D	BNAC04G28590D	BNAC04G30700D	BNAC04G32770D	BNAC04G33740D	BNAC04G41190D	BNAC04G41700D	BNAC05G01850D	BNAC05G05310D	BNAC05G12240D	BNAC05G13970D	BNAC05G19430D	BNAC05G20220D	BNAC05G36560D	BNAC05G37760D	BNAC05G39250D	BNAC05G39680D	BNAC05G43860D	BNAC05G43900D	BNAC05G43950D	BNAC05G46390D	BNAC05G48610D	BNAC05G50270D	BNAC06G03160D	BNAC06G06680D	BNAC06G15590D	BNAC06G21680D	BNAC06G28810D	BNAC06G30910D	BNAC06G35940D	BNAC06G37100D	BNAC06G41130D	BNAC06G41950D	BNAC06G42230D	BNAC07G06580D	BNAC07G08940D	BNAC07G11220D	BNAC07G13830D	BNAC07G16600D	BNAC07G17390D	BNAC07G18630D	BNAC07G20020D	BNAC07G20450D	BNAC07G20620D	BNAC07G29990D	BNAC07G31080D	BNAC07G31470D	BNAC07G33110D	BNAC07G34250D	BNAC07G48950D	BNAC08G00210D	BNAC08G01250D	BNAC08G15730D	BNAC08G16730D	BNAC08G16970D	BNAC08G25050D	BNAC08G25800D	BNAC08G31540D	BNAC08G33430D	BNAC08G35610D	BNAC08G36400D	BNAC08G37970D	BNAC08G39240D	BNAC08G39940D	BNAC08G46530D	BNAC08G49990D	BNAC09G01140D	BNAC09G01610D	BNAC09G01740D	BNAC09G02990D	BNAC09G07050D	BNAC09G15540D	BNAC09G20510D	BNAC09G22380D	BNAC09G30230D	BNAC09G34250D	BNAC09G37230D	BNAC09G37670D	BNAC09G43620D	BNAC09G44660D	BNAC09G46060D	BNAC09G47350D	BNAC09G52190D	BNAC09G52290D	BNAC09G54080D	BNAC09G54740D	BNACNNG02760D	BNACNNG03360D	BNACNNG05100D	BNACNNG06050D	BNACNNG20000D	BNACNNG20610D	BNACNNG23140D	BNACNNG39460D	BNACNNG51300D	BNACNNG73380D
fil4_4_7_2	GO:0005938	cell cortex	2	2124	94	100836	0.2736922545080149	BNAANNG01810D	BNAC02G01880D
fil4_4_7_2	GO:0005975	carbohydrate metabolic process	28	2124	1231	100836	0.07042200847149474	BNAA01G02650D	BNAA02G30650D	BNAA03G04310D	BNAA03G12740D	BNAA03G43000D	BNAA03G47840D	BNAA04G01360D	BNAA04G25440D	BNAA06G08320D	BNAA06G24980D	BNAA07G36000D	BNAA09G04240D	BNAA10G07730D	BNAA10G25820D	BNAC01G03890D	BNAC02G38940D	BNAC03G05850D	BNAC03G15610D	BNAC03G48590D	BNAC04G22390D	BNAC04G49330D	BNAC05G09650D	BNAC07G34250D	BNAC07G40110D	BNAC09G03660D	BNACNNG20610D	BNACNNG44490D	BNACNNG52810D
fil4_4_7_2	GO:0005982	starch metabolic process	2	2124	50	100836	0.19567307936892672	BNAA09G04240D	BNAC09G03660D
fil4_4_7_2	GO:0005983	starch catabolic process	6	2124	76	100836	0.004288502788451636	BNAA09G04240D	BNAA09G07040D	BNAA10G25820D	BNAC09G03660D	BNAC09G06730D	BNACNNG20610D
fil4_4_7_2	GO:0005985	sucrose metabolic process	2	2124	78	100836	0.2643343142299691	BNAA04G04350D	BNAC04G26530D
fil4_4_7_2	GO:0005992	trehalose biosynthetic process	6	2124	75	100836	0.004034747319279539	BNAA03G45450D	BNAA06G24090D	BNAA10G07730D	BNAC03G49150D	BNAC07G37370D	BNACNNG44490D
fil4_4_7_2	GO:0006000	fructose metabolic process	2	2124	23	100836	0.07177955092040464	BNAA04G04350D	BNAC04G26530D
fil4_4_7_2	GO:0006006	glucose metabolic process	2	2124	50	100836	0.19567307936892672	BNAA09G07040D	BNAC09G06730D
fil4_4_7_2	GO:0006012	galactose metabolic process	8	2124	99	100836	9.497475781131397E-4	BNAA03G52690D	BNAA05G00720D	BNAA08G24600D	BNAA09G25900D	BNAC04G00330D	BNAC05G23640D	BNAC07G44420D	BNAC08G15730D
fil4_4_7_2	GO:0006013	mannose metabolic process	2	2124	15	100836	0.035316535525858166	BNAA06G32690D	BNAC07G23810D
fil4_4_7_2	GO:0006073	cellular glucan metabolic process	2	2124	82	100836	0.2684665523456909	BNAA03G32090D	BNAC03G37380D
fil4_4_7_2	GO:0006075	(1->3)-beta-D-glucan biosynthetic process	4	2124	55	100836	0.022646988275315277	BNAA05G11020D	BNAA09G20050D	BNAC04G12720D	BNAC09G22380D
fil4_4_7_2	GO:0006094	gluconeogenesis	2	2124	47	100836	0.184053720655661	BNAA02G18710D	BNAC02G24750D
fil4_4_7_2	GO:0006098	pentose-phosphate shunt	2	2124	85	100836	0.27074215147033315	BNAA03G04310D	BNAC03G05850D
fil4_4_7_2	GO:0006099	tricarboxylic acid cycle	16	2124	215	100836	1.1871652947515548E-5	BNAA01G02160D	BNAA03G04970D	BNAA03G09800D	BNAA05G24610D	BNAA05G34260D	BNAA08G25090D	BNAA09G11210D	BNAA09G17390D	BNAC01G03290D	BNAC03G06570D	BNAC03G12430D	BNAC04G02430D	BNAC06G09980D	BNAC08G15120D	BNAC09G11540D	BNAC09G18140D
fil4_4_7_2	GO:0006102	isocitrate metabolic process	4	2124	46	100836	0.0131208042499323	BNAA01G02160D	BNAA03G04970D	BNAC01G03290D	BNAC03G06570D
fil4_4_7_2	GO:0006114	glycerol biosynthetic process	2	2124	6	100836	0.006109703297314214	BNAA10G11460D	BNAC09G32800D
fil4_4_7_2	GO:0006139	nucleobase-containing compound metabolic process	2	2124	32	100836	0.11620040859871211	BNAA02G15730D	BNAC02G20990D
fil4_4_7_2	GO:0006145	purine nucleobase catabolic process	2	2124	18	100836	0.04827977116726372	BNAA03G42900D	BNAC07G34100D
fil4_4_7_2	GO:0006152	purine nucleoside catabolic process	2	2124	11	100836	0.020142044489155457	BNAA05G07980D	BNAC04G08990D
fil4_4_7_2	GO:0006167	AMP biosynthetic process	2	2124	6	100836	0.006109703297314214	BNAA09G36930D	BNAC08G28630D
fil4_4_7_2	GO:0006206	pyrimidine nucleobase metabolic process	2	2124	42	100836	0.16305222602374478	BNAA04G10680D	BNAC04G32990D
fil4_4_7_2	GO:0006207	'de novo' pyrimidine nucleobase biosynthetic process	2	2124	40	100836	0.15413433902104273	BNAA01G27800D	BNAC01G34640D
fil4_4_7_2	GO:0006212	uracil catabolic process	2	2124	13	100836	0.027375345929970582	BNAA01G27800D	BNAC01G34640D
fil4_4_7_2	GO:0006218	uridine catabolic process	2	2124	8	100836	0.010929793842176079	BNAA05G07980D	BNAC04G08990D
fil4_4_7_2	GO:0006222	UMP biosynthetic process	2	2124	7	100836	0.0083735716567416	BNAA01G27800D	BNAC01G34640D
fil4_4_7_2	GO:0006259	DNA metabolic process	4	2124	71	100836	0.04591426829157633	BNAA05G04710D	BNAA05G28510D	BNAC04G04170D	BNAC05G42830D
fil4_4_7_2	GO:0006261	DNA-dependent DNA replication	2	2124	46	100836	0.1800115523196459	BNAA05G28510D	BNAC05G42830D
fil4_4_7_2	GO:0006265	DNA topological change	2	2124	51	100836	0.1993717794609194	BNAA05G28510D	BNAC05G42830D
fil4_4_7_2	GO:0006268	DNA unwinding involved in DNA replication	2	2124	40	100836	0.15413433902104273	BNAA05G28510D	BNAC05G42830D
fil4_4_7_2	GO:0006281	DNA repair	16	2124	589	100836	0.061815084536298345	BNAA01G15300D	BNAA03G58950D	BNAA05G04710D	BNAA05G21520D	BNAA06G04690D	BNAA07G20500D	BNAA09G08050D	BNAA09G47280D	BNAC01G18120D	BNAC04G04170D	BNAC05G05920D	BNAC05G34520D	BNAC06G20150D	BNAC07G41400D	BNAC08G41380D	BNAC09G08230D
fil4_4_7_2	GO:0006282	regulation of DNA repair	2	2124	9	100836	0.013756844866315	BNAA09G08050D	BNAC09G08230D
fil4_4_7_2	GO:0006284	base-excision repair	6	2124	67	100836	0.002370075421904271	BNAA05G21520D	BNAA05G26980D	BNAA09G56400D	BNAC05G34520D	BNAC05G41040D	BNAC08G38480D
fil4_4_7_2	GO:0006289	nucleotide-excision repair	2	2124	59	100836	0.2256670996575097	BNAA09G56400D	BNAC08G38480D
fil4_4_7_2	GO:0006303	double-strand break repair via nonhomologous end joining	2	2124	40	100836	0.15413433902104273	BNAA04G26350D	BNAC04G50390D
fil4_4_7_2	GO:0006306	DNA methylation	4	2124	71	100836	0.04591426829157633	BNAA03G15180D	BNAA09G43190D	BNAC03G18310D	BNAC08G35710D
fil4_4_7_2	GO:0006308	DNA catabolic process	2	2124	16	100836	0.03951225286008233	BNAA01G11450D	BNAC01G12900D
fil4_4_7_2	GO:0006310	DNA recombination	6	2124	124	100836	0.031587793531072765	BNAA05G04710D	BNAA07G20500D	BNAA09G47280D	BNAC04G04170D	BNAC06G20150D	BNAC08G41380D
fil4_4_7_2	GO:0006312	mitotic recombination	4	2124	40	100836	0.00834777732127245	BNAA03G13400D	BNAA07G20500D	BNAC03G16220D	BNAC06G20150D
fil4_4_7_2	GO:0006338	chromatin remodeling	4	2124	91	100836	0.08254287909249419	BNAA03G21820D	BNAA09G44370D	BNAC03G26090D	BNAC08G36920D
fil4_4_7_2	GO:0006349	regulation of gene expression by genetic imprinting	2	2124	67	100836	0.24596073691443507	BNAA05G26760D	BNAC05G40780D
fil4_4_7_2	GO:0006352	"DNA-templated transcription, initiation"	4	2124	135	100836	0.16028546690806994	BNAA10G03090D	BNAANNG06060D	BNAC02G01100D	BNAC05G02960D
fil4_4_7_2	GO:0006353	"DNA-templated transcription, termination"	2	2124	13	100836	0.027375345929970582	BNAA10G15080D	BNAC09G37430D
fil4_4_7_2	GO:0006357	regulation of transcription from RNA polymerase II promoter	10	2124	272	100836	0.033523946427658394	BNAA04G05980D	BNAA05G19840D	BNAA07G12520D	BNAA09G44370D	BNAA09G46000D	BNAC04G28590D	BNAC05G30820D	BNAC07G16680D	BNAC08G36920D	BNAC08G40070D
fil4_4_7_2	GO:0006370	7-methylguanosine mRNA capping	6	2124	25	100836	1.0262533142503943E-5	BNAA01G25610D	BNAA05G20260D	BNAA06G36240D	BNAC05G32210D	BNAC07G17720D	BNACNNG10740D
fil4_4_7_2	GO:0006396	RNA processing	14	2124	245	100836	5.377536378787018E-4	BNAA01G00420D	BNAA01G35370D	BNAA02G27360D	BNAA05G15240D	BNAA06G32370D	BNAA09G05440D	BNAA10G15080D	BNAC01G01410D	BNAC01G19980D	BNAC02G35270D	BNAC06G08860D	BNAC07G24040D	BNAC09G05010D	BNAC09G37430D
fil4_4_7_2	GO:0006400	tRNA modification	2	2124	75	100836	0.2603711746578319	BNAA09G46000D	BNAC08G40070D
fil4_4_7_2	GO:0006413	translational initiation	12	2124	349	100836	0.03282118854737863	BNAA03G06890D	BNAA03G33160D	BNAA06G30900D	BNAA07G20800D	BNAA09G22020D	BNAA09G43830D	BNAC03G08790D	BNAC03G38220D	BNAC06G20650D	BNAC07G37640D	BNAC08G36400D	BNACNNG38690D
fil4_4_7_2	GO:0006415	translational termination	2	2124	39	100836	0.14957653935511994	BNAA04G00290D	BNAC04G21100D
fil4_4_7_2	GO:0006417	regulation of translation	10	2124	237	100836	0.017343870867128994	BNAA03G06890D	BNAA03G15180D	BNAA04G23370D	BNAA07G30080D	BNAA09G01770D	BNAC03G08790D	BNAC03G18310D	BNAC04G47270D	BNAC06G33530D	BNAC09G00970D
fil4_4_7_2	GO:0006421	asparaginyl-tRNA aminoacylation	2	2124	17	100836	0.04383803852402803	BNAA10G10830D	BNAC09G33230D
fil4_4_7_2	GO:0006423	cysteinyl-tRNA aminoacylation	2	2124	13	100836	0.027375345929970582	BNAA03G11390D	BNAC03G14210D
fil4_4_7_2	GO:0006424	glutamyl-tRNA aminoacylation	2	2124	29	100836	0.10138435089837526	BNAA06G23200D	BNAC03G50160D
fil4_4_7_2	GO:0006426	glycyl-tRNA aminoacylation	2	2124	14	100836	0.03126571339654776	BNAA08G12590D	BNAC08G12790D
fil4_4_7_2	GO:0006427	histidyl-tRNA aminoacylation	2	2124	6	100836	0.006109703297314214	BNAA08G17140D	BNAC03G59920D
fil4_4_7_2	GO:0006432	phenylalanyl-tRNA aminoacylation	2	2124	24	100836	0.07665673341139577	BNAA10G18320D	BNAC09G41850D
fil4_4_7_2	GO:0006434	seryl-tRNA aminoacylation	2	2124	10	100836	0.01683414874710462	BNAA09G03770D	BNAC09G03190D
fil4_4_7_2	GO:0006446	regulation of translational initiation	4	2124	107	100836	0.11340714912752856	BNAA06G30900D	BNAA07G20800D	BNAC06G20650D	BNAC07G37640D
fil4_4_7_2	GO:0006457	protein folding	28	2124	910	100836	0.012184917719592946	BNAA03G39520D	BNAA04G20730D	BNAA05G20360D	BNAA06G10730D	BNAA07G32040D	BNAA08G29730D	BNAA09G30100D	BNAA09G35180D	BNAA09G56130D	BNAA10G14230D	BNAA10G17840D	BNAA10G24270D	BNAA10G26830D	BNAANNG16570D	BNAC04G56520D	BNAC05G12240D	BNAC05G18460D	BNAC05G32320D	BNAC05G42970D	BNAC06G36100D	BNAC07G49690D	BNAC08G26440D	BNAC08G37060D	BNAC08G47050D	BNAC09G41230D	BNAC09G48890D	BNACNNG03120D	BNACNNG47610D
fil4_4_7_2	GO:0006469	negative regulation of protein kinase activity	2	2124	3	100836	0.0013024522329248228	BNAA10G11080D	BNAC09G53650D
fil4_4_7_2	GO:0006470	protein dephosphorylation	12	2124	395	100836	0.055812202504616604	BNAA05G09980D	BNAA05G34520D	BNAA07G10570D	BNAA10G04970D	BNAA10G11080D	BNAA10G12190D	BNAC05G05310D	BNAC07G13830D	BNAC09G34410D	BNAC09G53650D	BNACNNG05380D	BNACNNG27940D
fil4_4_7_2	GO:0006473	protein acetylation	2	2124	25	100836	0.0815686734750059	BNAA03G32560D	BNAC03G73710D
fil4_4_7_2	GO:0006474	N-terminal protein amino acid acetylation	2	2124	17	100836	0.04383803852402803	BNAA03G37880D	BNAC03G44940D
fil4_4_7_2	GO:0006490	oligosaccharide-lipid intermediate biosynthetic process	2	2124	7	100836	0.0083735716567416	BNAA08G23440D	BNAC08G17100D
fil4_4_7_2	GO:0006497	protein lipidation	2	2124	2	100836	4.434836306894456E-4	BNAA02G24140D	BNAC02G31920D
fil4_4_7_2	GO:0006499	N-terminal protein myristoylation	7	2124	240	100836	0.10753504759116941	BNAA03G20940D	BNAA05G20960D	BNAA06G01600D	BNAA06G26950D	BNAC05G33690D	BNAC06G41130D	BNAC07G29990D
fil4_4_7_2	GO:0006506	GPI anchor biosynthetic process	2	2124	40	100836	0.15413433902104273	BNAA09G47490D	BNAC08G41770D
fil4_4_7_2	GO:0006508	proteolysis	46	2124	2062	100836	0.05555023387240563	BNAA01G03530D	BNAA01G17170D	BNAA01G21070D	BNAA01G23590D	BNAA01G24770D	BNAA02G00690D	BNAA02G17230D	BNAA03G26600D	BNAA03G43390D	BNAA03G59920D	BNAA04G11270D	BNAA06G32410D	BNAA07G36110D	BNAA08G16550D	BNAA09G32590D	BNAA09G37400D	BNAA09G37860D	BNAA09G40720D	BNAA10G10810D	BNAA10G13700D	BNAA10G22110D	BNAA10G23260D	BNAANNG02080D	BNAC01G04800D	BNAC01G19760D	BNAC01G26420D	BNAC01G31670D	BNAC02G00110D	BNAC02G24440D	BNAC03G21710D	BNAC03G31480D	BNAC03G60560D	BNAC04G19410D	BNAC06G08620D	BNAC07G02390D	BNAC07G34860D	BNAC07G48950D	BNAC08G23460D	BNAC08G29190D	BNAC08G29720D	BNAC08G33220D	BNAC09G33210D	BNAC09G36210D	BNAC09G46630D	BNAC09G47830D	BNACNNG29950D
fil4_4_7_2	GO:0006511	ubiquitin-dependent protein catabolic process	20	2124	864	100836	0.08261708875440038	BNAA03G09830D	BNAA03G32980D	BNAA03G42500D	BNAA05G15820D	BNAA06G14260D	BNAA07G19520D	BNAA07G21180D	BNAA08G16550D	BNAA09G38440D	BNAA10G12310D	BNAC03G12460D	BNAC03G38100D	BNAC03G60560D	BNAC05G15660D	BNAC05G51200D	BNAC06G18720D	BNAC06G43000D	BNAC07G33600D	BNAC08G30570D	BNAC09G34500D
fil4_4_7_2	GO:0006513	protein monoubiquitination	2	2124	18	100836	0.04827977116726372	BNAA03G28570D	BNAC03G33710D
fil4_4_7_2	GO:0006516	glycoprotein catabolic process	2	2124	16	100836	0.03951225286008233	BNAA10G23260D	BNAC09G47830D
fil4_4_7_2	GO:0006517	protein deglycosylation	2	2124	20	100836	0.057457963405483224	BNAA06G32690D	BNAC07G23810D
fil4_4_7_2	GO:0006526	arginine biosynthetic process	2	2124	46	100836	0.1800115523196459	BNAA03G43390D	BNAC07G34860D
fil4_4_7_2	GO:0006544	glycine metabolic process	2	2124	25	100836	0.0815686734750059	BNAA01G00170D	BNAC01G01090D
fil4_4_7_2	GO:0006563	L-serine metabolic process	2	2124	27	100836	0.09145992056089833	BNAA01G00170D	BNAC01G01090D
fil4_4_7_2	GO:0006564	L-serine biosynthetic process	2	2124	19	100836	0.05282400877878473	BNAA06G12800D	BNAC05G14320D
fil4_4_7_2	GO:0006571	tyrosine biosynthetic process	2	2124	13	100836	0.027375345929970582	BNAA04G16070D	BNAC04G39340D
fil4_4_7_2	GO:0006596	polyamine biosynthetic process	2	2124	63	100836	0.23656507322413442	BNAA02G10450D	BNAC02G14570D
fil4_4_7_2	GO:0006597	spermine biosynthetic process	2	2124	34	100836	0.1259531697846021	BNAA02G10450D	BNAC02G14570D
fil4_4_7_2	GO:0006624	vacuolar protein processing	2	2124	28	100836	0.09642200178581903	BNAA09G40720D	BNAC08G33220D
fil4_4_7_2	GO:0006626	protein targeting to mitochondrion	2	2124	54	100836	0.2099269063985178	BNAA03G59590D	BNAC04G19910D
fil4_4_7_2	GO:0006631	fatty acid metabolic process	4	2124	153	100836	0.18125453821376178	BNAA03G39660D	BNAA09G55750D	BNAC08G32720D	BNACNNG40810D
fil4_4_7_2	GO:0006633	fatty acid biosynthetic process	8	2124	366	100836	0.14062079529071328	BNAA03G16020D	BNAA04G12710D	BNAA05G05030D	BNAA10G18680D	BNAC03G19130D	BNAC04G04410D	BNAC04G34640D	BNAC09G42420D
fil4_4_7_2	GO:0006641	triglyceride metabolic process	2	2124	23	100836	0.07177955092040464	BNAA03G40510D	BNAC07G31470D
fil4_4_7_2	GO:0006644	phospholipid metabolic process	4	2124	36	100836	0.005858014727965322	BNAA04G26330D	BNAA09G55020D	BNAC04G50380D	BNAC08G25800D
fil4_4_7_2	GO:0006646	phosphatidylethanolamine biosynthetic process	2	2124	37	100836	0.14028142443035826	BNAANNG13400D	BNAC01G20050D
fil4_4_7_2	GO:0006661	phosphatidylinositol biosynthetic process	2	2124	20	100836	0.057457963405483224	BNAA08G17030D	BNAC03G60040D
fil4_4_7_2	GO:0006730	one-carbon metabolic process	2	2124	85	100836	0.27074215147033315	BNAA01G31960D	BNAC01G38830D
fil4_4_7_2	GO:0006744	ubiquinone biosynthetic process	2	2124	48	100836	0.18801253025133902	BNAA06G39820D	BNAC07G22470D
fil4_4_7_2	GO:0006747	FAD biosynthetic process	2	2124	2	100836	4.434836306894456E-4	BNAA03G02490D	BNAC03G03500D
fil4_4_7_2	GO:0006751	glutathione catabolic process	2	2124	31	100836	0.11128039584304622	BNAA03G49440D	BNAC07G41840D
fil4_4_7_2	GO:0006754	ATP biosynthetic process	2	2124	26	100836	0.08650602001186972	BNAA09G20320D	BNAC09G22670D
fil4_4_7_2	GO:0006772	thiamine metabolic process	2	2124	4	100836	0.002550085038944249	BNAA10G01480D	BNAC05G01510D
fil4_4_7_2	GO:0006777	Mo-molybdopterin cofactor biosynthetic process	2	2124	31	100836	0.11128039584304622	BNAA10G26570D	BNACNNG02810D
fil4_4_7_2	GO:0006778	porphyrin-containing compound metabolic process	2	2124	4	100836	0.002550085038944249	BNAA05G00220D	BNAC04G00110D
fil4_4_7_2	GO:0006779	porphyrin-containing compound biosynthetic process	2	2124	43	100836	0.16740583125632677	BNAANNG06210D	BNAC02G01240D
fil4_4_7_2	GO:0006782	protoporphyrinogen IX biosynthetic process	2	2124	50	100836	0.19567307936892672	BNAANNG06210D	BNAC02G01240D
fil4_4_7_2	GO:0006790	sulfur compound metabolic process	4	2124	72	100836	0.04759229184918091	BNAA03G31290D	BNAANNG00850D	BNAC02G02850D	BNAC03G36650D
fil4_4_7_2	GO:0006805	xenobiotic metabolic process	2	2124	16	100836	0.03951225286008233	BNAA03G49440D	BNAC07G41840D
fil4_4_7_2	GO:0006807	nitrogen compound metabolic process	4	2124	68	100836	0.04101829681696692	BNAA02G04300D	BNAA10G15590D	BNAC02G08820D	BNAC09G54080D
fil4_4_7_2	GO:0006808	regulation of nitrogen utilization	2	2124	13	100836	0.027375345929970582	BNAA07G12010D	BNAC07G16130D
fil4_4_7_2	GO:0006810	transport	32	2124	1157	100836	0.023313371683468732	BNAA02G02710D	BNAA02G15830D	BNAA05G00220D	BNAA05G36780D	BNAA06G23660D	BNAA06G25890D	BNAA06G36440D	BNAA07G28380D	BNAA07G31930D	BNAA08G25400D	BNAA09G01320D	BNAA09G02200D	BNAA09G35620D	BNAA09G43120D	BNAA09G48460D	BNAA10G02710D	BNAC02G06150D	BNAC02G21100D	BNAC03G47550D	BNAC03G49570D	BNAC04G00110D	BNAC05G02690D	BNAC05G33000D	BNAC06G30910D	BNAC06G35940D	BNAC07G17480D	BNAC08G27060D	BNAC08G35610D	BNAC08G49990D	BNAC09G00480D	BNAC09G01610D	BNACNNG63010D
fil4_4_7_2	GO:0006811	ion transport	10	2124	174	100836	0.0028003975003592606	BNAA03G36370D	BNAA03G59260D	BNAA05G34090D	BNAA09G34360D	BNAA10G21770D	BNAC03G42220D	BNAC04G18540D	BNAC05G48610D	BNAC08G25280D	BNAC09G46060D
fil4_4_7_2	GO:0006813	potassium ion transport	6	2124	140	100836	0.04723146209066574	BNAA02G14820D	BNAA08G08020D	BNAA09G41490D	BNAC02G19780D	BNAC08G09300D	BNAC08G34080D
fil4_4_7_2	GO:0006814	sodium ion transport	4	2124	88	100836	0.07676287520650217	BNAA09G03600D	BNAA09G18880D	BNAC09G02990D	BNAC09G52290D
fil4_4_7_2	GO:0006817	phosphate ion transport	4	2124	124	100836	0.14359591598211627	BNAA02G26710D	BNAA04G19750D	BNAC02G34860D	BNAC04G44130D
fil4_4_7_2	GO:0006825	copper ion transport	2	2124	61	100836	0.23130476789304197	BNAA10G14850D	BNAC09G37220D
fil4_4_7_2	GO:0006826	iron ion transport	2	2124	52	100836	0.20298102486552727	BNAA01G23170D	BNAC01G28910D
fil4_4_7_2	GO:0006829	zinc II ion transport	4	2124	85	100836	0.07104444944353322	BNAA01G23170D	BNAA05G29570D	BNAC01G28910D	BNAC05G43900D
fil4_4_7_2	GO:0006839	mitochondrial transport	4	2124	153	100836	0.18125453821376178	BNAA02G02710D	BNAA10G29330D	BNAC02G06150D	BNAC09G34250D
fil4_4_7_2	GO:0006863	purine nucleobase transport	2	2124	63	100836	0.23656507322413442	BNAA09G53790D	BNAC09G25410D
fil4_4_7_2	GO:0006865	amino acid transport	6	2124	183	100836	0.09689331300764319	BNAA02G04250D	BNAA02G19700D	BNAANNG37680D	BNAC02G08750D	BNAC02G23040D	BNAC08G46530D
fil4_4_7_2	GO:0006882	cellular zinc ion homeostasis	2	2124	28	100836	0.09642200178581903	BNAA05G29570D	BNAC05G43900D
fil4_4_7_2	GO:0006884	cell volume homeostasis	2	2124	9	100836	0.013756844866315	BNAA07G07300D	BNAC07G08940D
fil4_4_7_2	GO:0006890	"retrograde vesicle-mediated transport, Golgi to ER"	2	2124	76	100836	0.2617766867758211	BNAA03G16040D	BNAC03G19230D
fil4_4_7_2	GO:0006896	Golgi to vacuole transport	2	2124	36	100836	0.13555223444761347	BNAA01G10050D	BNAC01G11850D
fil4_4_7_2	GO:0006909	phagocytosis	2	2124	22	100836	0.06694699563757908	BNAA09G38350D	BNAC08G30510D
fil4_4_7_2	GO:0006913	nucleocytoplasmic transport	4	2124	73	100836	0.049291911932072455	BNAA06G36440D	BNAA09G45410D	BNAC07G17480D	BNAC08G39240D
fil4_4_7_2	GO:0006915	apoptotic process	4	2124	136	100836	0.16166595043445608	BNAA03G32980D	BNAA09G43640D	BNAC03G38100D	BNAC08G36270D
fil4_4_7_2	GO:0006974	cellular response to DNA damage stimulus	4	2124	145	100836	0.1729717065099129	BNAA03G58950D	BNAA07G20500D	BNAC06G20150D	BNAC07G41400D
fil4_4_7_2	GO:0006979	response to oxidative stress	20	2124	937	100836	0.09006199409012933	BNAA02G32350D	BNAA03G53120D	BNAA04G12860D	BNAA05G00720D	BNAA06G03020D	BNAA06G06900D	BNAA06G18440D	BNAA08G25090D	BNAA09G18880D	BNAA10G16720D	BNAC02G41060D	BNAC03G55440D	BNAC04G00330D	BNAC04G34810D	BNAC06G02710D	BNAC07G45330D	BNAC08G15120D	BNAC09G39740D	BNAC09G52290D	BNACNNG65750D
fil4_4_7_2	GO:0006997	nucleus organization	4	2124	36	100836	0.005858014727965322	BNAA02G14000D	BNAA07G29290D	BNAC02G18460D	BNAC06G32460D
fil4_4_7_2	GO:0007005	mitochondrion organization	6	2124	83	100836	0.006380990375423015	BNAA02G31190D	BNAA03G59590D	BNAA06G23200D	BNAC02G39760D	BNAC03G50160D	BNAC04G19910D
fil4_4_7_2	GO:0007018	microtubule-based movement	4	2124	161	100836	0.18782148347958316	BNAA05G08100D	BNAA09G42430D	BNAC04G09130D	BNAC08G34890D
fil4_4_7_2	GO:0007020	microtubule nucleation	2	2124	24	100836	0.07665673341139577	BNAANNG01810D	BNAC02G01880D
fil4_4_7_2	GO:0007031	peroxisome organization	4	2124	72	100836	0.04759229184918091	BNAA03G28570D	BNAA05G05030D	BNAC03G33710D	BNAC04G04410D
fil4_4_7_2	GO:0007049	cell cycle	12	2124	400	100836	0.05848721039791682	BNAA02G15830D	BNAA02G30350D	BNAA02G31210D	BNAA03G57140D	BNAA09G08050D	BNAA10G03070D	BNAC02G21100D	BNAC02G39780D	BNAC02G48270D	BNAC05G02940D	BNAC09G08230D	BNACNNG16030D
fil4_4_7_2	GO:0007050	cell cycle arrest	2	2124	16	100836	0.03951225286008233	BNAA09G01770D	BNAC09G00970D
fil4_4_7_2	GO:0007059	chromosome segregation	6	2124	96	100836	0.011889864258831784	BNAA05G28510D	BNAA09G37900D	BNAA09G43640D	BNAC05G42830D	BNAC08G29760D	BNAC08G36270D
fil4_4_7_2	GO:0007067	mitotic nuclear division	8	2124	303	100836	0.11666377751084822	BNAA05G23390D	BNAA09G07480D	BNAA09G37900D	BNAA09G43640D	BNAC05G37040D	BNAC08G29760D	BNAC08G36270D	BNAC09G07360D
fil4_4_7_2	GO:0007094	mitotic spindle assembly checkpoint	2	2124	25	100836	0.0815686734750059	BNAA09G43640D	BNAC08G36270D
fil4_4_7_2	GO:0007126	meiotic nuclear division	6	2124	83	100836	0.006380990375423015	BNAA05G04710D	BNAA05G18180D	BNAANNG01810D	BNAC02G01880D	BNAC04G04170D	BNAC05G27760D
fil4_4_7_2	GO:0007129	synapsis	4	2124	32	100836	0.0038935218970468925	BNAA03G13400D	BNAA05G26760D	BNAC03G16220D	BNAC05G40780D
fil4_4_7_2	GO:0007131	reciprocal meiotic recombination	4	2124	83	100836	0.06727884502555535	BNAA03G13400D	BNAA05G04710D	BNAC03G16220D	BNAC04G04170D
fil4_4_7_2	GO:0007140	male meiosis	2	2124	46	100836	0.1800115523196459	BNAA05G04710D	BNAC04G04170D
fil4_4_7_2	GO:0007143	female meiotic division	2	2124	16	100836	0.03951225286008233	BNAA05G04710D	BNAC04G04170D
fil4_4_7_2	GO:0007154	cell communication	2	2124	13	100836	0.027375345929970582	BNAA05G29510D	BNAC05G43860D
fil4_4_7_2	GO:0007186	G-protein coupled receptor signaling pathway	4	2124	47	100836	0.014039690743994922	BNAA09G36510D	BNAA10G14860D	BNAC05G20220D	BNAC09G37230D
fil4_4_7_2	GO:0007188	adenylate cyclase-modulating G-protein coupled receptor signaling pathway	2	2124	23	100836	0.07177955092040464	BNAA09G36510D	BNAC05G20220D
fil4_4_7_2	GO:0007276	gamete generation	2	2124	14	100836	0.03126571339654776	BNAA05G23390D	BNAC05G37040D
fil4_4_7_2	GO:0007338	single fertilization	2	2124	40	100836	0.15413433902104273	BNAA09G42920D	BNAC08G35530D
fil4_4_7_2	GO:0007346	regulation of mitotic cell cycle	6	2124	125	100836	0.03248266163645486	BNAA01G15980D	BNAA03G36110D	BNAA09G01770D	BNAC01G19100D	BNAC03G41980D	BNAC09G00970D
fil4_4_7_2	GO:0007568	aging	8	2124	180	100836	0.023182390519886027	BNAA02G24140D	BNAA02G26660D	BNAA04G01360D	BNAA07G36000D	BNAC02G31920D	BNAC04G22390D	BNACNNG39460D	BNACNNG52810D
fil4_4_7_2	GO:0007623	circadian rhythm	8	2124	346	100836	0.13668778384306735	BNAA01G00170D	BNAA03G30130D	BNAA09G20050D	BNAANNG00500D	BNAC01G01090D	BNAC02G03470D	BNAC03G35440D	BNAC09G22380D
fil4_4_7_2	GO:0008017	microtubule binding	8	2124	264	100836	0.08758311124211995	BNAA05G08100D	BNAA06G37610D	BNAA09G07480D	BNAA09G42430D	BNAC04G09130D	BNAC06G02880D	BNAC08G34890D	BNAC09G07360D
fil4_4_7_2	GO:0008022	protein C-terminus binding	2	2124	20	100836	0.057457963405483224	BNAA03G28570D	BNAC03G33710D
fil4_4_7_2	GO:0008026	ATP-dependent helicase activity	10	2124	308	100836	0.05514881604926497	BNAA01G02290D	BNAA03G33160D	BNAA05G18180D	BNAA07G35580D	BNAANNG31090D	BNAC01G03560D	BNAC01G43200D	BNAC03G38220D	BNAC05G27760D	BNAC06G40510D
fil4_4_7_2	GO:0008076	voltage-gated potassium channel complex	2	2124	8	100836	0.010929793842176079	BNAA09G41490D	BNAC08G34080D
fil4_4_7_2	GO:0008080	N-acetyltransferase activity	6	2124	96	100836	0.011889864258831784	BNAA03G37880D	BNAA05G02200D	BNAA10G17680D	BNAC03G44940D	BNAC04G01890D	BNAC09G41050D
fil4_4_7_2	GO:0008083	growth factor activity	2	2124	52	100836	0.20298102486552727	BNAANNG30080D	BNAC09G33950D
fil4_4_7_2	GO:0008094	DNA-dependent ATPase activity	6	2124	116	100836	0.024879505796539546	BNAA05G04710D	BNAA05G28510D	BNAA07G20500D	BNAC04G04170D	BNAC05G42830D	BNAC06G20150D
fil4_4_7_2	GO:0008097	5S rRNA binding	2	2124	46	100836	0.1800115523196459	BNAA06G18610D	BNAC01G24050D
fil4_4_7_2	GO:0008134	transcription factor binding	2	2124	53	100836	0.20649971579528906	BNAA05G26760D	BNAC05G40780D
fil4_4_7_2	GO:0008135	"translation factor activity, RNA binding"	2	2124	50	100836	0.19567307936892672	BNAA09G43830D	BNAC08G36400D
fil4_4_7_2	GO:0008138	protein tyrosine/serine/threonine phosphatase activity	2	2124	63	100836	0.23656507322413442	BNAA01G26130D	BNAC01G33400D
fil4_4_7_2	GO:0008143	poly(A) binding	2	2124	43	100836	0.16740583125632677	BNAA05G21030D	BNAC05G33800D
fil4_4_7_2	GO:0008150	biological_process	523	2124	19177	100836	2.0340670538374053E-11	BNAA01G00180D	BNAA01G01150D	BNAA01G02850D	BNAA01G02960D	BNAA01G03240D	BNAA01G05580D	BNAA01G07460D	BNAA01G08710D	BNAA01G09730D	BNAA01G09880D	BNAA01G10170D	BNAA01G11690D	BNAA01G13000D	BNAA01G13290D	BNAA01G13750D	BNAA01G14740D	BNAA01G14850D	BNAA01G18340D	BNAA01G20970D	BNAA01G21460D	BNAA01G25730D	BNAA01G25780D	BNAA01G25800D	BNAA01G28390D	BNAA01G28520D	BNAA01G30530D	BNAA01G35900D	BNAA02G02180D	BNAA02G02260D	BNAA02G04290D	BNAA02G05530D	BNAA02G11080D	BNAA02G11500D	BNAA02G13130D	BNAA02G16310D	BNAA02G19690D	BNAA02G20760D	BNAA02G22060D	BNAA02G23910D	BNAA02G24220D	BNAA02G24610D	BNAA02G32210D	BNAA02G34150D	BNAA03G00120D	BNAA03G00800D	BNAA03G04010D	BNAA03G04170D	BNAA03G05890D	BNAA03G06300D	BNAA03G07450D	BNAA03G07950D	BNAA03G08080D	BNAA03G08400D	BNAA03G08410D	BNAA03G09100D	BNAA03G10010D	BNAA03G11010D	BNAA03G13230D	BNAA03G16240D	BNAA03G17560D	BNAA03G20180D	BNAA03G21370D	BNAA03G23050D	BNAA03G25630D	BNAA03G26080D	BNAA03G26230D	BNAA03G28530D	BNAA03G30570D	BNAA03G31550D	BNAA03G37100D	BNAA03G37920D	BNAA03G41140D	BNAA03G42010D	BNAA03G44070D	BNAA03G48150D	BNAA03G49810D	BNAA03G50710D	BNAA03G52650D	BNAA03G56610D	BNAA03G58710D	BNAA04G03930D	BNAA04G05630D	BNAA04G07390D	BNAA04G09300D	BNAA04G10540D	BNAA04G10550D	BNAA04G11510D	BNAA04G11960D	BNAA04G14050D	BNAA04G15100D	BNAA04G18300D	BNAA04G23140D	BNAA04G26500D	BNAA04G27590D	BNAA05G00980D	BNAA05G01870D	BNAA05G03540D	BNAA05G05570D	BNAA05G06060D	BNAA05G07050D	BNAA05G08560D	BNAA05G09510D	BNAA05G09740D	BNAA05G12050D	BNAA05G12800D	BNAA05G13220D	BNAA05G17390D	BNAA05G18160D	BNAA05G18360D	BNAA05G19360D	BNAA05G24070D	BNAA05G24180D	BNAA05G24460D	BNAA05G24510D	BNAA05G28650D	BNAA05G29120D	BNAA05G29630D	BNAA05G29770D	BNAA05G29890D	BNAA05G30560D	BNAA05G31660D	BNAA05G33610D	BNAA05G36010D	BNAA05G36380D	BNAA06G00990D	BNAA06G04740D	BNAA06G07160D	BNAA06G09780D	BNAA06G10120D	BNAA06G10190D	BNAA06G10610D	BNAA06G11270D	BNAA06G11410D	BNAA06G13030D	BNAA06G14000D	BNAA06G14450D	BNAA06G16800D	BNAA06G16930D	BNAA06G17270D	BNAA06G18540D	BNAA06G22830D	BNAA06G27330D	BNAA06G29320D	BNAA06G29650D	BNAA06G30170D	BNAA06G31800D	BNAA06G32040D	BNAA06G33520D	BNAA06G38470D	BNAA06G39090D	BNAA07G02190D	BNAA07G02280D	BNAA07G02460D	BNAA07G04360D	BNAA07G05830D	BNAA07G06170D	BNAA07G09020D	BNAA07G09820D	BNAA07G13110D	BNAA07G14750D	BNAA07G15770D	BNAA07G16950D	BNAA07G17560D	BNAA07G18220D	BNAA07G18500D	BNAA07G19760D	BNAA07G20130D	BNAA07G21220D	BNAA07G21290D	BNAA07G25190D	BNAA07G29140D	BNAA07G29510D	BNAA07G34640D	BNAA07G34690D	BNAA07G36850D	BNAA07G38240D	BNAA07G38450D	BNAA08G01150D	BNAA08G03230D	BNAA08G05880D	BNAA08G06370D	BNAA08G06430D	BNAA08G11050D	BNAA08G11680D	BNAA08G12900D	BNAA08G15720D	BNAA08G18150D	BNAA08G22930D	BNAA08G24300D	BNAA08G24540D	BNAA08G26080D	BNAA08G28130D	BNAA08G28230D	BNAA08G28810D	BNAA08G30250D	BNAA08G31230D	BNAA09G00130D	BNAA09G00310D	BNAA09G04110D	BNAA09G04700D	BNAA09G05420D	BNAA09G06100D	BNAA09G08450D	BNAA09G12600D	BNAA09G15150D	BNAA09G18150D	BNAA09G18580D	BNAA09G22230D	BNAA09G22320D	BNAA09G23060D	BNAA09G25370D	BNAA09G27890D	BNAA09G29980D	BNAA09G30790D	BNAA09G33680D	BNAA09G34040D	BNAA09G34120D	BNAA09G38520D	BNAA09G39390D	BNAA09G39900D	BNAA09G43440D	BNAA09G43820D	BNAA09G44100D	BNAA09G50780D	BNAA09G50880D	BNAA09G51690D	BNAA09G53410D	BNAA10G00010D	BNAA10G00180D	BNAA10G01770D	BNAA10G03430D	BNAA10G06910D	BNAA10G08070D	BNAA10G08350D	BNAA10G09160D	BNAA10G10270D	BNAA10G14810D	BNAA10G15810D	BNAA10G17450D	BNAA10G20640D	BNAA10G24400D	BNAA10G25050D	BNAA10G26560D	BNAA10G26810D	BNAA10G27570D	BNAA10G29470D	BNAANNG00550D	BNAANNG00590D	BNAANNG01660D	BNAANNG05340D	BNAANNG07200D	BNAANNG12100D	BNAANNG17050D	BNAANNG19450D	BNAANNG20780D	BNAANNG21370D	BNAANNG22790D	BNAANNG26310D	BNAANNG33330D	BNAANNG33820D	BNAANNG37630D	BNAANNG38150D	BNAC01G00460D	BNAC01G01100D	BNAC01G04100D	BNAC01G04220D	BNAC01G04500D	BNAC01G09090D	BNAC01G10370D	BNAC01G11420D	BNAC01G11970D	BNAC01G13240D	BNAC01G14900D	BNAC01G15050D	BNAC01G16160D	BNAC01G17490D	BNAC01G22250D	BNAC01G22730D	BNAC01G27160D	BNAC01G29360D	BNAC01G32860D	BNAC01G33020D	BNAC01G35640D	BNAC01G35820D	BNAC01G38460D	BNAC01G40950D	BNAC01G41630D	BNAC01G42810D	BNAC02G02040D	BNAC02G03400D	BNAC02G03440D	BNAC02G05510D	BNAC02G05700D	BNAC02G08810D	BNAC02G09410D	BNAC02G15400D	BNAC02G15980D	BNAC02G21850D	BNAC02G23030D	BNAC02G27250D	BNAC02G31570D	BNAC02G32060D	BNAC02G38090D	BNAC02G40880D	BNAC02G41320D	BNAC02G43010D	BNAC02G45770D	BNAC03G01110D	BNAC03G05610D	BNAC03G05770D	BNAC03G07650D	BNAC03G08100D	BNAC03G09430D	BNAC03G09460D	BNAC03G10270D	BNAC03G10690D	BNAC03G10700D	BNAC03G11380D	BNAC03G12670D	BNAC03G13770D	BNAC03G16040D	BNAC03G19510D	BNAC03G21000D	BNAC03G22300D	BNAC03G24090D	BNAC03G25010D	BNAC03G25760D	BNAC03G27200D	BNAC03G30070D	BNAC03G30770D	BNAC03G30980D	BNAC03G33670D	BNAC03G35880D	BNAC03G36770D	BNAC03G37050D	BNAC03G43350D	BNAC03G44970D	BNAC03G50650D	BNAC03G55320D	BNAC03G57080D	BNAC03G58910D	BNAC03G61340D	BNAC03G65900D	BNAC03G67900D	BNAC03G69570D	BNAC03G71300D	BNAC03G77130D	BNAC04G00550D	BNAC04G01570D	BNAC04G03070D	BNAC04G05350D	BNAC04G06270D	BNAC04G07860D	BNAC04G09650D	BNAC04G10870D	BNAC04G11700D	BNAC04G12000D	BNAC04G14400D	BNAC04G15980D	BNAC04G17000D	BNAC04G23860D	BNAC04G25980D	BNAC04G29640D	BNAC04G31490D	BNAC04G32810D	BNAC04G32820D	BNAC04G33740D	BNAC04G34310D	BNAC04G36870D	BNAC04G38030D	BNAC04G42380D	BNAC04G46250D	BNAC04G50530D	BNAC05G00030D	BNAC05G00250D	BNAC05G01850D	BNAC05G03380D	BNAC05G05970D	BNAC05G11350D	BNAC05G11740D	BNAC05G11830D	BNAC05G12170D	BNAC05G12810D	BNAC05G13010D	BNAC05G13970D	BNAC05G14530D	BNAC05G15850D	BNAC05G17520D	BNAC05G18560D	BNAC05G25820D	BNAC05G27960D	BNAC05G28580D	BNAC05G32920D	BNAC05G37760D	BNAC05G38220D	BNAC05G38490D	BNAC05G43100D	BNAC05G43570D	BNAC05G43950D	BNAC05G44100D	BNAC05G44210D	BNAC05G45020D	BNAC05G46240D	BNAC05G48330D	BNAC05G50270D	BNAC05G51090D	BNAC06G11600D	BNAC06G12010D	BNAC06G12520D	BNAC06G14100D	BNAC06G16210D	BNAC06G17140D	BNAC06G17530D	BNAC06G19010D	BNAC06G20270D	BNAC06G21580D	BNAC06G21680D	BNAC06G26950D	BNAC06G32250D	BNAC06G32700D	BNAC06G39480D	BNAC06G39540D	BNAC06G41500D	BNAC06G42950D	BNAC07G07660D	BNAC07G09220D	BNAC07G11220D	BNAC07G12070D	BNAC07G13040D	BNAC07G18240D	BNAC07G24440D	BNAC07G24810D	BNAC07G26550D	BNAC07G27370D	BNAC07G32050D	BNAC07G33110D	BNAC07G33370D	BNAC07G35880D	BNAC07G38260D	BNAC07G42160D	BNAC07G44380D	BNAC07G44590D	BNAC07G48100D	BNAC07G48150D	BNAC07G49280D	BNAC08G01070D	BNAC08G01250D	BNAC08G03550D	BNAC08G06820D	BNAC08G06960D	BNAC08G07430D	BNAC08G10430D	BNAC08G12980D	BNAC08G15870D	BNAC08G17560D	BNAC08G18360D	BNAC08G19110D	BNAC08G24960D	BNAC08G25050D	BNAC08G30680D	BNAC08G31540D	BNAC08G32250D	BNAC08G36040D	BNAC08G36390D	BNAC08G36660D	BNAC08G43570D	BNAC08G45530D	BNAC08G46470D	BNAC09G02850D	BNAC09G03490D	BNAC09G04170D	BNAC09G04990D	BNAC09G07050D	BNAC09G08740D	BNAC09G19590D	BNAC09G20510D	BNAC09G24250D	BNAC09G25740D	BNAC09G27740D	BNAC09G30680D	BNAC09G31360D	BNAC09G33930D	BNAC09G37170D	BNAC09G38380D	BNAC09G40750D	BNAC09G44660D	BNAC09G49000D	BNAC09G49970D	BNAC09G51250D	BNACNNG01760D	BNACNNG01990D	BNACNNG02800D	BNACNNG03100D	BNACNNG03880D	BNACNNG05100D	BNACNNG09300D	BNACNNG12130D	BNACNNG15310D	BNACNNG17990D	BNACNNG18800D	BNACNNG19230D	BNACNNG20370D	BNACNNG21080D	BNACNNG21110D	BNACNNG24540D	BNACNNG24920D	BNACNNG28890D	BNACNNG31010D	BNACNNG32020D	BNACNNG38410D	BNACNNG41220D	BNACNNG41910D	BNACNNG44350D	BNACNNG46110D	BNACNNG49710D	BNACNNG51310D	BNACNNG51640D	BNACNNG53540D	BNACNNG59690D	BNACNNG65800D	BNACNNG65940D	BNACNNG66810D	BNACNNG76840D
fil4_4_7_2	GO:0008152	metabolic process	46	2124	1276	100836	1.772462402364525E-4	BNAA01G00390D	BNAA01G02160D	BNAA02G15010D	BNAA02G17090D	BNAA02G18710D	BNAA02G25890D	BNAA02G28270D	BNAA02G28800D	BNAA03G04970D	BNAA03G37880D	BNAA03G39660D	BNAA03G43390D	BNAA03G58470D	BNAA04G18440D	BNAA06G03020D	BNAA07G36110D	BNAA08G25090D	BNAA08G29640D	BNAA09G11210D	BNAA09G35290D	BNAA10G17680D	BNAA10G26570D	BNAANNG05860D	BNAC01G01370D	BNAC01G03290D	BNAC02G00900D	BNAC02G19990D	BNAC02G24750D	BNAC02G36340D	BNAC02G47740D	BNAC03G06570D	BNAC03G44940D	BNAC03G68370D	BNAC04G42530D	BNAC06G02710D	BNAC07G02390D	BNAC07G34860D	BNAC07G36650D	BNAC08G15120D	BNAC08G26630D	BNAC09G11540D	BNAC09G41050D	BNACNNG02810D	BNACNNG08180D	BNACNNG16140D	BNACNNG40810D
fil4_4_7_2	GO:0008173	RNA methyltransferase activity	2	2124	44	100836	0.1716853055392118	BNAA06G32370D	BNAC07G24040D
fil4_4_7_2	GO:0008194	UDP-glycosyltransferase activity	12	2124	303	100836	0.015525489785374604	BNAA03G14700D	BNAA04G18440D	BNAA05G35460D	BNAA09G35290D	BNAA10G27560D	BNAANNG25390D	BNAC03G17730D	BNAC04G14940D	BNAC04G41190D	BNAC04G42530D	BNAC08G26630D	BNACNNG62810D
fil4_4_7_2	GO:0008198	ferrous iron binding	2	2124	33	100836	0.12109328989960857	BNAANNG00850D	BNAC02G02850D
fil4_4_7_2	GO:0008200	ion channel inhibitor activity	3	2124	30	100836	0.02134153308480173	BNAA04G25120D	BNAC04G48990D	BNAC04G49050D
fil4_4_7_2	GO:0008202	steroid metabolic process	2	2124	43	100836	0.16740583125632677	BNAA01G13700D	BNAC01G16080D
fil4_4_7_2	GO:0008237	metallopeptidase activity	4	2124	111	100836	0.12087643464757532	BNAA03G43390D	BNAA10G10810D	BNAC07G34860D	BNAC09G33210D
fil4_4_7_2	GO:0008251	tRNA-specific adenosine deaminase activity	2	2124	3	100836	0.0013024522329248228	BNAA02G35650D	BNAC02G18400D
fil4_4_7_2	GO:0008266	poly(U) RNA binding	2	2124	90	100836	0.2730647086395479	BNAA01G00170D	BNAC01G01090D
fil4_4_7_2	GO:0008270	zinc ion binding	104	2124	4113	100836	0.0070713946698130825	BNAA01G02160D	BNAA01G10230D	BNAA02G22920D	BNAA02G33620D	BNAA02G35650D	BNAA03G03940D	BNAA03G08720D	BNAA03G09100D	BNAA03G13980D	BNAA03G17010D	BNAA03G19710D	BNAA03G20750D	BNAA03G27370D	BNAA03G28570D	BNAA03G30130D	BNAA03G32560D	BNAA04G10110D	BNAA04G20930D	BNAA05G05680D	BNAA05G05850D	BNAA05G19140D	BNAA05G24490D	BNAA05G35980D	BNAA06G03020D	BNAA06G07530D	BNAA06G08320D	BNAA06G22770D	BNAA06G34340D	BNAA06G35390D	BNAA07G09460D	BNAA07G15770D	BNAA08G12570D	BNAA08G14970D	BNAA08G22120D	BNAA08G25090D	BNAA08G25620D	BNAA09G00310D	BNAA09G04110D	BNAA09G07050D	BNAA09G08450D	BNAA09G17040D	BNAA09G17390D	BNAA09G18490D	BNAA09G34150D	BNAA09G52390D	BNAA10G16570D	BNAA10G16720D	BNAA10G19900D	BNAA10G22730D	BNAA10G23710D	BNAANNG11290D	BNAANNG13720D	BNAC01G03290D	BNAC01G12030D	BNAC02G01610D	BNAC02G16220D	BNAC02G18400D	BNAC02G29860D	BNAC02G42360D	BNAC03G05510D	BNAC03G11050D	BNAC03G11380D	BNAC03G16940D	BNAC03G20540D	BNAC03G23600D	BNAC03G24800D	BNAC03G32370D	BNAC03G33710D	BNAC03G35440D	BNAC03G50730D	BNAC03G62330D	BNAC03G73710D	BNAC04G05460D	BNAC04G05710D	BNAC04G32230D	BNAC04G44920D	BNAC05G08980D	BNAC05G09650D	BNAC05G28810D	BNAC05G32520D	BNAC05G38520D	BNAC06G02710D	BNAC06G14100D	BNAC07G12290D	BNAC07G20360D	BNAC07G21460D	BNAC08G09430D	BNAC08G14470D	BNAC08G15120D	BNAC08G18690D	BNAC08G25080D	BNAC09G03490D	BNAC09G06150D	BNAC09G06740D	BNAC09G08740D	BNAC09G18140D	BNAC09G20430D	BNAC09G39740D	BNAC09G43620D	BNAC09G47280D	BNAC09G48440D	BNAC09G54220D	BNACNNG01760D	BNACNNG36620D
fil4_4_7_2	GO:0008275	gamma-tubulin small complex	2	2124	5	100836	0.004160697897705978	BNAANNG01810D	BNAC02G01880D
fil4_4_7_2	GO:0008283	cell proliferation	7	2124	218	100836	0.08680602567067526	BNAA01G15300D	BNAA03G57140D	BNAA05G15820D	BNAC01G18120D	BNAC05G51200D	BNAC09G37380D	BNACNNG16030D
fil4_4_7_2	GO:0008287	protein serine/threonine phosphatase complex	2	2124	19	100836	0.05282400877878473	BNAA10G11080D	BNAC09G53650D
fil4_4_7_2	GO:0008320	protein transmembrane transporter activity	4	2124	45	100836	0.012237258645085377	BNAA02G26760D	BNAA05G28130D	BNAC02G48010D	BNAC05G42290D
fil4_4_7_2	GO:0008324	cation transmembrane transporter activity	2	2124	76	100836	0.2617766867758211	BNAA01G23170D	BNAC01G28910D
fil4_4_7_2	GO:0008356	asymmetric cell division	4	2124	38	100836	0.007035258310055543	BNAA05G26760D	BNAA07G38270D	BNAC05G40780D	BNAC06G43050D
fil4_4_7_2	GO:0008360	regulation of cell shape	4	2124	71	100836	0.04591426829157633	BNAA05G11020D	BNAA09G20050D	BNAC04G12720D	BNAC09G22380D
fil4_4_7_2	GO:0008361	regulation of cell size	2	2124	58	100836	0.22270672093455504	BNAA09G01860D	BNAC09G01300D
fil4_4_7_2	GO:0008373	sialyltransferase activity	2	2124	9	100836	0.013756844866315	BNAA06G19100D	BNAC03G52740D
fil4_4_7_2	GO:0008375	acetylglucosaminyltransferase activity	4	2124	153	100836	0.18125453821376178	BNAA03G08380D	BNAA06G06690D	BNAC03G10650D	BNAC05G08370D
fil4_4_7_2	GO:0008408	3'-5' exonuclease activity	2	2124	69	100836	0.2501029561836738	BNAA06G04690D	BNAC05G05920D
fil4_4_7_2	GO:0008417	fucosyltransferase activity	2	2124	44	100836	0.1716853055392118	BNAA06G38170D	BNAC05G10360D
fil4_4_7_2	GO:0008430	selenium binding	2	2124	30	100836	0.10633949740990918	BNAA04G06360D	BNACNNG60210D
fil4_4_7_2	GO:0008444	CDP-diacylglycerol-glycerol-3-phosphate 3-phosphatidyltransferase activity	2	2124	12	100836	0.023661753139663413	BNAA07G16610D	BNAC06G15590D
fil4_4_7_2	GO:0008446	"GDP-mannose 4,6-dehydratase activity"	2	2124	12	100836	0.023661753139663413	BNAA09G31740D	BNAC08G22580D
fil4_4_7_2	GO:0008460	"dTDP-glucose 4,6-dehydratase activity"	2	2124	16	100836	0.03951225286008233	BNAA01G29180D	BNAC01G36590D
fil4_4_7_2	GO:0008511	sodium:potassium:chloride symporter activity	2	2124	5	100836	0.004160697897705978	BNAA07G07300D	BNAC07G08940D
fil4_4_7_2	GO:0008514	organic anion transmembrane transporter activity	4	2124	107	100836	0.11340714912752856	BNAA05G25070D	BNAA09G40930D	BNAC05G39250D	BNAC08G33430D
fil4_4_7_2	GO:0008540	"proteasome regulatory particle, base subcomplex"	6	2124	66	100836	0.0022041571905689235	BNAA03G09830D	BNAA06G17980D	BNAA08G13700D	BNAC03G12460D	BNAC08G13070D	BNACNNG07150D
fil4_4_7_2	GO:0008565	protein transporter activity	8	2124	376	100836	0.14130301195568407	BNAA03G16040D	BNAA03G16130D	BNAA03G59590D	BNAA10G26830D	BNAC03G19230D	BNAC03G71990D	BNAC04G19910D	BNACNNG03120D
fil4_4_7_2	GO:0008601	protein phosphatase type 2A regulator activity	2	2124	85	100836	0.27074215147033315	BNAA02G31940D	BNAC02G48620D
fil4_4_7_2	GO:0008622	epsilon DNA polymerase complex	2	2124	4	100836	0.002550085038944249	BNAA06G04690D	BNAC05G05920D
fil4_4_7_2	GO:0008650	rRNA (uridine-2'-O-)-methyltransferase activity	2	2124	6	100836	0.006109703297314214	BNAA10G19720D	BNAC09G43310D
fil4_4_7_2	GO:0008654	phospholipid biosynthetic process	4	2124	115	100836	0.12815069662536788	BNAA04G26330D	BNAA08G17030D	BNAC03G60040D	BNAC04G50380D
fil4_4_7_2	GO:0008690	3-deoxy-manno-octulosonate cytidylyltransferase activity	2	2124	6	100836	0.006109703297314214	BNAA08G01380D	BNAC03G69060D
fil4_4_7_2	GO:0008725	DNA-3-methyladenine glycosylase activity	2	2124	27	100836	0.09145992056089833	BNAA05G26980D	BNAC05G41040D
fil4_4_7_2	GO:0008746	NAD(P)+ transhydrogenase activity	2	2124	14	100836	0.03126571339654776	BNAA03G09800D	BNAC03G12430D
fil4_4_7_2	GO:0008777	acetylornithine deacetylase activity	2	2124	4	100836	0.002550085038944249	BNAA03G43390D	BNAC07G34860D
fil4_4_7_2	GO:0008798	beta-aspartyl-peptidase activity	2	2124	10	100836	0.01683414874710462	BNAA10G23260D	BNAC09G47830D
fil4_4_7_2	GO:0008831	dTDP-4-dehydrorhamnose reductase activity	2	2124	24	100836	0.07665673341139577	BNAA01G29180D	BNAC01G36590D
fil4_4_7_2	GO:0008839	4-hydroxy-tetrahydrodipicolinate reductase	2	2124	6	100836	0.006109703297314214	BNAA03G12800D	BNAC03G15660D
fil4_4_7_2	GO:0008964	phosphoenolpyruvate carboxylase activity	4	2124	21	100836	8.1869514805878E-4	BNAA05G24610D	BNAA05G34260D	BNAC04G02430D	BNAC06G09980D
fil4_4_7_2	GO:0009029	tetraacyldisaccharide 4'-kinase activity	2	2124	2	100836	4.434836306894456E-4	BNAA02G22590D	BNAC02G30980D
fil4_4_7_2	GO:0009058	biosynthetic process	8	2124	356	100836	0.13908909325958	BNAA02G04300D	BNAA04G10680D	BNAA04G20720D	BNAA10G15590D	BNAC02G08820D	BNAC04G09360D	BNAC04G32990D	BNAC09G54080D
fil4_4_7_2	GO:0009072	aromatic amino acid family metabolic process	2	2124	14	100836	0.03126571339654776	BNAA09G19060D	BNAC09G20710D
fil4_4_7_2	GO:0009073	aromatic amino acid family biosynthetic process	4	2124	54	100836	0.021451170734614795	BNAA02G00750D	BNAA05G36390D	BNAC02G00030D	BNAC05G25830D
fil4_4_7_2	GO:0009086	methionine biosynthetic process	2	2124	47	100836	0.184053720655661	BNAA03G27620D	BNAC03G32640D
fil4_4_7_2	GO:0009088	threonine biosynthetic process	2	2124	36	100836	0.13555223444761347	BNAA08G13300D	BNAC03G68250D
fil4_4_7_2	GO:0009089	lysine biosynthetic process via diaminopimelate	2	2124	54	100836	0.2099269063985178	BNAA03G12800D	BNAC03G15660D
fil4_4_7_2	GO:0009094	L-phenylalanine biosynthetic process	2	2124	29	100836	0.10138435089837526	BNAA04G16070D	BNAC04G39340D
fil4_4_7_2	GO:0009098	leucine biosynthetic process	2	2124	42	100836	0.16305222602374478	BNAA09G44550D	BNAC08G37250D
fil4_4_7_2	GO:0009103	lipopolysaccharide biosynthetic process	2	2124	6	100836	0.006109703297314214	BNAA08G01380D	BNAC03G69060D
fil4_4_7_2	GO:0009107	lipoate biosynthetic process	2	2124	18	100836	0.04827977116726372	BNAA03G55720D	BNAC03G03570D
fil4_4_7_2	GO:0009116	nucleoside metabolic process	2	2124	48	100836	0.18801253025133902	BNAA01G13850D	BNAC01G16280D
fil4_4_7_2	GO:0009152	purine ribonucleotide biosynthetic process	2	2124	16	100836	0.03951225286008233	BNAA09G36930D	BNAC08G28630D
fil4_4_7_2	GO:0009157	deoxyribonucleoside monophosphate biosynthetic process	2	2124	7	100836	0.0083735716567416	BNAA02G15730D	BNAC02G20990D
fil4_4_7_2	GO:0009165	nucleotide biosynthetic process	2	2124	34	100836	0.1259531697846021	BNAA02G15730D	BNAC02G20990D
fil4_4_7_2	GO:0009225	nucleotide-sugar metabolic process	4	2124	66	100836	0.037877635624331114	BNAA01G29180D	BNAA09G25900D	BNAC01G36590D	BNAC05G23640D
fil4_4_7_2	GO:0009228	thiamine biosynthetic process	4	2124	28	100836	0.0024136261774704982	BNAA04G05980D	BNAA05G12410D	BNAC04G28590D	BNAC04G54380D
fil4_4_7_2	GO:0009229	thiamine diphosphate biosynthetic process	2	2124	6	100836	0.006109703297314214	BNAA05G12410D	BNAC04G54380D
fil4_4_7_2	GO:0009245	lipid A biosynthetic process	2	2124	12	100836	0.023661753139663413	BNAA02G22590D	BNAC02G30980D
fil4_4_7_2	GO:0009247	glycolipid biosynthetic process	2	2124	23	100836	0.07177955092040464	BNAA10G27560D	BNAC04G41190D
fil4_4_7_2	GO:0009249	protein lipoylation	2	2124	16	100836	0.03951225286008233	BNAA03G55720D	BNAC03G03570D
fil4_4_7_2	GO:0009266	response to temperature stimulus	6	2124	66	100836	0.0022041571905689235	BNAA06G30890D	BNAA09G42480D	BNAANNG00500D	BNAC02G03470D	BNAC07G25770D	BNAC08G34920D
fil4_4_7_2	GO:0009269	response to desiccation	2	2124	72	100836	0.25563577594788695	BNAA05G01660D	BNAC04G00870D
fil4_4_7_2	GO:0009295	nucleoid	4	2124	110	100836	0.11902568413406293	BNAA05G28510D	BNAANNG12330D	BNAC01G25480D	BNAC05G42830D
fil4_4_7_2	GO:0009303	rRNA transcription	2	2124	10	100836	0.01683414874710462	BNAA05G16000D	BNAC06G03160D
fil4_4_7_2	GO:0009308	amine metabolic process	2	2124	40	100836	0.15413433902104273	BNAA06G20480D	BNAC03G75090D
fil4_4_7_2	GO:0009311	oligosaccharide metabolic process	2	2124	31	100836	0.11128039584304622	BNAA06G19100D	BNAC03G52740D
fil4_4_7_2	GO:0009317	acetyl-CoA carboxylase complex	2	2124	13	100836	0.027375345929970582	BNAA10G18680D	BNAC09G42420D
fil4_4_7_2	GO:0009328	phenylalanine-tRNA ligase complex	2	2124	7	100836	0.0083735716567416	BNAA10G18320D	BNAC09G41850D
fil4_4_7_2	GO:0009330	DNA topoisomerase complex (ATP-hydrolyzing)	2	2124	25	100836	0.0815686734750059	BNAA05G28510D	BNAC05G42830D
fil4_4_7_2	GO:0009374	biotin binding	2	2124	9	100836	0.013756844866315	BNAA10G18680D	BNAC09G42420D
fil4_4_7_2	GO:0009407	toxin catabolic process	4	2124	159	100836	0.1863413906175125	BNAA07G15320D	BNAA09G19060D	BNAC06G42280D	BNAC09G20710D
fil4_4_7_2	GO:0009410	response to xenobiotic stimulus	2	2124	12	100836	0.023661753139663413	BNAA03G32170D	BNAC03G37460D
fil4_4_7_2	GO:0009411	response to UV	6	2124	107	100836	0.018347507369914452	BNAA06G38550D	BNAA09G52370D	BNAA09G52390D	BNAC09G06120D	BNAC09G06150D	BNACNNG32150D
fil4_4_7_2	GO:0009423	chorismate biosynthetic process	2	2124	24	100836	0.07665673341139577	BNAA05G36390D	BNAC05G25830D
fil4_4_7_2	GO:0009432	SOS response	2	2124	14	100836	0.03126571339654776	BNAA07G20500D	BNAC06G20150D
fil4_4_7_2	GO:0009451	RNA modification	2	2124	77	100836	0.2630973825088774	BNAA02G28270D	BNAC02G36340D
fil4_4_7_2	GO:0009496	plastoquinol--plastocyanin reductase activity	2	2124	6	100836	0.006109703297314214	BNAA09G40450D	BNAC08G32890D
fil4_4_7_2	GO:0009501	amyloplast	2	2124	42	100836	0.16305222602374478	BNAA09G07040D	BNAC09G06730D
fil4_4_7_2	GO:0009504	cell plate	8	2124	143	100836	0.007743836706943467	BNAA02G07230D	BNAA03G16130D	BNAA03G18820D	BNAA03G40020D	BNAC02G10220D	BNAC03G71990D	BNAC03G72300D	BNAC07G31080D
fil4_4_7_2	GO:0009507	chloroplast	428	2124	13383	100836	1.5089557835205108E-19	BNAA01G00170D	BNAA01G00180D	BNAA01G00420D	BNAA01G01310D	BNAA01G02650D	BNAA01G03230D	BNAA01G08710D	BNAA01G10050D	BNAA01G10280D	BNAA01G13040D	BNAA01G16440D	BNAA01G20770D	BNAA01G21070D	BNAA01G23170D	BNAA01G24770D	BNAA01G25730D	BNAA01G25780D	BNAA01G27800D	BNAA01G28390D	BNAA01G29180D	BNAA01G35740D	BNAA01G35900D	BNAA02G00750D	BNAA02G01870D	BNAA02G04250D	BNAA02G04290D	BNAA02G11080D	BNAA02G15010D	BNAA02G16360D	BNAA02G17230D	BNAA02G20310D	BNAA02G20760D	BNAA02G23910D	BNAA02G25750D	BNAA02G27160D	BNAA02G29530D	BNAA02G32350D	BNAA02G33910D	BNAA02G35650D	BNAA02G36880D	BNAA03G02490D	BNAA03G04310D	BNAA03G04970D	BNAA03G05890D	BNAA03G07950D	BNAA03G09800D	BNAA03G10770D	BNAA03G11390D	BNAA03G12800D	BNAA03G13370D	BNAA03G16240D	BNAA03G18030D	BNAA03G26230D	BNAA03G26600D	BNAA03G26900D	BNAA03G27620D	BNAA03G31290D	BNAA03G34760D	BNAA03G39520D	BNAA03G40020D	BNAA03G41710D	BNAA03G48680D	BNAA03G49840D	BNAA03G53120D	BNAA03G55720D	BNAA03G55910D	BNAA03G59260D	BNAA04G00060D	BNAA04G00290D	BNAA04G04350D	BNAA04G04580D	BNAA04G05980D	BNAA04G07130D	BNAA04G07390D	BNAA04G08570D	BNAA04G10500D	BNAA04G10680D	BNAA04G12710D	BNAA04G15100D	BNAA04G15140D	BNAA04G16020D	BNAA04G16070D	BNAA04G18440D	BNAA04G20730D	BNAA04G26500D	BNAA04G26660D	BNAA05G00980D	BNAA05G06070D	BNAA05G12190D	BNAA05G12410D	BNAA05G19360D	BNAA05G19910D	BNAA05G21010D	BNAA05G21520D	BNAA05G23700D	BNAA05G24180D	BNAA05G28130D	BNAA05G28510D	BNAA05G28900D	BNAA05G31790D	BNAA05G33210D	BNAA05G34090D	BNAA05G34260D	BNAA05G36390D	BNAA06G04310D	BNAA06G08320D	BNAA06G10730D	BNAA06G11250D	BNAA06G11270D	BNAA06G12800D	BNAA06G16800D	BNAA06G17270D	BNAA06G20480D	BNAA06G20850D	BNAA06G23200D	BNAA06G26910D	BNAA06G27960D	BNAA06G28830D	BNAA06G29650D	BNAA06G30560D	BNAA06G30890D	BNAA06G32690D	BNAA06G34340D	BNAA06G35070D	BNAA06G36660D	BNAA06G38550D	BNAA07G02190D	BNAA07G02280D	BNAA07G02870D	BNAA07G16950D	BNAA07G17240D	BNAA07G22060D	BNAA07G29500D	BNAA07G29510D	BNAA07G29720D	BNAA07G30080D	BNAA07G32040D	BNAA07G34640D	BNAA07G35460D	BNAA08G04420D	BNAA08G08860D	BNAA08G12590D	BNAA08G13300D	BNAA08G17140D	BNAA08G19600D	BNAA08G23780D	BNAA08G24550D	BNAA08G26160D	BNAA08G28130D	BNAA08G29640D	BNAA08G29730D	BNAA09G04240D	BNAA09G07040D	BNAA09G17750D	BNAA09G20320D	BNAA09G22020D	BNAA09G22780D	BNAA09G23670D	BNAA09G29610D	BNAA09G32370D	BNAA09G33680D	BNAA09G34360D	BNAA09G35590D	BNAA09G35620D	BNAA09G36390D	BNAA09G36930D	BNAA09G40450D	BNAA09G41630D	BNAA09G43630D	BNAA09G44550D	BNAA09G45410D	BNAA09G47280D	BNAA09G52390D	BNAA09G53410D	BNAA09G54170D	BNAA09G55750D	BNAA09G56130D	BNAA10G00180D	BNAA10G02050D	BNAA10G07730D	BNAA10G08350D	BNAA10G10810D	BNAA10G10830D	BNAA10G15010D	BNAA10G16420D	BNAA10G16630D	BNAA10G16720D	BNAA10G17740D	BNAA10G18310D	BNAA10G18680D	BNAA10G19900D	BNAA10G20190D	BNAA10G21770D	BNAA10G24270D	BNAA10G25410D	BNAA10G25820D	BNAA10G26060D	BNAA10G27560D	BNAA10G29470D	BNAANNG00850D	BNAANNG02030D	BNAANNG02080D	BNAANNG05340D	BNAANNG05440D	BNAANNG06210D	BNAANNG12240D	BNAANNG12330D	BNAANNG16570D	BNAANNG22790D	BNAANNG26310D	BNAANNG31090D	BNAANNG33820D	BNAANNG38710D	BNAC01G01090D	BNAC01G01100D	BNAC01G01410D	BNAC01G02320D	BNAC01G03890D	BNAC01G04490D	BNAC01G10370D	BNAC01G11850D	BNAC01G14990D	BNAC01G19630D	BNAC01G22730D	BNAC01G25480D	BNAC01G26020D	BNAC01G26420D	BNAC01G27250D	BNAC01G28910D	BNAC01G29360D	BNAC01G31670D	BNAC01G32860D	BNAC01G34640D	BNAC01G35640D	BNAC01G36590D	BNAC01G41280D	BNAC01G43200D	BNAC02G00030D	BNAC02G01240D	BNAC02G02850D	BNAC02G05010D	BNAC02G08750D	BNAC02G08810D	BNAC02G15400D	BNAC02G18400D	BNAC02G19990D	BNAC02G24440D	BNAC02G27250D	BNAC02G27850D	BNAC02G31570D	BNAC02G33640D	BNAC02G33990D	BNAC02G37610D	BNAC02G41060D	BNAC02G42720D	BNAC03G03500D	BNAC03G03570D	BNAC03G03910D	BNAC03G05850D	BNAC03G06570D	BNAC03G07650D	BNAC03G08390D	BNAC03G09460D	BNAC03G12430D	BNAC03G13440D	BNAC03G14210D	BNAC03G15660D	BNAC03G16190D	BNAC03G19510D	BNAC03G21550D	BNAC03G30980D	BNAC03G31480D	BNAC03G31860D	BNAC03G32640D	BNAC03G36650D	BNAC03G40200D	BNAC03G50160D	BNAC03G53240D	BNAC03G57080D	BNAC03G59920D	BNAC03G62730D	BNAC03G68250D	BNAC03G68370D	BNAC03G75090D	BNAC04G00550D	BNAC04G02430D	BNAC04G06280D	BNAC04G14600D	BNAC04G15980D	BNAC04G18540D	BNAC04G20850D	BNAC04G21100D	BNAC04G26530D	BNAC04G27050D	BNAC04G28590D	BNAC04G29640D	BNAC04G30810D	BNAC04G32770D	BNAC04G32990D	BNAC04G34640D	BNAC04G38030D	BNAC04G38100D	BNAC04G39290D	BNAC04G39340D	BNAC04G41190D	BNAC04G42530D	BNAC04G50530D	BNAC04G50720D	BNAC04G54380D	BNAC04G56520D	BNAC05G00250D	BNAC05G01450D	BNAC05G01980D	BNAC05G05460D	BNAC05G09650D	BNAC05G12240D	BNAC05G12790D	BNAC05G12810D	BNAC05G14320D	BNAC05G19440D	BNAC05G22150D	BNAC05G25830D	BNAC05G30850D	BNAC05G32920D	BNAC05G33750D	BNAC05G34520D	BNAC05G37470D	BNAC05G38220D	BNAC05G42290D	BNAC05G42830D	BNAC05G42970D	BNAC05G43370D	BNAC05G46380D	BNAC05G48610D	BNAC06G08540D	BNAC06G08620D	BNAC06G21280D	BNAC06G22790D	BNAC06G32690D	BNAC06G32700D	BNAC06G32920D	BNAC06G33530D	BNAC06G36100D	BNAC06G39480D	BNAC06G40390D	BNAC06G43370D	BNAC07G02860D	BNAC07G06580D	BNAC07G17200D	BNAC07G18240D	BNAC07G20620D	BNAC07G21460D	BNAC07G23810D	BNAC07G25770D	BNAC07G26230D	BNAC07G27850D	BNAC07G28980D	BNAC07G31080D	BNAC07G32790D	BNAC07G33370D	BNAC07G42190D	BNAC07G45330D	BNAC07G48100D	BNAC07G49280D	BNAC07G49650D	BNAC07G49690D	BNAC07G50370D	BNAC08G01070D	BNAC08G05110D	BNAC08G12790D	BNAC08G13840D	BNAC08G16730D	BNAC08G18360D	BNAC08G23140D	BNAC08G25280D	BNAC08G27030D	BNAC08G27060D	BNAC08G27980D	BNAC08G28630D	BNAC08G32720D	BNAC08G32890D	BNAC08G34220D	BNAC08G36260D	BNAC08G37060D	BNAC08G37250D	BNAC08G39240D	BNAC08G41380D	BNAC08G47050D	BNAC08G50180D	BNAC09G03660D	BNAC09G06150D	BNAC09G06730D	BNAC09G22670D	BNAC09G24780D	BNAC09G30680D	BNAC09G33210D	BNAC09G33230D	BNAC09G33930D	BNAC09G37380D	BNAC09G39300D	BNAC09G39740D	BNAC09G41110D	BNAC09G41840D	BNAC09G42420D	BNAC09G43620D	BNAC09G43990D	BNAC09G46060D	BNAC09G48890D	BNAC09G50440D	BNAC09G54150D	BNACNNG06070D	BNACNNG07490D	BNACNNG09300D	BNACNNG10340D	BNACNNG20370D	BNACNNG20610D	BNACNNG29650D	BNACNNG31010D	BNACNNG32150D	BNACNNG38410D	BNACNNG38690D	BNACNNG41500D	BNACNNG41910D	BNACNNG44490D	BNACNNG50310D	BNACNNG50600D	BNACNNG51300D	BNACNNG66810D
fil4_4_7_2	GO:0009508	plastid chromosome	2	2124	45	100836	0.1758880156629549	BNAANNG12330D	BNAC01G25480D
fil4_4_7_2	GO:0009512	cytochrome b6f complex	2	2124	18	100836	0.04827977116726372	BNAA09G40450D	BNAC08G32890D
fil4_4_7_2	GO:0009517	PSII associated light-harvesting complex II	2	2124	11	100836	0.020142044489155457	BNAA08G04420D	BNAC08G05110D
fil4_4_7_2	GO:0009523	photosystem II	2	2124	92	100836	0.27350910409744633	BNAA08G04420D	BNAC08G05110D
fil4_4_7_2	GO:0009526	plastid envelope	2	2124	21	100836	0.06216947656232358	BNAA10G21770D	BNAC09G46060D
fil4_4_7_2	GO:0009528	plastid inner membrane	2	2124	6	100836	0.006109703297314214	BNAA05G21010D	BNAC05G33750D
fil4_4_7_2	GO:0009534	chloroplast thylakoid	20	2124	761	100836	0.05653666360277897	BNAA01G00170D	BNAA01G16440D	BNAA03G04970D	BNAA04G12710D	BNAA06G38550D	BNAA08G04420D	BNAA09G20320D	BNAA09G32370D	BNAA10G02050D	BNAANNG16570D	BNAC01G01090D	BNAC01G19630D	BNAC03G06570D	BNAC04G34640D	BNAC05G01980D	BNAC05G42970D	BNAC08G05110D	BNAC08G23140D	BNAC09G22670D	BNACNNG32150D
fil4_4_7_2	GO:0009536	plastid	40	2124	1196	100836	0.0013984241153189398	BNAA01G27800D	BNAA02G18710D	BNAA03G04310D	BNAA03G06260D	BNAA03G31290D	BNAA03G53120D	BNAA04G00290D	BNAA04G20730D	BNAA05G12410D	BNAA05G29510D	BNAA05G36390D	BNAA06G11270D	BNAA06G30890D	BNAA07G17240D	BNAA08G03230D	BNAA09G04240D	BNAA09G36930D	BNAA09G55750D	BNAA10G27560D	BNAANNG00850D	BNAC01G34640D	BNAC02G02850D	BNAC02G24750D	BNAC03G05850D	BNAC03G08060D	BNAC03G36650D	BNAC04G21100D	BNAC04G41190D	BNAC04G54380D	BNAC04G56520D	BNAC05G12810D	BNAC05G25830D	BNAC05G43860D	BNAC07G25770D	BNAC07G45330D	BNAC08G03550D	BNAC08G28630D	BNAC08G32720D	BNAC09G03660D	BNACNNG07490D
fil4_4_7_2	GO:0009543	chloroplast thylakoid lumen	8	2124	243	100836	0.06986980482939772	BNAA06G38550D	BNAA09G17750D	BNAA09G35180D	BNAANNG16570D	BNAC05G42970D	BNAC06G43370D	BNAC08G26440D	BNACNNG32150D
fil4_4_7_2	GO:0009544	chloroplast ATP synthase complex	2	2124	18	100836	0.04827977116726372	BNAA09G20320D	BNAC09G22670D
fil4_4_7_2	GO:0009553	embryo sac development	7	2124	306	100836	0.1474366469415291	BNAA05G26760D	BNAA07G30190D	BNAA10G24540D	BNAC05G40780D	BNAC06G33630D	BNAC09G37380D	BNAC09G49430D
fil4_4_7_2	GO:0009554	megasporogenesis	1	2124	43	100836	0.37050222679078065	BNAC09G37380D
fil4_4_7_2	GO:0009555	pollen development	24	2124	733	100836	0.010208879980299969	BNAA01G07480D	BNAA01G14870D	BNAA04G18810D	BNAA05G26760D	BNAA06G12800D	BNAA06G18440D	BNAA08G01380D	BNAA09G20050D	BNAA09G37900D	BNAA09G52390D	BNAA10G24540D	BNAANNG27960D	BNAC01G09110D	BNAC01G17520D	BNAC03G55440D	BNAC03G69060D	BNAC04G43020D	BNAC05G14320D	BNAC05G40780D	BNAC08G29760D	BNAC09G06150D	BNAC09G22380D	BNAC09G49430D	BNACNNG51960D
fil4_4_7_2	GO:0009561	megagametogenesis	2	2124	81	100836	0.26755352974102625	BNAA09G37900D	BNAC08G29760D
fil4_4_7_2	GO:0009567	double fertilization forming a zygote and endosperm	10	2124	120	100836	1.8977680965074495E-4	BNAA02G27160D	BNAA05G26760D	BNAA08G05130D	BNAA09G00910D	BNAA09G42920D	BNAC02G33640D	BNAC05G40780D	BNAC08G08750D	BNAC08G35530D	BNAC09G00040D
fil4_4_7_2	GO:0009570	chloroplast stroma	90	2124	2591	100836	1.6987584907243401E-6	BNAA01G00170D	BNAA01G25730D	BNAA01G27800D	BNAA02G15010D	BNAA03G04310D	BNAA03G04970D	BNAA03G09800D	BNAA03G10770D	BNAA03G12800D	BNAA03G27620D	BNAA03G31290D	BNAA03G49840D	BNAA04G00060D	BNAA04G04350D	BNAA04G08570D	BNAA04G16070D	BNAA05G12190D	BNAA05G12410D	BNAA05G23700D	BNAA05G36390D	BNAA06G08320D	BNAA06G23200D	BNAA06G30890D	BNAA06G35070D	BNAA06G38550D	BNAA07G02280D	BNAA07G20500D	BNAA07G29720D	BNAA08G12590D	BNAA08G13300D	BNAA08G29730D	BNAA09G04240D	BNAA09G36390D	BNAA09G36930D	BNAA09G44550D	BNAA09G52390D	BNAA09G55750D	BNAA10G07730D	BNAA10G18680D	BNAA10G24270D	BNAA10G25820D	BNAA10G26060D	BNAANNG02030D	BNAANNG06210D	BNAANNG12330D	BNAC01G01090D	BNAC01G25480D	BNAC01G32860D	BNAC01G34640D	BNAC02G01240D	BNAC02G19990D	BNAC03G05850D	BNAC03G06570D	BNAC03G12430D	BNAC03G13440D	BNAC03G15660D	BNAC03G32640D	BNAC03G36650D	BNAC03G50160D	BNAC03G68250D	BNAC04G14600D	BNAC04G20850D	BNAC04G26530D	BNAC04G30810D	BNAC04G39340D	BNAC04G54380D	BNAC05G09650D	BNAC05G25830D	BNAC05G37470D	BNAC06G08540D	BNAC06G20150D	BNAC06G32920D	BNAC07G20620D	BNAC07G25770D	BNAC07G33370D	BNAC07G42190D	BNAC08G12790D	BNAC08G27980D	BNAC08G28630D	BNAC08G32720D	BNAC08G37250D	BNAC08G47050D	BNAC09G03660D	BNAC09G06150D	BNAC09G42420D	BNAC09G48890D	BNACNNG10340D	BNACNNG20610D	BNACNNG32150D	BNACNNG44490D
fil4_4_7_2	GO:0009573	chloroplast ribulose bisphosphate carboxylase complex	2	2124	15	100836	0.035316535525858166	BNAA04G08570D	BNAC04G30810D
fil4_4_7_2	GO:0009590	detection of gravity	2	2124	21	100836	0.06216947656232358	BNAA10G07730D	BNACNNG44490D
fil4_4_7_2	GO:0009611	response to wounding	20	2124	844	100836	0.07871898893869309	BNAA01G13700D	BNAA02G26660D	BNAA02G32350D	BNAA03G34760D	BNAA04G11270D	BNAA05G09200D	BNAA06G18440D	BNAA07G33470D	BNAA08G06880D	BNAA10G21960D	BNAC01G16080D	BNAC02G41060D	BNAC03G21710D	BNAC03G40200D	BNAC03G55440D	BNAC04G10630D	BNAC06G38020D	BNAC08G07690D	BNAC09G46340D	BNACNNG39460D
fil4_4_7_2	GO:0009612	response to mechanical stimulus	2	2124	35	100836	0.1307745390677966	BNAA03G40020D	BNAC07G31080D
fil4_4_7_2	GO:0009616	virus induced gene silencing	2	2124	27	100836	0.09145992056089833	BNAA10G15080D	BNAC09G37430D
fil4_4_7_2	GO:0009626	plant-type hypersensitive response	10	2124	301	100836	0.05067519564769265	BNAA01G00170D	BNAA03G36110D	BNAA07G00190D	BNAA09G00980D	BNAA09G30910D	BNAC01G01090D	BNAC03G41980D	BNAC05G17700D	BNAC07G00670D	BNAC09G00090D
fil4_4_7_2	GO:0009636	response to toxic substance	4	2124	137	100836	0.16302222990070847	BNAA03G49440D	BNAA09G19060D	BNAC07G41840D	BNAC09G20710D
fil4_4_7_2	GO:0009638	phototropism	2	2124	54	100836	0.2099269063985178	BNAA03G33930D	BNAC03G39170D
fil4_4_7_2	GO:0009641	shade avoidance	2	2124	70	100836	0.25203723148831453	BNAA03G19900D	BNAC03G23880D
fil4_4_7_2	GO:0009649	entrainment of circadian clock	2	2124	28	100836	0.09642200178581903	BNAA09G52370D	BNAC09G06120D
fil4_4_7_2	GO:0009652	thigmotropism	2	2124	14	100836	0.03126571339654776	BNAA09G07480D	BNAC09G07360D
fil4_4_7_2	GO:0009653	anatomical structure morphogenesis	4	2124	19	100836	5.532246958994317E-4	BNAA02G12070D	BNAA09G01860D	BNAC02G45200D	BNAC09G01300D
fil4_4_7_2	GO:0009654	photosystem II oxygen evolving complex	4	2124	69	100836	0.04262643408930419	BNAA05G31790D	BNAA06G28830D	BNAC05G46380D	BNAC07G27850D
fil4_4_7_2	GO:0009657	plastid organization	2	2124	35	100836	0.1307745390677966	BNAA10G21770D	BNAC09G46060D
fil4_4_7_2	GO:0009658	chloroplast organization	12	2124	406	100836	0.06170955062722183	BNAA02G01870D	BNAA04G00060D	BNAA04G00290D	BNAA06G23200D	BNAA08G08860D	BNAANNG30080D	BNAC02G05010D	BNAC03G50160D	BNAC03G62730D	BNAC04G20850D	BNAC04G21100D	BNAC09G33950D
fil4_4_7_2	GO:0009678	hydrogen-translocating pyrophosphatase activity	2	2124	37	100836	0.14028142443035826	BNAA08G23780D	BNAC08G16730D
fil4_4_7_2	GO:0009684	indoleacetic acid biosynthetic process	2	2124	39	100836	0.14957653935511994	BNAA06G38980D	BNAC02G07040D
fil4_4_7_2	GO:0009686	gibberellin biosynthetic process	4	2124	113	100836	0.12454063746824953	BNAA06G27960D	BNAA10G03180D	BNAC05G03170D	BNAC07G28980D
fil4_4_7_2	GO:0009690	cytokinin metabolic process	2	2124	41	100836	0.15862735763367994	BNAA03G27370D	BNAC03G32370D
fil4_4_7_2	GO:0009693	ethylene biosynthetic process	6	2124	93	100836	0.010419653100371611	BNAA02G18450D	BNAA04G23680D	BNAANNG21950D	BNAC04G56830D	BNAC08G41620D	BNACNNG09750D
fil4_4_7_2	GO:0009694	jasmonic acid metabolic process	4	2124	96	100836	0.09224552805084396	BNAA09G22780D	BNAA10G21960D	BNAC09G24780D	BNAC09G46340D
fil4_4_7_2	GO:0009696	salicylic acid metabolic process	4	2124	75	100836	0.052752437423519476	BNAA09G22780D	BNAA10G21960D	BNAC09G24780D	BNAC09G46340D
fil4_4_7_2	GO:0009706	chloroplast inner membrane	8	2124	249	100836	0.07496627691240125	BNAA01G13040D	BNAA02G04250D	BNAA05G21010D	BNAA07G17240D	BNAC01G14990D	BNAC02G08750D	BNAC05G33750D	BNACNNG07490D
fil4_4_7_2	GO:0009707	chloroplast outer membrane	8	2124	125	100836	0.0037569376348145435	BNAA01G16440D	BNAA01G18340D	BNAA06G27960D	BNAA08G08860D	BNAC01G19630D	BNAC01G22250D	BNAC03G62730D	BNAC07G28980D
fil4_4_7_2	GO:0009718	anthocyanin-containing compound biosynthetic process	2	2124	80	100836	0.26656125790822094	BNAA02G26660D	BNACNNG39460D
fil4_4_7_2	GO:0009736	cytokinin-activated signaling pathway	8	2124	235	100836	0.06311061833240739	BNAA02G18750D	BNAA03G19150D	BNAA07G16240D	BNAANNG36370D	BNAC02G24840D	BNAC03G22790D	BNAC06G15010D	BNACNNG73120D
fil4_4_7_2	GO:0009740	gibberellic acid mediated signaling pathway	6	2124	229	100836	0.14220701723864007	BNAA04G18810D	BNAA06G27960D	BNAANNG27960D	BNAC04G43020D	BNAC07G28980D	BNACNNG51960D
fil4_4_7_2	GO:0009742	brassinosteroid mediated signaling pathway	6	2124	228	100836	0.1414590659792465	BNAA01G03510D	BNAA03G19900D	BNAA07G21900D	BNAC01G04780D	BNAC03G23880D	BNACNNG34980D
fil4_4_7_2	GO:0009744	response to sucrose	10	2124	225	100836	0.013171674768797272	BNAA03G13980D	BNAA04G01360D	BNAA07G30080D	BNAA09G36510D	BNAA10G26060D	BNAC03G16940D	BNAC04G22390D	BNAC05G20220D	BNAC06G33530D	BNACNNG10340D
fil4_4_7_2	GO:0009749	response to glucose	6	2124	132	100836	0.03907172623641382	BNAA07G30080D	BNAA07G36000D	BNAA09G36510D	BNAC05G20220D	BNAC06G33530D	BNACNNG52810D
fil4_4_7_2	GO:0009750	response to fructose	2	2124	67	100836	0.24596073691443507	BNAA09G36510D	BNAC05G20220D
fil4_4_7_2	GO:0009765	"photosynthesis, light harvesting"	2	2124	31	100836	0.11128039584304622	BNAA02G36880D	BNACNNG50600D
fil4_4_7_2	GO:0009772	photosynthetic electron transport in photosystem II	2	2124	41	100836	0.15862735763367994	BNAA09G20320D	BNAC09G22670D
fil4_4_7_2	GO:0009773	photosynthetic electron transport in photosystem I	4	2124	74	100836	0.05101225549920745	BNAA02G25750D	BNAA04G04350D	BNAC02G33990D	BNAC04G26530D
fil4_4_7_2	GO:0009789	positive regulation of abscisic acid-activated signaling pathway	4	2124	114	100836	0.12635275812822844	BNAA04G18810D	BNAANNG27960D	BNAC04G43020D	BNACNNG51960D
fil4_4_7_2	GO:0009790	embryo development	19	2124	400	100836	6.029504017879413E-4	BNAA02G31190D	BNAA04G00060D	BNAA04G26660D	BNAA05G16000D	BNAA05G36780D	BNAA06G12800D	BNAA07G12520D	BNAA07G16240D	BNAA09G54170D	BNAC02G39760D	BNAC04G20850D	BNAC04G50720D	BNAC05G01450D	BNAC05G14320D	BNAC05G22150D	BNAC05G33000D	BNAC06G03160D	BNAC06G15010D	BNAC07G16680D
fil4_4_7_2	GO:0009791	post-embryonic development	6	2124	212	100836	0.1278430870772616	BNAA05G16000D	BNAA06G09980D	BNAA10G15000D	BNAC05G11600D	BNAC06G03160D	BNAC09G37370D
fil4_4_7_2	GO:0009793	embryo development ending in seed dormancy	41	2124	1553	100836	0.02316580569178801	BNAA01G10410D	BNAA01G11100D	BNAA01G20770D	BNAA01G35370D	BNAA02G31190D	BNAA03G33680D	BNAA03G58500D	BNAA03G59590D	BNAA04G04580D	BNAA05G01660D	BNAA05G16000D	BNAA05G36390D	BNAA06G04690D	BNAA07G14990D	BNAA07G20330D	BNAA07G36000D	BNAA08G09570D	BNAA08G12590D	BNAA10G10830D	BNAA10G29830D	BNAC01G12600D	BNAC01G19980D	BNAC01G26020D	BNAC02G39760D	BNAC03G38850D	BNAC03G63980D	BNAC04G00870D	BNAC04G19910D	BNAC04G27050D	BNAC05G05920D	BNAC05G25830D	BNAC05G36560D	BNAC06G03160D	BNAC06G12960D	BNAC06G19820D	BNAC07G36610D	BNAC08G12790D	BNAC09G33230D	BNACNNG18660D	BNACNNG52810D	BNACNNG56130D
fil4_4_7_2	GO:0009809	lignin biosynthetic process	6	2124	228	100836	0.1414590659792465	BNAA03G04310D	BNAA06G37870D	BNAA08G24550D	BNAC03G05850D	BNAC05G07060D	BNACNNG51300D
fil4_4_7_2	GO:0009812	flavonoid metabolic process	2	2124	9	100836	0.013756844866315	BNAA01G14870D	BNAC01G17520D
fil4_4_7_2	GO:0009813	flavonoid biosynthetic process	4	2124	167	100836	0.1916188811398404	BNAA01G14870D	BNAA09G55750D	BNAC01G17520D	BNAC08G32720D
fil4_4_7_2	GO:0009815	1-aminocyclopropane-1-carboxylate oxidase activity	6	2124	39	100836	1.4044053656925534E-4	BNAA02G18450D	BNAA04G17900D	BNAANNG21950D	BNAC04G41500D	BNAC08G41620D	BNACNNG09750D
fil4_4_7_2	GO:0009825	multidimensional cell growth	2	2124	87	100836	0.2718853479951172	BNAA09G14910D	BNAC09G15540D
fil4_4_7_2	GO:0009826	unidimensional cell growth	12	2124	478	100836	0.09708901537190874	BNAA03G21020D	BNAA07G10360D	BNAA07G16240D	BNAA08G24550D	BNAA09G31740D	BNAANNG25600D	BNAC03G25080D	BNAC06G15010D	BNAC07G13610D	BNAC08G22580D	BNACNNG42960D	BNACNNG51300D
fil4_4_7_2	GO:0009832	plant-type cell wall biogenesis	6	2124	159	100836	0.06856763082775831	BNAA05G16350D	BNAA07G10360D	BNAA09G25900D	BNAC05G23640D	BNAC05G28920D	BNAC07G13610D
fil4_4_7_2	GO:0009850	auxin metabolic process	8	2124	40	100836	1.492273582193314E-6	BNAA03G14700D	BNAA03G27370D	BNAA10G10810D	BNAANNG25390D	BNAC03G17730D	BNAC03G32370D	BNAC09G33210D	BNACNNG62810D
fil4_4_7_2	GO:0009853	photorespiration	8	2124	212	100836	0.04454700622471713	BNAA01G00170D	BNAA01G31960D	BNAA04G08570D	BNAA10G26060D	BNAC01G01090D	BNAC01G38830D	BNAC04G30810D	BNACNNG10340D
fil4_4_7_2	GO:0009855	determination of bilateral symmetry	2	2124	24	100836	0.07665673341139577	BNAA05G09120D	BNAC04G10480D
fil4_4_7_2	GO:0009862	"systemic acquired resistance, salicylic acid mediated signaling pathway"	2	2124	53	100836	0.20649971579528906	BNAA09G30910D	BNAC05G17700D
fil4_4_7_2	GO:0009870	"defense response signaling pathway, resistance gene-dependent"	2	2124	79	100836	0.26548856736548965	BNAA03G09180D	BNAC03G11510D
fil4_4_7_2	GO:0009880	embryonic pattern specification	2	2124	41	100836	0.15862735763367994	BNAA07G16240D	BNAC06G15010D
fil4_4_7_2	GO:0009881	photoreceptor activity	2	2124	23	100836	0.07177955092040464	BNAA09G52370D	BNAC09G06120D
fil4_4_7_2	GO:0009898	cytoplasmic side of plasma membrane	2	2124	24	100836	0.07665673341139577	BNAANNG01810D	BNAC02G01880D
fil4_4_7_2	GO:0009901	anther dehiscence	2	2124	62	100836	0.23398203500028744	BNAA01G14870D	BNAC01G17520D
fil4_4_7_2	GO:0009903	chloroplast avoidance movement	2	2124	77	100836	0.2630973825088774	BNAA06G37020D	BNAC04G17610D
fil4_4_7_2	GO:0009904	chloroplast accumulation movement	2	2124	70	100836	0.25203723148831453	BNAA06G37020D	BNAC04G17610D
fil4_4_7_2	GO:0009913	epidermal cell differentiation	2	2124	34	100836	0.1259531697846021	BNAA05G01400D	BNAC04G01230D
fil4_4_7_2	GO:0009933	meristem structural organization	2	2124	88	100836	0.2723485728369241	BNAA09G46000D	BNAC08G40070D
fil4_4_7_2	GO:0009941	chloroplast envelope	58	2124	2198	100836	0.012818162193523655	BNAA01G00180D	BNAA01G13040D	BNAA01G16440D	BNAA03G09800D	BNAA03G18820D	BNAA03G31290D	BNAA03G53120D	BNAA04G08570D	BNAA05G28900D	BNAA06G08320D	BNAA06G11270D	BNAA07G16610D	BNAA07G17240D	BNAA07G32650D	BNAA07G36000D	BNAA08G03230D	BNAA08G23780D	BNAA09G18880D	BNAA09G20320D	BNAA09G35620D	BNAA09G55750D	BNAA10G02050D	BNAA10G07730D	BNAA10G18310D	BNAA10G18680D	BNAA10G26060D	BNAA10G27560D	BNAANNG00850D	BNAANNG06210D	BNAC01G01100D	BNAC01G14990D	BNAC01G19630D	BNAC02G01240D	BNAC02G02850D	BNAC03G12430D	BNAC03G36650D	BNAC03G72300D	BNAC04G30810D	BNAC04G41190D	BNAC05G01980D	BNAC05G09650D	BNAC05G12810D	BNAC05G43370D	BNAC06G15590D	BNAC06G37100D	BNAC07G45330D	BNAC08G03550D	BNAC08G16730D	BNAC08G27060D	BNAC08G32720D	BNAC09G22670D	BNAC09G41840D	BNAC09G42420D	BNAC09G52290D	BNACNNG07490D	BNACNNG10340D	BNACNNG44490D	BNACNNG52810D
fil4_4_7_2	GO:0009955	adaxial/abaxial pattern specification	2	2124	30	100836	0.10633949740990918	BNAA05G09120D	BNAC04G10480D
fil4_4_7_2	GO:0009960	endosperm development	4	2124	121	100836	0.13860654915188128	BNAA02G06300D	BNAA05G26760D	BNAC02G19360D	BNAC05G40780D
fil4_4_7_2	GO:0009977	proton motive force dependent protein transmembrane transporter activity	2	2124	15	100836	0.035316535525858166	BNAA02G27160D	BNAC02G33640D
fil4_4_7_2	GO:0009982	pseudouridine synthase activity	4	2124	55	100836	0.022646988275315277	BNAA03G28800D	BNAA03G59520D	BNAC03G33930D	BNACNNG48160D
fil4_4_7_2	GO:0010008	endosome membrane	6	2124	197	100836	0.11262871035624884	BNAA01G03530D	BNAA02G07230D	BNAA08G23780D	BNAC01G04800D	BNAC02G10220D	BNAC08G16730D
fil4_4_7_2	GO:0010011	auxin binding	2	2124	31	100836	0.11128039584304622	BNAA07G19520D	BNAC06G43000D
fil4_4_7_2	GO:0010014	meristem initiation	2	2124	42	100836	0.16305222602374478	BNAA05G09120D	BNAC04G10480D
fil4_4_7_2	GO:0010015	root morphogenesis	2	2124	94	100836	0.2736922545080149	BNAA10G16420D	BNAC09G39300D
fil4_4_7_2	GO:0010017	red or far-red light signaling pathway	4	2124	99	100836	0.09806923677870717	BNAA05G06680D	BNAANNG00500D	BNAC02G03470D	BNAC04G07310D
fil4_4_7_2	GO:0010020	chloroplast fission	4	2124	66	100836	0.037877635624331114	BNAA05G21010D	BNAA10G21770D	BNAC05G33750D	BNAC09G46060D
fil4_4_7_2	GO:0010027	thylakoid membrane organization	8	2124	93	100836	6.417154685717549E-4	BNAA02G27160D	BNAA04G00290D	BNAA05G12190D	BNAA08G04420D	BNAC02G33640D	BNAC04G14600D	BNAC04G21100D	BNAC08G05110D
fil4_4_7_2	GO:0010030	positive regulation of seed germination	4	2124	63	100836	0.03336724282308024	BNAA03G13980D	BNAA07G36000D	BNAC03G16940D	BNACNNG52810D
fil4_4_7_2	GO:0010047	fruit dehiscence	4	2124	54	100836	0.021451170734614795	BNAA07G12110D	BNAA10G29830D	BNAC07G16290D	BNACNNG56130D
fil4_4_7_2	GO:0010050	vegetative phase change	2	2124	30	100836	0.10633949740990918	BNAA10G15080D	BNAC09G37430D
fil4_4_7_2	GO:0010063	positive regulation of trichoblast fate specification	2	2124	11	100836	0.020142044489155457	BNAA05G01400D	BNAC04G01230D
fil4_4_7_2	GO:0010072	primary shoot apical meristem specification	2	2124	77	100836	0.2630973825088774	BNAA05G09120D	BNAC04G10480D
fil4_4_7_2	GO:0010076	maintenance of floral meristem identity	4	2124	33	100836	0.004337380697280818	BNAA09G17040D	BNAA09G42480D	BNAC08G34920D	BNACNNG36620D
fil4_4_7_2	GO:0010077	maintenance of inflorescence meristem identity	2	2124	41	100836	0.15862735763367994	BNAA09G17040D	BNACNNG36620D
fil4_4_7_2	GO:0010086	embryonic root morphogenesis	2	2124	12	100836	0.023661753139663413	BNAA06G04690D	BNAC05G05920D
fil4_4_7_2	GO:0010089	xylem development	4	2124	119	100836	0.1351883411986261	BNAA06G05440D	BNAA08G18520D	BNAC03G58370D	BNACNNG19930D
fil4_4_7_2	GO:0010090	trichome morphogenesis	4	2124	171	100836	0.19362091967110795	BNAA05G26760D	BNAA10G15000D	BNAC05G40780D	BNAC09G37370D
fil4_4_7_2	GO:0010103	stomatal complex morphogenesis	2	2124	21	100836	0.06216947656232358	BNAA07G38270D	BNAC06G43050D
fil4_4_7_2	GO:0010105	negative regulation of ethylene-activated signaling pathway	2	2124	62	100836	0.23398203500028744	BNAA01G24090D	BNACNNG68360D
fil4_4_7_2	GO:0010107	potassium ion import	2	2124	29	100836	0.10138435089837526	BNAA07G07300D	BNAC07G08940D
fil4_4_7_2	GO:0010120	camalexin biosynthetic process	2	2124	52	100836	0.20298102486552727	BNAA06G18440D	BNAC03G55440D
fil4_4_7_2	GO:0010136	ureide catabolic process	2	2124	13	100836	0.027375345929970582	BNAA03G42900D	BNAC07G34100D
fil4_4_7_2	GO:0010152	pollen maturation	2	2124	50	100836	0.19567307936892672	BNAA07G19520D	BNAC06G43000D
fil4_4_7_2	GO:0010161	red light signaling pathway	2	2124	29	100836	0.10138435089837526	BNAA07G10570D	BNAC07G13830D
fil4_4_7_2	GO:0010163	high-affinity potassium ion import	2	2124	10	100836	0.01683414874710462	BNAA09G18880D	BNAC09G52290D
fil4_4_7_2	GO:0010178	IAA-amino acid conjugate hydrolase activity	2	2124	11	100836	0.020142044489155457	BNAA10G10810D	BNAC09G33210D
fil4_4_7_2	GO:0010179	IAA-Ala conjugate hydrolase activity	2	2124	9	100836	0.013756844866315	BNAA10G10810D	BNAC09G33210D
fil4_4_7_2	GO:0010183	pollen tube guidance	2	2124	87	100836	0.2718853479951172	BNAA06G18440D	BNAC03G55440D
fil4_4_7_2	GO:0010196	nonphotochemical quenching	2	2124	30	100836	0.10633949740990918	BNAA08G04420D	BNAC08G05110D
fil4_4_7_2	GO:0010197	polar nucleus fusion	7	2124	114	100836	0.0077324575556186196	BNAA02G25890D	BNAA03G17910D	BNAA07G30190D	BNAA09G01770D	BNAC02G47740D	BNAC06G33630D	BNAC09G00970D
fil4_4_7_2	GO:0010200	response to chitin	19	2124	549	100836	0.01183380331352902	BNAA01G15310D	BNAA01G28810D	BNAA05G09200D	BNAA05G20790D	BNAA06G18440D	BNAA08G12420D	BNAA08G14970D	BNAA08G30240D	BNAANNG07270D	BNAC01G18130D	BNAC01G36130D	BNAC03G44290D	BNAC03G55440D	BNAC03G62330D	BNAC03G67520D	BNAC04G10630D	BNAC05G33480D	BNAC09G19820D	BNACNNG18770D
fil4_4_7_2	GO:0010205	photoinhibition	2	2124	47	100836	0.184053720655661	BNAA10G11080D	BNAC09G53650D
fil4_4_7_2	GO:0010208	pollen wall assembly	4	2124	56	100836	0.023876022985451346	BNAA05G03180D	BNAA07G17240D	BNAC04G52840D	BNACNNG07490D
fil4_4_7_2	GO:0010212	response to ionizing radiation	2	2124	33	100836	0.12109328989960857	BNAA07G20500D	BNAC06G20150D
fil4_4_7_2	GO:0010216	maintenance of DNA methylation	2	2124	35	100836	0.1307745390677966	BNAA10G15080D	BNAC09G37430D
fil4_4_7_2	GO:0010222	stem vascular tissue pattern formation	2	2124	22	100836	0.06694699563757908	BNAANNG31300D	BNAC07G03830D
fil4_4_7_2	GO:0010224	response to UV-B	6	2124	256	100836	0.1573508896712778	BNAA03G34760D	BNAA06G18440D	BNAA09G52370D	BNAC03G40200D	BNAC03G55440D	BNAC09G06120D
fil4_4_7_2	GO:0010227	floral organ abscission	4	2124	113	100836	0.12454063746824953	BNAA03G36110D	BNAA10G29830D	BNAC03G41980D	BNACNNG56130D
fil4_4_7_2	GO:0010229	inflorescence development	6	2124	58	100836	0.0011637669029358362	BNAA03G36110D	BNAA06G18440D	BNAA07G22810D	BNAC03G41980D	BNAC03G55440D	BNAC06G23770D
fil4_4_7_2	GO:0010241	ent-kaurene oxidation to kaurenoic acid	2	2124	3	100836	0.0013024522329248228	BNAA06G27960D	BNAC07G28980D
fil4_4_7_2	GO:0010244	response to low fluence blue light stimulus by blue low-fluence system	2	2124	14	100836	0.03126571339654776	BNAA04G16070D	BNAC04G39340D
fil4_4_7_2	GO:0010248	establishment or maintenance of transmembrane electrochemical gradient	2	2124	10	100836	0.01683414874710462	BNAA08G23780D	BNAC08G16730D
fil4_4_7_2	GO:0010253	UDP-rhamnose biosynthetic process	2	2124	20	100836	0.057457963405483224	BNAA01G29180D	BNAC01G36590D
fil4_4_7_2	GO:0010262	somatic embryogenesis	2	2124	49	100836	0.19188618601305638	BNAA10G29830D	BNACNNG56130D
fil4_4_7_2	GO:0010266	response to vitamin B1	2	2124	5	100836	0.004160697897705978	BNAA05G12410D	BNAC04G54380D
fil4_4_7_2	GO:0010267	production of ta-siRNAs involved in RNA interference	2	2124	49	100836	0.19188618601305638	BNAA10G15080D	BNAC09G37430D
fil4_4_7_2	GO:0010280	UDP-L-rhamnose synthase activity	2	2124	14	100836	0.03126571339654776	BNAA01G29180D	BNAC01G36590D
fil4_4_7_2	GO:0010303	limit dextrinase activity	2	2124	3	100836	0.0013024522329248228	BNAA10G25820D	BNACNNG20610D
fil4_4_7_2	GO:0010306	rhamnogalacturonan II biosynthetic process	2	2124	18	100836	0.04827977116726372	BNAA03G26900D	BNAC03G31860D
fil4_4_7_2	GO:0010319	stromule	8	2124	197	100836	0.03371506639379451	BNAA01G00170D	BNAA03G31290D	BNAA04G04350D	BNAA10G07730D	BNAC01G01090D	BNAC03G36650D	BNAC04G26530D	BNACNNG44490D
fil4_4_7_2	GO:0010332	response to gamma radiation	2	2124	56	100836	0.2165037271421685	BNAA03G58950D	BNAC07G41400D
fil4_4_7_2	GO:0010349	L-galactose dehydrogenase activity	2	2124	5	100836	0.004160697897705978	BNAA03G52690D	BNAC07G44420D
fil4_4_7_2	GO:0010351	lithium ion transport	2	2124	11	100836	0.020142044489155457	BNAA09G03600D	BNAC09G02990D
fil4_4_7_2	GO:0010365	positive regulation of ethylene biosynthetic process	2	2124	6	100836	0.006109703297314214	BNAA03G36110D	BNAC03G41980D
fil4_4_7_2	GO:0010374	stomatal complex development	2	2124	36	100836	0.13555223444761347	BNAA03G57140D	BNACNNG16030D
fil4_4_7_2	GO:0010377	guard cell fate commitment	2	2124	18	100836	0.04827977116726372	BNAA05G26760D	BNAC05G40780D
fil4_4_7_2	GO:0010389	regulation of G2/M transition of mitotic cell cycle	2	2124	29	100836	0.10138435089837526	BNAA03G57140D	BNACNNG16030D
fil4_4_7_2	GO:0010431	seed maturation	2	2124	87	100836	0.2718853479951172	BNAA09G50780D	BNAC08G43570D
fil4_4_7_2	GO:0010440	stomatal lineage progression	2	2124	27	100836	0.09145992056089833	BNAA05G34520D	BNACNNG27940D
fil4_4_7_2	GO:0010449	root meristem growth	1	2124	36	100836	0.3600302373068898	BNAC09G37380D
fil4_4_7_2	GO:0010478	chlororespiration	2	2124	4	100836	0.002550085038944249	BNAA05G23700D	BNAC05G37470D
fil4_4_7_2	GO:0010492	maintenance of shoot apical meristem identity	2	2124	63	100836	0.23656507322413442	BNAA09G17040D	BNACNNG36620D
fil4_4_7_2	GO:0010494	cytoplasmic stress granule	2	2124	41	100836	0.15862735763367994	BNAA05G21030D	BNAC05G33800D
fil4_4_7_2	GO:0010501	RNA secondary structure unwinding	4	2124	115	100836	0.12815069662536788	BNAA03G33160D	BNAANNG31090D	BNAC01G43200D	BNAC03G38220D
fil4_4_7_2	GO:0010507	negative regulation of autophagy	2	2124	13	100836	0.027375345929970582	BNAA05G16000D	BNAC06G03160D
fil4_4_7_2	GO:0010521	telomerase inhibitor activity	2	2124	2	100836	4.434836306894456E-4	BNAA01G35740D	BNAC01G27250D
fil4_4_7_2	GO:0010529	negative regulation of transposition	2	2124	16	100836	0.03951225286008233	BNAA05G03180D	BNAC04G52840D
fil4_4_7_2	GO:0010540	basipetal auxin transport	4	2124	106	100836	0.11151460624923032	BNAA01G06180D	BNAA02G18750D	BNAC01G07450D	BNAC02G24840D
fil4_4_7_2	GO:0010541	acropetal auxin transport	2	2124	69	100836	0.2501029561836738	BNAA02G18750D	BNAC02G24840D
fil4_4_7_2	GO:0010555	response to mannitol	2	2124	42	100836	0.16305222602374478	BNAA09G36510D	BNAC05G20220D
fil4_4_7_2	GO:0010582	floral meristem determinacy	2	2124	71	100836	0.25388124174025317	BNAA09G42480D	BNAC08G34920D
fil4_4_7_2	GO:0010598	NAD(P)H dehydrogenase complex (plastoquinone)	2	2124	37	100836	0.14028142443035826	BNAA02G25750D	BNAC02G33990D
fil4_4_7_2	GO:0010599	production of lsiRNA involved in RNA interference	2	2124	11	100836	0.020142044489155457	BNAA10G15080D	BNAC09G37430D
fil4_4_7_2	GO:0010608	posttranscriptional regulation of gene expression	2	2124	7	100836	0.0083735716567416	BNAA03G58470D	BNAC07G36650D
fil4_4_7_2	GO:0010628	positive regulation of gene expression	6	2124	37	100836	1.0441277797095295E-4	BNAA05G15240D	BNAA08G26640D	BNAA09G35440D	BNAC06G08860D	BNAC08G14910D	BNACNNG06570D
fil4_4_7_2	GO:0010867	positive regulation of triglyceride biosynthetic process	2	2124	7	100836	0.0083735716567416	BNAA03G40510D	BNAC07G31470D
fil4_4_7_2	GO:0015030	Cajal body	2	2124	52	100836	0.20298102486552727	BNAA08G26160D	BNAC08G13840D
fil4_4_7_2	GO:0015031	protein transport	24	2124	950	100836	0.05619105021170959	BNAA01G13040D	BNAA02G26760D	BNAA03G16040D	BNAA03G40020D	BNAA04G07130D	BNAA05G14900D	BNAA05G28130D	BNAA07G00630D	BNAA07G14990D	BNAA09G18310D	BNAA09G43120D	BNAA09G45410D	BNAC01G14990D	BNAC02G48010D	BNAC03G19230D	BNAC05G42290D	BNAC06G09670D	BNAC06G12960D	BNAC07G31080D	BNAC08G35610D	BNAC08G39240D	BNAC09G20230D	BNACNNG20000D	BNACNNG41500D
fil4_4_7_2	GO:0015036	disulfide oxidoreductase activity	2	2124	7	100836	0.0083735716567416	BNAA03G49120D	BNAC07G50650D
fil4_4_7_2	GO:0015078	hydrogen ion transmembrane transporter activity	2	2124	55	100836	0.21326179691071642	BNAA08G24550D	BNACNNG51300D
fil4_4_7_2	GO:0015079	potassium ion transmembrane transporter activity	4	2124	97	100836	0.0941883434397716	BNAA02G14820D	BNAA08G08020D	BNAC02G19780D	BNAC08G09300D
fil4_4_7_2	GO:0015081	sodium ion transmembrane transporter activity	2	2124	31	100836	0.11128039584304622	BNAA09G03600D	BNAC09G02990D
fil4_4_7_2	GO:0015089	high-affinity copper ion transmembrane transporter activity	2	2124	14	100836	0.03126571339654776	BNAA10G14850D	BNAC09G37220D
fil4_4_7_2	GO:0015095	magnesium ion transmembrane transporter activity	4	2124	61	100836	0.030502511005148458	BNAA04G11960D	BNAA06G39860D	BNAC04G33740D	BNAC06G06680D
fil4_4_7_2	GO:0015144	carbohydrate transmembrane transporter activity	8	2124	374	100836	0.14123310945243656	BNAA01G33330D	BNAA03G29310D	BNAA05G31800D	BNAANNG37910D	BNAC01G39820D	BNAC03G34490D	BNAC05G46390D	BNACNNG73380D
fil4_4_7_2	GO:0015145	monosaccharide transmembrane transporter activity	2	2124	38	100836	0.14495759562580035	BNAA03G29310D	BNAC03G34490D
fil4_4_7_2	GO:0015203	polyamine transmembrane transporter activity	2	2124	14	100836	0.03126571339654776	BNAA05G25770D	BNAC05G39680D
fil4_4_7_2	GO:0015245	fatty acid transporter activity	2	2124	11	100836	0.020142044489155457	BNAA07G17240D	BNACNNG07490D
fil4_4_7_2	GO:0015266	protein channel activity	2	2124	73	100836	0.2573016754551308	BNAA04G07130D	BNACNNG41500D
fil4_4_7_2	GO:0015299	solute:proton antiporter activity	2	2124	44	100836	0.1716853055392118	BNAA09G18880D	BNAC09G52290D
fil4_4_7_2	GO:0015377	cation:chloride symporter activity	2	2124	8	100836	0.010929793842176079	BNAA07G07300D	BNAC07G08940D
fil4_4_7_2	GO:0015379	potassium:chloride symporter activity	2	2124	5	100836	0.004160697897705978	BNAA07G07300D	BNAC07G08940D
fil4_4_7_2	GO:0015385	sodium:proton antiporter activity	4	2124	123	100836	0.14195186420652262	BNAA09G03600D	BNAA09G18880D	BNAC09G02990D	BNAC09G52290D
fil4_4_7_2	GO:0015450	P-P-bond-hydrolysis-driven protein transmembrane transporter activity	4	2124	137	100836	0.16302222990070847	BNAA03G59590D	BNAA04G07130D	BNAC04G19910D	BNACNNG41500D
fil4_4_7_2	GO:0015629	actin cytoskeleton	8	2124	87	100836	4.182083598831234E-4	BNAA01G02250D	BNAA03G09180D	BNAA05G05680D	BNAA09G51810D	BNAC01G03520D	BNAC03G11510D	BNAC04G05460D	BNACNNG02190D
fil4_4_7_2	GO:0015631	tubulin binding	2	2124	28	100836	0.09642200178581903	BNAANNG01810D	BNAC02G01880D
fil4_4_7_2	GO:0015680	intracellular copper ion transport	2	2124	8	100836	0.010929793842176079	BNAA10G14850D	BNAC09G37220D
fil4_4_7_2	GO:0015693	magnesium ion transport	2	2124	30	100836	0.10633949740990918	BNAA06G39860D	BNAC06G06680D
fil4_4_7_2	GO:0015780	nucleotide-sugar transport	2	2124	59	100836	0.2256670996575097	BNAA10G15240D	BNAC09G37670D
fil4_4_7_2	GO:0015802	basic amino acid transport	4	2124	46	100836	0.0131208042499323	BNAA05G25770D	BNAA09G45150D	BNAC05G39680D	BNAC08G37970D
fil4_4_7_2	GO:0015846	polyamine transport	2	2124	17	100836	0.04383803852402803	BNAA05G25770D	BNAC05G39680D
fil4_4_7_2	GO:0015908	fatty acid transport	2	2124	15	100836	0.035316535525858166	BNAA07G17240D	BNACNNG07490D
fil4_4_7_2	GO:0015935	small ribosomal subunit	2	2124	81	100836	0.26755352974102625	BNAA07G35460D	BNAC06G40390D
fil4_4_7_2	GO:0015977	carbon fixation	3	2124	39	100836	0.03967142435730657	BNAA04G08570D	BNAA05G24610D	BNAC04G30810D
fil4_4_7_2	GO:0015979	photosynthesis	15	2124	453	100836	0.02661348331177984	BNAA01G16440D	BNAA03G48680D	BNAA04G04350D	BNAA05G24610D	BNAA05G31790D	BNAA06G28830D	BNAA08G04420D	BNAA10G02050D	BNAC01G19630D	BNAC04G26530D	BNAC05G01980D	BNAC05G46380D	BNAC07G27850D	BNAC07G50370D	BNAC08G05110D
fil4_4_7_2	GO:0015986	ATP synthesis coupled proton transport	6	2124	115	100836	0.024099406406836898	BNAA02G20310D	BNAA09G20320D	BNAA10G19900D	BNAC02G27850D	BNAC09G22670D	BNAC09G43620D
fil4_4_7_2	GO:0015992	proton transport	4	2124	123	100836	0.14195186420652262	BNAA03G58730D	BNAA08G23780D	BNAC07G38430D	BNAC08G16730D
fil4_4_7_2	GO:0015995	chlorophyll biosynthetic process	8	2124	153	100836	0.01089711906177541	BNAA01G16440D	BNAA09G32370D	BNAA10G02050D	BNAANNG06210D	BNAC01G19630D	BNAC02G01240D	BNAC05G01980D	BNAC08G23140D
fil4_4_7_2	GO:0016002	sulfite reductase activity	2	2124	6	100836	0.006109703297314214	BNAA03G31290D	BNAC03G36650D
fil4_4_7_2	GO:0016020	membrane	160	2124	6427	100836	0.0032648939444625494	BNAA01G00090D	BNAA01G00170D	BNAA01G03230D	BNAA01G08710D	BNAA01G10280D	BNAA01G14870D	BNAA01G16440D	BNAA01G20900D	BNAA01G23170D	BNAA01G30800D	BNAA01G33330D	BNAA01G35370D	BNAA02G04250D	BNAA02G12070D	BNAA02G13130D	BNAA02G19700D	BNAA02G20760D	BNAA02G22590D	BNAA02G25750D	BNAA02G25770D	BNAA02G26760D	BNAA02G28720D	BNAA03G06300D	BNAA03G07450D	BNAA03G08380D	BNAA03G09830D	BNAA03G10770D	BNAA03G18030D	BNAA03G21020D	BNAA03G29310D	BNAA03G31290D	BNAA03G33160D	BNAA03G57840D	BNAA04G08570D	BNAA05G00220D	BNAA05G14120D	BNAA05G28130D	BNAA05G29570D	BNAA05G31800D	BNAA05G33240D	BNAA05G34090D	BNAA05G36780D	BNAA06G06690D	BNAA06G06750D	BNAA06G10730D	BNAA06G18540D	BNAA06G19100D	BNAA06G19130D	BNAA06G32410D	BNAA06G39860D	BNAA07G16240D	BNAA07G28380D	BNAA07G36000D	BNAA07G38270D	BNAA08G04420D	BNAA08G08020D	BNAA08G22650D	BNAA08G23780D	BNAA08G27400D	BNAA09G01280D	BNAA09G02200D	BNAA09G17750D	BNAA09G20320D	BNAA09G34360D	BNAA09G35180D	BNAA09G41490D	BNAA09G43790D	BNAA09G48460D	BNAA09G53790D	BNAA10G02710D	BNAA10G15240D	BNAA10G19900D	BNAA10G21770D	BNAA10G25410D	BNAA10G26060D	BNAANNG17050D	BNAANNG25020D	BNAANNG37680D	BNAANNG37910D	BNAC01G01000D	BNAC01G01090D	BNAC01G04490D	BNAC01G10370D	BNAC01G17520D	BNAC01G19630D	BNAC01G19980D	BNAC01G26220D	BNAC01G28910D	BNAC01G39820D	BNAC01G41280D	BNAC02G08750D	BNAC02G23040D	BNAC02G27250D	BNAC02G30980D	BNAC02G33990D	BNAC02G34010D	BNAC02G36780D	BNAC02G45200D	BNAC02G45770D	BNAC02G48010D	BNAC03G08100D	BNAC03G09430D	BNAC03G10650D	BNAC03G12460D	BNAC03G13440D	BNAC03G21550D	BNAC03G25080D	BNAC03G34490D	BNAC03G36650D	BNAC03G38220D	BNAC03G44530D	BNAC03G52710D	BNAC03G52740D	BNAC03G55320D	BNAC03G60040D	BNAC04G00110D	BNAC04G12000D	BNAC04G30810D	BNAC04G54110D	BNAC05G02690D	BNAC05G08370D	BNAC05G08420D	BNAC05G12240D	BNAC05G33000D	BNAC05G36560D	BNAC05G42290D	BNAC05G43900D	BNAC05G46390D	BNAC05G48610D	BNAC06G06680D	BNAC06G15010D	BNAC06G30910D	BNAC06G41950D	BNAC06G43050D	BNAC06G43370D	BNAC07G48950D	BNAC08G00210D	BNAC08G05110D	BNAC08G09300D	BNAC08G16730D	BNAC08G17930D	BNAC08G25280D	BNAC08G26440D	BNAC08G34080D	BNAC08G36360D	BNAC08G46530D	BNAC08G49990D	BNAC09G00440D	BNAC09G01610D	BNAC09G22670D	BNAC09G25410D	BNAC09G37670D	BNAC09G43620D	BNAC09G46060D	BNAC09G50440D	BNACNNG06050D	BNACNNG10340D	BNACNNG22990D	BNACNNG52810D	BNACNNG73380D
fil4_4_7_2	GO:0016021	integral component of membrane	402	2124	14317	100836	2.370735734248619E-10	BNAA01G00090D	BNAA01G01150D	BNAA01G03240D	BNAA01G03530D	BNAA01G08710D	BNAA01G10030D	BNAA01G10170D	BNAA01G13290D	BNAA01G14870D	BNAA01G20700D	BNAA01G21070D	BNAA01G23170D	BNAA01G24090D	BNAA01G26730D	BNAA01G28390D	BNAA01G28520D	BNAA01G30800D	BNAA01G33970D	BNAA01G35900D	BNAA02G02710D	BNAA02G04250D	BNAA02G12070D	BNAA02G14820D	BNAA02G15830D	BNAA02G17090D	BNAA02G18240D	BNAA02G19690D	BNAA02G19700D	BNAA02G20730D	BNAA02G20760D	BNAA02G22590D	BNAA02G22920D	BNAA02G23910D	BNAA02G25750D	BNAA02G26630D	BNAA02G26710D	BNAA02G26760D	BNAA02G29390D	BNAA02G36880D	BNAA03G00120D	BNAA03G04100D	BNAA03G05750D	BNAA03G05890D	BNAA03G06300D	BNAA03G07450D	BNAA03G08080D	BNAA03G08410D	BNAA03G11440D	BNAA03G13230D	BNAA03G13370D	BNAA03G13400D	BNAA03G15490D	BNAA03G16020D	BNAA03G16130D	BNAA03G16240D	BNAA03G17910D	BNAA03G18030D	BNAA03G26600D	BNAA03G26900D	BNAA03G28530D	BNAA03G31270D	BNAA03G36370D	BNAA03G40020D	BNAA03G42580D	BNAA03G48150D	BNAA03G49440D	BNAA03G49810D	BNAA03G50710D	BNAA03G52650D	BNAA03G56830D	BNAA03G57840D	BNAA03G58710D	BNAA03G59260D	BNAA04G04790D	BNAA04G07220D	BNAA04G07390D	BNAA04G08480D	BNAA04G10110D	BNAA04G10500D	BNAA04G11960D	BNAA04G20720D	BNAA04G20730D	BNAA04G20930D	BNAA04G26330D	BNAA04G26500D	BNAA05G00220D	BNAA05G00980D	BNAA05G10730D	BNAA05G11020D	BNAA05G16350D	BNAA05G17390D	BNAA05G18360D	BNAA05G20360D	BNAA05G21010D	BNAA05G24070D	BNAA05G28130D	BNAA05G29630D	BNAA05G29770D	BNAA05G33240D	BNAA05G34090D	BNAA05G34430D	BNAA05G36380D	BNAA06G02990D	BNAA06G06690D	BNAA06G06750D	BNAA06G06900D	BNAA06G07160D	BNAA06G16800D	BNAA06G18540D	BNAA06G19100D	BNAA06G24980D	BNAA06G25890D	BNAA06G27960D	BNAA06G29320D	BNAA06G35390D	BNAA06G39860D	BNAA06G40930D	BNAA07G00630D	BNAA07G02190D	BNAA07G02890D	BNAA07G09020D	BNAA07G13110D	BNAA07G14990D	BNAA07G17240D	BNAA07G19940D	BNAA07G20130D	BNAA07G21870D	BNAA07G28380D	BNAA07G29140D	BNAA07G29290D	BNAA07G32310D	BNAA07G38450D	BNAA08G03230D	BNAA08G03510D	BNAA08G04420D	BNAA08G06430D	BNAA08G14970D	BNAA08G16550D	BNAA08G17030D	BNAA08G18470D	BNAA08G23440D	BNAA08G23780D	BNAA08G24540D	BNAA08G25400D	BNAA08G26080D	BNAA08G28130D	BNAA09G01320D	BNAA09G03600D	BNAA09G06610D	BNAA09G09980D	BNAA09G14910D	BNAA09G18580D	BNAA09G18880D	BNAA09G20050D	BNAA09G21340D	BNAA09G23060D	BNAA09G25900D	BNAA09G29610D	BNAA09G32370D	BNAA09G34040D	BNAA09G34120D	BNAA09G34360D	BNAA09G35620D	BNAA09G37400D	BNAA09G37860D	BNAA09G38520D	BNAA09G40450D	BNAA09G40930D	BNAA09G41630D	BNAA09G44750D	BNAA09G45870D	BNAA09G47490D	BNAA09G52250D	BNAA09G53790D	BNAA09G56130D	BNAA10G01770D	BNAA10G02710D	BNAA10G03180D	BNAA10G03430D	BNAA10G10270D	BNAA10G14850D	BNAA10G15240D	BNAA10G16420D	BNAA10G17450D	BNAA10G18310D	BNAA10G21770D	BNAA10G22730D	BNAA10G24400D	BNAA10G27560D	BNAA10G29330D	BNAA10G29820D	BNAA10G30530D	BNAANNG14230D	BNAANNG18720D	BNAANNG20640D	BNAANNG25020D	BNAANNG25580D	BNAANNG31280D	BNAANNG31300D	BNAANNG33130D	BNAANNG33820D	BNAANNG37680D	BNAANNG38150D	BNAC01G01000D	BNAC01G04500D	BNAC01G04800D	BNAC01G10370D	BNAC01G11820D	BNAC01G11970D	BNAC01G14890D	BNAC01G15050D	BNAC01G17520D	BNAC01G25950D	BNAC01G26420D	BNAC01G28910D	BNAC01G29360D	BNAC01G34130D	BNAC01G35640D	BNAC01G35820D	BNAC02G06150D	BNAC02G08750D	BNAC02G19780D	BNAC02G21100D	BNAC02G23030D	BNAC02G23040D	BNAC02G27190D	BNAC02G27250D	BNAC02G29860D	BNAC02G30980D	BNAC02G31570D	BNAC02G33990D	BNAC02G34860D	BNAC02G37450D	BNAC02G45200D	BNAC02G48010D	BNAC03G05690D	BNAC03G07470D	BNAC03G07650D	BNAC03G08100D	BNAC03G09430D	BNAC03G10270D	BNAC03G10700D	BNAC03G14270D	BNAC03G16040D	BNAC03G16190D	BNAC03G16220D	BNAC03G18700D	BNAC03G19130D	BNAC03G19510D	BNAC03G21550D	BNAC03G31480D	BNAC03G31860D	BNAC03G33670D	BNAC03G36610D	BNAC03G36770D	BNAC03G42220D	BNAC03G44530D	BNAC03G47550D	BNAC03G48590D	BNAC03G52740D	BNAC03G55320D	BNAC03G58440D	BNAC03G60560D	BNAC03G62330D	BNAC03G71300D	BNAC03G71990D	BNAC04G00110D	BNAC04G00550D	BNAC04G04260D	BNAC04G09360D	BNAC04G12550D	BNAC04G12720D	BNAC04G15980D	BNAC04G17000D	BNAC04G18540D	BNAC04G23970D	BNAC04G27320D	BNAC04G29640D	BNAC04G30700D	BNAC04G32230D	BNAC04G32770D	BNAC04G33740D	BNAC04G41190D	BNAC04G44920D	BNAC04G50380D	BNAC04G50530D	BNAC04G52950D	BNAC04G54110D	BNAC04G55870D	BNAC04G56520D	BNAC05G00730D	BNAC05G01850D	BNAC05G02690D	BNAC05G03170D	BNAC05G03380D	BNAC05G08370D	BNAC05G08420D	BNAC05G19440D	BNAC05G23640D	BNAC05G25820D	BNAC05G27960D	BNAC05G28920D	BNAC05G32320D	BNAC05G33750D	BNAC05G37760D	BNAC05G42290D	BNAC05G43950D	BNAC05G44100D	BNAC05G48610D	BNAC06G02740D	BNAC06G06680D	BNAC06G12960D	BNAC06G19290D	BNAC06G20270D	BNAC06G30910D	BNAC06G32250D	BNAC06G32460D	BNAC06G36760D	BNAC07G03830D	BNAC07G06600D	BNAC07G11220D	BNAC07G12070D	BNAC07G20360D	BNAC07G27370D	BNAC07G28980D	BNAC07G31080D	BNAC07G33680D	BNAC07G38260D	BNAC07G41840D	BNAC07G42160D	BNAC07G44380D	BNAC07G44590D	BNAC07G48100D	BNAC08G01070D	BNAC08G03550D	BNAC08G03860D	BNAC08G05110D	BNAC08G06960D	BNAC08G16730D	BNAC08G17100D	BNAC08G23140D	BNAC08G24960D	BNAC08G25050D	BNAC08G25280D	BNAC08G27060D	BNAC08G29190D	BNAC08G29720D	BNAC08G30680D	BNAC08G32890D	BNAC08G33430D	BNAC08G34220D	BNAC08G37060D	BNAC08G37450D	BNAC08G39940D	BNAC08G41770D	BNAC08G46530D	BNAC09G00480D	BNAC09G01100D	BNAC09G01140D	BNAC09G01740D	BNAC09G02990D	BNAC09G07050D	BNAC09G15230D	BNAC09G15540D	BNAC09G20510D	BNAC09G22380D	BNAC09G23750D	BNAC09G25410D	BNAC09G25740D	BNAC09G34250D	BNAC09G37220D	BNAC09G37670D	BNAC09G39300D	BNAC09G40750D	BNAC09G41840D	BNAC09G46060D	BNAC09G47280D	BNAC09G49000D	BNAC09G52290D	BNAC09G54740D	BNACNNG03360D	BNACNNG06050D	BNACNNG07490D	BNACNNG08180D	BNACNNG09300D	BNACNNG11340D	BNACNNG17990D	BNACNNG20000D	BNACNNG22990D	BNACNNG32020D	BNACNNG34200D	BNACNNG39430D	BNACNNG50100D	BNACNNG50600D	BNACNNG51310D	BNACNNG51640D	BNACNNG53540D	BNACNNG60120D	BNACNNG61350D	BNACNNG63010D	BNACNNG65750D	BNACNNG68360D
fil4_4_7_2	GO:0016023	cytoplasmic membrane-bounded vesicle	2	2124	21	100836	0.06216947656232358	BNAA09G42920D	BNAC08G35530D
fil4_4_7_2	GO:0016024	CDP-diacylglycerol biosynthetic process	2	2124	46	100836	0.1800115523196459	BNAA02G17090D	BNACNNG08180D
fil4_4_7_2	GO:0016034	maleylacetoacetate isomerase activity	2	2124	6	100836	0.006109703297314214	BNAA09G19060D	BNAC09G20710D
fil4_4_7_2	GO:0016036	cellular response to phosphate starvation	9	2124	250	100836	0.04380636826976398	BNAA02G26660D	BNAA04G19750D	BNAA07G19520D	BNAA10G27560D	BNAC04G41190D	BNAC04G44130D	BNAC06G09980D	BNAC06G43000D	BNACNNG39460D
fil4_4_7_2	GO:0016041	glutamate synthase (ferredoxin) activity	2	2124	6	100836	0.006109703297314214	BNAA10G26060D	BNACNNG10340D
fil4_4_7_2	GO:0016045	detection of bacterium	2	2124	17	100836	0.04383803852402803	BNAA05G12410D	BNAC04G54380D
fil4_4_7_2	GO:0016049	cell growth	7	2124	197	100836	0.06606587249263755	BNAA01G03510D	BNAA09G14910D	BNAA10G15000D	BNAC01G04780D	BNAC09G15540D	BNAC09G37370D	BNAC09G37380D
fil4_4_7_2	GO:0016051	carbohydrate biosynthetic process	6	2124	193	100836	0.10825455327499031	BNAA04G20720D	BNAA05G00720D	BNAA06G40930D	BNAC04G00330D	BNAC04G09360D	BNACNNG34200D
fil4_4_7_2	GO:0016070	RNA metabolic process	2	2124	26	100836	0.08650602001186972	BNAA06G36240D	BNAC07G17720D
fil4_4_7_2	GO:0016120	carotene biosynthetic process	2	2124	33	100836	0.12109328989960857	BNAA02G36880D	BNACNNG50600D
fil4_4_7_2	GO:0016123	xanthophyll biosynthetic process	2	2124	34	100836	0.1259531697846021	BNAA02G36880D	BNACNNG50600D
fil4_4_7_2	GO:0016131	brassinosteroid metabolic process	2	2124	45	100836	0.1758880156629549	BNAANNG25600D	BNACNNG42960D
fil4_4_7_2	GO:0016139	glycoside catabolic process	2	2124	18	100836	0.04827977116726372	BNAA10G21960D	BNAC09G46340D
fil4_4_7_2	GO:0016149	"translation release factor activity, codon specific"	2	2124	16	100836	0.03951225286008233	BNAA04G00290D	BNAC04G21100D
fil4_4_7_2	GO:0016266	O-glycan processing	2	2124	9	100836	0.013756844866315	BNAA06G19100D	BNAC03G52740D
fil4_4_7_2	GO:0016274	protein-arginine N-methyltransferase activity	2	2124	13	100836	0.027375345929970582	BNAA01G07340D	BNAC01G09010D
fil4_4_7_2	GO:0016303	1-phosphatidylinositol-3-kinase activity	2	2124	13	100836	0.027375345929970582	BNAA05G16000D	BNAC06G03160D
fil4_4_7_2	GO:0016311	dephosphorylation	2	2124	72	100836	0.25563577594788695	BNAA10G11460D	BNAC09G32800D
fil4_4_7_2	GO:0016444	somatic cell DNA recombination	4	2124	35	100836	0.005318990754887066	BNAA01G15300D	BNAA05G04710D	BNAC01G18120D	BNAC04G04170D
fil4_4_7_2	GO:0016459	myosin complex	2	2124	64	100836	0.23905410958560416	BNAA10G15000D	BNAC09G37370D
fil4_4_7_2	GO:0016471	vacuolar proton-transporting V-type ATPase complex	2	2124	17	100836	0.04383803852402803	BNAA03G58730D	BNAC07G38430D
fil4_4_7_2	GO:0016491	oxidoreductase activity	34	2124	1158	100836	0.012172756531071978	BNAA01G13040D	BNAA01G16440D	BNAA01G28660D	BNAA01G29180D	BNAA03G09440D	BNAA03G16020D	BNAA05G19910D	BNAA05G21130D	BNAA05G24490D	BNAA05G28900D	BNAA06G03020D	BNAA06G22770D	BNAA09G00830D	BNAA09G10000D	BNAA10G02050D	BNAA10G16630D	BNAANNG13720D	BNAC01G14990D	BNAC01G19630D	BNAC01G36590D	BNAC02G01610D	BNAC03G11890D	BNAC03G19130D	BNAC03G50730D	BNAC05G01980D	BNAC05G30850D	BNAC05G34030D	BNAC05G38520D	BNAC05G43370D	BNAC06G02710D	BNAC09G10050D	BNAC09G54150D	BNACNNG19120D	BNACNNG73240D
fil4_4_7_2	GO:0016514	SWI/SNF complex	2	2124	13	100836	0.027375345929970582	BNAA03G21820D	BNAC03G26090D
fil4_4_7_2	GO:0016538	cyclin-dependent protein serine/threonine kinase regulator activity	4	2124	127	100836	0.14840794280424752	BNAA02G30350D	BNAA03G57140D	BNAC02G48270D	BNACNNG16030D
fil4_4_7_2	GO:0016558	protein import into peroxisome matrix	2	2124	36	100836	0.13555223444761347	BNAA03G28570D	BNAC03G33710D
fil4_4_7_2	GO:0016570	histone modification	2	2124	24	100836	0.07665673341139577	BNAANNG06060D	BNAC02G01100D
fil4_4_7_2	GO:0016571	histone methylation	2	2124	42	100836	0.16305222602374478	BNAA04G19330D	BNAC04G43670D
fil4_4_7_2	GO:0016573	histone acetylation	2	2124	68	100836	0.2480776825401462	BNAA03G32560D	BNAC03G73710D
fil4_4_7_2	GO:0016579	protein deubiquitination	2	2124	81	100836	0.26755352974102625	BNAA08G16550D	BNAC03G60560D
fil4_4_7_2	GO:0016591	"DNA-directed RNA polymerase II, holoenzyme"	4	2124	22	100836	9.795855928459215E-4	BNAA02G30350D	BNAA08G09570D	BNAC02G48270D	BNAC03G63980D
fil4_4_7_2	GO:0016592	mediator complex	6	2124	168	100836	0.0792005807284078	BNAA02G30350D	BNAA03G30940D	BNAA09G30010D	BNAC02G48270D	BNAC03G36240D	BNAC05G18540D
fil4_4_7_2	GO:0016595	glutamate binding	2	2124	12	100836	0.023661753139663413	BNAA02G20730D	BNAC02G27190D
fil4_4_7_2	GO:0016604	nuclear body	2	2124	51	100836	0.1993717794609194	BNAA05G15240D	BNAC06G08860D
fil4_4_7_2	GO:0016615	malate dehydrogenase activity	2	2124	33	100836	0.12109328989960857	BNAA03G09800D	BNAC03G12430D
fil4_4_7_2	GO:0016627	"oxidoreductase activity, acting on the CH-CH group of donors"	4	2124	50	100836	0.01700765097617218	BNAA01G27800D	BNAA10G18310D	BNAC01G34640D	BNAC09G41840D
fil4_4_7_2	GO:0016630	protochlorophyllide reductase activity	4	2124	12	100836	8.198400396471841E-5	BNAA01G16440D	BNAA10G02050D	BNAC01G19630D	BNAC05G01980D
fil4_4_7_2	GO:0016671	"oxidoreductase activity, acting on a sulfur group of donors, disulfide as acceptor"	2	2124	59	100836	0.2256670996575097	BNAA10G24270D	BNAC09G48890D
fil4_4_7_2	GO:0016688	L-ascorbate peroxidase activity	2	2124	29	100836	0.10138435089837526	BNAA03G53120D	BNAC07G45330D
fil4_4_7_2	GO:0016706	"oxidoreductase activity, acting on paired donors, with incorporation or reduction of molecular oxygen, 2-oxoglutarate as one donor, and incorporation of one atom each of oxygen into both donors"	22	2124	374	100836	1.3290384418472477E-5	BNAA01G28660D	BNAA02G18450D	BNAA03G09440D	BNAA04G17900D	BNAA05G21130D	BNAA05G25320D	BNAA05G34430D	BNAA07G02890D	BNAA09G00830D	BNAA09G01280D	BNAANNG21950D	BNAC03G11890D	BNAC04G41500D	BNAC04G52950D	BNAC05G34030D	BNAC05G52110D	BNAC07G06600D	BNAC08G41620D	BNAC09G00440D	BNACNNG09750D	BNACNNG19120D	BNACNNG73240D
fil4_4_7_2	GO:0016708	"oxidoreductase activity, acting on paired donors, with incorporation or reduction of molecular oxygen, NAD(P)H as one donor, and incorporation of two atoms of oxygen into one donor"	2	2124	5	100836	0.004160697897705978	BNAA03G49840D	BNAC07G42190D
fil4_4_7_2	GO:0016709	"oxidoreductase activity, acting on paired donors, with incorporation or reduction of molecular oxygen, NAD(P)H as one donor, and incorporation of one atom of oxygen"	2	2124	83	100836	0.2693015181953846	BNAA06G27960D	BNAC07G28980D
fil4_4_7_2	GO:0016740	transferase activity	24	2124	853	100836	0.0321470382439188	BNAA01G10030D	BNAA02G13130D	BNAA02G22960D	BNAA02G23330D	BNAA03G06300D	BNAA03G58710D	BNAA04G08450D	BNAA06G18540D	BNAA09G19060D	BNAA10G26570D	BNAANNG05340D	BNAANNG17050D	BNAC01G11820D	BNAC02G28850D	BNAC02G29760D	BNAC02G45770D	BNAC03G08100D	BNAC03G55320D	BNAC04G12000D	BNAC04G30680D	BNAC07G18240D	BNAC07G38260D	BNAC09G20710D	BNACNNG02810D
fil4_4_7_2	GO:0016746	"transferase activity, transferring acyl groups"	6	2124	243	100836	0.15129884193137091	BNAA02G17090D	BNAA03G11440D	BNAA08G25090D	BNAC03G14270D	BNAC08G15120D	BNACNNG08180D
fil4_4_7_2	GO:0016756	glutathione gamma-glutamylcysteinyltransferase activity	2	2124	41	100836	0.15862735763367994	BNAA03G49440D	BNAC07G41840D
fil4_4_7_2	GO:0016757	"transferase activity, transferring glycosyl groups"	56	2124	1586	100836	7.279917715497426E-5	BNAA01G10030D	BNAA02G15010D	BNAA02G26630D	BNAA03G08380D	BNAA03G14700D	BNAA03G58710D	BNAA04G07220D	BNAA04G07390D	BNAA04G18440D	BNAA04G20720D	BNAA05G11020D	BNAA05G16350D	BNAA05G35460D	BNAA06G06690D	BNAA06G19100D	BNAA06G30890D	BNAA06G38170D	BNAA06G40930D	BNAA07G16950D	BNAA08G18470D	BNAA08G23440D	BNAA08G29640D	BNAA09G20050D	BNAA09G35290D	BNAA10G27560D	BNAANNG14230D	BNAANNG25390D	BNAANNG33820D	BNAC01G11820D	BNAC02G19990D	BNAC03G10650D	BNAC03G17730D	BNAC03G52740D	BNAC03G58440D	BNAC03G68370D	BNAC04G09360D	BNAC04G12720D	BNAC04G14940D	BNAC04G15980D	BNAC04G29640D	BNAC04G41190D	BNAC04G42530D	BNAC04G55870D	BNAC05G08370D	BNAC05G10360D	BNAC05G28920D	BNAC07G25770D	BNAC07G38260D	BNAC08G17100D	BNAC08G26630D	BNAC09G01100D	BNAC09G22380D	BNACNNG20370D	BNACNNG34200D	BNACNNG39430D	BNACNNG62810D
fil4_4_7_2	GO:0016758	"transferase activity, transferring hexosyl groups"	16	2124	397	100836	0.0059777991158058595	BNAA03G14700D	BNAA04G18440D	BNAA04G20720D	BNAA05G00720D	BNAA08G29640D	BNAA09G35290D	BNAA09G47490D	BNAANNG25390D	BNAC03G17730D	BNAC03G68370D	BNAC04G00330D	BNAC04G09360D	BNAC04G42530D	BNAC08G26630D	BNAC08G41770D	BNACNNG62810D
fil4_4_7_2	GO:0016760	cellulose synthase (UDP-forming) activity	2	2124	84	100836	0.2700596405739113	BNAA05G16350D	BNAC05G28920D
fil4_4_7_2	GO:0016763	"transferase activity, transferring pentosyl groups"	2	2124	2	100836	4.434836306894456E-4	BNAA04G23370D	BNAC04G47270D
fil4_4_7_2	GO:0016768	spermine synthase activity	2	2124	9	100836	0.013756844866315	BNAA02G10450D	BNAC02G14570D
fil4_4_7_2	GO:0016772	"transferase activity, transferring phosphorus-containing groups"	2	2124	57	100836	0.21965216919716804	BNAA03G18860D	BNAC03G72340D
fil4_4_7_2	GO:0016773	"phosphotransferase activity, alcohol group as acceptor"	4	2124	52	100836	0.01916078475087352	BNAA02G15730D	BNAA03G48680D	BNAC02G20990D	BNAC07G50370D
fil4_4_7_2	GO:0016787	hydrolase activity	42	2124	1429	100836	0.0071387334243143115	BNAA01G18340D	BNAA01G29610D	BNAA02G16360D	BNAA02G35650D	BNAA03G32170D	BNAA03G43390D	BNAA04G08450D	BNAA05G07980D	BNAA06G09650D	BNAA06G32710D	BNAA08G02230D	BNAA08G19600D	BNAA08G22650D	BNAA08G28260D	BNAA09G22780D	BNAA09G55620D	BNAA10G11460D	BNAA10G21960D	BNAA10G23260D	BNAANNG02030D	BNAANNG05860D	BNAC01G22250D	BNAC01G37230D	BNAC02G00900D	BNAC02G18400D	BNAC03G37460D	BNAC03G68500D	BNAC04G08990D	BNAC04G30680D	BNAC05G49600D	BNAC06G08540D	BNAC07G23790D	BNAC07G34860D	BNAC08G01270D	BNAC08G17930D	BNAC09G24780D	BNAC09G32800D	BNAC09G46340D	BNAC09G47830D	BNACNNG29650D	BNACNNG43330D	BNACNNG50310D
fil4_4_7_2	GO:0016811	"hydrolase activity, acting on carbon-nitrogen (but not peptide) bonds, in linear amides"	2	2124	14	100836	0.03126571339654776	BNAA01G00390D	BNAC01G01370D
fil4_4_7_2	GO:0016820	"hydrolase activity, acting on acid anhydrides, catalyzing transmembrane movement of substances"	2	2124	23	100836	0.07177955092040464	BNAA03G58730D	BNAC07G38430D
fil4_4_7_2	GO:0016853	isomerase activity	6	2124	131	100836	0.0380969840333949	BNAA01G29180D	BNAA03G12740D	BNAA09G19060D	BNAC01G36590D	BNAC03G15610D	BNAC09G20710D
fil4_4_7_2	GO:0016874	ligase activity	16	2124	678	100836	0.09097470567208303	BNAA02G22920D	BNAA03G27370D	BNAA03G39660D	BNAA05G20790D	BNAA09G07050D	BNAA09G17040D	BNAA09G18490D	BNAA10G23710D	BNAC02G29860D	BNAC03G32370D	BNAC05G33480D	BNAC09G06740D	BNAC09G20430D	BNAC09G48440D	BNACNNG36620D	BNACNNG40810D
fil4_4_7_2	GO:0016984	ribulose-bisphosphate carboxylase activity	2	2124	26	100836	0.08650602001186972	BNAA04G08570D	BNAC04G30810D
fil4_4_7_2	GO:0016992	lipoate synthase activity	2	2124	13	100836	0.027375345929970582	BNAA03G55720D	BNAC03G03570D
fil4_4_7_2	GO:0017022	myosin binding	2	2124	16	100836	0.03951225286008233	BNAA10G24400D	BNAC09G49000D
fil4_4_7_2	GO:0017025	TBP-class protein binding	2	2124	91	100836	0.2733202196331607	BNAA03G09830D	BNAC03G12460D
fil4_4_7_2	GO:0017053	transcriptional repressor complex	4	2124	17	100836	3.54449286030678E-4	BNAA02G31210D	BNAA10G03070D	BNAC02G39780D	BNAC05G02940D
fil4_4_7_2	GO:0017056	structural constituent of nuclear pore	2	2124	4	100836	0.002550085038944249	BNAA09G45410D	BNAC08G39240D
fil4_4_7_2	GO:0017070	U6 snRNA binding	2	2124	38	100836	0.14495759562580035	BNAA01G10280D	BNAC01G41280D
fil4_4_7_2	GO:0017076	purine nucleotide binding	2	2124	4	100836	0.002550085038944249	BNAA09G46000D	BNAC08G40070D
fil4_4_7_2	GO:0017077	oxidative phosphorylation uncoupler activity	2	2124	26	100836	0.08650602001186972	BNAA10G29330D	BNAC09G34250D
fil4_4_7_2	GO:0017113	dihydropyrimidine dehydrogenase (NADP+) activity	2	2124	7	100836	0.0083735716567416	BNAA01G27800D	BNAC01G34640D
fil4_4_7_2	GO:0017148	negative regulation of translation	4	2124	94	100836	0.08835951457031938	BNAA06G04310D	BNAA06G38550D	BNAC05G05460D	BNACNNG32150D
fil4_4_7_2	GO:0017150	tRNA dihydrouridine synthase activity	2	2124	12	100836	0.023661753139663413	BNAA07G12010D	BNAC07G16130D
fil4_4_7_2	GO:0017169	CDP-alcohol phosphatidyltransferase activity	2	2124	12	100836	0.023661753139663413	BNAA07G16610D	BNAC06G15590D
fil4_4_7_2	GO:0017183	peptidyl-diphthamide biosynthetic process from peptidyl-histidine	2	2124	10	100836	0.01683414874710462	BNAA06G21480D	BNAC03G52070D
fil4_4_7_2	GO:0018105	peptidyl-serine phosphorylation	2	2124	40	100836	0.15413433902104273	BNAA06G03760D	BNAC06G02020D
fil4_4_7_2	GO:0018106	peptidyl-histidine phosphorylation	2	2124	58	100836	0.22270672093455504	BNAA01G24090D	BNACNNG68360D
fil4_4_7_2	GO:0018160	peptidyl-pyrromethane cofactor linkage	2	2124	9	100836	0.013756844866315	BNAANNG06210D	BNAC02G01240D
fil4_4_7_2	GO:0018208	peptidyl-proline modification	8	2124	80	100836	2.406958521650385E-4	BNAA07G16240D	BNAA09G17750D	BNAA09G35180D	BNAANNG16570D	BNAC05G42970D	BNAC06G15010D	BNAC06G43370D	BNAC08G26440D
fil4_4_7_2	GO:0018279	protein N-linked glycosylation via asparagine	2	2124	37	100836	0.14028142443035826	BNAA06G19100D	BNAC03G52740D
fil4_4_7_2	GO:0018298	protein-chromophore linkage	2	2124	65	100836	0.24144945689934033	BNAA09G52370D	BNAC09G06120D
fil4_4_7_2	GO:0018401	peptidyl-proline hydroxylation to 4-hydroxy-L-proline	4	2124	48	100836	0.014993868335291214	BNAA05G34430D	BNAA07G02890D	BNAC04G52950D	BNAC07G06600D
fil4_4_7_2	GO:0019133	choline monooxygenase activity	2	2124	5	100836	0.004160697897705978	BNAA03G49840D	BNAC07G42190D
fil4_4_7_2	GO:0019136	deoxynucleoside kinase activity	2	2124	7	100836	0.0083735716567416	BNAA02G15730D	BNAC02G20990D
fil4_4_7_2	GO:0019171	3-hydroxyacyl-[acyl-carrier-protein] dehydratase activity	2	2124	10	100836	0.01683414874710462	BNAA04G12710D	BNAC04G34640D
fil4_4_7_2	GO:0019172	glyoxalase III activity	2	2124	18	100836	0.04827977116726372	BNAA04G05980D	BNAC04G28590D
fil4_4_7_2	GO:0019199	transmembrane receptor protein kinase activity	2	2124	34	100836	0.1259531697846021	BNAA01G03510D	BNAC01G04780D
fil4_4_7_2	GO:0019200	carbohydrate kinase activity	2	2124	19	100836	0.05282400877878473	BNAA09G04240D	BNAC09G03660D
fil4_4_7_2	GO:0019201	nucleotide kinase activity	2	2124	15	100836	0.035316535525858166	BNAA05G06070D	BNAC04G06280D
fil4_4_7_2	GO:0019239	deaminase activity	2	2124	31	100836	0.11128039584304622	BNAA03G59520D	BNACNNG48160D
fil4_4_7_2	GO:0019243	methylglyoxal catabolic process to D-lactate via S-lactoyl-glutathione	2	2124	36	100836	0.13555223444761347	BNAA04G05980D	BNAC04G28590D
fil4_4_7_2	GO:0019249	lactate biosynthetic process	2	2124	13	100836	0.027375345929970582	BNAA04G05980D	BNAC04G28590D
fil4_4_7_2	GO:0019252	starch biosynthetic process	4	2124	104	100836	0.10770444042816536	BNAA10G07730D	BNAA10G25820D	BNACNNG20610D	BNACNNG44490D
fil4_4_7_2	GO:0019253	reductive pentose-phosphate cycle	4	2124	89	100836	0.07868394154851925	BNAA04G04350D	BNAA04G08570D	BNAC04G26530D	BNAC04G30810D
fil4_4_7_2	GO:0019255	glucose 1-phosphate metabolic process	2	2124	12	100836	0.023661753139663413	BNAA10G07730D	BNACNNG44490D
fil4_4_7_2	GO:0019279	L-methionine biosynthetic process from L-homoserine via cystathionine	2	2124	7	100836	0.0083735716567416	BNAA09G36390D	BNAC08G27980D
fil4_4_7_2	GO:0019285	glycine betaine biosynthetic process from choline	2	2124	8	100836	0.010929793842176079	BNAA03G49840D	BNAC07G42190D
fil4_4_7_2	GO:0019295	coenzyme M biosynthetic process	2	2124	2	100836	4.434836306894456E-4	BNAA03G58470D	BNAC07G36650D
fil4_4_7_2	GO:0019374	galactolipid metabolic process	2	2124	6	100836	0.006109703297314214	BNAA09G55020D	BNAC08G25800D
fil4_4_7_2	GO:0019388	galactose catabolic process	2	2124	8	100836	0.010929793842176079	BNAA10G07730D	BNACNNG44490D
fil4_4_7_2	GO:0019419	sulfate reduction	2	2124	16	100836	0.03951225286008233	BNAA03G31290D	BNAC03G36650D
fil4_4_7_2	GO:0019430	removal of superoxide radicals	2	2124	44	100836	0.1716853055392118	BNAA10G16720D	BNAC09G39740D
fil4_4_7_2	GO:0019432	triglyceride biosynthetic process	4	2124	90	100836	0.08061091775513304	BNAA01G20700D	BNAA07G36000D	BNAC01G25950D	BNACNNG52810D
fil4_4_7_2	GO:0019439	aromatic compound catabolic process	2	2124	5	100836	0.004160697897705978	BNAA03G49840D	BNAC07G42190D
fil4_4_7_2	GO:0019464	glycine decarboxylation via glycine cleavage system	2	2124	23	100836	0.07177955092040464	BNAA01G00170D	BNAC01G01090D
fil4_4_7_2	GO:0019483	beta-alanine biosynthetic process	2	2124	13	100836	0.027375345929970582	BNAA01G27800D	BNAC01G34640D
fil4_4_7_2	GO:0019567	arabinose biosynthetic process	2	2124	4	100836	0.002550085038944249	BNAA09G25900D	BNAC05G23640D
fil4_4_7_2	GO:0019673	GDP-mannose metabolic process	2	2124	12	100836	0.023661753139663413	BNAA09G31740D	BNAC08G22580D
fil4_4_7_2	GO:0019684	"photosynthesis, light reaction"	4	2124	78	100836	0.058083006607322164	BNAA03G12800D	BNAA03G55720D	BNAC03G03570D	BNAC03G15660D
fil4_4_7_2	GO:0019722	calcium-mediated signaling	4	2124	98	100836	0.0961298666501588	BNAA01G17480D	BNAA01G23520D	BNAC01G21810D	BNAC01G43550D
fil4_4_7_2	GO:0019725	cellular homeostasis	2	2124	19	100836	0.05282400877878473	BNAA02G31190D	BNAC02G39760D
fil4_4_7_2	GO:0019752	carboxylic acid metabolic process	2	2124	31	100836	0.11128039584304622	BNAA03G43000D	BNAC07G34250D
fil4_4_7_2	GO:0019761	glucosinolate biosynthetic process	4	2124	140	100836	0.1669432060874063	BNAA01G32120D	BNAA09G01280D	BNAC01G39030D	BNAC09G00440D
fil4_4_7_2	GO:0019779	Atg8 activating enzyme activity	2	2124	13	100836	0.027375345929970582	BNAA02G24140D	BNAC02G31920D
fil4_4_7_2	GO:0019827	stem cell population maintenance	2	2124	39	100836	0.14957653935511994	BNAA01G35740D	BNAC01G27250D
fil4_4_7_2	GO:0019853	L-ascorbic acid biosynthetic process	2	2124	67	100836	0.24596073691443507	BNAA03G52690D	BNAC07G44420D
fil4_4_7_2	GO:0019877	diaminopimelate biosynthetic process	2	2124	14	100836	0.03126571339654776	BNAA03G12800D	BNAC03G15660D
fil4_4_7_2	GO:0019887	protein kinase regulator activity	2	2124	48	100836	0.18801253025133902	BNAA01G01310D	BNAC01G02320D
fil4_4_7_2	GO:0019898	extrinsic component of membrane	4	2124	127	100836	0.14840794280424752	BNAA05G31790D	BNAA06G28830D	BNAC05G46380D	BNAC07G27850D
fil4_4_7_2	GO:0019901	protein kinase binding	4	2124	162	100836	0.1885212097627864	BNAA02G30350D	BNAA03G57140D	BNAC02G48270D	BNACNNG16030D
fil4_4_7_2	GO:0019905	syntaxin binding	2	2124	14	100836	0.03126571339654776	BNAA01G10050D	BNAC01G11850D
fil4_4_7_2	GO:0019953	sexual reproduction	2	2124	89	100836	0.27274126096056434	BNAA03G21020D	BNAC03G25080D
fil4_4_7_2	GO:0019988	charged-tRNA amino acid modification	2	2124	2	100836	4.434836306894456E-4	BNAA04G23370D	BNAC04G47270D
fil4_4_7_2	GO:0020037	heme binding	16	2124	634	100836	0.07827718884457649	BNAA02G28720D	BNAA03G31290D	BNAA03G56830D	BNAA04G12860D	BNAA05G00220D	BNAA05G06680D	BNAA06G27960D	BNAA10G03180D	BNAC02G36780D	BNAC03G36650D	BNAC04G00110D	BNAC04G04260D	BNAC04G07310D	BNAC04G34810D	BNAC05G03170D	BNAC07G28980D
fil4_4_7_2	GO:0022619	generative cell differentiation	2	2124	7	100836	0.0083735716567416	BNAA05G26760D	BNAC05G40780D
fil4_4_7_2	GO:0022820	potassium ion symporter activity	2	2124	5	100836	0.004160697897705978	BNAA07G07300D	BNAC07G08940D
fil4_4_7_2	GO:0022857	transmembrane transporter activity	12	2124	271	100836	0.007814571307076423	BNAA01G00090D	BNAA06G23660D	BNAA07G00630D	BNAA09G02200D	BNAA09G48460D	BNAANNG25020D	BNAC01G01000D	BNAC03G49570D	BNAC04G54110D	BNAC08G49990D	BNAC09G01610D	BNACNNG20000D
fil4_4_7_2	GO:0022891	substrate-specific transmembrane transporter activity	2	2124	93	100836	0.2736326763953318	BNAA09G21340D	BNAC09G23750D
fil4_4_7_2	GO:0023014	signal transduction by protein phosphorylation	2	2124	31	100836	0.11128039584304622	BNAA03G36110D	BNAC03G41980D
fil4_4_7_2	GO:0030010	establishment of cell polarity	2	2124	11	100836	0.020142044489155457	BNAA07G16240D	BNAC06G15010D
fil4_4_7_2	GO:0030015	CCR4-NOT core complex	2	2124	57	100836	0.21965216919716804	BNAA06G04310D	BNAC05G05460D
fil4_4_7_2	GO:0030036	actin cytoskeleton organization	2	2124	73	100836	0.2573016754551308	BNAA03G57840D	BNAC03G44530D
fil4_4_7_2	GO:0030041	actin filament polymerization	2	2124	25	100836	0.0815686734750059	BNAA01G02250D	BNAC01G03520D
fil4_4_7_2	GO:0030042	actin filament depolymerization	6	2124	44	100836	2.7324782214750736E-4	BNAA01G02250D	BNAA03G09180D	BNAA09G51810D	BNAC01G03520D	BNAC03G11510D	BNACNNG02190D
fil4_4_7_2	GO:0030048	actin filament-based movement	2	2124	68	100836	0.2480776825401462	BNAA10G15000D	BNAC09G37370D
fil4_4_7_2	GO:0030060	L-malate dehydrogenase activity	2	2124	40	100836	0.15413433902104273	BNAA03G09800D	BNAC03G12430D
fil4_4_7_2	GO:0030133	transport vesicle	4	2124	21	100836	8.1869514805878E-4	BNAA10G15000D	BNAA10G24400D	BNAC09G37370D	BNAC09G49000D
fil4_4_7_2	GO:0030136	clathrin-coated vesicle	4	2124	120	100836	0.13690629439082985	BNAA02G25770D	BNAA08G11050D	BNAC02G34010D	BNAC03G65900D
fil4_4_7_2	GO:0030145	manganese ion binding	2	2124	69	100836	0.2501029561836738	BNAA07G16610D	BNAC06G15590D
fil4_4_7_2	GO:0030150	protein import into mitochondrial matrix	2	2124	60	100836	0.2285331360015333	BNAA10G26830D	BNACNNG03120D
fil4_4_7_2	GO:0030154	cell differentiation	18	2124	584	100836	0.02905600202776035	BNAA01G15300D	BNAA03G33680D	BNAA05G01400D	BNAA05G09120D	BNAA05G19840D	BNAA05G26760D	BNAA07G12520D	BNAA07G16240D	BNAA09G42480D	BNAC01G18120D	BNAC03G38850D	BNAC04G01230D	BNAC04G10480D	BNAC05G30820D	BNAC05G40780D	BNAC06G15010D	BNAC07G16680D	BNAC08G34920D
fil4_4_7_2	GO:0030163	protein catabolic process	4	2124	116	100836	0.12993382652590582	BNAA06G17980D	BNAA08G13700D	BNAC08G13070D	BNACNNG07150D
fil4_4_7_2	GO:0030170	pyridoxal phosphate binding	12	2124	349	100836	0.03282118854737863	BNAA01G00170D	BNAA02G04300D	BNAA03G27620D	BNAA07G29720D	BNAA09G36390D	BNAA10G15590D	BNAC01G01090D	BNAC02G08820D	BNAC03G32640D	BNAC06G32920D	BNAC08G27980D	BNAC09G54080D
fil4_4_7_2	GO:0030234	enzyme regulator activity	4	2124	58	100836	0.026431915042671623	BNAA03G42640D	BNAA09G20320D	BNAC07G33740D	BNAC09G22670D
fil4_4_7_2	GO:0030245	cellulose catabolic process	2	2124	90	100836	0.2730647086395479	BNAA05G04140D	BNAC04G03850D
fil4_4_7_2	GO:0030276	clathrin binding	4	2124	138	100836	0.16435403390073688	BNAA02G25770D	BNAA08G11050D	BNAC02G34010D	BNAC03G65900D
fil4_4_7_2	GO:0030307	positive regulation of cell growth	2	2124	31	100836	0.11128039584304622	BNAA05G16000D	BNAC06G03160D
fil4_4_7_2	GO:0030332	cyclin binding	4	2124	29	100836	0.0027409262226438702	BNAA04G19000D	BNAA06G37540D	BNAC04G43290D	BNAC06G02810D
fil4_4_7_2	GO:0030385	ferredoxin:thioredoxin reductase activity	2	2124	9	100836	0.013756844866315	BNAA03G55720D	BNAC03G03570D
fil4_4_7_2	GO:0030388	"fructose 1,6-bisphosphate metabolic process"	2	2124	17	100836	0.04383803852402803	BNAA04G04350D	BNAC04G26530D
fil4_4_7_2	GO:0030422	production of siRNA involved in RNA interference	6	2124	56	100836	9.740598515168319E-4	BNAA03G15180D	BNAA09G05440D	BNAA10G15080D	BNAC03G18310D	BNAC09G05010D	BNAC09G37430D
fil4_4_7_2	GO:0030433	ER-associated ubiquitin-dependent protein catabolic process	4	2124	77	100836	0.0562887227290291	BNAA03G09830D	BNAA08G23440D	BNAC03G12460D	BNAC08G17100D
fil4_4_7_2	GO:0030529	ribonucleoprotein complex	4	2124	152	100836	0.1803125136211087	BNAA03G15180D	BNAA08G26160D	BNAC03G18310D	BNAC08G13840D
fil4_4_7_2	GO:0030619	U1 snRNA binding	2	2124	31	100836	0.11128039584304622	BNAA01G10280D	BNAC01G41280D
fil4_4_7_2	GO:0030620	U2 snRNA binding	2	2124	24	100836	0.07665673341139577	BNAA01G10280D	BNAC01G41280D
fil4_4_7_2	GO:0030623	U5 snRNA binding	2	2124	19	100836	0.05282400877878473	BNAA01G10280D	BNAC01G41280D
fil4_4_7_2	GO:0030658	transport vesicle membrane	2	2124	22	100836	0.06694699563757908	BNAA07G00630D	BNACNNG20000D
fil4_4_7_2	GO:0030663	COPI-coated vesicle membrane	2	2124	37	100836	0.14028142443035826	BNAA03G16040D	BNAC03G19230D
fil4_4_7_2	GO:0030742	GTP-dependent protein binding	4	2124	12	100836	8.198400396471841E-5	BNAA10G26500D	BNAANNG00690D	BNAC02G03050D	BNACNNG02760D
fil4_4_7_2	GO:0030797	24-methylenesterol C-methyltransferase activity	2	2124	5	100836	0.004160697897705978	BNAA07G32310D	BNAC06G36760D
fil4_4_7_2	GO:0030865	cortical cytoskeleton organization	2	2124	14	100836	0.03126571339654776	BNAA09G07480D	BNAC09G07360D
fil4_4_7_2	GO:0030975	thiamine binding	2	2124	4	100836	0.002550085038944249	BNAA10G01480D	BNAC05G01510D
fil4_4_7_2	GO:0031053	primary miRNA processing	2	2124	30	100836	0.10633949740990918	BNAA06G36240D	BNAC07G17720D
fil4_4_7_2	GO:0031083	BLOC-1 complex	2	2124	8	100836	0.010929793842176079	BNAA07G34630D	BNAC06G39470D
fil4_4_7_2	GO:0031098	stress-activated protein kinase signaling cascade	2	2124	37	100836	0.14028142443035826	BNAA03G36110D	BNAC03G41980D
fil4_4_7_2	GO:0031119	tRNA pseudouridine synthesis	2	2124	7	100836	0.0083735716567416	BNAA03G59520D	BNACNNG48160D
fil4_4_7_2	GO:0031122	cytoplasmic microtubule organization	2	2124	25	100836	0.0815686734750059	BNAANNG01810D	BNAC02G01880D
fil4_4_7_2	GO:0031127	"alpha-(1,2)-fucosyltransferase activity"	2	2124	12	100836	0.023661753139663413	BNAA06G38170D	BNAC05G10360D
fil4_4_7_2	GO:0031167	rRNA methylation	2	2124	13	100836	0.027375345929970582	BNAA06G32370D	BNAC07G24040D
fil4_4_7_2	GO:0031234	extrinsic component of cytoplasmic side of plasma membrane	2	2124	26	100836	0.08650602001186972	BNAA09G36510D	BNAC05G20220D
fil4_4_7_2	GO:0031307	integral component of mitochondrial outer membrane	10	2124	89	100836	1.604618284883652E-5	BNAA02G31190D	BNAA03G31550D	BNAA08G01380D	BNAA08G16550D	BNAA08G28230D	BNAC02G39760D	BNAC03G37050D	BNAC03G60560D	BNAC03G69060D	BNAC08G01250D
fil4_4_7_2	GO:0031314	extrinsic component of mitochondrial inner membrane	4	2124	9	100836	2.224238874246919E-5	BNAA03G06260D	BNAA03G49120D	BNAC03G08060D	BNAC07G50650D
fil4_4_7_2	GO:0031347	regulation of defense response	6	2124	194	100836	0.10935859515221455	BNAA05G09200D	BNAA08G25620D	BNAA09G00910D	BNAC04G10630D	BNAC08G14470D	BNAC09G00040D
fil4_4_7_2	GO:0031361	integral component of thylakoid membrane	2	2124	15	100836	0.035316535525858166	BNAA02G27160D	BNAC02G33640D
fil4_4_7_2	GO:0031418	L-ascorbic acid binding	8	2124	109	100836	0.001704438665191234	BNAA02G18450D	BNAA05G34430D	BNAA07G02890D	BNAANNG21950D	BNAC04G52950D	BNAC07G06600D	BNAC08G41620D	BNACNNG09750D
fil4_4_7_2	GO:0031490	chromatin DNA binding	2	2124	24	100836	0.07665673341139577	BNAA05G03180D	BNAC04G52840D
fil4_4_7_2	GO:0031564	transcription antitermination	2	2124	10	100836	0.01683414874710462	BNAA09G47280D	BNAC08G41380D
fil4_4_7_2	GO:0031593	polyubiquitin binding	2	2124	33	100836	0.12109328989960857	BNAA09G56400D	BNAC08G38480D
fil4_4_7_2	GO:0031595	nuclear proteasome complex	2	2124	43	100836	0.16740583125632677	BNAA03G09830D	BNAC03G12460D
fil4_4_7_2	GO:0031597	cytosolic proteasome complex	2	2124	48	100836	0.18801253025133902	BNAA03G09830D	BNAC03G12460D
fil4_4_7_2	GO:0031624	ubiquitin conjugating enzyme binding	4	2124	101	100836	0.10193812861394455	BNAA01G10230D	BNAA05G35980D	BNAC01G12030D	BNAC05G28810D
fil4_4_7_2	GO:0031683	G-protein beta/gamma-subunit complex binding	2	2124	23	100836	0.07177955092040464	BNAA09G36510D	BNAC05G20220D
fil4_4_7_2	GO:0031848	protection from non-homologous end joining at telomere	2	2124	6	100836	0.006109703297314214	BNAA04G26350D	BNAC04G50390D
fil4_4_7_2	GO:0031965	nuclear membrane	6	2124	121	100836	0.02897678297668652	BNAA02G14000D	BNAA07G14990D	BNAA10G01950D	BNAC02G18460D	BNAC06G12960D	BNACNNG43150D
fil4_4_7_2	GO:0031969	chloroplast membrane	18	2124	369	100836	6.115927142579458E-4	BNAA02G36880D	BNAA04G08570D	BNAA04G26500D	BNAA05G00220D	BNAA09G32370D	BNAA10G02050D	BNAA10G02710D	BNAA10G21770D	BNAA10G27560D	BNAC04G00110D	BNAC04G30810D	BNAC04G41190D	BNAC04G50530D	BNAC05G01980D	BNAC05G02690D	BNAC08G23140D	BNAC09G46060D	BNACNNG50600D
fil4_4_7_2	GO:0031977	thylakoid lumen	4	2124	159	100836	0.1863413906175125	BNAA06G38550D	BNAA09G17750D	BNAC06G43370D	BNACNNG32150D
fil4_4_7_2	GO:0031982	vesicle	2	2124	57	100836	0.21965216919716804	BNAA09G42920D	BNAC08G35530D
fil4_4_7_2	GO:0032436	positive regulation of proteasomal ubiquitin-dependent protein catabolic process	4	2124	98	100836	0.0961298666501588	BNAA01G10230D	BNAA05G35980D	BNAC01G12030D	BNAC05G28810D
fil4_4_7_2	GO:0032467	positive regulation of cytokinesis	2	2124	4	100836	0.002550085038944249	BNAA10G24540D	BNAC09G49430D
fil4_4_7_2	GO:0032544	plastid translation	4	2124	44	100836	0.011389053002004351	BNAA04G00060D	BNAA04G00290D	BNAC04G20850D	BNAC04G21100D
fil4_4_7_2	GO:0032580	Golgi cisterna membrane	4	2124	80	100836	0.06171925257792636	BNAA02G26760D	BNAA09G25900D	BNAC02G48010D	BNAC05G23640D
fil4_4_7_2	GO:0032875	regulation of DNA endoreduplication	2	2124	21	100836	0.06216947656232358	BNAA05G26760D	BNAC05G40780D
fil4_4_7_2	GO:0032973	amino acid export	2	2124	12	100836	0.023661753139663413	BNAANNG37680D	BNAC08G46530D
fil4_4_7_2	GO:0033116	endoplasmic reticulum-Golgi intermediate compartment membrane	2	2124	29	100836	0.10138435089837526	BNAA02G26760D	BNAC02G48010D
fil4_4_7_2	GO:0033185	dolichol-phosphate-mannose synthase complex	2	2124	10	100836	0.01683414874710462	BNAA08G03510D	BNAC08G03860D
fil4_4_7_2	GO:0033281	TAT protein transport complex	2	2124	20	100836	0.057457963405483224	BNAA02G27160D	BNAC02G33640D
fil4_4_7_2	GO:0033345	asparagine catabolic process via L-aspartate	2	2124	12	100836	0.023661753139663413	BNAA10G23260D	BNAC09G47830D
fil4_4_7_2	GO:0033358	UDP-L-arabinose biosynthetic process	4	2124	20	100836	6.769892207115927E-4	BNAA08G24600D	BNAA09G25900D	BNAC05G23640D	BNAC08G15730D
fil4_4_7_2	GO:0033365	protein localization to organelle	2	2124	34	100836	0.1259531697846021	BNAA04G07130D	BNACNNG41500D
fil4_4_7_2	GO:0033468	CMP-keto-3-deoxy-D-manno-octulosonic acid biosynthetic process	2	2124	6	100836	0.006109703297314214	BNAA08G01380D	BNAC03G69060D
fil4_4_7_2	GO:0033473	indoleacetic acid conjugate metabolic process	4	2124	63	100836	0.03336724282308024	BNAA09G22780D	BNAA10G21960D	BNAC09G24780D	BNAC09G46340D
fil4_4_7_2	GO:0033512	L-lysine catabolic process to acetyl-CoA via saccharopine	2	2124	9	100836	0.013756844866315	BNAA08G25090D	BNAC08G15120D
fil4_4_7_2	GO:0033587	shikimate biosynthetic process	2	2124	8	100836	0.010929793842176079	BNAA03G04310D	BNAC03G05850D
fil4_4_7_2	GO:0033588	Elongator holoenzyme complex	2	2124	24	100836	0.07665673341139577	BNAA09G46000D	BNAC08G40070D
fil4_4_7_2	GO:0033612	receptor serine/threonine kinase binding	4	2124	100	100836	0.10000560374145695	BNAA01G03510D	BNAA02G12070D	BNAC01G04780D	BNAC02G45200D
fil4_4_7_2	GO:0033743	peptide-methionine (R)-S-oxide reductase activity	2	2124	14	100836	0.03126571339654776	BNAA07G02870D	BNAC07G06580D
fil4_4_7_2	GO:0033962	cytoplasmic mRNA processing body assembly	2	2124	39	100836	0.14957653935511994	BNAA07G34650D	BNAC06G39490D
fil4_4_7_2	GO:0034047	regulation of protein phosphatase type 2A activity	2	2124	68	100836	0.2480776825401462	BNAA02G31940D	BNAC02G48620D
fil4_4_7_2	GO:0034197	triglyceride transport	2	2124	7	100836	0.0083735716567416	BNAA03G40510D	BNAC07G31470D
fil4_4_7_2	GO:0034219	carbohydrate transmembrane transport	2	2124	38	100836	0.14495759562580035	BNAA03G29310D	BNAC03G34490D
fil4_4_7_2	GO:0034432	bis(5'-adenosyl)-pentaphosphatase activity	2	2124	8	100836	0.010929793842176079	BNAA06G32710D	BNAC07G23790D
fil4_4_7_2	GO:0034515	proteasome storage granule	4	2124	18	100836	4.46137718913767E-4	BNAA06G17980D	BNAA08G13700D	BNAC08G13070D	BNACNNG07150D
fil4_4_7_2	GO:0034599	cellular response to oxidative stress	2	2124	62	100836	0.23398203500028744	BNAA10G24270D	BNAC09G48890D
fil4_4_7_2	GO:0034639	L-amino acid efflux transmembrane transporter activity	2	2124	4	100836	0.002550085038944249	BNAANNG37680D	BNAC08G46530D
fil4_4_7_2	GO:0034968	histone lysine methylation	2	2124	44	100836	0.1716853055392118	BNAA04G19330D	BNAC04G43670D
fil4_4_7_2	GO:0035066	positive regulation of histone acetylation	2	2124	25	100836	0.0815686734750059	BNAA09G44370D	BNAC08G36920D
fil4_4_7_2	GO:0035067	negative regulation of histone acetylation	2	2124	18	100836	0.04827977116726372	BNAA05G03180D	BNAC04G52840D
fil4_4_7_2	GO:0035091	phosphatidylinositol binding	4	2124	183	100836	0.19717499735110625	BNAA06G36500D	BNAANNG36460D	BNAC04G14960D	BNAC07G17390D
fil4_4_7_2	GO:0035102	PRC1 complex	2	2124	7	100836	0.0083735716567416	BNAA09G17040D	BNACNNG36620D
fil4_4_7_2	GO:0035145	exon-exon junction complex	2	2124	15	100836	0.035316535525858166	BNAA05G15240D	BNAC06G08860D
fil4_4_7_2	GO:0035194	posttranscriptional gene silencing by RNA	2	2124	35	100836	0.1307745390677966	BNAA01G35370D	BNAC01G19980D
fil4_4_7_2	GO:0035196	production of miRNAs involved in gene silencing by miRNA	2	2124	38	100836	0.14495759562580035	BNAA09G05440D	BNAC09G05010D
fil4_4_7_2	GO:0035197	siRNA binding	2	2124	27	100836	0.09145992056089833	BNAA03G15180D	BNAC03G18310D
fil4_4_7_2	GO:0035312	5'-3' exodeoxyribonuclease activity	2	2124	6	100836	0.006109703297314214	BNAA04G26350D	BNAC04G50390D
fil4_4_7_2	GO:0035335	peptidyl-tyrosine dephosphorylation	2	2124	12	100836	0.023661753139663413	BNAA01G26130D	BNAC01G33400D
fil4_4_7_2	GO:0035428	hexose transmembrane transport	4	2124	131	100836	0.15452745927355221	BNAA03G29310D	BNAANNG37910D	BNAC03G34490D	BNACNNG73380D
fil4_4_7_2	GO:0035434	copper ion transmembrane transport	2	2124	27	100836	0.09145992056089833	BNAA10G14850D	BNAC09G37220D
fil4_4_7_2	GO:0035619	root hair tip	2	2124	27	100836	0.09145992056089833	BNAA10G15000D	BNAC09G37370D
fil4_4_7_2	GO:0035671	enone reductase activity	2	2124	9	100836	0.013756844866315	BNAA01G13700D	BNAC01G16080D
fil4_4_7_2	GO:0035970	peptidyl-threonine dephosphorylation	2	2124	4	100836	0.002550085038944249	BNAA05G12190D	BNAC04G14600D
fil4_4_7_2	GO:0035999	tetrahydrofolate interconversion	2	2124	49	100836	0.19188618601305638	BNAA01G00170D	BNAC01G01090D
fil4_4_7_2	GO:0036065	fucosylation	2	2124	30	100836	0.10633949740990918	BNAA06G38170D	BNAC05G10360D
fil4_4_7_2	GO:0036265	RNA (guanine-N7)-methylation	4	2124	13	100836	1.1593132439101174E-4	BNAA01G25610D	BNAA05G20260D	BNAC05G32210D	BNACNNG10740D
fil4_4_7_2	GO:0036297	interstrand cross-link repair	4	2124	10	100836	3.629119623374091E-5	BNAA03G13400D	BNAA04G26350D	BNAC03G16220D	BNAC04G50390D
fil4_4_7_2	GO:0036374	glutathione hydrolase activity	2	2124	29	100836	0.10138435089837526	BNAA03G49440D	BNAC07G41840D
fil4_4_7_2	GO:0036402	proteasome-activating ATPase activity	2	2124	43	100836	0.16740583125632677	BNAA03G09830D	BNAC03G12460D
fil4_4_7_2	GO:0038198	auxin receptor activity	2	2124	6	100836	0.006109703297314214	BNAA07G19520D	BNAC06G43000D
fil4_4_7_2	GO:0040007	growth	2	2124	93	100836	0.2736326763953318	BNAA01G20900D	BNAC01G26220D
fil4_4_7_2	GO:0040008	regulation of growth	12	2124	299	100836	0.014367190660705884	BNAA02G12070D	BNAA03G19900D	BNAA04G00290D	BNAA07G21900D	BNAA09G05440D	BNAA09G55020D	BNAC02G45200D	BNAC03G23880D	BNAC04G21100D	BNAC08G25800D	BNAC09G05010D	BNACNNG34980D
fil4_4_7_2	GO:0040019	positive regulation of embryonic development	2	2124	9	100836	0.013756844866315	BNAA05G16000D	BNAC06G03160D
fil4_4_7_2	GO:0040029	"regulation of gene expression, epigenetic"	2	2124	43	100836	0.16740583125632677	BNAA04G19330D	BNAC04G43670D
fil4_4_7_2	GO:0042026	protein refolding	2	2124	73	100836	0.2573016754551308	BNAA03G10770D	BNAC03G13440D
fil4_4_7_2	GO:0042054	histone methyltransferase activity	2	2124	20	100836	0.057457963405483224	BNAA04G19330D	BNAC04G43670D
fil4_4_7_2	GO:0042127	regulation of cell proliferation	2	2124	93	100836	0.2736326763953318	BNAANNG30080D	BNAC09G33950D
fil4_4_7_2	GO:0042132	"fructose 1,6-bisphosphate 1-phosphatase activity"	2	2124	25	100836	0.0815686734750059	BNAA04G04350D	BNAC04G26530D
fil4_4_7_2	GO:0042147	"retrograde transport, endosome to Golgi"	2	2124	39	100836	0.14957653935511994	BNAA01G10050D	BNAC01G11850D
fil4_4_7_2	GO:0042148	strand invasion	2	2124	24	100836	0.07665673341139577	BNAA07G20500D	BNAC06G20150D
fil4_4_7_2	GO:0042285	xylosyltransferase activity	2	2124	41	100836	0.15862735763367994	BNAA03G26900D	BNAC03G31860D
fil4_4_7_2	GO:0042351	'de novo' GDP-L-fucose biosynthetic process	2	2124	16	100836	0.03951225286008233	BNAA09G31740D	BNAC08G22580D
fil4_4_7_2	GO:0042538	hyperosmotic salinity response	6	2124	270	100836	0.1612649623273887	BNAA01G06180D	BNAA02G32350D	BNAA09G03360D	BNAC01G07450D	BNAC02G41060D	BNAC09G02710D
fil4_4_7_2	GO:0042542	response to hydrogen peroxide	6	2124	237	100836	0.14772277995394686	BNAA04G06360D	BNAA05G00720D	BNAA09G18880D	BNAC04G00330D	BNAC09G52290D	BNACNNG60210D
fil4_4_7_2	GO:0042546	cell wall biogenesis	8	2124	153	100836	0.01089711906177541	BNAA03G15490D	BNAA03G26900D	BNAA03G32090D	BNAA05G36780D	BNAC03G18700D	BNAC03G31860D	BNAC03G37380D	BNAC05G33000D
fil4_4_7_2	GO:0042719	mitochondrial intermembrane space protein transporter complex	2	2124	4	100836	0.002550085038944249	BNAA03G59590D	BNAC04G19910D
fil4_4_7_2	GO:0042721	mitochondrial inner membrane protein insertion complex	2	2124	4	100836	0.002550085038944249	BNAA03G59590D	BNAC04G19910D
fil4_4_7_2	GO:0042744	hydrogen peroxide catabolic process	4	2124	175	100836	0.19520769551127162	BNAA03G53120D	BNAA04G12860D	BNAC04G34810D	BNAC07G45330D
fil4_4_7_2	GO:0042761	very long-chain fatty acid biosynthetic process	2	2124	45	100836	0.1758880156629549	BNAA07G16240D	BNAC06G15010D
fil4_4_7_2	GO:0042787	protein ubiquitination involved in ubiquitin-dependent protein catabolic process	6	2124	255	100836	0.15696836383974552	BNAA01G10230D	BNAA03G32980D	BNAA05G35980D	BNAC01G12030D	BNAC03G38100D	BNAC05G28810D
fil4_4_7_2	GO:0042973	"glucan endo-1,3-beta-D-glucosidase activity"	2	2124	86	100836	0.2713502995795636	BNAA01G02650D	BNAC01G03890D
fil4_4_7_2	GO:0042981	regulation of apoptotic process	4	2124	90	100836	0.08061091775513304	BNAA01G15980D	BNAA03G36110D	BNAC01G19100D	BNAC03G41980D
fil4_4_7_2	GO:0042991	transcription factor import into nucleus	2	2124	29	100836	0.10138435089837526	BNAANNG36370D	BNACNNG73120D
fil4_4_7_2	GO:0043015	gamma-tubulin binding	2	2124	23	100836	0.07177955092040464	BNAANNG01810D	BNAC02G01880D
fil4_4_7_2	GO:0043022	ribosome binding	2	2124	59	100836	0.2256670996575097	BNAA04G00290D	BNAC04G21100D
fil4_4_7_2	GO:0043023	ribosomal large subunit binding	2	2124	21	100836	0.06216947656232358	BNAA04G00060D	BNAC04G20850D
fil4_4_7_2	GO:0043039	tRNA aminoacylation	2	2124	9	100836	0.013756844866315	BNAA06G23200D	BNAC03G50160D
fil4_4_7_2	GO:0043068	positive regulation of programmed cell death	4	2124	45	100836	0.012237258645085377	BNAA04G18810D	BNAANNG27960D	BNAC04G43020D	BNACNNG51960D
fil4_4_7_2	GO:0043069	negative regulation of programmed cell death	2	2124	62	100836	0.23398203500028744	BNAA03G16020D	BNAC03G19130D
fil4_4_7_2	GO:0043090	amino acid import	2	2124	26	100836	0.08650602001186972	BNAANNG37680D	BNAC08G46530D
fil4_4_7_2	GO:0043130	ubiquitin binding	4	2124	57	100836	0.02513782690761963	BNAA08G22120D	BNAA09G56400D	BNAC08G18690D	BNAC08G38480D
fil4_4_7_2	GO:0043136	glycerol-3-phosphatase activity	2	2124	6	100836	0.006109703297314214	BNAA10G11460D	BNAC09G32800D
fil4_4_7_2	GO:0043161	proteasome-mediated ubiquitin-dependent protein catabolic process	10	2124	278	100836	0.03684165597500594	BNAA03G32980D	BNAA06G17980D	BNAA08G13700D	BNAA08G16550D	BNAA09G56400D	BNAC03G38100D	BNAC03G60560D	BNAC08G13070D	BNAC08G38480D	BNACNNG07150D
fil4_4_7_2	GO:0043169	cation binding	2	2124	29	100836	0.10138435089837526	BNAA10G25820D	BNACNNG20610D
fil4_4_7_2	GO:0043202	lysosomal lumen	2	2124	7	100836	0.0083735716567416	BNAA09G40720D	BNAC08G33220D
fil4_4_7_2	GO:0043234	protein complex	2	2124	90	100836	0.2730647086395479	BNAA01G03510D	BNAC01G04780D
fil4_4_7_2	GO:0043235	receptor complex	2	2124	7	100836	0.0083735716567416	BNAA02G27160D	BNAC02G33640D
fil4_4_7_2	GO:0043255	regulation of carbohydrate biosynthetic process	2	2124	18	100836	0.04827977116726372	BNAA08G24550D	BNACNNG51300D
fil4_4_7_2	GO:0043399	tRNA A64-2'-O-ribosylphosphate transferase activity	2	2124	2	100836	4.434836306894456E-4	BNAA04G23370D	BNAC04G47270D
fil4_4_7_2	GO:0043424	protein histidine kinase binding	2	2124	84	100836	0.2700596405739113	BNAA06G36660D	BNAC07G17200D
fil4_4_7_2	GO:0043456	regulation of pentose-phosphate shunt	2	2124	7	100836	0.0083735716567416	BNAA02G18710D	BNAC02G24750D
fil4_4_7_2	GO:0043547	positive regulation of GTPase activity	6	2124	114	100836	0.023332689998600404	BNAA05G36780D	BNAA09G01300D	BNAA09G52370D	BNAC05G33000D	BNAC09G00460D	BNAC09G06120D
fil4_4_7_2	GO:0043562	cellular response to nitrogen levels	2	2124	42	100836	0.16305222602374478	BNAA01G27800D	BNAC01G34640D
fil4_4_7_2	GO:0043572	plastid fission	2	2124	19	100836	0.05282400877878473	BNAA05G21010D	BNAC05G33750D
fil4_4_7_2	GO:0043621	protein self-association	4	2124	153	100836	0.18125453821376178	BNAA05G16000D	BNAA05G21010D	BNAC05G33750D	BNAC06G03160D
fil4_4_7_2	GO:0043687	post-translational protein modification	2	2124	24	100836	0.07665673341139577	BNAA06G19100D	BNAC03G52740D
fil4_4_7_2	GO:0043813	"phosphatidylinositol-3,5-bisphosphate 5-phosphatase activity"	2	2124	8	100836	0.010929793842176079	BNAA07G10360D	BNAC07G13610D
fil4_4_7_2	GO:0043916	DNA-7-methylguanine glycosylase activity	2	2124	4	100836	0.002550085038944249	BNAA05G26980D	BNAC05G41040D
fil4_4_7_2	GO:0043981	histone H4-K5 acetylation	2	2124	12	100836	0.023661753139663413	BNAA07G02150D	BNAC07G48130D
fil4_4_7_2	GO:0044206	UMP salvage	2	2124	6	100836	0.006109703297314214	BNAA04G10680D	BNAC04G32990D
fil4_4_7_2	GO:0044208	'de novo' AMP biosynthetic process	2	2124	6	100836	0.006109703297314214	BNAA09G36930D	BNAC08G28630D
fil4_4_7_2	GO:0044257	cellular protein catabolic process	2	2124	2	100836	4.434836306894456E-4	BNAA04G19750D	BNAC04G44130D
fil4_4_7_2	GO:0044262	cellular carbohydrate metabolic process	2	2124	60	100836	0.2285331360015333	BNAA03G43000D	BNAC07G34250D
fil4_4_7_2	GO:0044550	secondary metabolite biosynthetic process	2	2124	13	100836	0.027375345929970582	BNAA06G27960D	BNAC07G28980D
fil4_4_7_2	GO:0045003	double-strand break repair via synthesis-dependent strand annealing	2	2124	21	100836	0.06216947656232358	BNAA05G04710D	BNAC04G04170D
fil4_4_7_2	GO:0045010	actin nucleation	2	2124	50	100836	0.19567307936892672	BNAA03G57840D	BNAC03G44530D
fil4_4_7_2	GO:0045039	protein import into mitochondrial inner membrane	2	2124	25	100836	0.0815686734750059	BNAA03G59590D	BNAC04G19910D
fil4_4_7_2	GO:0045128	negative regulation of reciprocal meiotic recombination	2	2124	8	100836	0.010929793842176079	BNAA05G18180D	BNAC05G27760D
fil4_4_7_2	GO:0045153	"electron transporter, transferring electrons within CoQH2-cytochrome c reductase complex activity"	2	2124	7	100836	0.0083735716567416	BNAA02G28720D	BNAC02G36780D
fil4_4_7_2	GO:0045226	extracellular polysaccharide biosynthetic process	2	2124	19	100836	0.05282400877878473	BNAA01G29180D	BNAC01G36590D
fil4_4_7_2	GO:0045227	capsule polysaccharide biosynthetic process	4	2124	20	100836	6.769892207115927E-4	BNAA08G24600D	BNAA09G25900D	BNAC05G23640D	BNAC08G15730D
fil4_4_7_2	GO:0045252	oxoglutarate dehydrogenase complex	2	2124	9	100836	0.013756844866315	BNAA08G25090D	BNAC08G15120D
fil4_4_7_2	GO:0045261	"proton-transporting ATP synthase complex, catalytic core F(1)"	2	2124	33	100836	0.12109328989960857	BNAA09G20320D	BNAC09G22670D
fil4_4_7_2	GO:0045430	chalcone isomerase activity	2	2124	20	100836	0.057457963405483224	BNAA09G55750D	BNAC08G32720D
fil4_4_7_2	GO:0045435	lycopene epsilon cyclase activity	2	2124	14	100836	0.03126571339654776	BNAA02G36880D	BNACNNG50600D
fil4_4_7_2	GO:0045437	uridine nucleosidase activity	2	2124	13	100836	0.027375345929970582	BNAA05G07980D	BNAC04G08990D
fil4_4_7_2	GO:0045487	gibberellin catabolic process	2	2124	32	100836	0.11620040859871211	BNAA10G29830D	BNACNNG56130D
fil4_4_7_2	GO:0045489	pectin biosynthetic process	6	2124	96	100836	0.011889864258831784	BNAA01G20900D	BNAA03G15490D	BNAA06G40930D	BNAC01G26220D	BNAC03G18700D	BNACNNG34200D
fil4_4_7_2	GO:0045551	cinnamyl-alcohol dehydrogenase activity	2	2124	48	100836	0.18801253025133902	BNAA06G37870D	BNAC05G07060D
fil4_4_7_2	GO:0045727	positive regulation of translation	2	2124	33	100836	0.12109328989960857	BNAA07G14810D	BNAC06G42230D
fil4_4_7_2	GO:0045735	nutrient reservoir activity	6	2124	140	100836	0.04723146209066574	BNAA02G32350D	BNAA09G00980D	BNAA09G50780D	BNAC02G41060D	BNAC08G43570D	BNAC09G00090D
fil4_4_7_2	GO:0045736	negative regulation of cyclin-dependent protein serine/threonine kinase activity	4	2124	35	100836	0.005318990754887066	BNAA04G19000D	BNAA06G37540D	BNAC04G43290D	BNAC06G02810D
fil4_4_7_2	GO:0045786	negative regulation of cell cycle	2	2124	6	100836	0.006109703297314214	BNAA04G19000D	BNAC04G43290D
fil4_4_7_2	GO:0045814	"negative regulation of gene expression, epigenetic"	2	2124	23	100836	0.07177955092040464	BNAA09G17040D	BNACNNG36620D
fil4_4_7_2	GO:0045859	regulation of protein kinase activity	2	2124	25	100836	0.0815686734750059	BNAA01G01310D	BNAC01G02320D
fil4_4_7_2	GO:0045892	"negative regulation of transcription, DNA-templated"	20	2124	539	100836	0.005716572657669081	BNAA02G20060D	BNAA03G13980D	BNAA03G19900D	BNAA03G31270D	BNAA07G21900D	BNAA09G17040D	BNAA09G42480D	BNAA10G11960D	BNAA10G29830D	BNAANNG00500D	BNAC02G03470D	BNAC03G16940D	BNAC03G23880D	BNAC03G36610D	BNAC05G11020D	BNAC08G34920D	BNAC09G33830D	BNACNNG34980D	BNACNNG36620D	BNACNNG56130D
fil4_4_7_2	GO:0045899	positive regulation of RNA polymerase II transcriptional preinitiation complex assembly	2	2124	43	100836	0.16740583125632677	BNAA03G09830D	BNAC03G12460D
fil4_4_7_2	GO:0045931	positive regulation of mitotic cell cycle	2	2124	9	100836	0.013756844866315	BNAANNG27790D	BNACNNG77590D
fil4_4_7_2	GO:0045962	"positive regulation of development, heterochronic"	2	2124	28	100836	0.09642200178581903	BNAA03G33680D	BNAC03G38850D
fil4_4_7_2	GO:0045995	regulation of embryonic development	4	2124	55	100836	0.022646988275315277	BNAA07G36000D	BNAA08G12590D	BNAC08G12790D	BNACNNG52810D
fil4_4_7_2	GO:0046323	glucose import	4	2124	131	100836	0.15452745927355221	BNAA03G29310D	BNAANNG37910D	BNAC03G34490D	BNACNNG73380D
fil4_4_7_2	GO:0046369	galactose biosynthetic process	2	2124	4	100836	0.002550085038944249	BNAA08G24600D	BNAC08G15730D
fil4_4_7_2	GO:0046408	chlorophyll synthetase activity	2	2124	5	100836	0.004160697897705978	BNAA09G32370D	BNAC08G23140D
fil4_4_7_2	GO:0046474	glycerophospholipid biosynthetic process	2	2124	13	100836	0.027375345929970582	BNAA07G16610D	BNAC06G15590D
fil4_4_7_2	GO:0046506	sulfolipid biosynthetic process	2	2124	14	100836	0.03126571339654776	BNAA10G27560D	BNAC04G41190D
fil4_4_7_2	GO:0046510	UDP-sulfoquinovose:DAG sulfoquinovosyltransferase activity	2	2124	9	100836	0.013756844866315	BNAA10G27560D	BNAC04G41190D
fil4_4_7_2	GO:0046538	"2,3-bisphosphoglycerate-dependent phosphoglycerate mutase activity"	2	2124	7	100836	0.0083735716567416	BNAA02G18710D	BNAC02G24750D
fil4_4_7_2	GO:0046554	malate dehydrogenase (NADP+) activity	2	2124	7	100836	0.0083735716567416	BNAA03G09800D	BNAC03G12430D
fil4_4_7_2	GO:0046593	mandelonitrile lyase activity	2	2124	15	100836	0.035316535525858166	BNAA10G21960D	BNAC09G46340D
fil4_4_7_2	GO:0046621	negative regulation of organ growth	2	2124	14	100836	0.03126571339654776	BNAA08G22120D	BNAC08G18690D
fil4_4_7_2	GO:0046658	anchored component of plasma membrane	10	2124	444	100836	0.12401823950860039	BNAA05G33240D	BNAA06G19130D	BNAA09G34120D	BNAA10G07120D	BNAA10G22110D	BNAC03G52710D	BNAC08G25050D	BNAC09G30230D	BNAC09G46630D	BNACNNG06050D
fil4_4_7_2	GO:0046688	response to copper ion	4	2124	47	100836	0.014039690743994922	BNAA02G32350D	BNAA06G38550D	BNAC02G41060D	BNACNNG32150D
fil4_4_7_2	GO:0046856	phosphatidylinositol dephosphorylation	4	2124	51	100836	0.018066913520967988	BNAA01G26130D	BNAA08G28260D	BNAC01G33400D	BNAC08G01270D
fil4_4_7_2	GO:0046872	metal ion binding	102	2124	4745	100836	0.03998640702397754	BNAA01G03230D	BNAA01G11450D	BNAA01G14740D	BNAA01G24090D	BNAA01G28660D	BNAA02G18450D	BNAA02G28720D	BNAA03G04010D	BNAA03G09440D	BNAA03G11390D	BNAA03G13370D	BNAA03G32170D	BNAA03G42900D	BNAA03G43390D	BNAA04G04350D	BNAA04G12860D	BNAA04G17900D	BNAA04G20720D	BNAA04G24200D	BNAA05G00720D	BNAA05G09980D	BNAA05G12190D	BNAA05G12410D	BNAA05G21130D	BNAA05G34520D	BNAA06G09650D	BNAA06G09980D	BNAA06G32710D	BNAA06G34340D	BNAA06G35300D	BNAA07G06170D	BNAA07G09460D	BNAA07G10570D	BNAA08G09570D	BNAA08G09850D	BNAA08G17030D	BNAA08G23780D	BNAA09G01280D	BNAA09G04240D	BNAA09G18680D	BNAA09G36510D	BNAA09G36930D	BNAA09G43820D	BNAA10G04970D	BNAA10G11460D	BNAA10G12190D	BNAA10G15010D	BNAA10G15080D	BNAA10G26060D	BNAANNG05440D	BNAANNG21950D	BNAC01G04490D	BNAC01G12900D	BNAC01G41630D	BNAC02G36780D	BNAC03G05610D	BNAC03G11890D	BNAC03G14210D	BNAC03G16190D	BNAC03G37460D	BNAC03G60040D	BNAC03G63980D	BNAC03G64420D	BNAC04G00330D	BNAC04G09360D	BNAC04G14600D	BNAC04G26530D	BNAC04G34810D	BNAC04G41500D	BNAC04G47990D	BNAC04G54380D	BNAC05G05310D	BNAC05G11600D	BNAC05G20220D	BNAC05G34030D	BNAC05G49600D	BNAC07G02860D	BNAC07G07660D	BNAC07G12290D	BNAC07G13830D	BNAC07G20450D	BNAC07G21460D	BNAC07G23790D	BNAC07G34100D	BNAC07G34860D	BNAC08G16730D	BNAC08G28630D	BNAC08G36390D	BNAC08G41620D	BNAC09G00440D	BNAC09G03660D	BNAC09G32800D	BNAC09G34410D	BNAC09G37380D	BNAC09G37430D	BNAC09G52190D	BNACNNG05380D	BNACNNG09750D	BNACNNG10340D	BNACNNG27940D	BNACNNG68360D	BNACNNG73240D
fil4_4_7_2	GO:0046873	metal ion transmembrane transporter activity	6	2124	115	100836	0.024099406406836898	BNAA01G23170D	BNAA05G29570D	BNAA06G39860D	BNAC01G28910D	BNAC05G43900D	BNAC06G06680D
fil4_4_7_2	GO:0046901	tetrahydrofolylpolyglutamate biosynthetic process	2	2124	16	100836	0.03951225286008233	BNAA01G31960D	BNAC01G38830D
fil4_4_7_2	GO:0046907	intracellular transport	2	2124	51	100836	0.1993717794609194	BNAA05G14900D	BNAC06G09670D
fil4_4_7_2	GO:0046933	"proton-transporting ATP synthase activity, rotational mechanism"	6	2124	99	100836	0.013483822666749096	BNAA02G20310D	BNAA09G20320D	BNAA10G19900D	BNAC02G27850D	BNAC09G22670D	BNAC09G43620D
fil4_4_7_2	GO:0046961	"proton-transporting ATPase activity, rotational mechanism"	4	2124	67	100836	0.039435099980324455	BNAA08G24550D	BNAA09G20320D	BNAC09G22670D	BNACNNG51300D
fil4_4_7_2	GO:0046982	protein heterodimerization activity	12	2124	311	100836	0.018012949582747538	BNAA01G03510D	BNAA01G30580D	BNAA03G13400D	BNAA09G00980D	BNAA09G18400D	BNAA10G03090D	BNAC01G04780D	BNAC01G38370D	BNAC03G16220D	BNAC05G02960D	BNAC09G00090D	BNAC09G20320D
fil4_4_7_2	GO:0047196	long-chain-alcohol O-fatty-acyltransferase activity	4	2124	70	100836	0.04425870076979165	BNAA01G20700D	BNAA03G11440D	BNAC01G25950D	BNAC03G14270D
fil4_4_7_2	GO:0047216	inositol 3-alpha-galactosyltransferase activity	2	2124	8	100836	0.010929793842176079	BNAA05G00720D	BNAC04G00330D
fil4_4_7_2	GO:0047450	crotonoyl-[acyl-carrier-protein] hydratase activity	2	2124	6	100836	0.006109703297314214	BNAA04G12710D	BNAC04G34640D
fil4_4_7_2	GO:0047617	acyl-CoA hydrolase activity	2	2124	41	100836	0.15862735763367994	BNAA09G55020D	BNAC08G25800D
fil4_4_7_2	GO:0047622	adenosine nucleosidase activity	2	2124	11	100836	0.020142044489155457	BNAA05G07980D	BNAC04G08990D
fil4_4_7_2	GO:0047724	inosine nucleosidase activity	2	2124	16	100836	0.03951225286008233	BNAA05G07980D	BNAC04G08990D
fil4_4_7_2	GO:0047769	arogenate dehydratase activity	2	2124	23	100836	0.07177955092040464	BNAA04G16070D	BNAC04G39340D
fil4_4_7_2	GO:0047787	delta4-3-oxosteroid 5beta-reductase activity	2	2124	7	100836	0.0083735716567416	BNAA01G13700D	BNAC01G16080D
fil4_4_7_2	GO:0048208	COPII vesicle coating	2	2124	6	100836	0.006109703297314214	BNAA09G18310D	BNAC09G20230D
fil4_4_7_2	GO:0048229	gametophyte development	3	2124	77	100836	0.1415003968327599	BNAA05G26760D	BNAC05G40780D	BNAC09G37380D
fil4_4_7_2	GO:0048268	clathrin coat assembly	2	2124	58	100836	0.22270672093455504	BNAA02G25770D	BNAC02G34010D
fil4_4_7_2	GO:0048317	seed morphogenesis	4	2124	33	100836	0.004337380697280818	BNAA03G40510D	BNAA08G22120D	BNAC07G31470D	BNAC08G18690D
fil4_4_7_2	GO:0048366	leaf development	19	2124	475	100836	0.003453956829844748	BNAA03G33680D	BNAA05G26760D	BNAA05G34260D	BNAA08G23780D	BNAA09G03240D	BNAA09G03600D	BNAA09G46000D	BNAA10G04970D	BNAANNG36370D	BNAC03G38850D	BNAC04G02430D	BNAC05G05310D	BNAC05G40780D	BNAC06G09980D	BNAC08G16730D	BNAC08G40070D	BNAC09G02990D	BNACNNG01550D	BNACNNG73120D
fil4_4_7_2	GO:0048438	floral whorl development	2	2124	7	100836	0.0083735716567416	BNAA09G42480D	BNAC08G34920D
fil4_4_7_2	GO:0048443	stamen development	2	2124	89	100836	0.27274126096056434	BNAA07G19520D	BNAC06G43000D
fil4_4_7_2	GO:0048467	gynoecium development	4	2124	88	100836	0.07676287520650217	BNAA07G34710D	BNAA10G15000D	BNAC06G39580D	BNAC09G37370D
fil4_4_7_2	GO:0048471	perinuclear region of cytoplasm	2	2124	64	100836	0.23905410958560416	BNAA03G18500D	BNAC03G21990D
fil4_4_7_2	GO:0048481	ovule development	6	2124	211	100836	0.12689584704407966	BNAA06G18440D	BNAA06G23200D	BNAA07G21900D	BNAC03G50160D	BNAC03G55440D	BNACNNG34980D
fil4_4_7_2	GO:0048482	ovule morphogenesis	2	2124	8	100836	0.010929793842176079	BNAA08G22120D	BNAC08G18690D
fil4_4_7_2	GO:0048507	meristem development	2	2124	55	100836	0.21326179691071642	BNAA02G12070D	BNAC02G45200D
fil4_4_7_2	GO:0048527	lateral root development	6	2124	164	100836	0.07445723396871554	BNAA07G16240D	BNAA09G17760D	BNAA09G38440D	BNAC06G15010D	BNAC08G30570D	BNAC09G18620D
fil4_4_7_2	GO:0048528	post-embryonic root development	2	2124	45	100836	0.1758880156629549	BNAA05G36780D	BNAC05G33000D
fil4_4_7_2	GO:0048530	fruit morphogenesis	2	2124	10	100836	0.01683414874710462	BNAA09G17760D	BNAC09G18620D
fil4_4_7_2	GO:0048531	"beta-1,3-galactosyltransferase activity"	2	2124	6	100836	0.006109703297314214	BNAA03G15490D	BNAC03G18700D
fil4_4_7_2	GO:0048577	"negative regulation of short-day photoperiodism, flowering"	2	2124	28	100836	0.09642200178581903	BNAA10G29830D	BNACNNG56130D
fil4_4_7_2	GO:0048579	"negative regulation of long-day photoperiodism, flowering"	4	2124	32	100836	0.0038935218970468925	BNAA03G30130D	BNAA06G04690D	BNAC03G35440D	BNAC05G05920D
fil4_4_7_2	GO:0048598	embryonic morphogenesis	2	2124	18	100836	0.04827977116726372	BNAA03G28570D	BNAC03G33710D
fil4_4_7_2	GO:0048768	root hair cell tip growth	2	2124	59	100836	0.2256670996575097	BNAA10G15000D	BNAC09G37370D
fil4_4_7_2	GO:0048827	phyllome development	2	2124	33	100836	0.12109328989960857	BNAA07G22810D	BNAC06G23770D
fil4_4_7_2	GO:0048868	pollen tube development	2	2124	89	100836	0.27274126096056434	BNAA03G26900D	BNAC03G31860D
fil4_4_7_2	GO:0050200	plasmalogen synthase activity	2	2124	8	100836	0.010929793842176079	BNAA04G26330D	BNAC04G50380D
fil4_4_7_2	GO:0050311	sulfite reductase (ferredoxin) activity	2	2124	6	100836	0.006109703297314214	BNAA03G31290D	BNAC03G36650D
fil4_4_7_2	GO:0050373	UDP-arabinose 4-epimerase activity	4	2124	20	100836	6.769892207115927E-4	BNAA08G24600D	BNAA09G25900D	BNAC05G23640D	BNAC08G15730D
fil4_4_7_2	GO:0050377	"UDP-glucose 4,6-dehydratase activity"	2	2124	14	100836	0.03126571339654776	BNAA01G29180D	BNAC01G36590D
fil4_4_7_2	GO:0050662	coenzyme binding	10	2124	230	100836	0.014822567852349226	BNAA01G29180D	BNAA06G37870D	BNAA08G24600D	BNAA09G25900D	BNAA09G31740D	BNAC01G36590D	BNAC05G07060D	BNAC05G23640D	BNAC08G15730D	BNAC08G22580D
fil4_4_7_2	GO:0050793	regulation of developmental process	2	2124	9	100836	0.013756844866315	BNAA08G31470D	BNAC08G16280D
fil4_4_7_2	GO:0050897	cobalt ion binding	8	2124	212	100836	0.04454700622471713	BNAA06G22770D	BNAA09G17390D	BNAA10G19900D	BNAANNG13720D	BNAC02G01610D	BNAC03G50730D	BNAC09G18140D	BNAC09G43620D
fil4_4_7_2	GO:0051011	microtubule minus-end binding	2	2124	34	100836	0.1259531697846021	BNAANNG01810D	BNAC02G01880D
fil4_4_7_2	GO:0051015	actin filament binding	4	2124	102	100836	0.10386598424399095	BNAA03G57840D	BNAA05G05680D	BNAC03G44530D	BNAC04G05460D
fil4_4_7_2	GO:0051016	barbed-end actin filament capping	2	2124	6	100836	0.006109703297314214	BNAA03G57840D	BNAC03G44530D
fil4_4_7_2	GO:0051017	actin filament bundle assembly	2	2124	72	100836	0.25563577594788695	BNAA05G05680D	BNAC04G05460D
fil4_4_7_2	GO:0051028	mRNA transport	6	2124	161	100836	0.07091604972965784	BNAA05G14900D	BNAA07G14990D	BNAA09G45410D	BNAC06G09670D	BNAC06G12960D	BNAC08G39240D
fil4_4_7_2	GO:0051060	pullulanase activity	2	2124	3	100836	0.0013024522329248228	BNAA10G25820D	BNACNNG20610D
fil4_4_7_2	GO:0051087	chaperone binding	2	2124	70	100836	0.25203723148831453	BNAA08G29730D	BNAC08G47050D
fil4_4_7_2	GO:0051090	regulation of sequence-specific DNA binding transcription factor activity	2	2124	7	100836	0.0083735716567416	BNAA10G03090D	BNAC05G02960D
fil4_4_7_2	GO:0051213	dioxygenase activity	6	2124	147	100836	0.05482944233704154	BNAA04G17900D	BNAA05G25320D	BNAA09G01280D	BNAC04G41500D	BNAC05G52110D	BNAC09G00440D
fil4_4_7_2	GO:0051225	spindle assembly	2	2124	59	100836	0.2256670996575097	BNAA06G37610D	BNAC06G02880D
fil4_4_7_2	GO:0051262	protein tetramerization	1	2124	30	100836	0.34089713528942633	BNAC06G09980D
fil4_4_7_2	GO:0051287	NAD binding	6	2124	209	100836	0.12497035684434817	BNAA01G02160D	BNAA03G04970D	BNAA09G52390D	BNAC01G03290D	BNAC03G06570D	BNAC09G06150D
fil4_4_7_2	GO:0051297	centrosome organization	2	2124	38	100836	0.14495759562580035	BNAA06G37610D	BNAC06G02880D
fil4_4_7_2	GO:0051298	centrosome duplication	2	2124	19	100836	0.05282400877878473	BNAANNG01810D	BNAC02G01880D
fil4_4_7_2	GO:0051301	cell division	17	2124	739	100836	0.09155508016639195	BNAA02G15830D	BNAA02G30350D	BNAA03G57140D	BNAA05G23390D	BNAA09G07480D	BNAA09G37900D	BNAA09G43640D	BNAA10G15000D	BNAC02G21100D	BNAC02G48270D	BNAC05G37040D	BNAC08G29760D	BNAC08G36270D	BNAC09G07360D	BNAC09G37370D	BNAC09G37380D	BNACNNG16030D
fil4_4_7_2	GO:0051302	regulation of cell division	4	2124	67	100836	0.039435099980324455	BNAA05G23390D	BNAA06G04690D	BNAC05G05920D	BNAC05G37040D
fil4_4_7_2	GO:0051403	stress-activated MAPK cascade	2	2124	53	100836	0.20649971579528906	BNAA01G15980D	BNAC01G19100D
fil4_4_7_2	GO:0051415	interphase microtubule nucleation by interphase microtubule organizing center	2	2124	19	100836	0.05282400877878473	BNAANNG01810D	BNAC02G01880D
fil4_4_7_2	GO:0051510	regulation of unidimensional cell growth	2	2124	40	100836	0.15413433902104273	BNAA05G23390D	BNAC05G37040D
fil4_4_7_2	GO:0051536	iron-sulfur cluster binding	2	2124	62	100836	0.23398203500028744	BNAA05G12410D	BNAC04G54380D
fil4_4_7_2	GO:0051537	"2 iron, 2 sulfur cluster binding"	6	2124	216	100836	0.13152473824853972	BNAA03G49840D	BNAA08G09850D	BNAANNG00850D	BNAC02G02850D	BNAC03G64420D	BNAC07G42190D
fil4_4_7_2	GO:0051538	"3 iron, 4 sulfur cluster binding"	2	2124	26	100836	0.08650602001186972	BNAA10G26060D	BNACNNG10340D
fil4_4_7_2	GO:0051539	"4 iron, 4 sulfur cluster binding"	8	2124	200	100836	0.03577649172850938	BNAA03G31290D	BNAA05G12410D	BNAA06G04690D	BNAANNG00850D	BNAC02G02850D	BNAC03G36650D	BNAC04G54380D	BNAC05G05920D
fil4_4_7_2	GO:0051604	protein maturation	2	2124	30	100836	0.10633949740990918	BNAA10G23260D	BNAC09G47830D
fil4_4_7_2	GO:0051645	Golgi localization	2	2124	14	100836	0.03126571339654776	BNAA10G15000D	BNAC09G37370D
fil4_4_7_2	GO:0051646	mitochondrion localization	2	2124	14	100836	0.03126571339654776	BNAA10G15000D	BNAC09G37370D
fil4_4_7_2	GO:0051707	response to other organism	6	2124	234	100836	0.14575304722623317	BNAA03G40020D	BNAA08G14830D	BNAA09G55020D	BNAC03G76850D	BNAC07G31080D	BNAC08G25800D
fil4_4_7_2	GO:0051738	xanthophyll binding	2	2124	5	100836	0.004160697897705978	BNAA08G04420D	BNAC08G05110D
fil4_4_7_2	GO:0051740	ethylene binding	2	2124	15	100836	0.035316535525858166	BNAA01G24090D	BNACNNG68360D
fil4_4_7_2	GO:0051752	"phosphoglucan, water dikinase activity"	2	2124	5	100836	0.004160697897705978	BNAA09G04240D	BNAC09G03660D
fil4_4_7_2	GO:0051775	response to redox state	2	2124	15	100836	0.035316535525858166	BNAA03G09800D	BNAC03G12430D
fil4_4_7_2	GO:0051777	ent-kaurenoate oxidase activity	2	2124	7	100836	0.0083735716567416	BNAA10G03180D	BNAC05G03170D
fil4_4_7_2	GO:0051783	regulation of nuclear division	2	2124	7	100836	0.0083735716567416	BNAA05G26760D	BNAC05G40780D
fil4_4_7_2	GO:0051974	negative regulation of telomerase activity	2	2124	2	100836	4.434836306894456E-4	BNAA01G35740D	BNAC01G27250D
fil4_4_7_2	GO:0052638	indole-3-butyrate beta-glucosyltransferase activity	4	2124	12	100836	8.198400396471841E-5	BNAA03G14700D	BNAANNG25390D	BNAC03G17730D	BNACNNG62810D
fil4_4_7_2	GO:0052821	DNA-7-methyladenine glycosylase activity	2	2124	4	100836	0.002550085038944249	BNAA05G26980D	BNAC05G41040D
fil4_4_7_2	GO:0052822	DNA-3-methylguanine glycosylase activity	2	2124	4	100836	0.002550085038944249	BNAA05G26980D	BNAC05G41040D
fil4_4_7_2	GO:0052866	phosphatidylinositol phosphate phosphatase activity	2	2124	12	100836	0.023661753139663413	BNAA01G26130D	BNAC01G33400D
fil4_4_7_2	GO:0052918	"dol-P-Man:Man(8)GlcNAc(2)-PP-Dol alpha-1,2-mannosyltransferase activity"	2	2124	4	100836	0.002550085038944249	BNAA08G23440D	BNAC08G17100D
fil4_4_7_2	GO:0052926	"dol-P-Man:Man(6)GlcNAc(2)-PP-Dol alpha-1,2-mannosyltransferase activity"	2	2124	4	100836	0.002550085038944249	BNAA08G23440D	BNAC08G17100D
fil4_4_7_2	GO:0055028	cortical microtubule	2	2124	55	100836	0.21326179691071642	BNAANNG01810D	BNAC02G01880D
fil4_4_7_2	GO:0055035	plastid thylakoid membrane	2	2124	28	100836	0.09642200178581903	BNAA06G38550D	BNACNNG32150D
fil4_4_7_2	GO:0055062	phosphate ion homeostasis	4	2124	49	100836	0.015983237651038876	BNAA04G19750D	BNAA09G45870D	BNAC04G44130D	BNAC08G39940D
fil4_4_7_2	GO:0055064	chloride ion homeostasis	2	2124	5	100836	0.004160697897705978	BNAA07G07300D	BNAC07G08940D
fil4_4_7_2	GO:0055069	zinc ion homeostasis	2	2124	44	100836	0.1716853055392118	BNAA09G45870D	BNAC08G39940D
fil4_4_7_2	GO:0055070	copper ion homeostasis	2	2124	30	100836	0.10633949740990918	BNAA06G38550D	BNACNNG32150D
fil4_4_7_2	GO:0055075	potassium ion homeostasis	4	2124	47	100836	0.014039690743994922	BNAA07G07300D	BNAA09G03600D	BNAC07G08940D	BNAC09G02990D
fil4_4_7_2	GO:0055088	lipid homeostasis	2	2124	42	100836	0.16305222602374478	BNAA07G17240D	BNACNNG07490D
fil4_4_7_2	GO:0055114	oxidation-reduction process	90	2124	4058	100836	0.03830289059361145	BNAA01G13040D	BNAA01G13700D	BNAA01G16440D	BNAA01G27800D	BNAA01G28660D	BNAA01G29180D	BNAA02G18450D	BNAA02G28720D	BNAA02G29390D	BNAA03G09440D	BNAA03G09800D	BNAA03G12800D	BNAA03G16020D	BNAA03G43000D	BNAA03G49840D	BNAA03G52690D	BNAA03G53120D	BNAA03G56830D	BNAA04G08570D	BNAA04G12860D	BNAA04G17900D	BNAA05G19910D	BNAA05G21130D	BNAA05G24490D	BNAA05G25320D	BNAA05G28900D	BNAA05G34430D	BNAA06G02990D	BNAA06G03020D	BNAA06G22770D	BNAA06G38550D	BNAA07G02870D	BNAA07G02890D	BNAA08G09850D	BNAA09G00830D	BNAA09G01280D	BNAA09G19060D	BNAA09G52390D	BNAA10G02050D	BNAA10G03180D	BNAA10G16720D	BNAA10G24270D	BNAA10G26060D	BNAANNG13720D	BNAANNG21950D	BNAC01G14990D	BNAC01G16080D	BNAC01G19630D	BNAC01G34640D	BNAC01G36590D	BNAC02G01610D	BNAC02G36780D	BNAC02G37450D	BNAC03G11890D	BNAC03G12430D	BNAC03G15660D	BNAC03G19130D	BNAC03G50730D	BNAC03G64420D	BNAC04G04260D	BNAC04G30810D	BNAC04G34810D	BNAC04G41500D	BNAC04G52950D	BNAC05G01980D	BNAC05G03170D	BNAC05G30850D	BNAC05G34030D	BNAC05G38520D	BNAC05G43370D	BNAC05G52110D	BNAC06G02710D	BNAC06G02740D	BNAC07G06580D	BNAC07G06600D	BNAC07G34250D	BNAC07G42190D	BNAC07G44420D	BNAC07G45330D	BNAC08G41620D	BNAC09G00440D	BNAC09G06150D	BNAC09G20710D	BNAC09G39740D	BNAC09G48890D	BNACNNG09750D	BNACNNG10340D	BNACNNG19120D	BNACNNG32150D	BNACNNG73240D
fil4_4_7_2	GO:0055122	response to very low light intensity stimulus	2	2124	2	100836	4.434836306894456E-4	BNAA04G20730D	BNAC04G56520D
fil4_4_7_2	GO:0060151	peroxisome localization	2	2124	14	100836	0.03126571339654776	BNAA10G15000D	BNAC09G37370D
fil4_4_7_2	GO:0060236	regulation of mitotic spindle organization	2	2124	30	100836	0.10633949740990918	BNAA10G24540D	BNAC09G49430D
fil4_4_7_2	GO:0060862	negative regulation of floral organ abscission	2	2124	15	100836	0.035316535525858166	BNAA10G29830D	BNACNNG56130D
fil4_4_7_2	GO:0060867	fruit abscission	2	2124	8	100836	0.010929793842176079	BNAA10G29830D	BNACNNG56130D
fil4_4_7_2	GO:0061025	membrane fusion	4	2124	61	100836	0.030502511005148458	BNAA03G16130D	BNAA03G40020D	BNAC03G71990D	BNAC07G31080D
fil4_4_7_2	GO:0061136	regulation of proteasomal protein catabolic process	2	2124	8	100836	0.010929793842176079	BNAA08G16550D	BNAC03G60560D
fil4_4_7_2	GO:0061416	regulation of transcription from RNA polymerase II promoter in response to salt stress	2	2124	4	100836	0.002550085038944249	BNAA05G09980D	BNACNNG05380D
fil4_4_7_2	GO:0061630	ubiquitin protein ligase activity	12	2124	560	100836	0.11573162866953743	BNAA01G10230D	BNAA03G32980D	BNAA05G35980D	BNAA07G19520D	BNAA09G03940D	BNAA10G12310D	BNAC01G12030D	BNAC03G38100D	BNAC05G28810D	BNAC06G43000D	BNAC09G34500D	BNACNNG24950D
fil4_4_7_2	GO:0070188	Stn1-Ten1 complex	2	2124	2	100836	4.434836306894456E-4	BNAA01G35740D	BNAC01G27250D
fil4_4_7_2	GO:0070300	phosphatidic acid binding	2	2124	35	100836	0.1307745390677966	BNAA01G26130D	BNAC01G33400D
fil4_4_7_2	GO:0070301	cellular response to hydrogen peroxide	2	2124	41	100836	0.15862735763367994	BNAA04G05980D	BNAC04G28590D
fil4_4_7_2	GO:0070402	NADPH binding	2	2124	13	100836	0.027375345929970582	BNAA03G12800D	BNAC03G15660D
fil4_4_7_2	GO:0070628	proteasome binding	2	2124	20	100836	0.057457963405483224	BNAA09G56400D	BNAC08G38480D
fil4_4_7_2	GO:0070878	primary miRNA binding	2	2124	8	100836	0.010929793842176079	BNAA09G05440D	BNAC09G05010D
fil4_4_7_2	GO:0070883	pre-miRNA binding	2	2124	4	100836	0.002550085038944249	BNAA09G05440D	BNAC09G05010D
fil4_4_7_2	GO:0071004	U2-type prespliceosome	2	2124	40	100836	0.15413433902104273	BNAA02G27360D	BNAC02G35270D
fil4_4_7_2	GO:0071013	catalytic step 2 spliceosome	8	2124	154	100836	0.011252653657622687	BNAA01G10280D	BNAA02G27360D	BNAA03G03810D	BNAA03G50010D	BNAC01G41280D	BNAC02G35270D	BNAC03G05350D	BNAC03G68010D
fil4_4_7_2	GO:0071266	'de novo' L-methionine biosynthetic process	2	2124	7	100836	0.0083735716567416	BNAA09G36390D	BNAC08G27980D
[truncated: 249,339 more chars]
