# Supplementary material for: Gene expression landscape of the Brassica napus seed reveals subgenome bias in both space and time
Source: Plant Physiol. 2025 Jun 28;198(3):kiaf283. doi: 10.1093/plphys/kiaf283 (PMC12305542; doi:10.1093/plphys/kiaf283)
Supplement: kiaf283_Supplementary_Data [file kiaf283_supplementary_data.zip › DatasetS5.txt]

ReplicateName	SRA_Accession
Bna_gCPT1	SRR27584758
Bna_gCPT2	SRR27584757
Bna_gCPT3	SRR27584746
Bna_gCZE1	SRR27584735
Bna_gCZE2	SRR27584724
Bna_gCZE3	SRR27584713
Bna_gCZSC1	SRR27584702
Bna_gCZSC2	SRR27584691
Bna_gCZSC3	SRR27584680
Bna_gEP1	SRR27584677
Bna_gEP2	SRR27584756
Bna_gISC1	SRR27584755
Bna_gISC2	SRR27584754
Bna_gISC3	SRR27584753
Bna_gMCE1	SRR27584752
Bna_gMCE2	SRR27584751
Bna_gMCE3	SRR27584750
Bna_gMCE4	SRR27584749
Bna_gOSC2	SRR27584748
Bna_gOSC3	SRR27584747
Bna_gPEN1	SRR27584745
Bna_gPEN2	SRR27584744
Bna_hCPT1	SRR27584743
Bna_hCPT2	SRR27584742
Bna_hCPT3	SRR27584741
Bna_hCZE1	SRR27584740
Bna_hCZE2	SRR27584739
Bna_hCZSC1	SRR27584738
Bna_hCZSC2	SRR27584737
Bna_hCZSC3	SRR27584736
Bna_hEPJ	SRR27584734
Bna_hISC1_3	SRR27584733
Bna_hISC2	SRR27584732
Bna_hISC3	SRR27584731
Bna_hMCE2	SRR27584730
Bna_hOSC1	SRR27584729
Bna_hOSC2	SRR27584728
Bna_hOSC3	SRR27584727
Bna_hPEN1	SRR27584726
Bna_hPEN2	SRR27584725
Bna_mgCPT1	SRR27584723
Bna_mgCPT2	SRR27584722
Bna_mgCPT3	SRR27584721
Bna_mgCZSC2	SRR27584720
Bna_mgCZSC3_2	SRR27584719
Bna_mgCZSC3	SRR27584718
Bna_mgISC1	SRR27584717
Bna_mgISC2	SRR27584716
Bna_mgOSC1	SRR27584715
Bna_mgOSC2	SRR27584714
Bna_ovCPT1_2	SRR27584712
Bna_ovCPT3	SRR27584711
Bna_ovCZSC1	SRR27584710
Bna_ovCZSC2	SRR27584709
Bna_ovCZSC3	SRR27584708
Bna_ovISC1	SRR27584707
Bna_ovISC2	SRR27584706
Bna_ovISC3	SRR27584705
Bna_ovOSC1	SRR27584704
Bna_ovOSC2	SRR27584703
Bna_ovOSC3	SRR27584701
Bna_GLOB_EP4J17	SRR27584700
Bna_GLOB_EP4J1	SRR27584699
Bna_GLOB_EP56	SRR27584698
Bna_GLOB_MCE2	SRR27584697
Bna_GLOB_MCE35	SRR27584696
Bna_HRT_EP3	SRR27584695
Bna_HRT_EPJ1	SRR27584694
Bna_HRT_EPJ	SRR27584693
Bna_HRT_MCE1	SRR27584692
Bna_HRT_MCE26	SRR27584690
Bna_HRT_MCE2	SRR27584689
Bna_HRT_MCE4	SRR27584688
Bna_MG_COT15	SRR27584687
Bna_MG_COT1	SRR27584686
Bna_MG_COT2	SRR27584685
Bna_MG_COT8	SRR27584684
Bna_MG_MCE24	SRR27584683
Bna_MG_MCE3	SRR27584682
Bna_MG_PEN34	SRR27584681
Bna_MG_ROOT2	SRR27584679
Bna_MG_ROOT3	SRR27584678
