# Supplementary material for: Gene expression landscape of the Brassica napus seed reveals subgenome bias in both space and time
Source: Plant Physiol. 2025 Jun 28;198(3):kiaf283. doi: 10.1093/plphys/kiaf283 (PMC12305542; doi:10.1093/plphys/kiaf283)
Supplement: kiaf283_Supplementary_Data [file kiaf283_supplementary_data.zip › DatasetS6.txt]

id_darmor	OV	GLOB	HRT	MG	DS	ovCPT	ovCZSC	ovISC	ovOSC	gEP	gMCE	gPEN	gCZE	gCPT	gCZSC	gISC	gOSC	hEP	hMCE	hPEN	hCZE	hCPT	hCZSC	hISC	hOSC	mgCOT	mgROOT	mgCPT	mgCZSC	mgISC	mgOSC
BnaC09g16500D	44	30	59	102	77	23544	12526	18191	23054	47682	87988	58917	46235	5011	72750	50576	45653	80707	118323	76241	46447	62854	77475	59280	62378	113002	54871	84274	94742	29349	70967
BnaC09g30110D	66	37	82	160	59	13105	6963	10183	12589	29214	49253	32151	25518	2917	37817	26523	24760	50143	72793	40491	24378	32208	39686	31366	32542	65186	31745	42556	48051	15949	36304
BnaC09g29110D	25	13	28	38	29	9990	5556	8549	10961	12565	26552	24134	18498	4082	33018	23062	22814	15961	26500	32673	19483	28310	35789	26857	27055	31508	27079	39647	45428	16353	33762
BnaC09g29220D	25	13	29	38	30	9645	5743	9277	11650	17816	31853	24806	18596	4419	33593	23487	22977	24737	41202	33433	19485	28770	36112	26159	27022	55502	44165	39793	45007	16119	33670
BnaA07g30010D	4816	10551	4114	5	3	566	1726	7032	6164	1	47	11	0	246	115	15158	10458	0	10	8	3	56	48	2726	4724	0	0	4	18	8	38
BnaC09g16490D	20	11	25	31	25	7419	4646	7379	9090	14900	25405	18962	14162	3871	26181	18418	18484	19200	35467	25428	15100	22266	28417	20894	20902	51339	44442	31142	35535	13556	26593
BnaC09g26890D	20	11	25	31	25	7413	4604	7314	9005	12491	22559	18680	13872	3808	25869	18183	17935	15951	27700	25197	14878	22057	28102	20504	20584	40720	35460	30927	34940	13214	26315
BnaUnng00830D	20	11	25	31	25	7372	4638	7355	9038	8072	17327	18769	13932	3788	25894	18144	18166	9669	13628	25136	14916	22081	28130	20502	20653	21531	21122	30848	34996	13311	26365
BnaA05g14890D	4483	5786	1559	3	7	2248	73	1837	1211	12	8	4	0	200	87	3208	1662	0	1	0	0	15	5	178	443	0	0	1	1	3	2
BnaCnng12640D	31	34	44	37	42	6461	9768	8745	5132	8641	6221	3019	2168	4622	7815	13800	6724	4641	6076	3432	2044	10894	7641	13706	8865	4190	3706	3947	9509	2660	4599
BnaC09g29230D	108	79	171	552	97	6105	4823	7582	6649	14420	19119	16833	12616	2087	10388	7919	8492	30217	22787	15806	8755	7660	8859	8973	9063	10378	6350	5212	6894	3881	5427
BnaC09g30100D	14	8	17	22	20	6009	4193	7506	8409	13326	20894	16337	11679	4119	20584	14561	16127	16148	27721	20724	11636	17151	21646	15969	15603	47031	46134	22962	27231	11222	19298
BnaC09g29100D	113	68	143	421	74	5378	3330	6291	5496	11893	15765	14087	9645	1333	8311	6399	7331	20063	16393	13117	7176	5764	6677	7351	7276	4245	2204	3597	4933	2846	3980
BnaC09g16510D	113	68	143	421	74	5237	3193	6203	5403	16194	18153	13819	9464	1302	8183	6277	7049	29705	24843	12851	7079	5705	6570	7148	7231	7913	3806	3563	4754	2647	3897
BnaA04g06310D	65	55	116	335	65	5106	3740	6010	5320	17377	21248	13658	10346	1575	8587	6642	7165	34202	34661	13070	7328	6334	7210	7573	7640	26242	12763	4203	5763	2927	4305
BnaA01g11800D	1832	7865	11654	923	22	130	219	357	474	64	21	3	1	174	536	2233	2966	50	160	190	1	25	96	1927	4794	61	40	137	121	143	340
BnaAnng26750D	1772	1184	967	250	170	2255	2027	1360	1133	449	72	56	67	2241	727	732	618	247	74	80	92	1333	342	455	600	32	34	144	662	174	370
BnaC08g45850D	82	149	69	0	0	4011	26	8	1	0	0	1	8	1674	21	18	1	0	0	0	0	30	3	4	5	0	0	1	2	2	0
BnaA04g20150D	1686	1760	1351	197	60	124	949	746	623	342	227	344	49	393	513	47	416	1290	532	293	100	187	291	19	406	117	22	48	211	16	158
BnaC02g08510D	1	0	0	0	0	3305	0	98	0	0	0	0	0	0	0	1	0	0	0	0	0	0	0	0	0	0	0	0	0	0	1
BnaC01g13370D	1665	7330	11260	823	20	94	177	326	397	56	19	2	0	146	421	1985	2632	40	100	122	1	24	79	1737	4331	59	45	121	102	118	301
BnaC09g44830D	87	297	284	14	0	2835	142	93	44	14	20	7	2	685	144	615	183	1	78	282	5	193	77	457	185	1	2	44	241	2	77
BnaA05g29430D	1557	1977	1589	1	0	2530	1684	1149	6464	102	5	1	0	5	529	35	4160	58	10	1	0	2	37	5	1994	0	0	2	2	2	2
BnaA05g29010D	1275	1024	340	97	452	3476	3143	397	444	103	129	123	5	33	1188	630	219	70	42	317	25	8	115	72	62	25	25	20	38	43	21
BnaA01g30830D	1214	5335	3145	4	1	43	1409	650	2754	95	16	5	1	712	186	5699	3138	31	5	13	1	447	60	3381	2770	0	0	2	4	5	6
BnaC09g16550D	27	31	39	45	41	2229	2150	2715	2915	4843	5318	7767	3264	1216	5451	3191	3315	11741	8148	6412	2870	3943	5117	2413	3919	5427	8617	4043	4490	2860	4540
BnaUnng00870D	24	27	34	39	35	2021	1802	2352	2525	6926	6149	6736	2809	1012	4738	2757	2879	17122	13118	5586	2494	3426	4410	2104	3398	10095	14618	3439	3835	2391	3875
BnaC09g29260D	9	12	10	13	28	1959	1847	4156	4631	3705	4531	11829	3995	1603	8474	5303	4405	5891	4514	8495	3898	4897	6774	3663	5810	7469	32291	3796	3844	3180	4779
BnaUnng00860D	9	11	10	13	27	1959	1816	4078	4651	7739	7018	11742	4021	1596	8493	5341	4419	15781	15124	8573	3868	4955	6774	3669	5832	36250	117155	3719	3800	3010	4621
BnaCnng13060D	24	27	35	39	36	1946	1942	2338	2559	4620	5090	6821	2985	1174	4729	2786	2957	11159	7750	5691	2508	3390	4502	2145	3426	6199	10091	3498	3878	2690	3960
BnaCnng12960D	1	1	2	1	1	1941	2733	1693	1820	1277	499	522	476	3651	1530	1384	1198	598	698	898	566	2180	1464	1654	1292	239	250	486	712	713	584
BnaCnng13070D	9	12	10	13	28	1931	1875	4221	4763	4093	5093	12137	4136	1677	8607	5410	4380	6459	5643	8714	3963	4977	6927	3756	5943	10018	34791	3865	3952	3317	4881
BnaC09g29270D	23	27	35	39	36	1922	1884	2299	2486	4349	4878	6610	2873	1150	4624	2719	2861	11011	7359	5526	2460	3340	4432	2080	3355	5012	6617	3433	3731	2627	3890
BnaC09g26900D	9	12	10	13	28	1903	1838	4177	4642	2399	3499	11807	3969	1622	8466	5306	4285	3249	2244	8514	3890	4942	6791	3584	5782	1682	6468	3795	3887	3131	4780
BnaC09g26910D	25	29	38	42	37	1882	1752	2186	2312	4025	4432	5962	2548	969	4242	2459	2586	10250	6701	4959	2275	3087	4164	1853	3015	4325	5055	3493	3670	2624	3872
BnaCnng23020D	1151	3731	1703	5	1	36	1801	542	1954	61	11	2	0	309	69	2864	2255	15	3	23	1	174	16	1227	1382	0	0	2	2	5	3
BnaC03g36390D	1109	1987	2054	2	1	1837	1481	520	2341	100	60	2	1	4	556	29	2656	37	5	1	1	5	139	5	1686	0	0	2	2	2	2
BnaAnng08680D	115	0	0	0	0	1829	17	76	1	0	0	0	0	1	0	0	0	0	0	0	2	1	0	0	0	0	0	1	0	1	1
BnaC09g16540D	9	11	10	13	27	1783	1812	4127	4629	5880	5919	11742	4003	1602	8513	5315	4390	11058	10097	8458	3896	4920	6722	3635	5842	18025	59086	3685	3810	2988	4592
BnaA04g06350D	20	23	29	33	30	1765	1593	2012	2182	4386	4455	5749	2427	908	4032	2364	2473	10699	7817	4764	2123	2930	3993	1808	2911	5615	9018	3324	3373	2844	3811
BnaA03g35030D	1074	481	614	1260	75	36	292	542	427	9	25	83	92	1	18	20	276	19	46	82	16	3	4	8	611	80	31	86	80	194	79
BnaA04g06340D	9	11	10	13	27	1661	1822	4165	4644	6479	6383	11866	4042	1630	8560	5350	4430	12400	11671	8556	3891	4975	6788	3639	5937	21914	69941	3733	3889	3030	4653
BnaCnng23850D	36	520	388	12	2	1607	169	4	7	1	11	3	1	75	1006	16	10	2	2	0	1	520	504	46	25	0	0	8	306	2	14
BnaA02g12430D	49	536	402	16	4	1420	148	4	7	3	24	1	0	20	1095	6	9	3	6	0	0	236	453	19	15	0	0	8	303	2	9
BnaCnng13040D	45	24	42	131	75	1315	884	2234	1896	2430	786	2162	771	389	980	803	1356	1089	640	1023	811	623	950	722	881	72	50	1354	560	4340	2290
BnaC09g16570D	45	24	42	130	75	1296	892	2230	1894	2395	771	2140	764	394	976	799	1330	1079	635	1012	801	623	947	710	874	71	50	1348	554	4282	2282
BnaC01g26980D	0	0	0	0	0	1293	1388	994	1061	577	233	309	261	1607	912	827	682	249	261	539	334	1258	834	943	796	84	78	253	379	343	324
BnaA10g20830D	14	50	44	2	0	1291	181	39	30	13	2	4	0	58	86	307	95	7	93	234	7	212	91	324	145	1	1	73	330	4	135
BnaA06g19440D	47	91	78	270	172	1186	870	1633	1399	1571	322	1281	229	421	1001	860	1134	319	240	447	385	448	503	886	1008	12	12	408	382	1658	770
BnaC09g27510D	15	13	24	32	35	1150	743	2089	1984	2694	843	2835	530	166	987	686	1286	1534	595	951	652	410	1060	674	1013	59	37	1136	582	3833	2561
BnaA06g19330D	14	4	15	32	51	1055	904	2158	1746	3100	741	2624	440	204	661	643	1247	1483	524	804	696	249	397	602	677	19	8	416	295	1717	648
BnaC05g25870D	0	0	0	0	0	976	165	150	245	3	3	58	1	87	50	98	23	0	0	14	28	550	781	166	94	0	0	707	582	1655	628
BnaUnng03950D	2	2	3	3	5	973	678	727	1140	718	525	422	393	1672	1097	1401	1468	679	617	613	248	1242	874	1276	864	180	312	337	525	631	382
BnaCnng58410D	0	0	0	0	0	967	156	153	273	0	3	56	1	89	61	100	46	0	0	12	19	570	762	155	95	0	0	702	564	1619	631
BnaC03g40740D	1059	467	646	1430	87	36	279	516	445	7	25	108	92	1	14	16	257	7	25	112	17	4	5	8	808	44	15	95	109	252	87
BnaC03g40750D	1057	445	574	1312	78	31	317	523	471	15	24	83	81	2	18	17	261	17	44	112	15	4	5	9	625	66	24	83	85	200	79
BnaC02g00930D	4	6	8	1	0	954	16	10	1	2	31	15	57	1957	28	94	12	1	9	3	38	1029	9	186	17	0	0	9	12	1	19
BnaA03g33890D	7	1	0	0	1	933	1	1	0	0	0	0	0	0	0	0	1	0	0	0	0	9	1	0	3	0	0	2	2	1	1
BnaC06g14690D	3	5	4	22	28	927	1017	1296	1291	1838	4413	2276	4867	555	2737	944	2044	2240	3932	3019	3371	1314	2787	944	2199	1715	753	5631	5352	4939	4876
BnaC04g29400D	67	136	117	394	215	922	556	1215	1132	1058	238	965	168	294	789	698	999	234	156	362	294	388	474	668	809	8	7	408	399	1654	861
BnaC06g14680D	2	5	4	21	28	895	963	1217	1227	1768	4222	2132	4647	505	2564	884	1938	2190	3886	2842	3178	1224	2645	895	2074	1106	349	5340	4930	4784	4692
BnaC01g27070D	1	1	1	1	1	859	342	391	290	498	182	230	137	156	284	404	247	123	266	242	141	514	450	417	253	14	8	226	256	715	366
BnaC06g03040D	1043	1106	909	82	155	94	409	399	408	327	70	81	53	71	51	186	284	226	230	399	59	31	22	116	302	11	8	18	34	12	46
BnaUnng05190D	56	32	47	110	97	855	352	1408	1196	965	165	515	87	127	420	428	1004	361	193	353	256	210	363	377	966	5	5	486	559	2078	973
BnaC09g30120D	66	36	78	313	45	838	3110	1065	1189	5834	4659	1743	1500	1537	981	603	1088	26762	16449	1127	546	826	1542	676	517	17184	25513	1850	1112	3741	2601
BnaC09g16520D	66	36	78	313	45	828	3094	1065	1173	4671	4005	1690	1473	1492	956	589	1041	22332	12891	1100	515	808	1532	650	516	12851	18488	1814	1029	3639	2573
BnaC09g29120D	6	5	7	8	18	820	1697	2761	3068	4539	3224	6604	2471	1156	2226	1295	1903	5436	3154	2729	1696	910	1715	917	1343	3110	6331	2189	2301	3512	2811
BnaC03g31130D	76	22	60	185	137	819	653	1934	1434	3613	634	2345	446	147	621	572	1094	1748	650	666	608	206	418	526	836	24	11	454	301	1617	635
BnaA06g19350D	76	22	60	185	137	809	656	1928	1428	3609	645	2333	443	148	618	568	1082	1759	651	662	605	204	418	522	831	24	11	451	302	1606	638
BnaC09g29090D	66	36	78	313	45	806	3182	1087	1204	3100	3271	1702	1503	1530	946	596	1124	12003	6801	1106	523	820	1572	635	501	6575	9890	1847	1070	3821	2600
BnaA03g35040D	1025	429	545	1206	71	27	320	551	510	15	21	76	75	2	20	18	285	24	45	111	14	3	4	10	586	65	26	80	70	179	74
BnaC04g29440D	0	4	0	6	5	794	460	828	1113	1059	923	1538	445	277	820	884	1263	466	648	1040	628	457	705	811	1086	43	27	729	752	2469	1262
BnaC09g09060D	1024	1065	991	147	77	195	1170	713	666	303	75	59	11	906	735	337	454	172	88	126	23	582	397	330	444	10	11	55	377	15	95
BnaC01g21740D	0	4	0	6	5	793	457	825	1112	1041	901	1527	443	276	815	880	1244	462	635	1039	626	455	698	801	1079	42	26	719	749	2415	1252
BnaA03g34060D	0	4	0	6	5	787	452	817	1095	1002	875	1498	430	268	804	868	1222	439	592	1023	619	447	687	789	1064	39	24	711	722	2382	1243
BnaA01g34120D	73	21	57	178	132	785	623	1863	1382	3399	622	2273	432	141	603	550	1039	1695	624	643	586	197	404	501	804	23	10	432	288	1502	600
BnaUnng00840D	66	36	78	313	45	778	3127	1081	1183	6015	4765	1725	1496	1532	974	601	1079	29915	18745	1106	523	812	1565	656	521	18315	26803	1836	1059	3733	2584
BnaUnng00820D	6	5	7	8	18	757	1450	2691	2942	6308	3808	6290	2400	921	2163	1241	1811	7709	4802	2604	1674	898	1668	902	1344	4341	8709	2102	2181	3329	2682
BnaC02g31330D	2	1	1	1	5	753	311	439	406	624	228	252	148	448	609	743	464	255	257	254	140	803	797	742	512	42	30	337	539	699	463
BnaCnng12470D	2	1	1	1	5	747	313	441	411	635	232	252	151	449	616	745	467	258	257	255	141	808	801	751	516	41	30	339	537	695	465
BnaC09g16480D	6	5	7	8	18	727	1444	2692	2946	6177	3721	6257	2382	930	2161	1245	1796	7605	4709	2612	1653	893	1658	892	1340	4651	8738	2084	2173	3266	2674
BnaC01g26360D	0	0	0	0	0	704	94	112	224	1	2	30	1	57	30	74	20	0	0	9	16	310	708	116	57	0	0	605	676	1067	618
BnaC03g26430D	1018	292	297	25	47	95	935	1173	963	262	36	60	34	494	92	197	323	112	69	171	13	60	35	66	168	3	2	8	28	9	29
BnaC07g21950D	74	46	59	144	113	699	328	1250	1019	810	135	460	73	116	354	370	896	291	160	329	231	167	328	304	776	4	3	464	495	2080	987
BnaC09g29140D	74	46	59	144	113	692	332	1244	1016	826	133	458	73	117	353	370	900	299	163	324	228	166	328	307	775	4	4	463	501	2103	989
BnaC09g16460D	74	46	59	144	113	685	326	1239	1009	752	128	454	73	115	349	367	880	270	148	323	229	165	323	301	768	3	3	459	487	2041	978
BnaA01g34240D	74	46	59	144	113	681	331	1237	1009	786	127	454	73	116	351	367	886	286	155	322	227	165	325	303	767	3	3	459	491	2065	980
BnaC03g60170D	33	262	247	1	3	679	8	5	23	0	1	1	0	1	140	4	505	0	0	1	0	2	15	2	338	0	0	2	1	1	2
BnaC01g25860D	121	1	0	0	0	665	7	113	1	0	0	0	0	4	4	2	0	0	0	0	0	1	2	3	1	0	0	1	1	1	1
BnaC09g26880D	6	5	7	8	18	656	1445	2670	2918	5931	3620	6209	2361	925	2136	1233	1777	7335	4482	2589	1663	887	1649	882	1315	4313	7486	2085	2162	3215	2659
BnaC09g29240D	45	21	43	200	31	647	2577	806	903	3821	3217	1308	1092	1233	684	431	815	20803	11400	782	357	618	1220	471	350	10519	13675	1539	852	3320	2231
BnaC09g29290D	21	13	21	61	36	641	381	932	818	992	323	910	308	174	397	335	563	453	264	422	350	258	484	310	405	30	22	783	372	2964	1269
BnaCnng69940D	964	865	682	2	9	172	33	804	438	9	3	1	0	13	33	262	701	5	1	0	0	2	7	50	542	0	0	1	1	2	2
BnaA04g08640D	905	501	510	185	53	109	326	593	302	156	72	214	20	295	229	83	245	221	58	136	41	65	82	47	139	17	5	27	75	16	47
BnaA01g34100D	12	8	13	22	30	614	468	1142	1012	1305	395	1459	275	99	478	363	654	777	262	499	343	199	487	351	474	20	12	608	297	2002	1117
BnaC03g05020D	16	166	116	13	3	613	79	27	55	2	27	22	3	71	129	166	138	0	28	54	12	235	128	522	113	2	6	83	370	12	206
BnaCnng78400D	0	0	0	0	13	603	95	272	389	287	85	427	88	70	145	122	261	202	79	135	117	100	334	182	226	15	9	1305	450	4628	1251
BnaC09g16640D	12	9	14	22	28	600	403	1077	963	1701	491	1400	261	88	496	335	656	1012	354	494	340	197	518	344	500	31	18	689	304	2231	1287
BnaA04g06320D	45	21	43	199	31	597	2593	822	923	4309	3452	1345	1157	1245	710	426	775	22064	12819	791	374	607	1219	488	364	12160	15640	1524	844	3335	2259
BnaCnng12680D	1	1	1	1	1	596	234	268	205	375	131	155	99	127	193	267	164	99	213	159	98	351	325	286	184	11	7	189	197	652	314
BnaA09g46420D	5	0	0	0	0	594	0	0	0	0	0	0	0	7	0	0	0	0	0	0	0	0	3	0	0	0	0	2	0	2	1
BnaA06g19320D	11	9	13	20	26	592	440	1082	1019	1407	424	1396	282	91	502	354	677	890	303	495	326	208	527	351	501	25	15	666	301	2141	1210
BnaA04g21530D	895	183	231	15	14	64	737	464	434	77	4	70	159	351	37	44	99	47	56	159	91	36	17	34	59	3	3	13	36	7	12
BnaC04g03010D	45	123	108	107	18	566	940	1199	871	1473	888	2202	622	238	830	774	1305	899	723	1031	731	306	726	888	1056	30	10	659	354	1762	1089
BnaC04g30870D	866	494	444	136	54	257	514	1149	574	308	134	423	39	407	354	178	460	389	123	290	93	111	108	116	237	32	9	47	107	33	80
BnaA06g19390D	24	53	34	99	55	556	944	1447	1092	1751	283	794	197	147	415	428	949	857	337	414	438	129	362	370	558	24	10	486	328	1837	811
BnaA05g22420D	32	136	48	15	34	544	104	9	16	17	12	2	0	5	29	683	21	13	3	2	1	565	18	687	31	1	0	68	12	6	35
BnaC02g41140D	19	31	24	73	51	541	993	1528	1132	1903	286	841	212	146	434	442	926	973	378	443	462	118	341	360	566	22	8	427	246	1575	721
BnaAnng08700D	165	6	24	59	14	538	62	63	58	4	2	0	0	2	7	2	15	22	21	14	0	1	7	2	39	1	1	8	7	17	17
BnaC05g43490D	842	790	288	224	436	475	939	148	221	7	1	30	19	64	206	496	173	59	7	18	22	18	35	97	59	0	0	66	12	78	36
BnaA06g19470D	15	26	22	35	19	520	331	994	1134	2596	519	1248	229	76	411	555	1042	1339	554	589	316	169	329	462	741	32	21	367	439	1366	642
BnaC04g29430D	15	26	22	35	19	518	331	993	1132	2545	513	1242	228	76	410	554	1032	1328	545	588	315	169	327	454	739	31	21	365	437	1355	640
BnaC04g48550D	811	86	25	3	0	49	491	8	2145	203	24	1	0	1	2	4	119	103	12	0	0	0	3	0	1	0	0	2	0	3	2
BnaA06g33260D	41	21	8	0	1	496	32	9	61	10	3	6	7	33	4	2	9	6	3	3	3	6	3	4	5	0	0	1	1	2	1
BnaC06g38200D	138	183	164	146	107	487	24	71	22	17	66	175	117	28	31	157	38	7	14	19	100	18	15	154	34	9	4	19	17	21	32
BnaA05g02980D	802	267	60	313	1	14	211	30	1520	243	2	0	0	1	4	0	519	175	20	0	0	1	2	0	22	8	6	40	28	57	57
BnaA07g37520D	801	282	365	64	71	179	989	989	874	344	44	97	95	798	110	170	321	160	133	388	61	137	49	108	210	13	13	19	56	23	41
BnaC02g31340D	3	2	4	0	7	481	140	279	290	305	164	147	100	178	498	481	333	121	183	180	113	517	898	505	330	60	51	358	584	650	440
BnaCnng12460D	2	2	4	0	7	481	139	278	290	309	167	148	102	178	498	482	342	119	183	181	113	516	899	506	329	60	51	358	586	659	441
BnaC03g31150D	10	8	12	19	25	481	357	871	827	1031	343	1138	228	65	399	283	517	616	212	414	271	170	424	283	396	14	8	583	253	1889	1017
BnaA02g00480D	794	235	162	18	10	5	349	267	233	131	17	28	34	86	10	16	55	76	57	82	8	3	5	6	25	1	2	2	5	1	3
BnaC03g18980D	775	371	333	38	14	45	367	319	269	136	86	145	33	154	167	14	81	475	194	103	81	101	76	8	55	33	7	14	37	2	30
BnaAnng05900D	44	82	86	11	0	470	19	7	1	0	206	59	122	2489	22	30	2	0	24	3	115	1338	7	36	3	0	0	11	5	1	6
BnaCnng12510D	9	3	5	7	5	470	67	234	165	319	64	32	16	50	150	155	100	89	55	37	16	180	208	144	82	19	18	116	70	452	196
BnaC03g31140D	23	4	15	49	50	469	270	1133	955	2269	576	1502	311	68	381	345	731	1212	346	481	400	175	305	345	430	15	7	438	266	1571	654
BnaC09g03690D	765	1341	597	4	2	6686	135	538	863	9	12	2	0	103	67	1613	1191	3	0	1	0	24	11	271	554	0	0	2	3	3	2
BnaC05g32130D	1	2	2	6	4	449	296	678	671	1130	1316	1340	1016	102	742	481	1135	1172	1215	1381	836	262	646	442	623	147	44	903	484	1903	1259
BnaC05g32120D	1	2	2	6	4	448	294	676	670	1131	1316	1338	1014	102	741	481	1132	1169	1209	1386	835	261	647	445	623	146	44	901	485	1902	1258
BnaC09g27520D	1	2	2	6	4	446	296	674	666	1104	1296	1325	1006	102	738	478	1113	1152	1188	1366	824	261	644	437	617	133	38	898	478	1868	1253
BnaA04g12860D	39	20	26	0	0	441	14	2	5	0	1	6	2	9	48	2	6	0	12	32	4	5	13	2	5	0	0	2	22	2	1
BnaA07g18890D	0	60	48	6	41	441	57	1	27	0	0	0	1	248	46	14	91	1	12	16	13	488	50	135	90	0	0	7	64	17	38
BnaC03g60960D	1	2	2	6	4	439	292	670	661	1092	1284	1315	999	101	732	474	1104	1137	1167	1358	819	259	640	437	613	131	38	892	476	1860	1244
BnaC01g35230D	31	13	18	12	188	430	1036	494	800	295	67	199	319	439	362	580	972	294	262	280	245	273	258	741	1113	62	29	293	834	463	708
BnaC09g26860D	76	180	97	175	91	425	177	503	612	519	294	1294	217	72	381	317	677	162	196	404	332	139	301	353	574	8	5	341	344	1406	670
BnaC09g27610D	4	3	3	3	5	417	472	1036	952	1276	2383	3141	1723	330	1622	881	1521	1215	710	1148	1161	779	1314	769	1266	655	215	1919	1231	1922	2109
BnaC05g37980D	4	3	3	3	5	416	465	1025	936	1206	2288	3091	1687	327	1597	866	1505	1152	657	1126	1144	772	1297	740	1254	593	186	1891	1205	1861	2078
BnaA05g06970D	749	294	225	64	31	104	524	437	352	109	5	44	50	599	62	91	119	67	35	62	26	53	27	27	64	5	7	18	33	19	23
BnaC01g27980D	4	3	3	3	5	402	467	1019	937	1079	2136	3091	1688	323	1597	864	1504	1046	575	1128	1144	774	1296	749	1244	506	154	1887	1214	1862	2074
BnaC04g11780D	9	74	62	0	4	396	59	45	43	0	0	0	0	20	123	103	125	2	2	12	7	51	29	124	101	0	0	5	37	10	10
BnaC09g00310D	57	27	14	13	26	390	67	4	8	0	13	0	0	8	79	4	0	0	7	6	1	4	16	11	3	0	0	3	20	2	3
BnaC01g21780D	0	0	3	3	7	386	223	515	601	709	71	643	179	122	334	337	740	213	214	546	265	99	242	278	416	33	39	249	250	851	374
BnaC09g27630D	0	0	3	3	7	382	234	505	595	826	228	620	178	121	337	332	705	259	279	537	258	94	254	288	380	44	50	280	271	975	413
BnaA04g24700D	747	92	25	3	0	47	530	8	2111	220	29	1	0	2	1	4	127	120	14	0	0	0	3	0	2	0	0	3	0	3	2
BnaC09g29130D	22	20	25	54	42	376	174	745	565	535	98	304	63	67	212	230	535	218	116	215	133	107	254	184	374	3	3	422	332	1783	817
BnaC02g48590D	34	95	111	10	75	371	14	7	10	3	7	2	1	62	17	117	20	1	3	5	2	120	11	209	39	1	1	7	10	4	14
BnaA01g08550D	27	27	31	7	0	371	79	44	17	4	0	0	0	17	169	97	6	1	1	1	1	27	87	70	14	0	0	4	80	1	18
BnaC09g16470D	22	20	25	54	42	369	168	736	555	488	90	298	61	66	209	226	516	212	107	210	131	105	250	178	369	3	2	415	324	1731	804
BnaA02g30900D	106	159	253	11	50	367	16	18	18	39	18	2	0	35	22	22	43	11	76	148	2	4	6	23	54	2	2	2	4	2	6
BnaC09g27680D	0	0	3	3	7	367	234	512	601	733	68	634	178	125	338	348	735	221	226	556	268	97	253	270	427	34	43	276	279	1003	422
BnaCnng12940D	0	1	1	1	2	366	206	225	351	229	152	129	113	527	333	433	437	190	181	184	75	395	348	402	270	56	101	156	183	385	202
BnaC05g03760D	109	2	1	0	0	363	0	57	1	0	0	0	0	4	2	2	0	0	0	0	0	1	1	1	0	0	0	1	1	2	1
BnaUnng02380D	3	2	2	1	1	361	344	287	274	314	105	113	73	417	319	304	229	154	116	97	74	345	512	377	233	34	40	224	244	654	337
BnaA07g33590D	118	130	118	87	81	357	26	51	26	12	42	159	108	25	30	142	34	12	20	20	71	20	18	87	42	6	1	10	18	10	16
BnaC03g76140D	745	887	967	851	1239	250	681	816	706	675	194	262	217	469	465	514	490	467	250	443	224	261	223	342	488	48	30	157	337	141	227
BnaA02g15910D	25	30	5	0	0	353	4	44	71	0	0	0	0	0	0	3	24	0	0	0	0	2	2	0	8	0	0	0	1	2	2
BnaA05g00280D	2	24	13	16	39	352	1	8	2	0	0	1	0	96	1	5	3	0	0	1	0	2	13	1	5	0	0	6	17	11	4
BnaC01g26880D	0	0	0	0	0	352	1142	351	430	232	137	117	107	1886	343	275	302	122	129	182	102	436	331	359	266	101	128	119	189	214	127
BnaA01g34300D	4	3	3	3	5	351	377	813	735	1160	2022	2354	1372	260	1246	677	1189	1143	642	885	888	600	1063	624	966	518	163	1568	967	1753	1767
BnaA03g08920D	743	641	607	486	448	116	329	567	349	558	131	144	103	149	161	269	209	382	200	343	94	64	61	145	182	23	12	48	85	38	69
BnaA01g34190D	1	2	0	3	7	350	514	886	798	1047	704	1297	524	188	768	406	816	680	620	877	445	295	647	376	586	172	124	655	437	2027	1291
BnaCnng13090D	2	1	2	2	1	348	76	117	142	171	95	63	51	304	157	232	152	197	101	69	36	236	301	180	146	45	122	164	143	633	311
BnaA06g19370D	48	11	26	80	99	348	189	703	696	1072	185	524	124	40	238	231	469	540	248	270	167	80	267	191	313	10	6	463	211	1730	1016
BnaC02g41160D	44	10	24	74	93	347	181	659	661	1043	173	495	118	40	226	221	470	529	237	251	160	80	258	190	297	10	6	453	219	1690	990
BnaA06g35190D	52	97	29	0	0	343	6	108	2	0	1	1	2	2623	2	218	9	0	0	0	1	569	0	118	8	0	0	1	0	1	1
BnaA06g19360D	107	43	85	226	235	343	150	726	769	1334	246	571	114	32	271	186	550	724	228	309	165	80	361	179	266	21	14	571	268	2590	1443
BnaA03g02040D	10	20	25	4	9	342	3	5	4	0	11	14	12	6	8	17	13	1	3	4	32	5	7	9	13	0	0	1	7	3	2
BnaC02g41170D	107	43	85	226	235	342	150	725	766	1332	245	570	118	32	273	186	554	720	226	309	165	76	357	180	261	21	14	571	267	2597	1443
BnaA07g25400D	65	179	129	33	27	341	200	65	107	25	29	9	8	746	188	963	115	14	19	23	14	648	110	938	185	7	5	43	103	22	64
BnaC03g31120D	107	43	85	226	235	341	150	724	764	1307	241	568	118	32	272	186	549	709	222	307	165	75	356	175	260	20	14	570	264	2562	1438
BnaCnng12620D	3	3	6	4	81	340	282	296	288	566	98	100	49	134	323	348	328	311	196	124	57	348	379	360	388	55	58	157	150	515	263
BnaA10g13970D	0	0	3	3	7	339	220	488	584	732	192	601	175	123	334	325	626	225	235	526	254	106	241	291	392	36	44	268	261	843	377
BnaA10g13950D	4	3	3	3	5	336	373	813	731	1109	1959	2332	1351	260	1238	672	1164	1107	615	873	877	598	1058	603	960	489	151	1563	953	1706	1752
BnaA01g34140D	44	10	24	74	93	335	182	657	655	991	173	490	115	40	225	219	444	511	223	250	157	76	255	186	292	9	6	444	214	1649	982
BnaC09g27590D	23	58	52	52	10	333	457	608	446	818	482	1057	316	124	409	388	648	518	418	507	367	163	457	457	529	18	6	515	269	1634	951
BnaAnng16810D	44	34	41	3	2	333	17	13	50	12	9	11	5	1	9	2	40	9	40	60	9	2	6	2	31	0	0	3	4	2	2
BnaCnng12600D	3	3	6	4	81	331	281	294	286	542	95	99	49	132	320	344	321	299	186	123	57	345	374	353	381	52	54	154	146	500	260
BnaA06g39290D	737	1040	396	1	1	204	102	532	546	1	2	0	0	62	81	82	714	4	92	34	0	8	16	24	516	0	0	2	5	2	4
BnaC01g27960D	23	58	52	52	10	327	454	605	443	748	453	1046	312	124	405	385	633	476	374	501	363	161	453	449	523	16	6	509	263	1593	943
BnaCnng13010D	0	0	0	0	8	327	59	161	212	220	73	220	50	43	84	78	124	172	85	84	77	60	211	90	144	11	5	860	268	2886	950
BnaA08g16740D	98	137	209	15	1	324	17	53	4	10	27	19	18	302	97	214	5	4	90	63	41	1116	172	612	32	0	0	25	147	1	127
BnaC03g71530D	716	847	751	369	230	327	944	1528	1074	749	119	378	184	488	400	706	560	624	383	679	235	208	148	289	494	26	14	91	187	90	111
BnaC05g38000D	0	0	3	3	7	319	218	495	553	663	219	603	173	119	334	323	660	192	193	529	262	99	227	283	397	31	39	247	235	762	362
BnaC09g29320D	0	0	0	0	8	318	58	159	211	221	74	219	51	42	83	75	125	175	85	83	78	57	210	89	146	11	5	854	265	2870	947
BnaC09g16600D	0	0	0	0	8	315	57	159	210	217	72	218	50	42	83	74	125	170	83	82	78	57	209	84	145	11	5	853	263	2835	945
BnaC05g37960D	22	56	50	51	10	314	450	585	431	788	458	1014	309	115	398	373	612	500	410	496	355	157	442	441	514	16	5	499	254	1584	926
BnaA08g06680D	0	7	6	31	15	308	157	390	356	185	94	413	144	86	190	144	290	94	47	180	159	149	247	145	167	5	5	336	186	1193	727
BnaC04g08690D	1	0	0	0	16	307	0	0	1	0	0	3	2	0	0	0	0	0	0	1	4	6	3	1	1	0	0	2	3	2	1
BnaC01g00910D	691	608	455	131	125	957	1135	456	538	176	48	48	53	1265	430	328	306	99	51	88	105	927	245	232	286	18	20	83	406	82	207
BnaCnng48510D	1	3	3	2	1	307	84	162	138	177	52	44	27	70	109	165	101	60	38	46	28	189	167	138	75	8	9	118	75	437	174
BnaA07g28820D	60	1	5	0	0	305	48	129	21	39	4	0	0	0	0	1	7	24	4	17	0	1	1	1	1	0	0	1	1	2	1
BnaC07g23090D	26	13	7	0	0	305	24	5	46	6	0	3	6	13	3	2	9	5	2	1	3	4	2	2	5	0	0	1	1	1	1
BnaC04g29410D	20	31	30	85	84	304	178	397	349	473	129	250	72	106	216	179	229	216	108	140	82	129	251	217	193	14	18	401	249	1211	761
BnaCnng03470D	685	523	617	154	218	268	445	539	461	367	145	172	70	550	249	403	297	173	179	371	143	164	85	236	343	8	6	19	72	17	42
BnaCnng12780D	6	8	10	7	24	303	125	129	168	141	20	35	20	57	188	181	215	47	41	48	25	142	343	239	160	11	15	235	182	859	345
BnaA02g06370D	674	432	424	333	365	75	301	462	298	483	95	132	73	111	118	181	160	427	237	276	67	52	47	105	142	15	8	35	74	33	53
BnaC05g37800D	47	3	3	1	31	300	71	8	20	4	3	8	0	43	1	1	0	10	10	7	1	7	2	0	1	1	0	2	1	1	4
BnaC03g30100D	0	2	2	0	0	297	0	0	1	0	0	0	0	2	0	0	0	0	0	0	0	2	0	0	0	0	0	1	1	1	1
BnaCnng12690D	5	1	4	1	1	296	76	162	134	322	35	34	19	154	108	133	109	134	68	56	19	200	224	123	81	18	16	152	120	519	258
BnaC01g14030D	10	0	4	1	10	296	2	2	1	0	4	1	0	1	0	0	0	0	1	4	0	1	0	1	0	0	0	2	0	1	1
BnaC03g43360D	2	11	11	7	11	293	790	279	258	208	126	120	94	498	275	233	206	136	130	134	78	552	375	244	180	201	253	222	311	317	277
BnaA04g13890D	13	8	14	19	61	292	25	24	23	11	8	9	5	11	11	24	27	7	9	16	10	26	18	56	39	1	1	2	16	3	10
BnaC04g42010D	666	597	743	176	305	258	432	523	442	299	92	162	65	683	312	423	308	168	151	290	138	216	114	236	343	8	6	20	85	27	44
BnaA09g08780D	657	822	663	97	48	256	1059	730	652	169	44	64	14	886	787	267	505	96	45	95	29	559	401	289	451	7	5	42	328	13	82
BnaA01g12320D	12	1	3	1	6	289	4	2	2	1	4	4	0	3	1	0	0	0	2	2	1	1	1	0	0	0	0	2	0	0	1
BnaAnng22920D	657	773	608	84	35	63	528	435	359	199	144	200	29	203	289	26	237	645	300	192	59	114	173	14	252	52	8	30	110	9	86
BnaCnng63830D	40	26	18	6	33	285	104	144	127	40	29	33	37	94	25	56	69	12	21	23	33	235	18	40	56	5	3	18	32	21	43
BnaC04g00160D	3	8	5	10	43	283	1	4	2	0	0	8	3	14	1	5	1	0	1	4	11	3	14	1	1	0	0	3	10	4	2
BnaA03g17280D	652	225	206	26	11	272	1021	716	493	110	40	55	92	1982	58	144	151	60	36	105	48	137	24	62	89	6	4	16	33	14	27
BnaC07g21130D	7	11	10	16	11	280	166	472	503	742	236	579	105	39	193	254	507	376	127	280	159	76	167	245	344	6	3	165	204	698	296
BnaCnng12530D	1	2	2	2	1	278	136	148	144	315	111	59	81	153	177	182	136	236	184	52	52	189	221	191	114	15	13	113	75	327	104
BnaC04g21300D	2	1	2	2	4	277	70	181	146	201	91	48	39	79	207	213	165	73	112	82	34	236	289	191	163	34	66	172	228	633	278
BnaC09g29280D	16	16	17	73	44	277	133	354	285	359	114	360	95	48	90	106	188	153	88	153	133	88	258	118	157	6	4	732	271	2787	1437
BnaC04g10780D	647	497	502	26	17	49	466	291	342	234	111	366	88	177	286	25	218	681	306	257	166	112	147	16	150	15	4	13	75	3	40
BnaA02g19670D	645	220	30	0	0	76	1	874	45	0	0	0	0	0	0	380	110	0	0	0	0	0	1	7	29	0	0	1	1	2	1
BnaC05g07060D	4	3	6	4	1	275	0	3	0	0	0	0	0	2	2	1	3	0	5	10	0	7	7	5	7	0	0	2	10	2	2
BnaCnng38780D	643	563	576	558	560	136	411	679	479	675	144	231	126	221	187	288	271	510	402	711	152	111	76	189	247	41	26	91	152	96	125
BnaA10g14020D	0	0	3	3	7	271	145	406	462	404	48	504	142	74	263	277	552	101	111	434	208	86	213	220	351	18	19	221	237	774	346
BnaA09g39820D	5	0	0	0	0	271	1	1	0	0	0	0	0	0	0	0	0	0	0	0	0	0	1	0	0	0	0	1	0	1	1
BnaC03g31110D	29	7	16	49	64	270	139	493	514	817	153	384	92	34	179	170	356	393	175	190	130	65	190	155	246	7	4	292	160	1135	594
BnaC04g39940D	638	179	276	30	37	181	768	771	723	269	52	112	64	844	95	149	220	114	113	319	56	120	46	93	143	12	13	16	44	14	32
BnaC03g04250D	631	230	180	5	8	122	815	808	581	176	5	47	79	694	31	90	125	73	65	185	45	42	14	19	94	1	1	3	19	3	6
BnaA08g06970D	2	1	0	0	0	266	1	0	1	0	0	0	0	1	0	0	0	0	0	0	0	0	2	0	0	0	0	1	2	1	2
BnaCnng12820D	3	2	3	2	3	264	116	90	108	92	33	45	31	479	225	295	164	43	41	50	32	595	413	314	217	47	59	257	200	561	352
BnaCnng12480D	2	2	4	3	6	263	82	186	147	232	100	46	35	145	185	186	150	76	110	79	33	209	248	177	143	58	197	168	201	615	259
BnaA06g19340D	17	4	11	38	38	262	163	657	570	1428	367	876	197	37	245	211	453	780	235	283	237	100	206	216	252	9	4	315	181	1135	494
BnaAnng36730D	27	50	65	64	107	261	155	162	196	165	43	81	60	121	66	96	86	146	110	50	40	230	166	82	92	142	263	167	150	177	143
BnaA09g09080D	630	579	483	62	21	78	444	413	331	139	111	191	26	214	238	22	183	330	151	169	69	119	139	12	187	18	3	25	88	9	65
BnaA01g34110D	17	4	11	38	38	261	162	653	567	1385	360	868	195	37	244	209	448	763	229	280	234	100	205	214	249	9	4	313	178	1115	492
BnaCnng12830D	0	0	3	3	1	259	42	52	91	77	14	31	4	27	133	143	105	40	44	30	8	133	353	179	176	18	12	188	125	694	346
BnaA07g29460D	607	340	210	240	4	410	126	303	236	8	2	0	0	288	19	417	171	6	0	0	0	77	23	45	183	11	3	10	6	4	13
BnaC04g44980D	47	77	88	3	0	258	30	24	36	0	1	1	0	226	61	261	26	0	0	1	1	341	95	250	87	0	0	6	106	0	47
BnaUnng04710D	2	1	3	2	5	257	68	168	138	209	84	45	37	72	189	206	161	73	99	76	33	227	275	177	156	21	35	181	211	625	287
BnaC03g71520D	607	514	463	356	382	34	163	226	152	239	42	45	53	40	62	97	86	299	157	131	44	32	30	61	92	8	3	24	41	19	32
BnaC09g46260D	605	239	215	1	0	102	744	537	495	191	21	57	33	955	27	124	166	74	48	116	9	16	9	21	113	1	1	1	3	1	2
BnaC06g19600D	79	45	40	13	127	255	98	31	51	6	8	6	7	73	72	132	33	2	9	6	20	520	56	396	69	3	1	9	23	4	64
BnaA10g27080D	603	600	724	166	177	212	529	547	492	195	36	141	54	460	252	376	286	175	134	210	93	153	77	176	300	2	1	20	59	21	44
BnaC03g39160D	4	0	0	2	1	254	0	1	0	0	0	0	0	0	0	0	0	0	0	0	0	19	3	0	1	0	0	3	19	2	3
BnaCnng13110D	0	0	1	1	1	252	206	285	239	425	55	43	19	222	340	288	245	175	144	84	31	277	263	351	202	10	13	92	55	400	130
BnaA06g35460D	140	111	159	75	1	251	14	295	36	6	7	0	0	1	1	202	116	0	91	125	220	8	0	56	164	30	18	40	14	13	42
BnaA08g02320D	602	408	442	16	10	91	329	373	425	220	69	74	31	154	33	212	291	164	165	274	19	171	23	390	282	7	4	26	44	7	53
BnaC01g27970D	3	3	2	4	3	250	243	502	423	792	1309	1179	833	159	702	383	653	896	434	489	482	337	713	388	527	235	61	1061	553	1523	1320
BnaC09g27600D	3	3	2	4	3	250	252	506	432	956	1476	1201	856	160	713	388	666	1062	558	499	492	339	725	395	542	310	81	1066	570	1598	1335
BnaC07g20570D	26	67	21	0	0	249	6	74	1	0	0	1	2	3022	3	183	8	0	0	0	1	665	1	91	3	0	0	1	0	1	1
BnaA03g11110D	593	514	498	128	190	86	309	291	237	235	55	73	50	171	100	109	112	141	77	135	70	81	41	88	102	3	2	9	38	10	20
BnaCnng12520D	0	0	0	1	0	244	89	124	111	223	18	42	43	82	123	136	102	139	94	54	31	137	278	156	86	12	8	185	102	668	294
BnaC05g37970D	3	3	2	4	3	244	246	501	419	902	1415	1178	846	157	699	385	646	1002	518	493	484	337	718	390	533	281	74	1059	560	1531	1327
BnaC09g27690D	1	1	1	1	3	242	59	152	212	308	75	153	47	28	121	118	253	133	65	140	59	62	182	126	247	16	7	374	223	1430	687
BnaA09g09500D	168	53	53	16	24	242	113	89	60	47	19	11	20	136	190	136	27	34	32	22	19	111	81	94	38	3	2	10	33	7	24
BnaC09g27560D	7	8	7	11	4	242	352	424	392	601	326	910	192	88	312	191	387	357	297	400	257	117	363	212	311	21	7	646	262	2007	1156
BnaC05g48410D	24	45	32	1	0	242	9	11	25	1	2	3	3	0	12	2	80	8	9	12	5	1	4	1	41	0	0	0	1	1	1
BnaC09g26870D	6	6	9	15	25	242	152	381	271	131	17	162	42	51	113	111	233	64	29	111	72	73	203	105	164	1	1	427	216	1735	758
BnaC04g13850D	586	219	166	27	5	303	508	463	386	182	9	38	35	361	45	193	140	117	85	108	20	94	25	89	98	8	5	13	26	7	25
BnaA05g07730D	0	0	0	0	4	235	0	0	0	0	3	4	3	0	0	0	0	0	0	0	5	0	1	1	0	0	0	1	0	0	0
BnaA06g19450D	11	15	13	36	54	234	129	287	234	308	110	175	61	101	163	125	161	202	82	119	64	91	223	168	124	13	21	458	224	1300	750
BnaC09g27620D	1	1	1	1	3	233	58	152	211	341	80	152	46	28	120	118	248	147	76	139	59	63	181	125	242	19	9	375	217	1410	680
BnaA08g15680D	150	160	98	5	6	233	12	104	32	6	4	1	0	174	42	167	87	8	23	43	1	141	27	89	68	0	0	5	45	3	12
BnaC04g24900D	1	3	6	4	3	233	88	341	323	459	575	971	489	85	406	213	380	645	558	625	451	282	476	296	344	72	14	942	397	1817	1332
BnaUnng00590D	6	5	9	14	24	233	152	381	277	606	101	163	44	51	111	115	247	363	210	112	73	70	197	103	161	12	8	417	217	1728	739
BnaCnng13120D	1	0	1	0	1	232	75	121	102	263	57	36	30	57	128	135	84	144	103	48	28	195	255	147	98	7	3	152	149	453	225
BnaA07g32420D	78	222	424	19	9	231	213	3	78	10	36	3	1	427	176	102	55	14	378	388	5	468	83	572	68	0	0	18	83	3	164
BnaA09g01150D	23	11	6	5	9	230	29	2	4	1	8	0	0	5	40	2	0	0	3	3	0	3	7	4	2	0	0	2	7	2	1
BnaC04g43780D	132	212	242	7	3	229	88	95	72	3	3	1	1	144	118	200	262	1	2	1	0	290	73	182	368	0	0	12	70	2	108
BnaC09g29250D	12	14	12	7	12	229	236	468	405	818	312	943	135	80	181	154	199	1167	407	449	197	98	435	117	142	164	147	1048	438	3017	1943
BnaC09g29210D	6	6	9	15	25	229	155	376	272	85	17	159	42	50	110	113	222	31	15	111	70	71	201	102	158	1	1	425	215	1749	760
BnaA10g13960D	1	1	1	1	3	228	58	151	209	317	78	148	45	27	119	118	245	136	70	137	58	62	177	120	242	17	8	368	218	1368	672
BnaA10g26590D	9	7	11	1	64	228	3	1	2	0	0	0	1	28	4	5	3	0	0	0	1	10	3	6	6	0	0	1	1	1	1
BnaC05g37990D	1	1	1	1	3	226	57	150	207	309	72	147	45	27	117	117	250	135	68	135	57	61	175	120	239	17	8	365	211	1354	667
BnaA03g27900D	585	904	1619	55	41	379	651	176	218	37	71	35	19	513	834	1110	537	69	70	102	35	392	575	729	1088	6	3	22	641	9	224
BnaC01g01140D	129	29	78	79	378	225	139	15	21	28	5	0	0	25	5	2	10	20	32	51	0	49	4	24	25	1	0	6	7	8	11
BnaUnng00880D	13	14	14	62	35	225	102	277	219	255	80	267	72	39	67	79	152	98	56	121	105	65	197	89	121	4	2	568	212	2163	1099
BnaA01g21930D	0	0	0	0	0	224	35	72	116	116	35	16	8	17	59	46	53	35	18	23	14	86	220	65	45	24	35	188	120	658	326
BnaUnng00810D	6	6	9	15	25	223	154	381	273	480	85	161	42	51	111	116	226	298	153	114	71	70	205	108	159	10	6	422	219	1761	755
BnaA03g03530D	15	146	93	12	1	222	111	70	54	8	18	16	1	1143	388	281	121	4	51	128	14	1190	283	377	129	3	5	145	762	12	163
BnaUnng02420D	2	3	2	4	5	222	139	329	345	515	130	346	78	40	167	140	376	337	120	181	117	79	228	147	238	12	11	331	213	1417	641
BnaC03g48540D	60	150	89	30	139	221	11	32	18	0	2	1	1	8	13	130	53	0	2	2	1	5	6	20	45	2	1	5	6	8	6
BnaCnng67420D	576	303	234	57	18	81	575	468	405	156	29	59	98	408	63	111	170	71	42	87	39	45	30	41	111	8	11	29	44	31	41
BnaCnng02830D	0	0	1	0	4	219	3	2	2	0	1	0	0	46	6	5	0	0	0	0	0	19	5	8	5	0	0	1	1	1	1
BnaC03g78280D	139	342	241	13	2	218	55	227	166	39	17	12	8	169	68	1409	274	45	41	23	8	81	26	818	352	2	1	6	10	8	17
BnaUnng01800D	7	3	6	3	2	218	123	158	135	174	46	43	32	84	151	152	114	83	52	48	36	149	253	184	122	9	6	120	118	316	182
BnaA06g19420D	1	3	6	4	3	218	87	341	322	437	562	963	487	84	402	212	371	634	547	618	449	280	474	288	344	71	13	940	394	1780	1325
BnaC05g35690D	107	179	106	23	39	217	141	94	69	92	35	4	6	63	321	263	84	46	16	7	5	817	115	646	61	17	64	108	67	23	27
BnaUnng03430D	1	0	0	0	1	216	31	67	93	92	34	24	13	32	114	138	89	35	38	32	14	150	232	233	101	8	5	156	80	558	262
BnaC01g06430D	5	6	5	1	3	216	205	115	195	83	42	12	16	199	401	272	168	29	39	46	33	164	166	286	230	5	5	29	271	14	151
BnaCnng12890D	2	2	3	2	2	216	169	135	185	198	103	66	43	187	199	222	199	132	99	89	37	220	287	197	138	127	249	162	119	576	230
BnaA03g40200D	60	32	31	0	0	214	107	14	32	6	5	1	0	53	10	4	11	4	44	41	1	17	7	5	12	0	0	1	3	1	4
BnaUnng00790D	1	2	1	3	4	213	60	298	352	257	132	292	137	34	237	124	331	118	74	194	159	99	289	132	188	29	18	539	405	1592	831
BnaCnng12720D	4	2	4	4	12	212	106	122	156	158	43	44	24	161	169	142	193	59	51	80	25	196	210	114	85	24	58	133	174	474	211
BnaA03g31060D	570	1047	1178	2	1	793	1049	357	1631	105	23	0	0	4	359	34	1920	46	6	0	2	1	101	3	1160	0	1	2	3	2	2
BnaA04g20980D	71	157	180	2	0	212	87	19	83	0	1	0	0	189	195	143	76	1	0	0	0	472	141	122	135	0	0	21	75	0	26
BnaCnng12730D	3	14	15	15	6	212	164	142	139	142	18	51	23	175	163	166	205	57	45	74	30	243	282	138	91	36	67	199	177	766	358
BnaCnng39740D	5	10	6	5	8	212	1	1	6	0	0	0	0	0	1	31	2	0	0	0	0	2	4	29	19	1	1	2	10	3	35
BnaCnng12490D	5	4	8	10	22	209	115	233	168	357	64	110	32	40	77	73	131	243	129	75	49	69	165	77	94	9	5	365	175	1617	631
BnaC09g16620D	0	0	1	1	3	209	27	69	117	57	13	50	6	16	24	41	42	24	12	22	25	38	172	47	75	2	2	705	272	2555	977
BnaC06g32660D	563	306	246	397	4	208	104	76	69	5	1	0	0	36	27	28	34	6	0	0	0	9	7	8	17	17	2	11	0	2	8
BnaC05g36770D	560	1194	235	2	0	1832	37	3276	1195	0	7	0	0	1137	279	904	2437	0	0	0	0	31	13	2	690	0	0	0	1	0	2
BnaC09g16660D	5	3	5	8	12	207	197	381	374	505	163	466	118	38	191	128	260	356	109	177	112	88	230	143	169	4	2	439	141	1416	660
BnaA06g19300D	0	0	1	1	3	207	28	68	117	56	13	50	7	16	24	41	42	23	12	22	26	38	172	46	74	2	2	703	268	2513	973
BnaCnng12700D	1	1	2	1	1	206	77	79	76	112	21	20	16	65	73	103	51	49	26	25	15	164	204	119	73	9	9	160	118	524	278
BnaC05g19630D	8	52	38	2	4	205	1	1	4	1	0	0	0	6	5	3	5	1	0	0	0	17	7	5	4	0	0	2	9	1	3
BnaA08g03400D	87	26	22	45	60	205	49	30	22	10	1	0	0	102	43	34	17	3	26	4	3	82	15	21	12	4	4	12	15	16	24
BnaC07g16230D	23	26	31	3	2	205	12	12	14	0	1	0	0	11	40	16	25	0	0	0	0	59	14	11	27	0	0	4	14	2	13
BnaA01g34180D	0	0	0	0	4	205	32	112	143	150	32	166	36	20	83	65	182	80	41	71	44	61	182	84	102	14	15	387	168	1783	800
BnaCnng38850D	1	2	15	8	0	205	1	1	2	0	0	1	0	18	11	11	0	0	2	1	0	137	49	144	16	0	0	17	140	5	110
BnaC09g16430D	5	7	9	22	9	205	77	202	208	243	82	243	44	35	149	128	259	108	67	136	113	68	219	120	186	10	5	333	236	1339	602
BnaA05g34490D	22	7	4	0	0	204	1	11	9	0	6	0	0	0	1	3	0	0	0	0	23	1	1	0	0	0	0	0	1	0	1
BnaC09g26850D	1	1	1	3	4	204	56	257	308	241	118	258	117	31	200	109	283	112	66	168	138	88	270	117	171	25	15	502	396	1614	821
BnaA09g49230D	558	122	127	12	14	4	78	80	45	26	1	3	4	110	3	3	1	12	8	7	2	2	0	0	2	0	0	0	1	0	1
BnaC01g27930D	6	6	6	9	3	203	285	338	314	404	247	709	148	74	251	153	320	209	191	312	195	88	241	163	249	9	4	433	169	1289	694
BnaA06g19380D	11	5	7	25	39	203	280	415	304	869	94	280	88	31	118	110	210	637	204	157	138	43	222	106	146	9	4	426	165	1657	892
BnaC02g41150D	11	5	7	25	39	203	277	415	303	872	94	281	89	30	119	111	213	635	203	157	138	44	222	107	147	9	4	425	165	1665	891
BnaA05g11350D	9	4	5	1	13	201	1	29	3	0	0	3	3	0	1	7	4	0	0	0	1	1	2	5	8	0	0	1	0	1	1
BnaC09g29170D	5	7	9	22	9	201	79	202	207	247	82	240	44	35	150	127	255	114	69	135	113	67	218	119	184	10	5	333	234	1327	602
BnaUnng00850D	11	13	11	6	11	201	197	396	353	706	254	820	113	67	154	132	170	999	336	389	166	83	378	103	123	137	109	905	372	2638	1700
BnaC09g29190D	1	1	1	3	4	200	55	256	307	234	117	257	116	31	199	109	281	110	64	167	138	87	269	116	170	24	14	500	391	1594	818
BnaA01g34270D	5	7	9	22	9	199	79	201	206	228	79	237	44	35	148	126	251	104	63	133	111	66	216	118	181	9	5	329	230	1302	595
BnaC09g16410D	1	1	1	3	4	199	56	256	307	236	114	257	116	31	199	109	283	109	65	167	137	88	269	115	170	24	14	501	394	1594	819
BnaCnng71740D	37	56	63	0	0	198	62	2	25	21	3	1	0	9	87	20	83	9	1	0	1	11	28	21	92	0	0	2	17	1	13
BnaC08g10200D	166	235	269	38	22	198	131	79	97	28	36	50	81	250	146	124	130	23	38	50	105	105	62	81	149	2	1	18	72	10	43
BnaA04g06330D	11	13	11	6	11	198	196	395	350	686	248	814	112	66	154	131	167	973	323	385	165	83	376	101	123	131	103	902	368	2605	1682
BnaC09g16530D	11	13	11	6	11	198	194	393	348	662	244	809	111	66	153	130	167	940	309	384	164	82	375	99	122	123	95	897	364	2579	1675
BnaA05g00910D	2	2	2	3	3	198	128	309	330	566	137	325	74	33	147	127	316	354	150	175	118	73	208	139	209	11	9	325	184	1315	592
BnaC04g24910D	1	0	0	0	6	197	65	123	147	214	130	161	99	36	125	65	231	163	99	111	56	73	194	97	115	65	67	448	168	1494	719
BnaA09g22540D	557	337	298	24	12	20	95	108	75	63	25	70	23	42	52	10	68	235	91	39	36	23	21	6	42	6	1	4	15	1	10
BnaC09g00910D	549	28	7	1	1	13	294	109	310	28	1	0	0	0	2	4	6	27	0	0	0	0	2	0	1	0	0	1	1	2	1
BnaA09g36060D	0	0	0	0	0	195	0	0	0	0	0	0	0	0	0	0	0	0	0	0	0	0	2	0	0	0	0	0	0	0	2
BnaA04g26560D	543	568	504	7	1	16	348	233	175	6	11	0	0	103	112	254	228	3	2	6	0	65	21	268	224	1	0	5	6	2	16
BnaC05g37930D	6	6	6	9	3	194	283	336	314	317	219	700	148	75	248	150	321	168	143	312	196	92	238	165	247	7	3	435	167	1287	702
BnaA03g17100D	144	52	80	37	5	193	17	68	21	17	15	24	22	21	9	131	24	7	10	19	34	12	4	127	17	2	1	4	4	3	5
BnaA07g27130D	45	43	59	3	0	193	20	8	40	0	2	0	0	65	7	97	32	0	10	30	0	79	10	127	62	0	0	6	12	0	18
BnaA08g02040D	1	1	1	5	10	193	60	174	180	367	60	149	40	31	66	67	105	186	63	69	40	51	155	76	104	5	5	302	184	1291	625
BnaC08g13660D	19	9	26	2	1	192	2	12	5	0	0	0	0	4	1	7	2	0	31	202	0	3	2	11	2	0	0	2	4	3	4
BnaA07g12080D	11	12	14	2	1	191	8	5	11	0	0	0	0	11	17	7	13	0	0	1	0	68	6	4	10	0	0	2	6	1	6
BnaA07g29760D	12	45	85	1	8	191	21	13	3	2	1	0	1	65	63	8	22	2	0	0	78	71	38	4	51	0	0	1	5	2	1
BnaC02g34090D	4	1	0	0	0	191	4	1	2	0	0	0	0	0	1	1	0	0	0	0	0	1	1	2	0	0	0	1	1	1	1
BnaA05g37190D	11	9	8	1	2	190	43	30	27	13	8	4	4	62	28	15	20	8	2	9	4	79	19	13	22	0	1	3	13	1	10
BnaC07g21930D	4	7	8	20	8	190	59	176	184	198	71	220	38	29	136	115	239	90	52	120	100	61	194	110	169	9	5	286	205	1151	494
BnaC03g49290D	167	736	577	12	1	189	122	149	171	19	52	213	647	254	218	541	465	8	167	160	2014	175	54	269	449	0	0	6	21	3	11
BnaA05g03390D	1	0	0	1	153	189	0	0	0	0	0	0	0	0	0	0	1	0	0	0	0	0	1	0	0	0	0	0	2	2	16
BnaC03g77170D	37	178	202	313	4	189	76	8	14	17	28	56	62	13	77	252	56	31	15	22	81	37	48	224	59	16	7	66	70	56	173
BnaCnng12500D	5	3	5	4	13	189	107	92	104	146	53	43	20	224	125	118	67	70	61	46	23	207	266	112	73	59	84	155	143	475	222
BnaC04g48350D	5	7	8	21	9	189	78	194	193	244	85	233	43	32	146	122	248	113	69	132	109	63	198	117	176	10	5	292	204	1171	511
BnaC01g27950D	0	2	1	3	2	188	117	205	199	194	116	297	48	35	108	90	176	127	91	156	108	81	219	98	150	18	7	409	232	1111	554
BnaC09g27580D	0	2	1	3	2	188	117	206	200	198	118	299	49	35	108	90	176	128	94	156	109	82	220	100	151	18	7	410	234	1125	556
BnaC09g27550D	2	2	2	3	3	188	122	297	318	539	132	317	71	33	142	121	307	338	141	171	117	71	204	132	197	10	8	323	182	1296	588
BnaC01g02780D	66	96	95	20	10	187	22	25	26	4	10	10	8	93	18	59	44	3	2	5	14	94	11	131	56	1	1	17	17	4	64
BnaC08g42910D	0	1	1	0	0	187	0	0	1	0	0	0	0	0	2	0	0	0	0	0	0	2	4	2	1	0	0	1	4	1	1
BnaCnng12800D	1	1	1	0	1	187	93	108	108	153	27	22	11	47	88	92	72	85	39	26	14	118	230	96	79	7	7	140	98	511	241
BnaCnng12880D	1	1	2	2	1	186	53	79	94	202	75	42	34	50	75	110	96	166	112	58	29	120	168	113	51	21	30	127	86	619	226
BnaC09g16650D	2	0	2	4	7	186	105	167	210	167	104	128	71	40	93	89	152	236	90	66	49	68	216	71	140	2	3	544	201	1974	739
BnaA10g14000D	0	1	1	1	4	184	108	284	239	309	207	522	121	30	208	83	251	224	158	275	140	76	224	84	137	15	5	338	179	1061	560
BnaCnng12430D	1	1	2	2	2	184	155	338	279	68	334	901	559	92	485	274	468	41	15	347	356	245	501	274	380	9	4	700	379	979	800
BnaC07g48280D	29	26	11	2	1	184	10	23	1	0	0	1	1	325	14	47	0	0	6	7	1	164	8	33	1	0	0	4	10	1	4
BnaA10g27060D	538	434	512	123	138	135	358	376	332	138	26	95	37	313	174	259	188	122	89	143	65	105	54	120	204	1	0	14	43	15	31
BnaA02g12250D	35	71	79	20	8	183	44	28	24	6	19	87	25	327	52	118	33	2	18	69	32	232	30	157	47	2	2	14	34	5	25
BnaC04g04640D	535	933	620	29	43	105	354	169	121	13	13	1	1	377	428	429	157	15	5	2	1	249	206	436	199	1	1	25	137	4	144
BnaC07g40100D	27	21	20	4	15	183	7	7	8	0	0	0	0	2	19	13	7	0	0	0	0	7	37	25	14	0	0	2	20	4	9
BnaC01g39560D	12	12	9	0	0	183	3	4	7	0	5	2	1	4	2	4	4	0	0	0	7	3	2	5	5	0	0	1	1	1	1
BnaC04g15480D	533	199	218	25	31	133	809	691	649	190	40	89	65	459	91	119	243	100	85	218	35	60	52	64	147	6	6	14	36	10	24
BnaC04g15580D	2	2	1	3	3	183	116	282	302	477	119	294	66	31	131	116	287	295	123	157	109	66	191	123	189	9	7	305	172	1230	554
BnaC09g04950D	117	16	3	0	0	182	1	73	1	0	0	0	1	30	0	38	0	0	0	0	0	2	1	22	0	0	0	1	1	1	1
BnaA02g06690D	529	247	184	2	1	135	781	728	649	280	3	43	31	854	41	92	190	190	98	131	16	22	10	22	92	1	0	3	8	2	4
BnaA03g44340D	22	77	35	0	0	181	1	2	4	0	0	0	0	59	4	241	13	0	23	33	0	2	4	72	26	0	0	1	5	2	1
BnaA08g20250D	528	184	46	1	0	964	114	809	298	0	0	0	0	620	25	43	307	0	0	0	0	12	7	4	54	0	0	2	3	3	1
BnaUnng00800D	0	0	0	1	5	181	42	124	154	124	22	136	50	24	79	62	147	70	24	75	69	53	214	46	111	7	4	387	387	1844	866
BnaA05g16010D	526	716	608	24	2	88	256	304	320	169	30	43	32	106	52	247	305	156	97	125	34	52	20	137	362	6	4	12	14	5	26
BnaC03g03050D	10	10	14	3	14	180	2	8	5	0	9	18	10	4	4	7	6	0	4	6	14	1	4	4	6	0	0	2	4	1	2
BnaC03g61390D	112	121	95	3	2	180	9	48	25	6	1	0	0	118	21	71	80	7	9	29	0	74	14	44	82	0	0	4	17	2	11
BnaA08g05690D	158	206	245	41	26	180	100	68	80	25	31	40	68	213	121	111	93	16	34	39	87	91	51	75	112	3	2	16	55	12	38
BnaA09g29110D	137	100	173	38	58	180	244	440	263	119	91	131	48	1106	84	207	97	37	72	290	142	149	34	111	89	6	5	14	45	26	32
BnaA06g08160D	26	1	1	0	0	179	12	19	10	1	0	0	0	0	1	1	0	1	1	1	0	1	2	2	1	0	0	1	3	1	2
BnaC07g28160D	521	297	171	28	21	139	511	693	489	155	26	34	37	478	67	102	229	87	61	107	16	105	22	34	149	5	3	9	18	12	14
BnaCnng12770D	3	0	0	16	0	179	56	60	70	219	30	20	18	13	24	30	44	276	453	14	15	21	182	61	34	119	75	305	175	1380	683
BnaC05g37950D	0	2	1	3	2	179	117	204	198	185	115	294	48	35	108	90	174	122	87	155	108	81	218	95	150	17	7	406	230	1091	550
BnaA01g34150D	1	1	2	5	4	179	75	240	279	452	113	227	42	21	166	111	273	183	101	122	70	73	226	119	183	10	5	460	154	1806	874
BnaC07g28100D	521	297	171	28	21	135	510	692	488	150	25	34	37	476	66	102	228	85	60	107	16	105	23	33	148	5	3	9	18	12	14
BnaA06g19460D	2	2	2	7	9	177	80	247	237	452	39	284	38	31	69	93	144	204	85	117	61	64	191	93	138	9	7	473	237	1865	964
BnaC04g53550D	14	24	21	9	41	176	13	4	7	0	2	0	1	64	44	15	17	0	6	6	2	121	71	37	19	1	0	11	47	7	18
BnaA01g34210D	1	1	2	5	4	176	75	239	278	441	112	225	42	21	166	111	270	178	96	121	69	73	226	119	182	10	6	459	152	1778	870
BnaA09g05410D	58	15	3	0	0	176	1	48	1	0	0	0	0	61	0	37	0	0	0	0	0	5	1	18	0	0	0	1	1	1	0
BnaA02g30870D	162	171	164	78	111	174	125	111	107	46	24	27	22	83	87	107	129	22	45	95	33	32	38	68	116	3	2	14	48	18	27
BnaC08g46660D	67	26	25	66	82	173	30	16	12	14	8	0	1	73	23	13	5	6	13	2	2	56	7	5	3	5	4	13	8	21	21
BnaA09g05810D	119	64	97	32	7	173	46	82	44	36	16	48	29	26	21	115	43	24	34	82	73	14	8	86	40	4	2	6	9	4	9
BnaC09g27650D	0	1	1	1	4	173	107	287	239	384	217	527	123	31	214	84	245	311	225	282	143	75	230	88	144	23	9	343	178	1096	569
BnaC04g52630D	521	189	34	182	0	18	182	24	1353	180	1	0	0	1	2	4	460	120	14	0	0	1	2	0	16	5	6	32	23	42	42
BnaC07g30010D	520	682	345	2	1	319	75	496	376	2	1	0	0	31	61	69	972	3	30	9	0	6	16	19	502	0	0	3	11	2	4
BnaA06g19410D	1	0	0	0	6	172	59	111	129	203	89	143	86	33	111	57	199	148	93	95	50	61	172	90	102	55	55	409	149	1393	641
BnaC04g53580D	13	23	19	8	38	171	13	4	7	0	2	0	1	63	43	14	16	0	6	6	2	115	70	35	19	1	0	11	46	7	17
BnaC07g48050D	142	81	116	49	7	171	31	92	32	19	33	37	28	29	20	179	45	12	12	24	74	11	6	117	34	3	1	5	4	5	6
BnaC06g27180D	130	392	311	73	40	170	131	81	56	13	3	5	6	708	139	252	160	10	15	9	4	542	57	442	126	7	5	27	45	22	46
BnaC03g41720D	512	126	107	18	30	86	418	383	294	114	4	21	11	296	35	36	54	55	19	24	8	22	17	14	40	1	1	6	19	7	9
BnaA06g37500D	510	485	131	0	0	56	4	202	48	0	0	0	0	22	3	33	147	0	0	0	0	0	0	0	26	0	0	0	0	1	1
BnaC04g03000D	5	12	14	17	7	169	136	226	148	367	227	276	130	34	131	143	211	310	224	164	149	67	297	191	169	6	3	548	211	2080	1273
BnaCnng78410D	0	0	0	0	3	169	42	55	90	27	2	33	1	17	21	26	45	6	4	21	23	58	296	50	41	1	2	997	333	3620	1919
BnaC01g26940D	1	1	1	1	1	169	47	71	90	174	68	34	30	47	66	100	74	140	103	54	26	122	158	108	51	17	20	122	79	605	214
BnaC02g30380D	0	0	0	1	2	169	50	288	280	447	73	275	42	15	131	121	251	173	80	146	81	51	198	108	171	5	2	430	176	1490	728
BnaA09g02380D	2	0	0	0	0	168	0	0	1	2	0	0	0	0	0	0	0	0	0	0	0	0	0	0	0	0	0	1	0	2	1
BnaAnng22160D	93	185	246	256	726	167	338	164	169	212	85	44	41	321	79	89	93	89	109	59	39	283	114	87	63	1107	4420	125	171	80	118
BnaC04g02990D	0	0	0	1	104	167	0	0	0	0	0	0	0	0	0	0	0	0	0	0	0	0	2	1	0	0	0	1	2	2	10
BnaA01g34200D	2	1	0	15	36	166	56	183	177	281	145	234	96	21	194	93	213	164	134	140	101	57	152	95	118	16	10	261	139	836	305
BnaC02g01610D	1	2	4	1	1	166	2	2	1	0	5	11	18	123	3	2	1	0	0	2	24	47	3	0	1	0	0	1	4	1	1
BnaC05g32140D	1	1	1	3	2	166	42	121	173	183	190	288	95	26	142	49	154	185	128	138	79	95	270	86	92	45	22	578	256	1608	963
BnaC09g29310D	0	0	0	0	3	166	39	56	91	27	10	36	2	17	18	28	36	10	6	19	25	56	318	40	39	2	3	1074	362	3908	2222
BnaA01g04890D	139	191	139	21	65	165	221	125	166	66	33	16	17	238	233	230	166	28	27	36	31	140	103	173	203	4	3	26	117	21	78
BnaC09g29180D	1	1	1	3	6	165	35	125	172	199	68	160	45	18	138	103	208	80	59	126	75	55	178	99	135	9	5	322	193	1045	362
BnaA10g13990D	1	1	1	1	3	165	99	250	212	311	170	461	112	28	190	74	216	256	179	253	128	69	200	80	128	19	8	312	157	968	515
BnaC01g07010D	52	106	72	12	18	164	132	109	134	26	18	80	124	414	180	163	200	21	21	51	152	239	72	163	200	2	0	3	49	13	34
BnaC08g14790D	1	2	1	2	6	164	98	224	169	314	193	358	81	37	139	64	213	257	185	197	111	55	159	53	90	31	16	278	132	903	516
BnaC04g15560D	1	1	1	3	2	164	41	120	172	162	176	284	93	25	140	49	150	172	116	136	78	93	267	84	90	40	19	570	251	1558	953
BnaC09g16590D	0	0	0	0	3	163	39	56	91	25	10	35	2	17	18	28	36	10	6	19	25	56	293	40	39	2	3	1074	362	3847	2208
BnaA06g20530D	499	474	316	12	10	31	190	180	176	146	10	16	1	31	31	63	129	101	48	75	3	9	11	26	114	2	2	4	4	2	4
BnaC04g49790D	24	105	54	2	0	161	109	33	43	1	10	1	1	302	93	63	101	0	15	32	1	163	46	23	53	0	0	21	27	2	38
BnaC08g49360D	498	326	422	49	121	290	94	191	97	101	38	75	32	116	80	301	120	87	51	43	45	36	100	199	200	21	24	35	169	13	75
BnaC09g27640D	0	0	0	0	2	161	41	118	171	165	88	191	52	19	108	65	172	88	63	113	69	57	170	90	126	12	7	400	197	1424	684
BnaC05g09410D	31	1	1	1	0	160	11	22	8	1	0	0	0	0	1	1	1	0	0	1	0	1	1	4	1	0	0	1	2	1	2
BnaA03g14210D	129	61	135	41	5	160	67	78	66	37	35	63	37	27	20	113	50	22	38	77	124	22	6	73	47	3	2	4	6	4	4
BnaC05g38940D	6	8	10	5	9	160	296	159	148	113	61	51	24	177	157	151	125	61	68	79	32	333	184	144	110	91	130	74	155	75	102
BnaC03g51550D	498	236	216	5	3	35	244	261	253	174	15	37	5	29	48	51	122	134	42	64	6	11	14	26	106	1	1	3	8	2	5
BnaC04g29460D	1	1	1	1	3	159	96	254	215	392	216	465	112	28	188	73	221	321	236	253	127	69	198	73	128	27	11	308	153	979	513
BnaC09g27530D	1	1	1	3	2	159	41	118	168	167	178	277	91	25	137	49	148	174	120	132	76	92	266	83	88	42	20	573	251	1574	956
BnaA10g14010D	0	0	0	0	2	159	44	119	174	143	84	188	52	20	108	66	168	80	55	111	68	57	171	87	126	10	6	398	197	1418	683
BnaA08g09140D	106	486	299	47	34	158	162	59	53	6	51	37	64	218	221	198	92	8	25	19	116	135	125	116	85	3	2	14	113	10	33
BnaA01g34280D	1	1	1	3	6	158	34	126	171	182	66	162	46	17	138	102	208	72	53	126	75	54	177	101	131	8	5	322	194	1032	358
BnaC07g21920D	1	1	1	3	6	158	33	126	172	204	68	160	45	17	138	102	213	82	58	128	74	54	177	100	134	9	5	321	193	1041	359
BnaC01g21760D	1	1	1	1	3	158	95	247	211	250	172	454	109	27	185	72	212	184	123	250	127	67	196	75	125	13	5	302	151	920	503
BnaA06g38470D	68	200	129	11	15	157	91	38	37	16	3	1	3	898	38	12	4	8	14	24	4	478	21	51	3	0	1	6	20	3	8
BnaC09g05410D	147	55	92	35	12	157	47	91	47	32	14	30	22	29	20	108	43	26	26	73	43	13	7	73	30	4	2	6	7	6	8
BnaAnng33970D	495	385	354	405	713	109	244	319	250	296	87	81	78	132	157	188	188	224	106	144	70	86	78	128	174	18	10	64	118	57	88
BnaC09g16420D	1	1	1	3	6	157	33	124	171	197	28	162	44	18	136	103	208	76	56	127	74	54	177	100	132	8	5	319	191	1030	361
BnaCnng13020D	0	0	0	0	3	157	39	56	91	26	10	36	2	17	18	28	38	11	6	19	25	56	294	39	40	2	3	1077	371	3916	2222
BnaC09g16580D	0	0	0	1	15	156	30	76	109	75	24	107	24	15	28	37	53	57	33	56	41	36	143	37	67	3	4	591	195	2208	862
BnaC09g27660D	1	1	1	1	3	156	96	251	217	356	200	466	110	28	188	71	218	286	201	253	125	70	196	77	123	21	8	308	151	948	512
BnaCnng12440D	0	0	1	1	2	156	145	346	311	46	269	964	515	123	481	269	478	29	16	367	362	276	528	222	423	9	5	705	405	990	818
BnaCnng13050D	0	0	0	0	3	156	53	59	110	47	2	42	8	13	18	35	38	72	27	16	24	61	313	45	57	5	7	1084	366	4054	2523
BnaC09g16610D	0	0	0	1	4	156	30	86	123	87	20	71	13	18	30	40	63	58	23	36	35	40	169	47	82	2	2	650	241	2415	979
BnaC01g27940D	5	9	6	10	2	155	102	162	136	246	139	309	81	24	103	76	136	196	129	154	105	57	167	89	120	11	5	388	158	1278	581
BnaC09g27570D	5	9	6	10	2	155	103	163	138	268	143	312	82	24	104	77	141	216	149	155	106	58	168	90	121	12	5	392	159	1306	588
BnaC09g15180D	109	44	71	46	64	155	140	126	127	66	41	60	71	75	93	112	113	32	32	71	91	53	45	90	119	3	2	18	56	19	43
BnaC02g26080D	40	56	55	18	38	154	31	31	17	2	5	15	18	266	54	74	19	0	7	26	39	228	37	65	39	0	0	13	52	10	24
BnaC01g26900D	0	0	1	1	1	154	101	92	129	88	47	46	36	274	145	187	152	59	66	62	26	181	179	186	117	26	42	76	73	223	116
BnaC05g37940D	5	9	6	10	2	154	102	162	136	235	136	306	81	23	103	75	134	190	124	153	104	57	165	87	119	11	4	385	155	1262	576
BnaA08g02050D	2	2	2	7	9	154	75	236	224	404	16	266	36	29	65	89	128	185	77	112	54	61	178	86	131	8	7	440	223	1729	914
BnaC06g22280D	114	114	102	28	13	153	230	176	130	55	28	64	69	388	100	127	84	21	22	39	61	166	55	107	73	6	6	19	64	15	37
BnaC04g03750D	42	12	6	0	0	153	1	9	5	0	1	0	0	0	1	2	2	0	0	0	1	1	2	0	1	0	0	1	1	1	1
BnaA02g24310D	482	254	189	8	1	38	97	167	91	22	46	69	80	129	119	107	127	36	46	37	96	42	31	45	74	1	1	5	15	1	11
BnaCnng13080D	9	7	7	5	2	153	30	57	65	94	34	30	11	31	55	75	45	49	30	22	10	77	179	75	51	8	10	133	88	485	236
BnaC09g26840D	0	0	0	0	1	153	252	239	232	80	126	411	120	40	151	55	145	57	47	158	192	51	174	65	121	35	21	340	230	658	468
BnaA01g14050D	62	65	57	31	91	152	23	12	10	10	6	6	10	50	33	19	15	6	8	9	13	44	17	17	17	1	1	5	13	5	10
BnaC04g29420D	2	2	2	7	9	152	74	229	218	378	15	259	34	28	61	85	126	174	69	111	53	60	168	84	128	8	6	427	212	1687	885
BnaA03g14070D	74	13	14	5	1	151	252	192	211	56	5	22	36	41	14	40	44	37	54	85	14	27	18	27	56	2	2	9	18	23	10
BnaAnng07130D	43	89	87	32	44	151	47	22	22	12	8	3	8	83	57	42	17	10	12	24	8	54	29	27	19	2	1	10	31	10	16
BnaA09g30340D	104	109	87	36	21	151	148	155	109	34	38	53	56	137	72	81	85	12	14	67	64	62	29	56	71	1	1	11	31	12	20
BnaC09g35050D	0	0	0	1	0	151	85	229	269	23	66	401	248	141	378	206	392	38	18	422	127	255	281	148	155	24	48	221	364	175	150
BnaUnng02370D	1	2	3	1	1	151	98	100	81	103	26	27	9	52	62	76	55	42	38	28	18	62	186	92	49	9	8	137	98	507	233
BnaA06g19290D	0	0	1	1	3	151	26	76	130	59	14	54	8	21	28	41	60	26	11	28	29	36	130	39	90	2	1	472	212	1788	535
BnaA05g37180D	7	29	14	1	0	150	11	0	1	0	0	0	1	11	52	38	3	0	1	0	3	78	22	47	28	0	0	1	5	0	17
BnaC09g47040D	16	61	47	5	10	150	69	64	56	13	11	19	19	173	79	50	70	2	14	46	25	94	44	30	68	0	1	5	39	1	10
BnaAnng07030D	104	82	101	39	6	150	91	154	88	41	15	45	22	84	34	190	74	26	27	76	87	23	11	120	56	5	3	7	13	8	11
BnaC06g38800D	39	45	36	13	10	150	55	51	89	37	14	39	23	11	21	30	41	37	43	45	17	9	10	27	36	1	1	9	14	8	26
BnaC03g57750D	56	28	39	20	21	150	47	35	41	75	14	8	5	7	34	69	20	32	29	37	15	33	29	267	32	6	4	25	101	19	107
BnaA01g05320D	128	181	202	19	7	150	50	41	26	24	44	31	67	125	44	160	34	15	47	30	89	460	40	266	80	0	0	20	43	3	87
BnaC09g29330D	0	0	0	1	4	150	28	82	118	85	20	68	13	17	28	38	61	57	22	34	33	38	163	45	77	2	2	619	228	2309	947
BnaC08g39470D	2	0	0	0	0	149	0	0	1	0	0	0	0	0	0	0	0	1	0	0	0	0	1	0	0	0	0	1	1	1	1
BnaA01g06820D	151	183	144	7	2	149	72	82	40	14	21	7	6	29	71	47	53	8	19	33	12	54	34	36	55	0	0	6	42	1	19
BnaA01g00010D	30	57	86	42	17	148	75	76	42	19	137	260	155	266	52	94	59	4	34	275	253	102	27	81	58	9	18	23	47	15	34
BnaC09g16150D	481	340	389	50	19	207	120	258	103	32	58	123	58	209	87	402	101	23	69	162	180	98	27	268	86	3	2	6	22	6	16
BnaCnng37210D	1	1	1	3	15	148	32	90	107	75	22	104	23	15	30	35	54	51	29	57	41	38	151	36	69	2	1	607	200	2322	986
BnaCnng13030D	0	0	0	1	16	147	30	75	101	76	23	113	26	15	28	36	52	56	34	61	42	36	143	36	60	4	5	616	197	2271	905
BnaC07g11900D	1	1	1	1	3	146	110	257	213	271	163	458	110	29	192	75	220	223	151	249	123	66	200	76	126	16	7	313	155	993	517
BnaC09g16560D	0	0	0	0	3	146	51	59	109	54	2	38	8	13	19	36	34	81	34	16	18	59	316	39	54	6	6	1068	357	3997	2502
BnaCnng12950D	0	1	1	1	1	145	30	51	63	87	19	17	9	24	65	83	54	33	34	25	11	104	178	135	62	6	4	132	77	525	246
BnaCnng12660D	8	14	16	15	25	145	128	92	111	72	7	44	18	117	94	105	81	27	26	58	20	140	166	85	107	33	71	180	126	675	299
BnaC01g16050D	135	107	137	18	5	145	75	86	62	41	22	34	20	61	35	218	77	23	21	55	50	44	13	165	64	2	1	3	6	2	4
BnaA06g37700D	480	525	420	48	42	40	149	156	148	171	43	29	26	19	18	97	119	134	169	229	34	7	8	62	123	9	5	10	14	6	24
BnaC07g05360D	1	0	0	1	3	145	24	109	166	223	171	189	82	15	185	76	210	153	112	141	75	119	232	127	143	22	8	338	180	883	486
BnaA01g34230D	0	0	0	0	2	145	112	236	226	424	72	135	42	29	64	74	130	147	75	78	56	36	128	73	97	6	5	340	126	1088	501
BnaC06g31270D	75	31	31	7	12	144	51	29	26	10	3	6	5	29	20	17	13	11	8	4	6	29	9	22	13	1	0	4	15	2	10
BnaAnng29220D	7	18	36	3	5	144	24	28	10	0	2	5	7	801	39	5	3	0	45	77	35	792	66	18	13	0	0	14	66	3	4
BnaA08g11640D	29	137	141	215	3	144	58	6	9	11	16	42	44	5	43	243	30	17	9	15	54	16	24	186	34	7	2	40	39	31	111
BnaA06g34490D	6	48	39	11	26	144	16	1	6	6	0	0	0	0	14	23	18	6	0	0	3	2	7	17	14	1	1	3	17	3	6
BnaC09g27670D	0	0	0	1	2	144	29	83	112	121	67	140	40	12	74	43	108	81	51	82	48	44	136	64	92	10	6	383	147	1361	643
BnaA01g24440D	476	391	245	28	2	21	236	172	104	18	6	0	0	21	49	33	55	49	2	2	0	3	31	2	46	0	0	4	19	6	5
BnaA09g41810D	20	133	100	6	4	143	4	15	14	0	10	8	1	129	10	29	41	0	5	2	1	35	25	22	58	0	0	5	39	2	22
BnaCnng78390D	0	0	0	0	0	143	27	48	53	16	0	39	3	21	23	50	44	23	4	29	12	25	106	3	45	2	0	290	86	1128	301
BnaCnng12070D	55	106	129	4	0	142	115	68	62	16	32	25	23	246	111	86	83	5	15	79	32	118	35	77	69	0	0	6	38	2	17
BnaA03g57310D	9	2	0	0	1	142	0	1	3	0	0	0	0	0	0	0	0	0	0	0	0	0	1	0	0	0	0	1	1	0	0
BnaCnng01440D	124	454	481	25	19	142	81	30	25	17	8	4	2	669	183	339	57	14	98	140	5	1604	119	678	225	0	0	58	73	2	95
BnaCnng12760D	1	1	1	1	0	142	35	39	47	45	22	11	7	67	41	57	33	20	22	15	9	78	139	74	38	16	36	146	93	562	252
BnaC07g33020D	0	1	1	2	1	142	84	146	142	106	77	219	33	25	78	65	130	68	47	116	80	60	161	68	103	12	5	299	163	783	400
BnaCnng12850D	0	1	2	1	1	141	68	125	96	164	30	28	6	41	87	112	73	91	138	48	13	109	208	140	89	10	9	119	81	473	238
BnaA08g08170D	30	14	6	171	1	141	58	18	13	1	1	0	0	2	17	1	14	0	0	0	0	0	6	0	7	23	8	20	13	37	18
BnaC04g56610D	0	0	0	0	0	141	0	0	1	0	0	0	0	0	0	0	0	0	0	0	0	0	1	0	0	0	0	1	1	1	1
BnaC01g21770D	0	0	0	1	2	141	29	82	112	115	65	139	41	12	74	43	106	80	50	80	48	44	132	62	93	10	6	383	147	1339	637
BnaCnng20740D	1	1	1	3	4	140	24	85	113	172	117	118	51	18	89	59	156	139	90	87	70	68	159	58	91	38	23	387	184	1214	607
BnaA04g17910D	475	452	154	30	49	23	18	242	95	5	8	22	6	89	26	24	114	4	3	7	17	6	11	9	89	1	1	5	8	4	6
BnaC01g36550D	0	1	2	2	0	139	0	0	0	0	0	0	0	5	1	3	0	0	0	1	1	37	6	79	3	0	0	3	14	1	11
BnaA07g28690D	72	35	33	6	11	138	77	43	39	21	10	5	9	102	45	28	21	11	6	14	13	57	18	19	24	0	0	5	20	3	8
BnaUnng02390D	1	1	1	1	1	138	61	122	79	185	22	23	11	18	53	86	43	53	37	30	14	53	171	85	43	9	6	128	77	485	235
BnaA01g34160D	0	0	0	1	3	138	41	219	212	477	73	215	30	12	99	91	189	205	93	112	62	41	162	84	133	5	3	396	149	1390	651
BnaA10g13980D	0	0	0	1	2	138	30	80	110	114	65	141	40	13	74	43	107	76	48	82	48	44	130	61	93	9	6	387	146	1330	637
BnaA10g25220D	30	17	17	4	25	137	11	9	7	1	2	1	2	80	14	9	9	1	1	2	2	56	12	11	9	0	0	1	2	1	1
BnaC09g29300D	0	0	0	1	16	137	30	73	98	74	23	110	26	14	27	34	51	57	35	61	41	36	139	35	57	4	5	635	189	2267	941
BnaC09g16440D	3	2	2	12	10	137	96	162	135	272	81	152	46	20	92	76	149	174	137	87	73	52	165	75	103	7	2	355	157	1308	587
BnaC01g26890D	0	0	1	1	1	136	28	48	60	81	25	17	10	29	80	98	65	44	47	27	11	120	178	157	75	9	5	107	64	399	196
BnaA09g51960D	474	98	68	66	13	28	106	245	129	49	2	0	0	22	34	15	33	51	7	9	0	5	13	5	19	7	2	9	23	8	10
BnaC08g10640D	21	33	38	29	1	136	9	6	5	12	6	0	7	26	46	9	4	12	3	10	1	3	26	3	3	1	1	5	29	6	5
BnaA09g26850D	42	32	36	12	30	136	12	12	11	8	6	3	14	126	26	24	14	5	7	9	14	95	18	28	19	1	1	5	22	4	12
BnaC02g30370D	0	0	0	0	2	136	33	192	178	366	68	212	24	8	93	85	171	169	68	103	54	32	115	70	138	3	2	210	106	856	239
BnaA01g34220D	0	0	0	1	3	136	41	219	211	463	71	214	30	12	99	91	187	201	92	111	62	41	161	83	132	5	3	394	147	1370	647
BnaC03g02720D	9	11	29	2	2	135	23	28	7	0	3	6	14	325	34	2	3	0	50	77	71	335	49	15	5	0	0	9	42	3	4
BnaAnng31190D	182	121	129	83	65	135	357	648	421	323	69	203	68	211	157	261	192	198	114	329	85	63	50	117	164	11	8	35	79	34	50
BnaA09g48650D	0	1	0	0	0	135	0	0	1	0	0	0	0	0	1	0	0	0	0	0	0	1	3	1	0	0	0	1	3	1	1
BnaA03g03020D	109	58	67	8	17	135	170	96	95	45	10	12	8	196	75	80	58	22	15	32	10	50	26	59	60	1	1	4	15	3	9
BnaA01g31830D	473	152	71	1	0	26	8	306	63	5	1	0	0	248	1	116	12	1	1	0	0	7	1	38	18	0	0	1	5	1	4
BnaC09g35440D	472	168	143	4	0	105	116	196	115	0	3	7	3	149	56	135	37	0	2	1	2	69	44	114	62	0	0	4	45	2	17
BnaA06g01430D	461	963	1475	21	2	196	23	233	192	0	0	1	0	13	7	500	656	0	0	0	0	1	4	41	601	0	0	2	1	4	2
BnaC09g16630D	0	0	0	0	8	135	24	54	80	39	9	43	4	12	16	28	28	21	12	19	21	34	129	35	42	2	2	629	185	2282	912
BnaCnng02360D	459	60	53	35	9	35	121	288	138	105	3	0	0	11	29	15	29	64	6	12	0	4	28	5	33	2	1	7	78	7	7
BnaC08g16180D	16	6	12	7	5	134	84	139	106	45	15	58	30	84	42	74	53	12	3	59	180	53	19	52	53	1	1	10	25	10	13
BnaA03g45450D	2	2	2	0	0	134	1	0	1	0	0	4	4	82	0	0	0	0	1	1	12	42	1	0	1	0	0	1	0	0	1
BnaA06g19310D	0	0	0	0	8	134	24	54	81	32	8	44	4	11	16	28	28	17	9	19	21	34	129	33	42	2	1	629	185	2262	912
BnaA02g06670D	454	155	171	17	4	50	504	395	347	192	8	18	19	250	23	35	152	104	28	58	7	9	11	11	68	4	5	6	11	11	8
BnaC09g29160D	3	2	2	12	10	133	97	162	134	270	80	151	45	20	92	74	148	174	136	86	73	52	166	75	103	7	2	354	154	1299	587
BnaA06g05280D	42	86	82	25	8	133	40	34	39	21	4	16	18	20	45	49	37	14	18	35	40	37	26	74	58	2	1	9	23	3	16
BnaA01g34170D	1	0	0	1	4	132	29	99	108	177	142	217	54	13	99	54	129	134	82	90	49	65	215	70	73	10	3	465	153	1685	1062
BnaA06g17430D	29	7	8	6	0	132	33	1	11	0	0	1	7	35	8	7	0	0	1	1	5	20	13	20	4	1	1	6	19	4	12
BnaUnng05000D	0	0	0	0	0	131	24	19	36	0	0	8	0	11	5	14	5	0	0	2	3	68	105	26	12	0	0	117	80	179	98
BnaC07g47260D	103	461	242	0	1	131	49	8	204	56	4	0	0	2	47	3	365	38	3	0	0	0	6	1	236	0	0	1	1	1	1
BnaA06g19430D	1	1	2	3	2	131	42	110	100	180	174	206	140	30	99	59	120	329	208	158	125	79	245	95	88	30	10	551	208	1617	969
BnaC04g24890D	1	1	2	3	2	131	43	109	101	183	173	207	140	30	99	59	121	330	209	158	126	80	245	97	89	30	10	551	211	1621	970
BnaAnng29190D	22	1	0	0	0	130	38	3	16	1	0	0	0	1	3	1	2	2	0	0	0	1	1	2	0	0	0	1	1	1	1
BnaCnng14300D	448	435	210	28	1	12	251	106	63	10	3	0	0	11	56	21	35	20	2	14	0	4	49	3	37	1	0	6	47	13	8
BnaC01g26990D	0	0	0	0	1	130	28	57	77	83	29	19	11	30	95	126	73	56	59	25	12	131	184	186	88	10	6	114	57	365	180
BnaC03g43110D	16	20	21	2	7	130	22	11	16	8	0	2	0	3	18	34	46	4	3	12	2	3	10	50	49	0	0	3	1	3	22
BnaC02g08540D	79	3	3	10	15	130	52	21	36	0	0	0	0	1	2	2	6	2	1	1	0	2	3	2	6	0	0	2	3	5	14
BnaA03g32230D	21	5	8	1	34	130	7	7	10	4	0	11	9	4	5	8	3	1	8	10	19	7	2	12	6	0	0	1	1	2	1
BnaAnng33460D	446	448	431	297	279	114	176	57	47	71	36	25	91	426	57	44	38	76	99	62	57	140	34	58	51	10	6	19	45	13	29
BnaC03g20760D	443	123	125	13	3	115	643	501	354	81	19	48	148	1311	30	83	119	35	34	111	94	92	10	39	68	6	3	9	16	9	16
BnaC03g68420D	443	367	380	11	4	55	139	189	170	121	51	43	40	181	26	131	130	85	88	158	38	94	26	196	173	3	1	12	33	3	27
BnaA07g29010D	68	104	47	30	6	129	122	57	79	0	0	0	0	265	98	48	80	0	0	1	0	64	17	15	53	2	0	7	4	24	4
BnaA06g23230D	134	97	85	58	46	129	202	74	186	58	1	0	0	22	60	9	98	40	12	17	0	51	26	14	68	11	6	19	29	18	15
BnaC01g27130D	0	0	1	1	0	129	32	32	40	29	8	9	6	49	38	53	30	14	17	13	8	71	125	69	33	9	14	129	84	488	226
BnaC05g18090D	117	109	91	36	20	129	125	176	105	36	28	69	58	121	56	61	70	12	20	79	86	55	19	43	49	1	1	10	23	11	16
BnaA07g15900D	175	266	284	44	15	129	135	162	131	130	40	54	118	481	131	94	134	145	86	116	75	303	58	98	166	6	4	43	58	7	42
BnaA01g34260D	3	2	2	12	10	129	96	161	133	259	75	149	45	20	91	74	148	167	130	86	72	52	164	74	102	6	2	351	154	1274	585
BnaCnng12870D	10	4	11	3	2	129	112	123	131	186	21	38	8	41	40	68	57	115	108	104	19	69	163	70	45	6	14	172	145	549	283
BnaC01g34360D	65	97	125	123	268	129	86	77	74	51	28	63	36	242	131	155	87	28	46	79	55	223	69	141	139	7	8	47	106	33	64
BnaC09g17310D	167	412	223	161	159	129	368	145	132	35	45	43	43	303	363	155	167	17	41	96	90	70	102	86	147	10	7	36	121	50	44
BnaC05g14810D	64	9	9	1	1	128	1	33	8	0	0	0	0	1	0	1	1	0	1	1	0	3	2	1	1	0	0	1	1	1	2
BnaC05g15600D	41	69	53	4	67	127	43	18	27	5	15	13	5	1	19	19	27	0	2	4	8	4	10	19	16	0	0	2	9	2	4
BnaA07g28880D	25	189	104	11	26	127	19	10	33	8	1	10	1	0	28	23	32	2	3	7	5	4	18	10	11	1	1	7	58	6	3
BnaA03g10760D	29	7	11	0	0	127	4	16	2	0	0	0	0	25	8	13	0	0	0	0	0	23	5	10	5	0	0	1	2	0	2
BnaA03g15090D	31	18	7	0	0	127	19	76	6	0	1	1	1	1819	21	55	4	0	0	0	0	159	4	12	4	0	0	1	1	1	1
BnaC07g11370D	19	65	44	68	4	126	51	42	35	15	11	7	6	131	42	160	65	5	2	5	16	28	19	135	74	14	14	50	61	56	67
BnaC02g23010D	440	244	49	0	0	15	1	397	47	0	0	0	0	0	0	136	123	0	0	0	0	0	1	3	32	0	0	1	1	1	1
BnaC03g32940D	435	555	870	35	56	276	357	146	152	65	97	41	25	336	558	545	281	55	101	195	63	222	337	419	486	4	3	15	355	9	132
BnaC07g17510D	5	12	14	2	5	125	11	2	7	0	1	1	0	9	11	18	2	1	3	13	3	11	7	28	5	0	0	4	9	1	4
BnaAnng23670D	146	166	116	7	3	125	103	100	61	27	23	8	6	51	92	64	75	16	31	46	13	82	44	52	65	0	0	6	53	2	25
BnaC09g08960D	0	0	6	0	0	125	16	0	1	0	0	11	0	45	19	4	33	0	0	0	0	47	1	1	2	0	0	1	35	0	23
BnaCnng12810D	12	16	15	7	4	125	39	58	55	96	14	9	4	20	38	43	39	50	25	16	5	67	155	56	37	4	4	149	86	520	267
BnaCnng37200D	2	4	3	9	10	125	71	206	204	310	12	224	24	29	57	69	114	120	47	108	54	54	147	76	93	6	4	275	185	1157	499
BnaA06g02710D	1	3	5	0	0	124	6	0	1	0	0	0	0	2	0	1	0	0	0	0	0	3	1	2	1	0	0	0	1	1	2
BnaA03g58620D	8	155	95	1	0	124	50	6	1	0	0	1	7	1736	1	26	6	0	3	0	1	787	3	29	64	0	0	3	3	1	1
BnaCnng12740D	1	1	2	2	2	124	41	38	43	43	10	10	5	44	27	38	26	22	22	12	8	63	120	47	23	7	7	139	90	524	241
BnaA09g42210D	71	154	177	107	206	124	223	91	105	22	29	20	13	403	393	102	131	5	11	34	32	247	126	99	130	5	9	32	159	20	58
BnaA10g21870D	435	120	111	0	0	126	835	622	503	173	4	43	15	362	19	64	126	71	64	119	4	1	4	6	65	0	0	1	2	2	1
BnaC04g50740D	64	159	90	8	7	124	101	73	61	2	1	0	8	143	102	154	146	0	2	3	14	67	52	68	83	0	1	8	103	3	23
BnaC04g32420D	85	114	91	33	17	124	181	116	73	21	25	43	47	346	212	94	83	6	19	52	65	230	72	67	91	1	1	27	147	16	31
BnaC03g50130D	170	113	110	68	75	124	206	139	171	49	4	0	0	73	63	12	107	44	4	4	0	130	20	6	98	11	5	22	31	29	20
BnaC03g04400D	128	77	73	7	20	124	146	84	85	31	3	12	9	126	53	66	38	17	11	34	12	45	20	53	59	0	0	3	13	4	7
BnaA06g04320D	433	40	54	0	1	78	574	576	486	158	4	35	47	143	11	25	70	62	27	47	27	7	5	4	27	0	0	1	4	2	2
BnaC03g43170D	1	2	1	1	1	124	20	68	118	79	53	109	27	13	54	53	85	29	28	57	40	44	98	53	96	1	1	125	123	513	241
BnaC03g30070D	10	57	45	1	2	123	4	4	4	1	0	1	0	59	5	14	5	4	1	1	0	28	5	9	10	0	0	2	7	1	4
BnaCnng12750D	2	2	4	3	2	123	31	40	43	51	6	9	7	26	24	35	19	24	20	14	7	56	127	51	26	12	14	123	78	415	213
BnaA05g05230D	430	556	384	23	34	282	277	163	78	11	13	1	0	106	229	227	68	15	3	2	1	93	84	239	113	1	1	13	15	4	37
BnaC06g36880D	27	101	195	6	3	123	69	5	28	32	9	2	1	839	101	73	59	19	228	218	3	708	31	183	46	0	1	19	29	2	74
BnaA01g20660D	23	0	0	0	0	123	1	12	0	0	0	0	0	1	1	0	0	0	0	0	0	1	1	1	0	0	0	1	1	1	1
BnaAnng21760D	18	43	55	53	64	122	66	69	78	100	34	33	32	60	31	42	42	52	50	28	20	106	70	46	39	74	143	69	81	80	62
BnaA06g34780D	424	69	93	11	17	65	377	225	205	175	15	15	10	92	33	16	29	120	91	109	5	5	16	6	15	2	3	3	9	3	3
BnaCnng12550D	0	0	0	0	0	122	28	40	62	46	12	8	5	16	24	25	22	21	11	12	8	41	122	33	23	12	17	130	75	530	253
BnaA09g32790D	47	25	28	3	23	122	48	51	49	16	2	19	73	32	28	33	43	6	6	35	16	25	15	19	26	1	0	4	19	4	13
BnaCnng12560D	3	3	4	6	4	122	34	52	62	57	8	15	10	22	33	46	48	22	19	23	13	59	138	55	32	11	15	126	70	475	232
BnaC04g38000D	0	0	0	1	3	122	106	199	189	331	59	120	33	26	54	63	109	122	57	68	47	35	121	66	75	4	3	422	122	1356	660
BnaC02g13250D	8	77	91	16	6	121	2	2	8	0	3	4	5	134	1	37	15	0	8	8	4	50	4	22	20	0	0	1	2	2	23
BnaA08g04620D	29	177	118	52	58	121	20	11	9	5	9	18	18	80	84	60	23	3	15	46	39	89	39	59	20	4	2	12	42	12	18
BnaA03g37390D	29	30	49	17	1	120	2	31	12	1	0	0	0	10	3	70	45	2	1	3	0	17	6	49	98	1	0	5	8	7	11
BnaAnng19320D	5	3	4	1	4	120	21	28	54	0	1	6	0	14	7	14	6	0	0	7	6	59	104	35	17	1	1	84	76	155	90
BnaC01g16550D	41	57	54	34	170	120	20	12	9	10	4	5	8	43	25	17	13	8	11	7	9	38	17	17	22	1	1	4	13	5	10
BnaUnng04520D	3	3	4	4	2	119	28	40	46	41	5	8	6	14	19	30	30	16	15	16	9	43	119	38	20	6	8	123	71	469	226
BnaAnng41110D	36	52	74	2	8	119	12	2	30	0	1	0	0	7	16	28	28	2	0	0	2	2	5	37	25	0	0	1	0	0	3
BnaC08g17230D	6	22	36	12	5	119	5	2	10	0	0	0	0	2	7	3	27	0	4	2	0	7	23	14	74	0	0	3	18	2	18
BnaC01g26930D	1	1	1	1	1	119	85	70	94	97	53	33	22	93	100	112	100	66	49	45	19	114	164	99	71	60	119	100	69	361	153
BnaC01g26970D	5	7	8	10	4	119	32	64	40	58	15	16	6	19	21	34	21	20	21	30	14	41	105	30	27	12	20	132	95	478	224
BnaA04g19410D	86	182	211	5	3	119	68	96	57	1	3	1	1	183	128	228	250	0	4	2	1	562	98	258	424	0	0	18	91	3	150
BnaA07g07560D	420	187	299	63	36	33	81	178	136	59	69	588	176	44	16	17	40	559	119	69	171	24	25	1	29	47	4	11	11	5	14
BnaA06g36650D	0	0	0	0	0	118	0	0	0	0	0	0	0	0	0	0	0	0	0	0	0	0	1	0	0	0	0	1	1	1	1
BnaC08g06360D	143	268	245	9	6	118	113	127	118	48	31	35	33	315	88	135	187	31	23	52	39	93	32	65	175	1	1	12	34	5	26
BnaC04g41350D	419	95	85	17	7	181	403	382	375	193	16	41	51	137	74	46	91	127	62	79	27	71	44	21	57	3	2	8	27	8	14
BnaAnng24820D	5	3	4	1	4	118	21	27	54	0	0	7	0	14	7	14	6	0	0	7	6	59	105	33	18	1	1	85	78	157	91
BnaUnng03440D	19	9	3	74	0	117	60	16	14	0	0	0	0	2	16	5	39	0	0	0	0	2	4	0	13	14	4	16	15	29	14
BnaA07g35200D	49	31	38	8	258	117	43	16	24	4	5	14	6	18	22	28	9	4	15	14	5	27	14	22	24	0	0	2	2	0	5
BnaC09g20030D	35	81	76	26	23	117	39	18	17	7	11	3	8	60	52	38	17	10	19	28	9	49	28	29	18	3	1	9	28	8	14
BnaC07g04880D	5	3	4	1	4	117	21	27	52	0	0	6	0	14	7	14	6	0	0	7	6	58	103	33	17	1	2	83	75	151	89
BnaC07g04890D	5	3	4	1	4	117	21	27	53	0	0	6	0	14	7	14	6	0	0	7	6	59	106	33	18	1	1	84	76	152	90
BnaC08g30960D	5	3	3	0	4	117	19	25	51	0	1	6	0	13	7	13	7	0	0	6	5	57	100	31	16	1	1	82	74	152	87
BnaC09g48700D	1	5	7	4	8	117	1	0	1	0	0	0	0	1	5	2	7	0	0	1	0	6	9	17	7	0	0	2	3	1	2
BnaC01g21750D	32	55	40	38	17	117	121	166	158	117	165	159	148	90	178	61	140	141	87	101	153	88	338	77	96	59	22	756	299	2050	1295
BnaC04g29450D	32	55	40	38	17	117	121	166	159	120	166	159	148	90	179	61	142	143	89	101	154	88	339	79	96	61	22	759	303	2085	1299
BnaA06g22200D	415	214	180	7	7	33	196	182	201	140	12	34	7	22	34	30	92	108	42	74	4	7	11	20	72	1	2	4	5	3	5
BnaA10g15900D	57	10	14	6	3	116	13	44	21	4	4	5	5	17	18	50	16	7	14	12	5	2	5	11	26	0	0	4	4	3	13
BnaA02g18190D	0	0	0	1	9	116	24	54	84	40	15	68	16	11	21	26	39	27	15	35	27	24	98	33	48	2	3	474	143	1607	614
BnaC03g10000D	166	52	46	14	4	116	140	35	58	2	1	2	2	253	48	49	5	2	6	3	2	147	47	58	9	1	1	10	54	3	15
BnaC07g03550D	15	32	27	8	10	115	12	5	5	1	0	3	6	23	20	13	3	2	4	5	7	21	17	15	14	0	0	5	16	3	8
BnaA02g00780D	413	232	177	58	453	571	245	230	216	74	20	78	62	289	43	113	82	30	33	47	96	405	31	78	68	7	5	24	52	28	48
BnaA02g02560D	80	2	8	0	1	115	31	118	24	66	1	0	0	1	0	0	0	29	25	67	0	0	0	0	0	0	0	1	0	1	1
BnaA06g14230D	57	69	45	6	63	114	23	19	22	8	9	5	2	3	12	17	18	3	2	5	6	7	8	10	14	0	0	2	5	3	4
BnaC05g21240D	7	10	11	9	2	114	21	24	11	5	5	18	5	107	12	36	18	3	3	15	26	6	5	24	8	1	1	5	10	7	13
BnaC06g09600D	0	1	1	0	0	114	1	1	2	0	0	0	3	1	2	1	1	0	0	0	2	2	3	1	1	0	0	1	3	2	2
BnaC09g29200D	0	0	0	1	5	114	12	32	68	22	17	30	7	13	17	23	40	10	6	15	14	23	78	29	71	1	1	201	128	922	326
BnaC03g60950D	1	0	0	2	1	114	25	76	119	109	127	192	69	17	103	33	110	110	81	97	52	63	165	58	64	26	13	311	150	807	477
BnaC09g35230D	410	164	113	6	8	39	540	412	378	155	9	17	5	331	31	40	95	53	32	70	2	13	12	9	41	0	0	5	17	5	3
BnaC03g25550D	12	22	27	5	6	114	11	6	6	1	10	6	25	50	8	7	6	0	13	27	34	30	10	11	13	1	0	4	6	3	5
BnaC08g02310D	409	95	107	6	6	44	437	407	356	66	14	26	27	293	32	39	90	25	20	59	22	23	13	12	42	1	1	3	16	5	8
BnaCnng19730D	35	50	41	3	6	113	39	19	10	17	17	15	35	39	36	38	15	11	11	23	28	16	12	25	19	0	0	3	10	2	6
BnaCnng15190D	408	197	186	28	10	39	234	224	205	115	91	161	86	152	151	12	104	289	142	125	135	116	76	12	70	15	3	16	70	3	42
BnaA09g09160D	1	0	0	0	0	113	0	1	1	0	0	0	0	0	0	1	0	0	0	0	0	0	0	0	0	0	0	1	1	1	1
BnaA10g22470D	17	21	20	6	16	112	20	23	11	1	9	21	17	33	19	10	8	0	5	23	27	15	12	12	10	0	0	4	23	1	5
BnaC01g00830D	52	124	81	24	32	112	24	40	20	16	9	9	8	35	18	46	64	13	6	8	3	7	5	9	52	3	3	5	3	2	6
BnaC08g09100D	0	1	1	0	0	112	1	1	2	0	0	0	3	1	2	1	1	0	0	0	2	2	3	1	1	0	0	1	3	2	2
BnaC03g64050D	5	7	10	3	1	112	4	12	14	0	0	0	0	3	7	0	10	1	0	1	1	5	7	1	12	0	0	1	5	0	2
BnaC06g14700D	0	1	0	1	1	112	31	79	121	144	30	97	16	15	68	56	104	76	28	39	24	39	133	62	83	27	23	263	131	1006	461
BnaA10g27070D	407	259	246	84	162	16	52	59	38	42	4	8	9	26	26	33	27	59	32	18	11	14	12	18	30	0	0	3	7	2	5
BnaCnng33090D	0	0	0	0	0	111	0	0	0	0	0	0	0	0	0	0	0	0	0	0	0	0	0	0	0	0	0	0	0	0	0
BnaC04g07840D	93	79	74	15	26	110	85	50	62	35	9	12	8	153	70	66	57	15	11	12	8	92	30	51	58	1	1	6	21	5	15
BnaC07g21940D	5	2	3	15	16	110	63	119	99	182	54	100	31	15	61	52	95	121	72	58	50	40	122	52	78	4	2	306	131	1132	515
BnaAnng10090D	7	10	7	1	1	109	8	3	4	0	1	4	6	6	7	4	3	0	12	10	8	6	4	10	7	0	0	1	2	2	1
BnaA07g34180D	41	70	53	12	7	109	43	31	91	50	30	17	14	16	17	39	56	22	38	93	21	9	12	22	54	1	1	5	20	4	12
BnaAnng37270D	407	103	121	325	26	6	627	179	449	234	1	0	0	1	0	1	12	260	4	71	0	1	2	1	0	12	11	39	36	102	32
BnaC03g72450D	405	197	285	138	120	38	264	302	237	200	67	117	57	78	59	97	102	114	71	204	60	30	29	44	90	15	12	18	56	22	25
BnaC01g00280D	405	293	267	89	356	28	97	67	29	15	36	38	18	24	63	212	25	23	28	44	24	37	60	167	63	6	7	15	57	9	44
BnaC09g35280D	404	217	190	21	27	88	457	406	406	151	10	50	49	420	71	87	149	64	63	164	33	80	39	41	99	3	3	10	29	9	15
BnaCnng34110D	54	55	50	1	0	108	31	43	34	1	4	7	0	7	17	31	30	11	29	53	1	15	7	9	26	0	0	2	3	1	4
BnaC01g27120D	2	2	3	2	2	108	29	36	38	43	5	8	7	22	21	32	15	22	17	12	6	48	111	46	24	10	11	103	67	334	180
BnaC09g06910D	404	159	118	3	2	64	763	408	465	122	8	45	29	227	17	59	91	67	44	79	10	0	7	1	51	0	0	2	0	3	3
BnaCnng48520D	4	5	4	2	2	108	22	38	42	72	23	20	12	35	42	53	37	57	28	18	10	75	120	50	32	4	4	81	54	292	140
BnaA06g19400D	1	2	1	5	4	108	26	83	99	186	132	127	68	18	87	60	143	162	134	106	107	80	196	64	104	40	28	545	259	1627	893
BnaA08g05990D	13	15	18	25	1	107	8	4	3	8	3	0	5	15	12	4	2	10	2	2	2	4	8	3	2	1	1	5	17	4	4
BnaC04g41510D	402	417	144	13	15	56	35	257	100	5	4	13	3	144	52	37	95	6	2	3	4	14	19	11	68	0	0	4	3	3	4
BnaA09g13230D	400	106	3	94	5	10	169	16	784	1	0	0	0	0	1	2	61	25	0	0	0	0	1	0	0	20	14	14	9	7	32
BnaC02g05960D	69	3	4	0	1	107	26	123	31	37	0	0	0	11	1	0	0	20	8	32	0	1	1	0	1	0	0	1	0	0	0
BnaUnng02400D	1	0	0	4	2	107	38	71	79	109	62	136	23	21	40	28	52	129	77	54	45	46	136	40	43	21	13	494	192	1418	833
BnaCnng64600D	30	15	23	0	0	106	4	18	2	0	0	0	0	10	15	17	5	0	0	0	0	18	9	13	12	0	0	2	4	1	2
BnaC01g27000D	0	1	2	1	0	106	42	49	64	51	18	22	18	61	69	90	66	25	34	30	14	93	132	98	58	5	4	83	58	297	145
BnaCnng12400D	1	1	1	0	0	106	50	52	49	43	12	12	4	27	30	37	28	16	15	13	8	40	121	49	29	4	4	114	74	454	195
BnaA09g04280D	398	513	244	1	1	7895	31	208	446	1	1	1	0	41	23	806	436	0	1	0	0	8	4	136	282	0	0	1	1	2	1
BnaA01g34290D	4	8	9	11	4	105	80	147	95	202	123	172	82	21	85	92	129	164	122	101	94	42	198	113	103	3	1	355	145	1336	858
BnaC03g75120D	398	322	246	17	5	32	181	169	161	131	9	27	3	36	26	50	111	91	52	79	6	10	9	24	87	2	3	4	5	2	6
BnaA03g07930D	172	45	46	12	3	105	162	31	57	0	1	2	2	370	58	37	4	0	3	2	1	168	53	47	6	1	1	11	44	2	12
BnaC01g41000D	19	22	19	9	12	104	12	7	8	5	8	1	0	3	12	20	7	3	5	5	1	4	8	8	9	0	0	4	5	3	5
BnaA10g25030D	47	49	54	53	16	104	166	78	63	19	18	45	43	316	66	58	47	5	9	34	70	67	19	50	46	4	3	17	40	18	21
BnaA03g10960D	58	35	68	6	11	104	12	9	19	0	0	0	0	22	18	25	9	1	7	3	1	103	28	9	27	0	0	1	25	1	8
BnaC06g38520D	397	1455	826	172	112	267	753	462	753	110	53	205	81	575	486	1245	1179	48	56	115	125	364	91	900	995	7	9	63	126	78	94
BnaA10g26360D	397	162	173	104	602	48	194	212	146	94	19	50	39	122	74	80	75	53	56	97	80	44	32	46	62	3	2	9	23	12	11
BnaA04g00890D	39	3	0	0	0	104	1	40	1	0	0	0	0	25	0	1	0	0	0	0	0	0	0	0	0	0	0	1	1	1	0
BnaA05g11360D	2	0	0	0	0	104	0	4	1	0	0	0	0	0	0	1	2	0	0	0	0	1	1	2	1	0	0	0	1	1	1
BnaA06g30200D	392	156	87	3	3	113	326	221	162	122	0	18	0	174	65	148	38	111	10	1	0	36	24	41	43	0	0	1	10	2	2
BnaA08g26750D	12	33	32	10	0	104	12	1	5	0	0	0	0	0	33	1	9	0	0	0	0	2	17	14	22	0	0	2	8	2	5
BnaCnng12540D	0	0	1	1	0	104	23	35	40	30	3	8	0	10	18	25	19	13	9	9	5	36	110	26	18	1	1	123	70	543	239
BnaA04g01740D	1	10	0	0	0	104	53	44	68	0	3	34	2	19	17	46	42	0	1	19	23	17	6	8	3	0	0	0	0	1	7
BnaC01g27060D	0	0	0	0	1	104	20	35	43	39	11	23	7	11	14	20	18	12	16	15	13	37	92	29	24	1	1	309	107	1208	612
BnaA09g16230D	135	285	196	141	144	104	267	114	97	25	47	34	41	642	216	136	121	20	29	66	64	234	125	101	143	8	5	53	200	64	72
BnaC07g01360D	138	80	99	23	35	103	128	135	107	75	27	17	20	95	101	118	104	47	28	35	27	75	63	115	108	2	2	19	76	12	36
BnaA10g23500D	392	39	12	53	0	11	451	154	173	1	0	0	0	2	25	1	7	4	0	0	0	0	1	0	2	12	6	8	4	4	13
BnaA07g05610D	119	70	101	33	3	103	34	104	46	17	23	44	25	33	23	191	64	13	9	28	95	7	7	82	40	3	1	5	5	5	5
BnaC07g49940D	1	3	4	1	0	103	1	2	1	0	0	0	0	35	1	12	1	0	5	0	1	579	7	148	2	0	0	7	14	1	12
BnaCnng12790D	0	1	2	1	0	103	15	22	20	20	1	8	2	16	12	15	8	8	14	8	7	29	85	22	10	2	3	128	82	590	235
BnaA05g00900D	1	0	1	4	2	103	39	70	79	97	57	129	22	19	37	27	48	115	70	51	43	46	144	42	43	18	11	506	194	1463	897
BnaC05g32150D	1	0	0	4	2	103	39	69	79	103	60	130	22	20	38	26	51	120	75	52	44	45	143	41	42	20	13	496	196	1465	875
BnaCnng12930D	1	1	2	1	2	103	70	32	38	49	11	9	6	84	19	22	26	45	36	14	7	41	119	30	23	6	5	129	76	525	244
BnaA09g43450D	392	75	98	108	76	3	120	70	77	78	4	3	11	83	23	7	13	83	17	18	7	37	11	4	12	4	4	10	13	10	12
BnaA10g04420D	388	128	130	47	10	71	479	256	275	173	17	34	30	225	114	110	104	100	88	115	22	98	73	104	91	11	8	19	53	18	35
BnaC01g31610D	70	79	109	44	50	103	150	96	76	20	17	33	36	303	205	103	99	11	17	49	107	313	106	121	120	4	5	30	157	28	71
BnaA03g36920D	24	25	35	2	6	102	29	11	16	12	2	0	0	1	19	33	42	3	3	13	0	4	14	54	69	0	0	3	11	2	32
BnaA02g30070D	386	109	85	1	0	72	649	421	392	155	5	19	11	213	15	28	103	64	31	67	3	2	3	7	40	1	0	2	0	2	1
BnaC04g31650D	144	342	348	50	81	102	78	72	85	16	22	17	25	154	98	105	166	17	19	28	22	85	40	55	164	2	2	11	31	8	19
BnaC03g20620D	65	27	43	23	5	102	20	62	19	11	10	21	20	30	17	115	24	6	10	15	39	18	6	82	19	2	1	4	7	4	6
BnaC03g23130D	14	56	26	19	2	102	48	1	10	0	0	0	0	12	15	1	3	1	0	0	1	3	7	0	3	1	1	8	16	12	7
BnaA07g32230D	383	865	626	24	21	634	210	260	96	41	52	39	136	7693	161	300	117	19	42	36	112	1335	128	79	97	2	1	8	91	7	16
BnaA09g33890D	383	331	497	11	17	134	472	604	437	141	48	157	177	1042	242	513	393	55	71	178	109	223	177	347	685	1	1	14	208	4	151
BnaA01g35060D	3	4	3	3	9	102	1	1	2	0	0	0	0	0	1	21	1	0	0	0	0	1	2	14	9	1	0	1	5	1	18
BnaC04g15570D	1	0	1	4	2	102	38	67	77	82	51	120	21	19	35	26	46	97	53	48	41	43	137	39	39	14	10	486	184	1404	855
BnaC03g44230D	88	90	101	50	117	101	99	100	59	37	17	82	59	310	93	70	63	18	29	67	78	117	55	70	54	7	3	17	56	22	34
BnaC01g27110D	1	1	1	1	2	101	35	32	35	26	9	8	3	36	22	31	22	13	15	10	6	51	96	37	20	5	5	110	70	409	191
BnaC05g04670D	383	161	123	33	6	78	765	319	348	204	17	27	23	293	180	80	127	124	95	125	12	119	97	58	76	7	6	15	65	14	26
BnaAnng34020D	138	151	174	130	115	101	180	196	190	113	8	79	38	102	111	124	157	87	68	110	59	50	44	66	107	5	4	24	56	20	34
BnaC04g21290D	1	1	2	2	4	101	37	68	55	100	32	13	11	28	70	75	76	35	29	29	13	98	107	75	58	5	5	92	92	360	161
BnaC05g36760D	144	200	42	1	0	101	4	148	57	0	1	0	0	38	13	48	117	0	0	0	0	2	3	2	44	0	0	1	1	2	1
BnaA08g06170D	106	131	128	29	21	101	135	102	90	32	38	26	12	535	110	82	99	10	13	59	55	150	52	64	87	2	3	13	55	9	19
BnaC07g14800D	102	175	103	5	48	100	57	43	57	28	6	23	3	42	27	59	32	9	10	21	8	23	10	54	18	0	0	3	9	1	8
BnaC04g06760D	381	621	278	5	8	248	890	92	1578	11	2	1	0	2	136	12	1003	0	0	0	0	3	8	1	285	0	0	2	0	1	2
BnaC09g01910D	1	0	0	0	1	100	0	0	0	0	0	0	0	0	0	0	0	0	0	0	0	1	0	0	1	0	0	1	0	2	1
BnaC08g35020D	48	382	293	9	4	100	25	15	16	3	6	2	1	28	21	85	46	3	2	1	2	9	12	7	19	1	1	2	14	2	17
BnaA01g22110D	7	7	2	0	1	99	5	2	2	0	0	0	0	0	3	33	1	0	0	1	0	2	2	9	2	0	0	1	0	1	0
BnaC06g32110D	46	101	43	29	5	99	89	36	61	0	0	0	0	169	70	40	61	0	0	0	0	53	13	15	40	1	0	6	3	17	4
BnaCnng67370D	6	14	15	17	12	99	82	44	53	101	49	23	30	57	28	33	46	48	71	21	19	107	67	66	38	92	186	75	114	78	73
BnaC04g49420D	131	140	156	4	2	99	142	107	107	24	27	21	33	216	158	145	134	31	12	10	30	53	66	106	172	2	1	5	28	2	21
BnaC03g13190D	0	7	23	1	0	99	1	1	1	0	5	3	1	1	0	0	4	0	3	10	1	0	1	2	3	0	0	1	0	0	1
BnaC07g28520D	381	102	61	0	0	67	349	92	250	1	0	0	0	36	19	81	168	4	0	0	0	5	5	13	85	0	0	2	2	3	1
BnaCnng15710D	40	86	81	4	24	99	6	11	8	2	7	2	2	47	13	34	6	1	3	3	1	33	15	35	26	0	0	3	24	2	10
BnaA05g12490D	381	242	188	10	29	36	180	176	189	91	11	20	3	92	65	21	95	50	45	86	5	40	22	9	63	0	1	3	10	3	2
BnaCnng13130D	0	0	1	0	1	99	17	27	36	15	2	6	3	11	26	23	23	7	7	9	5	46	104	30	19	2	6	125	62	576	247
BnaA06g05290D	104	170	209	8	12	99	68	66	47	30	25	26	30	60	59	212	55	24	27	43	42	30	18	122	67	1	0	2	7	2	5
BnaC06g30040D	19	41	46	2	0	99	8	1	14	0	0	1	0	17	6	18	31	1	10	14	0	18	3	26	27	0	0	3	3	1	4
BnaC08g19430D	380	651	489	56	41	289	378	279	299	69	24	6	4	597	688	500	355	30	15	44	5	271	395	276	325	6	8	36	317	15	97
BnaCnng12650D	0	1	0	0	0	99	11	27	32	1	0	2	0	4	13	13	24	0	0	5	4	38	81	14	10	0	1	148	103	730	318
BnaA06g01990D	380	316	137	1	4	107	12	298	176	1	1	0	0	5	9	57	415	3	0	0	0	1	2	7	207	0	0	1	1	2	1
BnaC05g46350D	55	31	38	7	4	98	51	46	35	17	11	8	13	266	35	39	26	6	10	16	22	169	13	36	28	1	0	4	13	5	9
BnaC04g34480D	380	1175	506	13	30	22	143	41	101	11	1	16	15	336	93	103	89	14	8	7	32	91	22	39	45	0	1	2	23	3	4
BnaCnng13410D	8	32	33	11	63	98	10	2	9	0	0	0	0	19	11	14	17	3	2	2	2	41	13	25	23	0	0	4	12	6	8
BnaC03g18110D	24	17	6	0	0	98	17	69	5	0	1	1	1	1896	17	51	4	0	0	0	1	195	5	11	4	0	0	1	2	1	1
BnaA09g22240D	18	30	28	1	0	98	3	1	5	1	23	0	8	57	1	53	6	0	8	11	96	8	1	18	3	0	0	2	3	1	25
BnaC07g37370D	5	2	2	0	0	98	2	0	1	0	1	2	4	56	0	1	0	0	1	0	7	29	1	1	0	0	0	2	1	1	1
BnaC05g01960D	4	3	4	1	3	97	5	4	4	1	3	2	1	17	4	9	4	2	3	2	2	32	4	25	4	0	0	5	3	2	3
BnaCnng12570D	0	0	0	0	0	97	20	25	36	6	0	6	3	10	17	29	37	1	5	7	4	35	125	41	19	1	0	154	79	680	304
BnaC01g17560D	47	56	96	6	117	97	57	36	36	5	19	14	9	107	99	66	67	5	11	22	27	120	66	63	78	0	0	9	49	5	34
BnaC01g13410D	49	71	60	29	31	97	49	29	26	9	5	9	13	130	40	51	28	4	16	29	21	116	21	68	37	2	2	11	27	12	22
BnaC05g13970D	107	161	118	4	7	97	150	54	74	20	3	1	2	1045	50	13	5	6	13	39	3	304	22	38	4	0	0	4	15	2	5
BnaA09g19810D	377	573	442	198	61	303	476	278	308	122	103	70	63	566	340	554	301	75	211	332	86	325	136	386	250	12	11	58	155	34	106
BnaUnng04510D	9	6	7	14	9	97	21	31	32	29	11	7	3	12	16	19	20	13	6	10	7	36	108	30	18	5	7	129	67	510	248
BnaA03g15610D	374	360	472	36	158	16	54	91	138	2	0	0	0	11	27	285	92	3	1	1	0	30	118	273	157	6	10	12	220	17	196
BnaC04g32240D	2	2	4	0	0	97	0	0	1	1	49	14	13	1	0	0	0	0	9	10	14	2	1	1	1	0	0	1	1	2	2
BnaA05g33450D	0	0	0	0	0	96	5	10	45	0	0	2	0	13	8	8	0	0	0	1	1	21	23	3	49	0	0	30	21	56	8
BnaA05g17260D	31	74	72	2	4	96	9	6	9	0	5	2	0	1	25	4	19	0	1	2	0	1	16	6	22	0	0	1	13	1	6
BnaC04g39990D	371	175	153	18	10	99	523	417	376	121	4	33	95	414	56	71	147	61	38	121	34	74	36	27	116	7	8	14	29	12	25
BnaC04g56600D	9	0	0	2	0	96	0	0	0	0	0	0	0	0	0	0	0	0	0	0	0	1	0	0	0	0	0	0	0	1	1
BnaC05g45110D	42	89	42	8	23	95	101	18	50	10	1	0	1	273	89	27	39	4	2	4	1	41	28	18	22	1	1	4	19	4	5
BnaA09g32300D	74	182	165	3	0	95	32	43	126	3	19	30	8	8	51	23	252	9	5	35	13	12	11	9	130	0	0	3	5	1	6
BnaC09g43600D	169	288	276	37	32	95	137	176	122	140	47	57	43	74	131	139	150	93	81	107	54	39	49	88	150	2	2	10	48	6	23
BnaC01g27050D	2	4	5	5	7	95	57	49	48	46	7	15	5	48	34	46	41	14	14	26	8	53	90	40	45	14	24	103	74	415	183
BnaC04g10750D	368	184	191	113	169	70	246	298	239	156	26	69	38	52	53	85	132	83	40	113	32	23	22	57	80	10	8	18	46	26	28
BnaCnng12970D	6	7	8	9	11	95	36	50	49	45	9	12	5	35	33	42	30	18	17	13	7	63	128	52	24	10	19	135	93	496	236
BnaC07g21430D	18	20	20	34	48	95	11	8	6	8	1	5	8	36	12	8	6	4	10	8	7	60	12	11	12	2	1	9	17	13	20
BnaA09g08390D	8	1	0	2	0	95	3	2	1	0	0	0	0	0	0	0	0	0	0	0	0	0	1	0	0	0	0	1	0	1	1
BnaA02g02540D	152	117	98	59	106	95	222	434	288	215	47	121	46	81	58	109	110	128	60	163	46	24	24	49	80	9	7	17	47	23	23
BnaC05g04380D	6	0	0	0	0	94	0	1	3	0	0	0	0	0	0	0	0	1	0	0	0	0	0	0	0	0	0	1	0	1	1
BnaC01g38680D	29	38	32	7	13	94	51	46	53	17	13	2	10	60	55	48	55	12	10	9	13	51	29	35	63	3	2	7	27	8	17
BnaC03g75450D	16	3	3	5	0	94	24	2	6	0	0	0	0	3	5	4	0	0	1	0	3	3	6	13	1	0	0	5	12	3	6
BnaCnng61700D	16	12	17	1	15	94	29	19	21	9	11	7	9	57	22	24	17	3	5	7	10	40	7	18	14	1	1	2	6	2	5
BnaA06g34720D	2	0	0	0	0	94	1	0	1	0	0	0	0	0	0	0	0	0	0	0	0	0	0	0	0	0	0	1	0	1	0
BnaC02g38490D	365	77	89	1	2	63	545	475	444	184	7	10	3	210	14	38	98	87	53	140	5	8	4	12	44	0	0	1	2	0	2
BnaC09g27540D	1	0	0	4	2	94	37	64	74	94	55	120	20	18	34	25	48	109	66	48	41	42	133	37	40	18	11	473	184	1366	829
BnaC07g33210D	45	146	104	19	2	94	111	73	98	10	1	1	0	139	66	55	123	4	11	89	1	16	16	21	57	4	4	15	19	19	11
BnaA05g33510D	69	121	156	50	47	94	33	10	48	12	30	12	7	20	24	22	19	20	22	31	8	26	21	21	27	4	2	20	42	49	25
BnaA09g05850D	364	241	331	66	270	145	281	355	282	190	64	111	73	323	143	170	129	129	92	178	104	109	57	129	134	4	1	12	37	11	21
BnaA03g22060D	364	97	86	11	13	49	301	383	370	101	17	10	3	95	42	47	102	26	13	130	13	20	18	30	71	2	1	4	10	4	7
BnaC09g14480D	1	0	0	1	1	93	75	128	122	70	78	140	77	28	101	63	142	37	27	122	62	54	111	61	91	6	3	145	95	539	337
BnaC03g02700D	16	3	3	0	0	93	6	12	2	0	0	0	0	1	1	1	5	0	0	0	0	1	2	0	10	0	0	1	1	1	1
BnaA05g26000D	10	26	14	0	0	93	5	4	2	0	59	657	334	7	11	8	1	0	4	16	150	14	8	0	0	0	0	4	4	5	3
BnaC09g50000D	28	2	1	0	0	93	1	1	0	0	0	0	0	0	0	9	1	0	0	0	0	3	1	1	0	0	0	0	1	0	1
BnaC04g37990D	0	0	0	0	1	93	17	35	54	35	2	28	5	8	12	17	25	17	8	12	12	27	101	27	23	1	1	426	129	1591	820
BnaA01g29130D	0	1	5	3	0	93	0	0	1	0	0	0	0	6	1	5	0	0	1	0	1	48	5	89	1	0	0	5	9	1	15
BnaCnng12980D	0	0	0	0	0	92	15	23	23	15	1	4	0	8	9	14	11	7	15	6	3	38	104	28	13	0	1	156	100	711	332
BnaA06g16870D	70	136	165	5	0	92	103	58	49	7	25	31	31	255	109	98	73	3	21	72	50	124	41	67	75	0	0	7	42	1	24
BnaA09g16570D	362	202	146	12	5	124	360	317	304	149	22	36	68	297	44	74	94	96	107	127	42	138	31	55	95	2	2	8	24	3	16
BnaC08g35090D	137	65	59	4	26	92	65	20	67	19	0	0	0	2	20	15	38	13	5	10	0	2	8	14	31	0	0	1	4	0	7
BnaA01g06540D	31	72	46	3	1	92	9	18	24	0	1	2	1	1	15	8	38	2	0	1	1	2	23	5	43	0	0	1	8	1	4
BnaAnng36210D	362	205	188	58	38	27	73	110	111	15	41	300	13	64	57	20	66	24	5	24	11	16	18	12	23	2	0	7	11	4	7
BnaAnng12050D	55	98	160	13	94	92	201	88	126	10	11	114	35	325	205	118	90	8	15	68	85	76	80	139	144	1	0	8	66	5	43
BnaA05g11860D	361	201	145	12	5	98	294	249	239	140	16	24	58	206	31	55	71	93	103	104	35	106	25	48	75	2	2	7	19	3	12
BnaA03g24160D	360	186	200	131	207	71	260	336	240	134	30	94	62	116	63	102	137	96	49	119	57	39	22	42	72	9	7	23	41	27	37
BnaC05g05550D	360	561	435	20	4	67	258	144	182	148	11	22	16	84	178	74	108	98	43	84	24	72	84	115	151	2	1	12	60	3	30
BnaC06g35750D	69	162	142	5	12	92	22	27	17	1	0	5	2	54	46	44	79	1	2	2	3	36	27	39	73	0	0	5	24	2	14
BnaA08g26540D	358	170	120	0	0	62	353	367	300	122	14	33	32	213	12	33	95	49	32	89	24	2	3	7	57	0	0	0	0	0	1
BnaCnng68070D	357	58	2	168	13	1	128	18	621	1	1	0	0	0	1	1	35	15	0	0	0	0	2	0	0	26	15	24	19	20	40
BnaC04g29390D	1	1	2	2	1	91	32	94	88	136	150	202	128	25	90	53	100	233	156	143	111	72	185	79	84	22	6	410	152	1095	702
BnaC07g37350D	1	1	1	0	0	91	1	0	0	0	0	2	0	28	0	0	0	0	0	1	6	11	0	0	0	0	0	2	0	0	0
BnaC09g37880D	102	65	69	23	37	91	77	167	99	50	18	27	25	55	24	88	50	35	41	88	42	30	11	53	53	2	1	11	16	9	15
BnaA03g39340D	356	340	365	120	130	50	181	180	143	156	34	59	38	332	140	134	98	115	76	111	50	184	61	91	123	7	4	13	43	6	20
BnaC09g06350D	78	120	98	61	103	90	76	72	55	19	32	59	40	107	57	84	67	11	15	44	78	61	36	51	71	4	3	19	55	28	31
BnaA07g20150D	23	14	12	4	38	90	30	7	9	0	3	2	0	20	21	45	11	0	2	2	7	198	15	164	20	0	0	3	5	1	21
BnaC04g42410D	69	37	29	2	0	90	12	34	25	0	7	4	3	18	24	9	32	0	0	1	2	5	3	3	29	0	0	1	3	2	2
BnaA10g16320D	3	2	3	1	6	90	3	1	1	5	0	0	0	0	1	1	1	3	2	2	0	0	2	1	3	0	0	1	2	1	2
BnaC06g05350D	356	313	73	0	0	40	2	179	34	0	0	0	0	17	1	25	109	0	0	0	0	1	1	0	12	0	0	1	1	1	1
BnaA03g56000D	161	370	234	31	18	90	188	126	141	120	14	11	18	1427	160	84	103	77	46	81	13	668	45	62	76	3	2	17	55	7	18
BnaC02g23320D	118	129	102	64	82	90	104	128	73	39	18	30	23	259	48	78	62	19	19	47	34	124	25	49	64	3	1	17	27	14	25
BnaA05g31630D	4	2	2	0	1	90	4	1	5	1	1	1	1	6	2	1	0	0	0	0	1	1	2	0	1	0	0	0	0	1	1
BnaA03g31080D	157	191	170	64	118	90	143	85	61	28	25	32	42	383	140	73	73	13	26	65	75	325	76	94	77	2	4	21	86	9	44
BnaC06g31720D	12	1	0	0	0	89	28	2	12	0	0	0	0	0	2	0	2	2	0	0	0	1	1	1	0	0	0	1	1	1	1
BnaCnng12990D	0	0	0	0	0	89	16	28	30	27	1	6	2	10	10	17	1	4	4	12	4	37	128	12	15	1	1	148	99	633	302
BnaA04g20040D	159	171	126	93	41	89	50	83	54	41	8	17	30	105	43	77	46	32	19	27	23	40	17	41	41	5	3	16	23	14	26
BnaA03g44740D	10	28	34	0	0	89	13	13	56	0	0	0	0	9	12	2	59	0	0	0	0	5	28	0	105	0	0	1	17	1	1
BnaA06g25030D	47	130	68	13	65	89	10	24	20	0	0	1	0	3	9	102	43	0	1	2	0	5	4	19	30	1	1	4	3	4	4
BnaAnng37160D	1	15	13	3	0	89	0	6	3	0	0	0	0	11	12	2	27	0	0	0	1	104	12	2	10	0	0	5	35	0	6
BnaAnng00330D	355	159	284	1244	228	82	298	104	117	202	212	210	154	24	122	17	46	84	205	838	43	15	39	47	27	69	35	165	192	240	151
BnaCnng12580D	0	0	0	0	0	89	11	12	24	1	0	5	0	4	4	14	5	0	2	2	2	22	102	8	10	0	0	122	71	527	236
BnaC09g16450D	8	3	5	21	27	89	28	75	66	77	25	48	17	7	32	32	43	69	24	32	28	31	67	31	54	3	2	243	90	912	406
BnaA06g08510D	355	854	507	220	101	80	381	195	185	174	50	62	198	1271	386	244	211	190	84	130	128	609	323	180	228	9	4	79	208	33	74
BnaCnng71840D	44	134	230	11	3	89	14	7	3	7	25	17	36	43	41	34	8	5	41	38	31	124	61	62	21	0	0	6	45	1	30
BnaC02g14410D	142	142	149	55	65	89	228	158	175	80	39	71	70	218	226	247	238	38	54	124	101	155	103	233	248	8	9	32	134	28	99
BnaA09g30080D	1	4	5	26	112	88	0	1	1	0	0	1	2	2	1	1	2	0	1	10	0	0	4	1	5	2	1	20	14	55	12
BnaC04g36180D	10	6	9	4	21	88	9	11	11	4	4	5	4	7	7	10	11	2	3	6	7	7	7	14	11	0	0	1	6	1	3
BnaC04g00650D	11	1	1	0	0	88	5	4	2	19	1	2	1	0	0	0	0	11	0	1	0	1	1	0	0	0	0	1	1	1	1
BnaA10g11660D	6	0	0	0	0	88	0	3	1	0	0	0	0	0	0	0	0	0	0	0	0	0	1	0	0	0	0	0	0	0	1
BnaA02g14900D	163	252	238	7	1	88	180	101	136	31	22	37	50	106	92	138	166	21	37	88	74	58	41	98	210	1	1	7	29	3	18
BnaC06g18230D	350	179	69	11	1	31	73	264	48	4	10	1	0	41	27	624	50	3	1	0	0	27	6	99	23	2	2	3	3	1	4
BnaAnng08830D	349	756	583	211	252	43	211	213	160	196	64	63	36	76	143	239	227	145	71	94	43	45	47	139	252	4	3	16	52	9	40
BnaCnng56480D	63	16	26	12	30	88	53	49	49	33	11	16	12	40	34	25	22	16	7	21	15	37	16	22	20	1	1	2	8	3	5
BnaC04g15370D	349	5	14	38	2	11	682	301	798	210	0	0	0	2	0	0	3	212	5	7	0	1	2	1	0	4	6	15	8	36	19
BnaC09g36190D	347	97	84	1	0	40	595	398	480	137	2	26	7	85	14	29	96	56	28	58	4	0	4	5	51	0	0	1	0	3	1
BnaA06g10330D	1	1	0	0	0	88	113	70	56	17	12	12	10	359	143	67	73	9	16	43	20	230	71	69	70	1	1	14	69	8	31
BnaA03g14140D	346	496	177	441	531	102	50	440	205	9	2	2	0	382	258	70	391	3	0	2	1	22	80	24	248	37	37	84	69	128	79
BnaA07g21610D	61	73	55	10	6	87	68	60	38	11	1	18	11	154	43	30	28	3	3	10	40	38	14	24	17	2	2	5	9	4	8
BnaCnng70330D	22	23	22	5	0	87	10	11	16	5	1	0	0	5	9	42	21	2	1	2	0	4	4	34	29	0	0	5	4	2	10
BnaA04g04260D	0	0	0	0	0	87	19	26	46	14	1	18	0	8	8	14	17	3	4	8	12	28	173	2	18	1	2	580	204	2208	1385
BnaA03g02640D	15	26	18	2	7	87	8	6	7	0	2	2	1	10	5	7	4	1	2	1	2	9	6	1	4	0	0	1	5	1	2
BnaA01g34250D	8	3	5	21	27	87	28	75	66	76	24	48	17	7	32	32	46	68	23	32	29	30	67	31	53	3	2	243	89	910	407
BnaUnng03750D	0	0	0	0	0	87	9	15	32	0	0	5	0	9	5	12	0	0	0	1	3	37	53	14	15	0	0	64	52	100	42
BnaA07g18900D	14	72	69	12	101	87	19	2	9	1	0	0	1	46	13	5	22	2	5	6	4	103	13	30	29	0	0	4	16	4	11
BnaAnng24470D	345	350	226	120	62	45	220	274	216	187	62	101	31	74	69	87	126	106	80	167	63	30	22	51	91	4	2	18	41	20	23
BnaAnng03930D	174	86	117	77	173	87	343	447	333	188	24	109	41	147	109	111	182	70	53	162	90	49	46	74	112	19	15	35	82	42	36
BnaA05g28950D	108	96	91	89	65	87	280	137	283	186	55	98	38	90	86	70	142	44	37	194	52	26	27	51	74	11	14	19	55	28	34
BnaA10g04490D	18	47	61	55	16	86	9	8	10	5	2	2	1	63	31	59	15	6	11	20	1	95	37	110	43	2	1	13	39	14	30
BnaA03g09320D	344	135	139	6	7	48	241	228	156	83	6	13	22	470	20	40	54	19	11	31	4	10	4	3	31	0	1	2	8	2	4
BnaA09g49150D	343	553	536	245	161	99	323	485	380	517	97	169	91	129	139	229	326	257	197	448	152	90	63	138	253	15	7	37	82	37	54
BnaAnng30900D	93	52	63	6	72	86	78	71	75	19	16	24	9	67	49	84	77	5	14	32	16	23	16	63	50	1	2	11	12	14	11
BnaC09g29150D	8	2	5	20	26	86	27	76	66	82	26	51	17	6	32	32	42	69	22	31	29	30	63	32	50	2	2	249	93	928	418
BnaCnng12710D	0	0	0	0	0	86	16	24	26	19	4	4	2	10	9	14	6	8	6	7	3	28	64	18	12	1	1	103	51	468	184
BnaA04g22000D	1	0	0	0	0	86	0	0	0	0	0	0	0	0	0	0	0	0	0	0	0	0	1	0	0	0	0	0	0	0	1
BnaA09g15400D	342	211	289	34	9	172	68	154	53	32	65	71	36	93	45	310	45	14	35	95	101	32	12	172	38	2	1	4	12	2	11
BnaA05g14930D	0	0	0	9	20	85	0	0	0	0	0	1	0	0	0	0	0	0	0	0	3	0	0	0	0	1	9	5	0	6	4
BnaC02g31350D	1	2	3	1	1	85	19	26	32	17	8	8	4	21	23	27	16	8	8	10	7	43	115	35	23	5	7	119	74	469	210
BnaA04g01170D	0	1	2	1	1	85	2	1	1	0	0	1	1	47	0	2	0	0	0	0	1	79	1	10	0	0	0	3	1	2	1
BnaA08g25040D	114	218	269	107	43	85	34	39	17	15	32	5	13	221	108	70	36	16	29	26	12	255	71	90	50	4	3	25	74	22	75
BnaC03g11480D	341	98	94	3	4	35	241	389	217	142	3	46	17	107	11	32	70	57	34	64	5	5	3	6	42	1	1	2	3	2	2
BnaC01g28910D	10	5	6	4	0	85	1	4	7	0	0	0	0	0	0	0	5	0	6	10	0	0	1	2	2	0	0	2	1	2	8
BnaC03g46690D	340	295	339	113	160	61	186	209	159	202	43	55	39	187	133	127	99	138	124	140	51	113	70	103	144	5	3	14	49	9	18
BnaC03g23920D	0	0	0	0	1	85	16	44	61	65	11	31	7	8	16	20	32	26	11	17	15	23	88	27	34	2	1	323	114	1219	602
BnaC01g26850D	0	0	1	0	1	85	29	34	42	52	16	20	9	28	21	24	24	41	23	13	10	35	99	33	24	3	4	166	76	680	345
BnaA03g10490D	0	2	16	1	0	84	0	0	0	0	1	2	2	1	0	1	4	0	7	29	2	0	2	1	6	0	0	2	0	0	1
BnaC06g26930D	76	80	93	17	5	84	166	146	92	35	6	32	21	316	73	62	102	20	22	56	49	109	34	65	71	2	2	12	25	10	25
BnaA03g34510D	42	191	132	19	94	84	83	24	78	11	20	19	22	7	169	41	153	0	3	6	22	11	36	24	125	0	1	5	46	6	10
BnaC03g25850D	36	93	65	37	25	84	131	77	84	28	42	25	41	267	130	85	122	16	16	29	32	135	54	72	126	3	3	16	57	18	21
BnaC06g08900D	33	81	49	17	3	83	286	123	108	28	19	40	30	319	106	87	107	12	17	60	43	115	35	63	79	3	3	18	53	13	18
BnaC03g10760D	1	7	2	0	0	83	10	0	6	0	0	0	0	0	1	0	1	0	0	0	0	0	2	0	0	0	0	0	0	0	3
BnaC03g43810D	19	38	55	20	4	83	2	16	10	0	0	0	0	10	3	100	45	3	1	2	0	23	7	71	78	1	1	6	10	7	15
BnaA03g07060D	339	208	199	173	289	83	326	419	305	170	33	80	52	247	91	114	162	95	49	140	54	49	43	59	108	17	18	46	78	67	42
BnaC07g34510D	84	125	69	4	1	83	106	107	85	3	5	1	0	125	281	230	123	0	10	32	1	100	63	194	73	0	0	16	39	2	18
BnaA07g11930D	64	182	137	16	55	83	81	51	56	3	4	2	1	186	54	86	87	2	2	3	3	57	14	46	101	1	2	6	8	4	5
BnaC07g35550D	1	2	3	2	110	83	1	1	1	0	0	0	0	1	1	6	2	0	1	2	0	3	2	10	3	0	1	3	4	7	6
BnaA05g23740D	74	91	94	30	48	83	32	32	31	7	12	11	13	88	40	26	45	7	11	13	14	23	20	18	54	0	1	5	18	4	9
BnaA02g00540D	339	334	410	48	54	41	145	97	88	57	39	57	32	246	104	93	109	40	65	99	43	119	46	64	105	2	2	12	43	3	30
BnaA03g39330D	338	260	245	105	117	5	48	44	36	82	7	18	23	100	34	34	46	58	31	26	19	74	23	19	30	1	1	5	14	0	6
BnaA01g27710D	336	338	437	323	1848	184	447	344	328	148	72	118	164	277	170	227	309	131	87	155	164	119	128	208	386	58	51	119	304	145	320
BnaC09g51060D	17	4	6	2	52	83	5	8	4	5	4	10	3	4	1	3	4	3	6	11	10	6	4	3	3	0	0	2	2	1	3
BnaA02g15680D	61	170	212	62	37	82	52	43	30	3	52	131	176	202	121	104	66	5	38	133	307	180	53	118	69	2	2	14	43	13	18
BnaA07g30790D	106	1141	436	1	1	82	62	229	218	6	15	5	0	49	54	6970	611	3	1	3	1	13	20	3009	737	0	0	1	2	1	4
BnaA09g07960D	21	22	29	12	8	82	28	26	19	12	25	102	35	75	18	47	23	5	16	91	48	48	10	36	19	1	1	7	8	4	11
BnaC09g45930D	100	68	106	10	195	82	25	26	21	3	2	0	0	17	40	88	46	1	9	10	1	11	24	45	39	0	0	5	15	6	11
BnaA03g08440D	1	7	2	0	0	82	9	0	6	0	0	0	0	0	1	0	1	0	0	0	0	0	2	0	0	0	0	0	0	0	3
BnaA09g20350D	28	37	36	11	14	82	25	29	16	0	14	19	42	140	39	48	13	1	7	18	84	179	23	46	20	0	0	6	25	5	10
BnaA06g36420D	6	5	6	1	4	82	5	3	4	0	1	0	0	1	5	3	1	0	0	8	1	3	5	8	0	0	0	2	5	1	2
BnaC06g20480D	92	120	105	35	23	82	61	66	74	51	31	64	67	43	52	57	66	41	40	64	67	29	24	46	72	2	1	10	33	9	20
BnaA03g02890D	335	153	105	4	3	111	748	634	448	222	18	38	71	518	44	58	111	73	40	156	31	21	15	20	54	1	1	4	11	1	4
BnaC05g32380D	335	992	550	1	1	30	53	231	25	0	7	3	0	715	212	1573	297	0	4	2	1	302	45	622	172	0	0	1	8	1	2
BnaA03g15690D	9	0	0	0	0	82	0	11	0	0	0	0	0	0	0	1	0	0	0	0	0	0	1	0	0	0	0	1	0	1	1
BnaC05g32770D	53	32	30	3	5	82	11	14	11	0	0	1	0	3	5	5	6	0	1	0	0	0	3	5	4	0	0	1	1	1	1
BnaA09g21370D	14	5	7	3	10	81	10	7	9	6	1	3	0	4	6	4	8	1	4	4	5	9	5	1	6	0	0	3	4	5	4
BnaA03g31050D	334	610	685	1	1	472	616	211	961	67	25	2	1	5	213	25	1153	29	5	1	2	8	60	6	683	0	1	1	4	2	3
BnaC06g01490D	23	63	53	28	32	81	81	15	12	1	1	1	0	19	222	9	9	2	50	160	1	18	76	35	24	1	1	6	17	6	8
BnaC05g44040D	334	73	34	1	1	101	138	142	157	90	2	0	0	0	1	2	48	43	7	9	0	0	0	0	13	0	0	2	1	1	1
BnaA01g25600D	333	44	48	1	5	52	510	486	335	86	1	38	21	168	5	14	31	56	29	51	7	3	2	2	11	0	0	1	0	1	1
BnaA09g12600D	5	171	91	1	0	80	11	18	5	0	9	45	80	386	59	139	125	0	0	2	29	80	15	59	77	0	0	3	8	0	4
BnaC03g02710D	6	6	15	1	2	80	22	21	5	0	1	5	12	280	27	4	2	0	31	46	31	286	43	13	9	0	0	10	33	4	3
BnaC03g49860D	84	259	237	1	7	80	63	43	50	39	4	5	0	50	29	17	79	21	76	78	48	4	16	5	51	0	1	1	14	3	4
BnaA01g01360D	5	1	0	1	8	80	0	1	1	1	0	0	0	2	0	0	1	0	0	0	0	1	1	1	0	0	0	1	1	1	1
BnaA03g13420D	161	98	169	54	196	80	67	46	35	23	10	25	11	85	81	124	55	28	26	30	8	52	46	81	90	2	1	5	19	6	11
BnaC01g38380D	69	61	88	105	146	80	59	41	22	18	26	23	38	109	79	48	17	12	37	60	58	90	49	73	26	6	7	22	48	20	26
BnaA10g12840D	333	116	93	3	5	52	536	297	333	136	1	9	2	186	20	32	66	53	19	42	0	4	7	6	36	0	0	2	7	2	2
BnaC05g22420D	27	16	17	7	28	80	8	9	9	5	5	2	6	61	16	16	13	3	5	7	9	55	11	13	14	1	1	4	12	4	7
BnaCnng58330D	0	0	0	0	0	80	231	131	155	37	1	0	0	33	60	77	125	29	1	4	0	30	24	44	141	2	1	8	24	3	13
BnaC07g09190D	11	51	80	4	1	80	9	8	6	2	12	12	18	31	26	23	6	1	15	26	21	86	54	41	14	0	0	16	36	8	28
BnaC09g29580D	164	222	269	77	194	80	124	103	105	42	29	36	29	156	127	127	153	25	32	86	42	133	80	134	172	5	4	23	114	26	90
BnaC02g20900D	56	127	176	68	39	79	45	42	29	4	37	124	154	176	99	93	71	2	40	124	229	134	44	94	56	2	1	17	42	21	16
BnaCnng12860D	0	0	1	0	1	79	12	16	22	6	1	4	1	6	6	12	4	3	1	5	3	28	86	17	12	0	0	120	72	557	240
BnaC07g06610D	6	10	11	2	2	79	5	1	2	0	0	0	0	3	12	2	1	0	0	1	0	4	18	8	5	0	0	2	23	0	4
BnaC06g13730D	17	99	143	17	9	79	21	7	9	0	0	7	4	10	55	119	33	0	5	9	34	34	25	229	61	0	1	4	16	2	10
BnaC06g36600D	332	447	358	31	24	353	126	217	78	17	4	25	74	4171	69	79	59	10	16	18	54	658	30	47	56	1	1	8	22	6	17
BnaC08g43490D	96	163	130	5	1	79	79	70	57	37	15	35	10	39	34	128	49	26	21	48	18	28	15	134	40	0	0	7	14	2	8
BnaA01g30570D	62	112	154	198	234	79	78	60	40	19	34	49	59	151	108	113	69	13	56	130	93	90	54	140	73	12	10	41	65	56	48
BnaC01g27140D	1	0	0	0	0	79	21	18	23	15	2	4	3	16	24	31	16	5	6	5	6	51	98	28	20	2	2	84	49	287	142
BnaAnng31790D	120	90	108	47	80	79	70	74	57	48	35	46	47	64	62	74	79	25	17	41	45	43	25	50	67	2	1	10	29	7	18
BnaC02g03550D	174	63	130	588	114	79	255	80	78	50	59	234	131	42	110	44	54	38	109	326	97	32	54	28	56	7	2	116	103	135	107
BnaC07g08290D	0	0	0	0	0	79	231	132	159	44	1	0	0	31	58	79	122	33	5	4	0	34	24	46	143	3	2	9	19	4	15
BnaCnng12920D	0	0	0	0	1	79	15	17	21	24	0	5	0	7	13	12	11	9	5	6	3	31	107	20	10	1	1	138	88	468	251
BnaC01g27030D	4	2	6	2	0	79	57	66	64	81	17	18	3	21	22	32	20	45	43	55	9	35	76	38	19	2	5	81	75	264	137
BnaA08g11610D	331	214	269	209	842	90	130	155	121	102	40	36	37	87	72	131	119	92	71	85	36	85	31	89	119	17	11	30	47	41	46
BnaCnng21000D	15	68	53	24	21	79	34	8	7	7	9	9	19	118	66	15	25	1	2	4	21	58	41	21	34	2	1	9	40	8	12
BnaC02g30040D	64	90	111	3	3	79	23	46	8	26	25	18	31	188	42	65	36	16	55	57	45	330	30	66	61	0	0	6	25	2	15
BnaCnng12670D	0	0	0	0	1	79	16	29	43	25	7	21	4	6	10	15	18	12	6	10	9	25	90	19	21	1	1	338	111	1325	667
BnaA06g17350D	330	171	155	22	9	33	182	174	155	77	61	122	71	119	113	9	83	204	93	90	98	92	52	9	51	9	1	12	49	4	28
BnaC03g18870D	9	0	0	0	0	79	0	8	1	0	0	0	0	0	0	0	0	0	0	0	0	0	1	0	0	0	0	1	0	1	1
BnaCnng12450D	1	2	2	1	1	78	18	22	28	14	5	6	3	17	17	21	12	6	6	8	5	34	98	28	18	3	4	116	69	479	208
BnaCnng13100D	0	2	2	1	0	78	21	26	34	20	1	5	2	10	13	21	11	8	4	7	3	40	94	27	17	1	2	132	77	587	274
BnaCnng06690D	329	129	106	0	0	96	461	474	340	118	7	23	10	282	23	45	122	50	31	82	24	2	6	7	61	0	0	0	3	1	1
BnaA04g01640D	0	0	2	0	2	78	1	1	1	0	1	0	0	1	1	0	0	0	5	6	22	1	2	0	0	0	0	1	1	1	0
BnaA09g06830D	50	68	54	67	130	78	65	57	49	22	48	52	45	97	30	42	35	11	24	43	62	39	18	26	38	4	3	19	35	29	22
BnaAnng39150D	98	65	102	10	186	78	24	25	20	2	2	0	0	16	38	84	44	1	8	9	0	11	22	43	37	0	0	5	14	6	11
BnaC07g20940D	328	49	82	9	8	89	436	257	254	188	17	21	15	94	62	20	33	158	121	134	7	8	30	16	20	2	3	7	28	6	5
BnaC09g06720D	27	98	54	4	3	78	41	8	20	1	6	7	9	50	44	10	33	1	3	5	19	33	13	13	15	0	0	3	22	1	8
BnaAnng22720D	18	4	4	3	4	78	8	4	6	0	2	3	1	7	5	4	3	0	2	1	5	17	4	7	4	0	0	2	2	2	2
BnaA02g20220D	59	79	96	37	27	78	105	131	73	29	24	48	54	370	82	92	70	7	16	51	118	280	45	102	63	3	2	21	45	9	27
BnaC03g56170D	328	241	247	50	58	17	134	140	139	113	14	24	5	30	28	33	94	86	88	150	9	10	8	17	77	3	3	7	8	4	8
BnaA08g11760D	43	35	38	13	9	78	206	224	140	48	4	66	19	181	41	75	63	12	20	90	63	31	17	28	40	1	2	9	24	18	13
BnaAnng26200D	6	4	0	0	2	78	1	0	0	0	0	0	0	0	0	0	0	0	0	0	0	1	10	2	0	0	0	1	0	1	0
BnaC03g76260D	27	89	109	9	39	78	40	27	56	9	10	237	45	134	89	115	108	4	14	47	33	40	35	111	95	2	1	7	22	3	9
BnaA03g46130D	153	166	135	66	181	78	94	101	76	30	23	15	20	126	84	106	68	18	16	26	16	70	36	93	95	4	3	19	48	25	36
BnaC08g24010D	66	179	126	22	24	78	45	24	41	22	13	1	1	62	18	55	41	15	10	12	5	14	12	21	40	3	2	9	13	8	22
BnaAnng14520D	88	62	60	110	128	78	44	43	53	61	2	1	0	92	26	129	23	41	49	42	0	447	21	119	21	3	2	24	29	5	23
BnaC07g21270D	9	65	58	14	14	78	26	1	8	4	0	0	0	0	24	12	36	1	0	0	7	3	11	11	32	1	1	4	12	3	5
BnaA01g01690D	80	86	87	19	9	77	13	36	20	1	4	8	4	49	17	34	37	3	1	3	10	32	9	64	33	1	1	19	19	4	74
BnaA08g15810D	40	53	46	26	8	77	140	76	57	21	20	31	32	339	73	80	69	9	8	48	49	55	23	75	69	3	3	12	35	14	19
BnaC04g01120D	50	45	44	0	1	77	69	152	127	5	12	28	12	48	44	51	122	4	28	78	25	18	3	1	73	0	0	2	3	4	2
BnaA09g49190D	107	202	163	6	2	77	68	68	50	38	11	36	17	60	32	98	52	28	38	77	31	33	14	120	50	1	0	6	14	2	8
BnaA08g25110D	109	350	197	249	38	77	80	98	86	25	29	21	16	217	142	139	296	16	20	26	19	60	38	68	207	20	6	44	49	65	49
BnaC07g15270D	103	140	116	128	241	77	34	52	26	6	13	28	28	56	50	89	54	6	8	9	32	74	42	59	68	2	1	18	27	24	24
BnaC03g33900D	0	0	0	0	1	77	0	0	1	0	0	0	0	0	0	0	0	0	0	1	0	3	1	0	0	0	0	1	1	0	2
BnaA06g04440D	327	397	359	169	296	98	192	312	198	254	66	78	47	161	164	159	154	157	129	198	108	146	110	143	151	7	4	48	136	25	48
BnaC02g21090D	0	0	0	0	0	77	10	12	24	0	0	6	0	8	4	8	0	0	0	1	2	29	57	10	10	0	0	61	50	100	47
BnaC08g08110D	0	0	0	0	0	77	14	13	30	0	0	5	0	10	4	12	0	0	0	2	3	41	73	10	10	0	0	77	58	121	56
BnaC09g14110D	0	0	0	0	0	77	8	10	19	0	0	3	0	2	3	11	4	0	0	1	1	19	79	7	7	0	0	92	57	424	178
BnaC08g36220D	2	25	25	0	1	77	13	16	20	0	0	1	0	144	9	41	35	0	0	6	3	8	4	7	19	0	0	0	1	6	2
BnaC01g27590D	17	39	67	3	42	77	47	29	31	2	1	23	10	120	46	36	21	3	1	13	19	32	20	35	35	0	0	4	13	2	10
BnaCnng29300D	29	106	103	2	2	77	10	12	9	2	19	27	23	4	15	2	20	1	6	7	28	7	6	1	11	0	0	3	2	2	4
BnaA04g07260D	46	62	56	9	5	77	37	24	29	8	6	13	13	99	29	137	27	5	7	10	13	63	16	166	34	0	0	5	15	4	10
BnaA09g26570D	326	110	136	11	18	18	73	190	128	124	22	115	10	33	20	8	50	587	107	62	21	11	10	4	20	23	4	4	5	2	7
BnaA09g15320D	52	207	122	175	51	77	71	55	13	69	35	1	0	34	215	111	45	19	1	3	0	34	140	73	87	1	0	9	154	24	64
BnaC08g12430D	71	64	50	15	32	76	90	72	54	12	17	21	22	96	49	46	41	9	9	31	32	41	22	33	37	2	2	9	30	7	14
BnaCnng24950D	33	9	8	0	10	76	20	8	13	2	0	0	0	3	10	4	4	1	2	3	0	9	7	4	4	0	0	2	9	1	3
BnaA09g39850D	34	46	60	12	7	76	54	53	48	11	10	17	9	129	51	61	57	4	7	18	27	38	21	39	47	2	2	10	26	8	12
BnaA06g25020D	33	57	39	22	11	76	59	60	46	6	4	4	6	127	56	107	63	4	5	13	12	66	18	82	53	3	2	10	23	12	17
BnaA05g01480D	22	15	14	0	1	76	26	158	70	0	10	22	8	14	17	38	52	0	17	48	18	4	2	7	33	0	0	1	0	2	2
BnaC07g26600D	52	87	76	8	1	76	63	56	50	13	5	9	4	102	27	117	71	6	4	10	7	70	10	65	49	1	1	4	5	4	6
BnaC07g33220D	37	85	76	19	10	76	118	120	94	27	16	18	13	320	108	96	106	9	8	34	25	137	39	62	85	2	2	13	37	10	18
BnaC04g50590D	324	364	185	13	4	31	415	83	108	14	16	1	0	57	180	313	87	12	2	1	0	32	37	167	74	1	1	8	5	4	10
BnaA08g16610D	324	300	373	68	66	4	76	34	23	11	10	12	7	212	78	65	13	19	20	27	14	60	47	88	33	2	1	6	24	1	17
BnaC09g41470D	52	59	88	34	59	76	138	108	91	38	28	56	47	309	127	83	63	16	49	107	64	188	69	72	66	7	10	19	86	15	51
BnaC03g56650D	0	0	1	0	0	76	14	23	24	13	2	5	1	8	8	16	10	6	4	6	3	27	84	19	14	1	2	112	68	501	223
BnaCnng12630D	0	0	0	0	0	76	12	15	23	7	1	4	0	5	7	10	8	2	1	3	3	20	89	9	10	0	0	123	74	507	233
BnaC07g21340D	0	2	3	3	0	76	0	1	1	0	0	0	1	2	0	8	1	0	4	4	4	112	3	21	2	0	0	10	21	1	10
BnaC05g17450D	8	8	5	1	5	76	6	9	5	4	5	5	86	9	4	5	2	5	4	5	38	8	3	3	2	0	0	2	3	1	3
BnaC01g21920D	106	142	173	28	2	76	23	15	19	7	13	17	12	2	42	46	35	5	23	20	16	19	53	250	55	0	0	7	75	2	163
BnaA06g02400D	26	7	15	9	17	76	48	31	39	11	0	10	16	29	36	31	51	1	6	28	13	23	26	5	63	0	0	8	10	10	11
BnaC03g27140D	56	252	179	12	12	76	14	17	17	2	7	7	2	79	19	60	34	0	8	11	1	33	14	53	50	0	1	6	16	4	15
BnaC03g57540D	66	78	43	0	0	75	42	45	13	0	0	0	0	11	18	13	29	0	0	0	0	11	8	13	27	0	0	2	4	1	1
BnaA01g09150D	69	90	82	10	11	75	51	41	43	5	9	10	2	14	85	44	56	5	5	6	3	13	29	20	36	1	0	6	15	3	12
BnaA02g22660D	322	271	288	82	176	130	93	132	120	72	36	50	58	78	50	110	122	54	60	107	126	52	24	60	140	5	4	17	30	11	33
BnaC03g25930D	91	90	92	27	30	75	85	88	75	25	28	54	70	126	60	70	68	14	26	66	99	64	29	55	88	2	2	14	34	8	30
BnaC08g15100D	141	383	229	230	47	75	117	82	80	34	37	21	16	310	174	171	205	22	22	26	12	73	53	134	208	10	4	33	42	52	40
BnaC06g18530D	136	111	111	12	40	75	106	121	94	18	21	23	38	46	114	72	59	6	9	23	65	72	61	30	57	2	1	11	49	10	19
BnaAnng13720D	5	14	26	3	3	75	1	6	1	0	7	14	17	48	1	1	0	0	1	1	14	8	2	1	1	0	0	1	3	1	2
BnaCnng12900D	0	0	0	0	0	75	16	21	23	17	0	5	0	6	11	7	0	8	6	5	2	26	99	11	12	1	1	136	75	511	270
BnaCnng12910D	0	0	0	0	1	75	15	17	20	23	0	5	0	6	13	12	11	9	2	6	3	31	103	20	10	1	1	132	81	451	241
BnaC08g15900D	321	391	327	308	40	40	247	175	123	142	69	102	206	427	218	194	100	122	87	107	240	160	95	169	106	12	6	46	87	31	58
BnaA10g13430D	321	83	135	12	24	3	420	144	189	4	1	0	0	32	304	146	76	21	102	158	1	58	99	234	81	3	3	10	97	12	99
BnaA03g43870D	0	0	0	0	0	75	0	0	1	0	0	0	0	0	0	0	0	0	0	0	0	0	0	0	0	0	0	1	0	1	0
BnaA06g07050D	5	9	6	1	4	74	14	1	7	2	0	0	0	0	11	4	4	1	0	1	0	2	5	0	4	0	0	1	1	1	1
BnaA07g32190D	51	49	51	9	231	74	86	40	52	47	15	21	11	35	30	38	33	17	15	26	21	62	13	17	31	1	1	3	9	4	7
BnaA02g31910D	28	41	77	12	123	74	9	6	8	4	4	1	1	14	14	32	13	2	4	7	3	31	11	50	31	1	1	5	9	4	10
BnaCnng45510D	45	70	43	19	113	74	51	28	23	15	19	6	6	47	73	37	15	14	13	21	16	62	40	36	17	1	0	8	35	7	18
BnaC09g00300D	6	1	1	1	2	74	4	0	1	0	0	0	0	1	6	1	0	0	1	0	0	0	3	2	1	0	0	1	3	1	1
BnaA04g05120D	100	306	271	30	18	74	111	62	56	73	14	25	55	420	318	92	112	90	34	43	23	251	131	55	113	3	2	19	50	3	18
BnaA03g42180D	54	45	55	24	18	74	93	52	48	7	12	18	11	296	67	47	46	3	4	16	46	242	32	44	41	1	1	12	45	7	16
BnaC05g37540D	82	91	103	38	55	74	40	46	44	15	17	13	14	100	44	40	61	8	16	18	17	30	26	28	75	1	2	7	26	9	15
BnaA06g17780D	319	261	272	47	30	18	136	146	157	142	22	32	6	24	25	27	93	111	164	243	11	7	9	22	64	3	2	7	6	4	8
BnaA10g11920D	318	185	199	238	429	74	230	302	253	235	30	80	66	66	67	93	117	170	57	110	56	34	27	47	76	14	12	36	60	53	45
BnaUnng03870D	4	5	6	10	5	74	16	23	25	14	3	5	3	12	14	15	12	1	4	8	6	22	69	23	12	3	5	77	42	298	155
BnaA09g33030D	94	132	91	40	41	74	180	233	174	110	32	80	36	306	35	112	89	46	33	98	44	43	13	48	59	5	5	12	29	11	13
BnaC03g68960D	318	504	365	1	0	16	18	58	124	0	0	0	0	22	29	32	352	0	0	0	0	1	2	2	149	0	0	1	1	2	1
BnaAnng22620D	0	0	0	0	0	73	1	0	1	0	0	0	0	0	0	0	0	0	0	0	0	0	2	0	0	0	0	3	1	4	3
BnaC09g14120D	0	0	0	0	0	73	13	16	25	0	0	4	2	6	10	15	26	0	1	4	3	22	91	24	13	0	0	111	51	493	219
BnaA05g30650D	158	324	109	17	17	73	152	47	90	10	1	1	2	232	144	67	106	8	7	7	1	39	36	40	48	1	1	9	20	11	16
BnaA04g01150D	0	1	2	1	1	73	1	0	1	0	0	0	0	38	0	1	0	0	0	0	0	66	1	7	0	0	0	3	1	2	1
BnaC09g13090D	34	28	29	1	6	73	19	11	12	8	4	4	4	30	15	28	15	4	7	8	10	28	6	29	14	0	0	2	6	1	4
BnaA07g29770D	2	8	14	0	2	73	6	3	2	1	1	0	0	14	16	3	6	0	0	0	28	26	17	2	16	0	0	1	2	1	1
BnaC04g16450D	118	93	81	0	0	73	72	72	50	3	8	1	1	188	58	47	78	0	3	1	0	66	21	14	67	0	0	3	13	1	2
BnaA06g04380D	180	290	230	9	4	73	119	72	79	52	6	9	5	35	75	87	74	47	22	44	5	25	28	63	73	1	0	5	19	1	11
BnaA03g07490D	87	49	43	2	0	73	49	76	42	1	1	2	0	54	46	47	30	11	14	33	1	22	15	12	23	1	0	2	3	1	4
BnaA03g06050D	78	154	133	33	78	73	186	132	93	43	28	42	21	340	123	128	102	14	23	80	49	218	64	120	112	4	8	22	86	16	44
BnaA02g12050D	128	162	92	61	34	73	190	150	109	65	15	30	30	122	60	67	92	24	12	33	36	47	17	35	65	1	1	10	22	14	13
BnaA04g20190D	315	129	171	112	155	48	129	228	153	159	22	76	34	45	24	54	59	75	32	108	46	17	8	32	38	5	4	10	21	13	10
BnaC08g15450D	0	0	0	0	1	73	17	37	55	19	7	22	3	7	16	18	26	9	2	14	14	14	70	17	40	0	0	231	96	903	313
BnaA06g09940D	37	45	59	10	6	72	159	68	48	11	17	18	25	474	121	61	52	4	10	35	63	291	56	73	61	1	1	14	57	6	20
BnaC06g06760D	142	253	369	0	1	72	7	88	81	0	0	0	0	3	3	247	198	0	0	0	0	0	1	23	174	0	0	1	0	1	1
BnaA05g16850D	50	79	72	18	5	72	37	38	25	14	28	30	33	113	39	100	37	5	14	50	40	105	22	70	44	1	0	6	22	4	16
BnaA01g09890D	17	20	16	5	3	72	7	7	6	7	2	0	0	2	7	24	9	2	6	8	0	2	4	11	12	0	0	2	3	2	5
BnaC07g36150D	8	36	13	0	0	72	0	1	3	0	0	0	0	17	1	135	5	0	4	11	0	1	2	38	8	0	0	1	2	2	1
BnaC09g49950D	35	36	46	38	15	72	164	72	64	17	24	44	45	335	71	59	70	7	8	38	70	54	19	46	59	2	2	14	30	12	21
BnaC03g04550D	90	132	141	36	35	72	104	98	83	33	8	5	10	96	66	96	121	17	17	34	16	46	35	58	107	1	1	20	40	15	40
BnaA04g02340D	6	3	3	1	1	72	5	3	2	0	2	3	1	4	2	2	1	0	1	2	4	1	3	2	1	0	0	1	1	1	1
BnaCnng77830D	313	212	232	27	17	99	469	377	335	110	34	43	26	293	40	82	164	64	85	218	28	28	23	39	116	4	3	12	25	14	16
BnaC07g26500D	313	261	140	4	4	45	430	93	160	522	22	22	1	48	129	176	75	173	11	5	1	20	41	31	56	1	1	2	18	3	4
BnaA08g29200D	50	176	126	14	4	72	22	62	49	12	5	8	13	52	31	448	98	18	41	37	14	27	13	330	113	0	1	2	5	3	8
BnaC01g26300D	0	0	0	0	0	72	12	11	22	0	0	5	0	7	3	9	3	0	0	1	2	39	64	11	8	0	0	67	49	102	53
BnaC03g45120D	13	11	0	5	0	72	195	221	155	15	0	7	0	71	44	60	70	2	4	59	0	33	24	7	117	1	1	9	5	1	15
BnaA06g34380D	16	19	17	20	42	72	9	6	6	2	4	3	5	26	7	8	9	3	5	5	4	49	8	12	9	1	1	7	11	6	12
BnaC01g12770D	96	3	37	1	1	72	1	9	2	0	1	2	1	3	0	1	0	0	1	1	1	4	1	6	0	0	0	3	1	1	1
BnaA08g13840D	313	73	48	25	109	15	207	121	181	10	0	3	0	1	11	20	44	6	2	10	0	2	14	5	43	1	3	4	1	8	4
BnaA04g05520D	4	2	3	0	0	71	6	6	7	0	1	0	1	18	9	2	0	0	2	1	2	6	7	1	7	0	0	1	3	1	6
BnaC04g22040D	2	9	7	1	1	71	2	0	2	0	0	1	0	88	5	2	0	0	0	0	0	76	6	17	2	0	0	5	3	4	5
BnaA09g15150D	12	7	21	1	1	71	34	22	7	0	2	6	15	190	35	5	3	0	35	47	47	241	50	12	7	0	0	11	36	5	3
BnaA09g46370D	113	117	105	62	70	71	98	108	75	23	35	65	58	131	86	82	80	14	28	69	119	95	41	69	65	2	2	18	50	16	27
BnaC06g00050D	0	0	0	0	0	71	0	0	1	0	0	0	0	0	0	0	0	0	0	0	0	1	1	0	0	0	0	1	0	1	1
BnaC02g16510D	106	138	88	51	25	71	154	123	100	56	13	22	22	94	49	54	77	23	11	33	21	43	15	33	59	1	1	9	27	12	12
BnaC02g04020D	0	0	0	0	0	71	178	48	38	5	2	16	8	845	169	156	136	1	33	43	8	57	54	72	83	22	19	28	89	25	29
BnaCnng30090D	38	45	46	9	14	71	102	60	47	1	8	19	14	184	51	61	53	1	14	25	26	44	27	43	45	1	1	10	30	9	15
BnaCnng12420D	0	0	0	0	0	71	12	11	20	2	0	2	0	4	4	6	5	0	0	1	1	25	100	9	8	0	0	135	88	562	269
BnaC07g34880D	13	23	28	22	61	71	41	3	11	2	5	4	5	9	24	5	13	2	3	2	12	26	15	12	12	2	1	15	69	6	53
BnaA09g39240D	312	13	9	1	0	16	151	159	95	0	1	0	0	1	10	59	4	1	10	6	0	2	1	102	0	1	0	1	3	1	2
BnaC06g22030D	311	411	308	140	354	226	443	444	324	129	46	67	78	997	254	334	202	80	39	97	70	481	128	263	231	24	17	59	138	44	99
BnaC03g44980D	44	25	35	8	11	71	46	17	15	3	1	1	1	34	50	16	13	3	5	9	3	34	24	21	15	1	0	3	10	3	4
BnaA09g30920D	36	99	58	5	11	70	16	12	21	3	1	0	0	54	3	68	16	3	1	1	0	17	3	26	18	0	0	2	1	2	2
BnaA10g08870D	81	109	92	2	0	70	147	24	33	0	0	0	0	109	349	31	19	0	0	0	1	165	82	18	35	0	0	2	30	2	1
BnaC07g47060D	81	47	70	31	44	70	64	72	62	29	17	33	46	46	37	62	62	19	25	42	40	33	19	38	77	3	2	11	26	10	13
BnaA10g15570D	311	220	372	0	0	34	3	270	23	0	7	2	3	46	2	601	156	0	3	1	0	7	2	263	301	0	0	1	2	2	3
BnaC04g28260D	8	8	9	1	0	70	13	19	15	5	7	2	1	26	29	14	16	1	4	6	6	43	17	16	27	0	0	4	15	0	10
BnaA01g04620D	124	142	140	42	55	70	73	100	75	31	16	12	18	200	75	89	78	29	12	17	20	108	36	67	108	4	3	22	44	15	39
BnaA02g17330D	111	83	61	18	8	70	116	164	106	60	14	48	21	147	53	59	67	16	27	50	34	58	22	41	50	2	2	10	34	11	16
BnaCnng36200D	25	89	80	2	5	70	28	21	20	5	2	4	1	29	77	61	70	3	3	2	1	11	16	23	68	0	0	2	10	2	2
BnaC07g25450D	27	24	22	3	9	70	35	35	31	17	7	16	14	41	31	32	31	6	14	26	13	32	15	28	33	0	0	4	11	5	7
BnaC06g10660D	85	216	217	53	54	70	108	107	106	62	38	50	27	118	111	120	114	34	32	68	66	102	54	79	97	1	1	18	61	15	32
BnaC08g24100D	43	122	157	19	7	70	30	43	25	51	22	29	36	73	54	47	76	47	21	44	23	13	22	26	106	3	1	6	18	3	11
BnaCnng19320D	310	455	375	104	232	40	227	270	191	142	80	82	30	405	150	212	189	122	127	199	43	110	55	122	206	4	3	20	87	14	46
BnaC06g20420D	94	141	116	103	741	70	123	97	57	21	17	29	24	238	109	72	57	20	14	29	14	135	94	64	85	4	2	20	74	25	24
BnaC09g39170D	10	4	6	1	5	70	9	3	4	5	0	0	0	1	2	2	2	3	2	3	0	1	2	5	4	0	0	1	2	1	4
BnaC02g36110D	61	103	122	137	164	70	58	50	47	134	50	16	31	37	22	27	41	51	85	20	18	103	48	49	29	83	164	57	106	81	59
BnaA10g06540D	7	3	5	0	8	70	28	20	21	3	5	10	4	32	14	17	10	6	2	10	5	19	5	14	15	0	1	0	5	0	4
BnaC06g14610D	98	88	76	53	80	70	155	184	139	99	33	102	48	116	40	62	68	54	63	133	79	35	16	38	47	4	3	9	31	17	14
BnaC07g35130D	2	0	0	0	1	70	0	1	1	0	0	0	0	0	0	0	0	0	0	0	0	0	1	0	0	0	0	0	0	1	1
BnaC08g34650D	63	123	122	110	151	69	175	71	95	21	18	21	19	208	224	70	117	8	12	30	29	109	79	64	96	6	9	27	111	31	52
BnaA03g15070D	11	10	8	1	0	69	0	5	0	0	0	0	11	210	0	19	0	0	1	0	5	27	2	10	1	0	0	1	2	0	4
BnaCnng14310D	40	47	53	20	5	69	32	41	28	15	28	39	62	22	12	64	21	10	20	97	74	38	9	40	31	2	1	9	8	9	10
BnaA03g47830D	15	11	11	2	12	69	4	3	4	1	0	0	0	1	8	5	4	1	0	0	0	4	18	10	6	0	0	1	12	2	3
BnaC09g43200D	18	24	16	2	0	69	5	2	0	23	0	0	0	257	6	0	0	12	0	3	0	148	6	0	0	0	0	5	12	0	1
BnaA04g26920D	137	106	133	32	20	69	97	80	81	28	15	32	54	144	64	75	72	17	24	55	64	75	32	55	83	2	2	11	34	10	24
BnaC02g42490D	24	17	23	2	56	69	21	19	16	13	9	6	8	30	16	15	17	6	5	14	12	30	9	19	15	0	0	3	11	2	5
BnaC04g48840D	7	27	39	7	4	69	44	2	13	9	0	1	0	3	230	1	12	6	25	65	2	21	217	26	10	0	0	3	976	3	23
BnaC06g34320D	1	1	1	0	0	69	1	1	5	3	0	0	45	0	0	0	0	1	0	0	17	1	0	0	0	0	0	1	1	1	1
BnaC09g48200D	310	70	30	68	1	6	275	148	186	0	0	0	0	1	13	1	33	6	0	0	0	0	2	0	14	15	7	12	6	6	19
BnaA09g03960D	12	85	52	46	44	69	56	17	38	48	9	1	1	54	98	52	70	57	20	12	8	52	78	108	88	8	18	38	105	26	107
BnaA04g25170D	1	4	0	2	1	69	2	82	85	0	0	0	0	5	0	16	5	0	0	0	0	1	1	3	0	0	0	1	0	0	1
BnaC04g56590D	11	0	0	2	0	69	0	0	0	0	0	0	0	0	0	0	0	0	0	0	0	1	0	0	0	0	0	0	1	1	2
BnaC03g40660D	182	148	135	61	40	69	223	270	203	131	23	53	22	145	48	85	142	51	21	85	35	33	20	37	72	3	3	16	39	17	20
BnaA10g11350D	164	168	127	42	35	69	252	316	240	130	28	77	35	220	69	144	145	54	33	95	67	49	24	80	102	5	5	16	36	15	21
BnaC03g15950D	126	84	93	55	21	69	188	306	219	138	27	108	30	87	49	95	129	39	29	137	30	19	17	42	53	3	2	15	32	19	20
BnaC04g11490D	66	99	83	15	22	69	52	48	44	20	21	24	27	113	51	55	60	8	21	45	38	51	19	44	53	1	0	7	19	5	15
BnaAnng25310D	94	35	56	35	47	69	88	74	73	45	32	33	46	43	57	61	68	19	25	45	45	30	29	52	73	1	1	9	31	8	24
BnaA09g49820D	23	10	8	1	15	68	16	16	12	6	1	4	0	4	14	6	7	3	1	1	0	4	14	6	13	0	0	1	6	1	4
BnaA09g27000D	0	0	0	0	0	68	0	0	0	0	0	0	0	0	0	0	0	0	0	0	0	2	2	0	0	0	0	2	2	5	4
BnaA01g27820D	85	85	82	24	12	68	72	60	41	12	9	19	23	125	43	51	41	5	8	26	37	42	19	30	40	1	2	6	21	9	12
BnaA06g39280D	23	262	284	37	0	68	48	7	18	0	7	2	1	82	210	111	192	0	7	8	1	407	92	235	366	0	0	28	200	4	321
BnaA03g20980D	73	86	71	20	5	68	74	73	50	7	8	25	12	173	38	63	35	3	7	42	48	40	18	38	35	5	5	9	20	9	13
BnaC01g33650D	96	60	95	9	182	68	21	22	17	2	2	0	0	14	33	74	39	1	8	8	0	9	21	39	34	0	0	5	13	5	10
BnaC09g45450D	5	22	35	2	4	68	16	8	10	7	12	5	6	43	15	23	15	4	26	23	8	41	11	46	19	3	3	9	10	1	8
BnaA02g23910D	65	151	136	18	39	68	32	35	22	7	5	11	12	96	44	66	55	4	6	4	15	101	27	73	79	1	0	7	27	3	24
BnaA03g04370D	147	127	110	34	37	68	119	177	103	65	28	35	23	63	75	72	89	42	38	64	38	34	24	41	58	2	2	9	31	10	14
BnaC01g01710D	25	33	35	0	0	68	29	1	11	13	1	1	0	3	32	8	30	6	1	0	1	5	13	9	35	0	0	1	6	1	5
BnaA07g01890D	88	33	35	9	1	68	87	39	32	11	49	38	43	12	221	32	17	9	22	23	36	21	61	22	21	2	1	6	19	3	17
BnaC02g38680D	37	59	53	20	8	68	47	59	39	12	16	52	24	134	37	92	51	5	15	58	32	83	16	59	46	1	1	11	23	7	17
BnaA01g13670D	89	65	81	18	5	68	56	62	47	32	14	28	16	41	27	102	51	17	16	38	36	26	9	74	42	2	1	3	5	3	3
BnaC04g45800D	86	12	4	0	0	68	28	1	5	10	2	2	0	1	11	7	11	0	0	2	1	2	6	2	4	0	0	1	1	1	1
BnaA10g00050D	72	59	55	33	37	68	90	100	76	45	6	17	13	106	51	47	43	30	20	39	29	71	21	36	44	2	2	12	31	12	18
BnaC05g46210D	2	1	1	0	1	68	2	0	2	0	0	0	0	1	0	0	0	0	0	0	0	1	1	0	0	0	0	1	1	1	1
BnaC03g14940D	143	124	159	37	65	68	152	122	133	46	32	26	29	143	118	116	150	30	38	61	50	94	49	91	132	5	5	13	60	15	38
BnaC05g08700D	9	8	5	1	6	67	15	1	10	3	0	0	0	1	13	3	2	1	0	1	0	1	4	0	4	0	0	2	1	1	1
BnaA07g03860D	45	12	17	5	11	67	48	46	37	22	3	11	8	59	24	31	22	8	5	16	17	40	11	16	22	1	1	3	5	3	6
BnaC05g29650D	56	81	75	23	6	67	36	39	25	10	28	35	30	103	30	77	33	6	17	54	35	89	19	60	39	1	0	8	25	6	14
BnaA09g51160D	309	0	0	0	0	4876	2	123	18	1	0	0	0	0	0	1	1	3	0	0	0	0	0	0	0	0	0	1	1	1	1
BnaA03g31400D	13	120	138	5	96	67	81	7	8	2	18	36	264	477	210	8	10	0	1	11	422	188	103	24	8	1	1	4	90	3	3
BnaA04g10240D	50	40	44	10	9	67	114	84	48	17	25	32	42	259	120	48	50	4	9	30	55	138	40	37	51	1	0	11	71	7	17
BnaA10g29580D	306	146	17	0	0	484	4	249	8	0	3	4	1	436	5	683	14	0	3	2	1	17	1	318	2	0	0	1	1	2	1
BnaC01g33900D	106	76	68	16	15	67	71	82	58	41	20	24	11	49	34	44	48	35	34	70	17	12	18	23	46	4	2	6	14	4	21
BnaC08g43840D	306	196	190	158	134	49	170	210	127	48	13	74	36	83	41	77	87	61	39	58	39	16	12	28	43	2	0	13	26	13	20
BnaA10g25450D	132	656	461	3	28	67	81	130	102	6	1	7	17	519	167	323	380	4	1	2	42	123	63	232	315	0	1	4	13	4	12
BnaC03g25150D	12	7	7	2	16	67	10	4	3	0	0	2	1	40	3	8	2	0	0	0	1	191	8	14	2	0	0	1	4	2	4
BnaC09g21440D	66	39	54	24	260	67	15	24	12	5	6	6	7	26	11	25	13	3	9	11	7	160	10	63	16	1	1	8	19	6	31
BnaC09g09660D	130	59	56	19	16	67	105	81	60	37	38	13	29	77	174	101	32	30	32	24	34	82	65	79	41	4	3	15	32	4	24
BnaC07g26240D	47	43	44	34	237	67	29	29	21	11	12	17	27	80	42	42	28	7	14	22	41	104	18	49	36	1	1	13	47	6	36
BnaA06g40090D	12	101	42	5	2	67	43	1	2	1	0	0	0	1	46	18	16	2	0	0	0	0	20	21	28	0	0	2	3	3	3
BnaC04g08360D	63	247	325	89	22	67	65	47	62	32	28	19	11	205	71	361	148	26	42	60	11	52	37	666	290	4	2	27	46	23	123
BnaC02g37590D	37	39	46	1	0	67	1	9	17	3	0	0	0	4	4	9	26	3	0	0	0	0	5	5	55	0	0	1	2	0	1
BnaC06g00330D	0	0	1	0	1	67	11	33	27	40	5	6	2	5	17	25	14	6	2	7	3	18	60	20	7	1	1	55	24	195	107
BnaCnng12410D	0	0	0	0	0	67	9	12	20	6	0	2	0	3	4	6	6	0	1	3	1	19	59	16	10	0	0	105	56	515	191
BnaC06g43790D	14	6	27	6	2	67	18	2	3	3	0	0	2	0	3	2	2	4	34	54	3	1	3	3	0	1	0	2	0	0	2
BnaC04g34810D	14	8	33	0	0	67	3	1	1	0	1	4	1	2	10	0	2	1	46	141	2	2	5	5	3	0	0	2	4	2	2
BnaUnng02410D	1	1	1	4	2	67	38	62	77	57	51	109	20	15	28	22	42	86	63	46	43	44	168	40	35	13	10	523	204	1574	1025
BnaC02g31030D	165	189	197	44	64	67	69	86	85	59	31	39	43	67	42	75	102	40	48	87	97	45	17	41	100	2	1	11	21	9	18
BnaC01g12550D	1	0	0	0	0	66	0	0	1	0	0	0	0	0	0	0	0	0	0	0	0	0	1	0	0	0	0	1	1	1	1
BnaC09g51250D	4	155	86	0	0	66	4	12	5	0	16	48	47	195	34	127	139	0	1	1	13	40	10	38	108	0	0	2	5	1	4
BnaC09g11480D	31	29	27	3	28	66	6	2	35	0	1	2	2	5	8	2	3	0	1	2	3	6	11	5	2	0	0	2	6	2	3
BnaC08g34330D	26	25	39	4	9	66	29	11	17	8	2	4	1	7	35	24	25	3	8	13	3	39	22	48	21	2	1	6	47	7	52
BnaC07g41530D	0	0	5	0	0	66	0	0	0	0	0	0	82	0	0	0	0	0	0	0	126	1	0	0	0	0	0	0	0	0	0
BnaC08g46780D	305	702	517	168	166	48	236	257	193	203	68	75	32	114	158	297	274	138	59	83	42	48	53	183	302	4	3	19	60	13	44
BnaA07g25830D	66	49	67	7	6	66	106	59	44	13	14	31	26	400	93	93	42	5	5	19	61	184	44	49	53	1	1	11	48	3	14
BnaAnng23910D	3	2	2	1	9	66	4	12	25	0	1	2	0	10	5	6	4	0	0	1	1	21	21	4	28	0	0	21	19	43	9
BnaC06g35740D	15	50	37	1	0	66	17	17	11	0	0	1	2	46	19	102	54	0	0	0	2	28	12	79	35	0	0	2	1	1	13
BnaC07g17300D	12	3	1	1	3	66	4	5	12	3	0	1	0	0	1	0	3	1	0	0	0	0	2	0	3	0	0	1	0	1	3
BnaA09g30490D	3	2	4	2	5	66	2	1	2	0	0	0	0	1	1	1	2	0	0	0	0	2	3	2	5	0	0	1	0	1	3
BnaCnng13000D	0	0	1	0	0	66	13	26	25	37	2	5	1	7	10	13	13	13	7	8	4	20	73	20	15	0	1	103	57	442	197
BnaA05g28110D	79	53	25	14	37	66	81	106	98	110	8	11	7	28	24	55	18	143	46	31	7	49	22	71	21	5	1	19	33	29	38
BnaA05g00500D	128	108	97	33	12	66	37	69	37	23	7	45	17	35	22	141	32	12	13	22	14	24	8	96	30	2	1	4	5	5	5
BnaA02g05290D	304	42	41	0	0	44	97	171	117	5	0	0	0	1	24	13	23	1	1	0	0	2	16	6	23	0	0	1	8	1	3
BnaC01g15350D	159	140	127	108	112	66	90	105	71	43	24	26	41	109	93	139	71	30	37	52	55	51	38	78	71	7	3	28	49	35	46
BnaCnng75240D	75	89	86	19	11	66	116	91	68	30	33	22	9	391	65	66	41	9	7	44	63	96	30	40	54	1	2	11	39	6	18
BnaC09g25980D	20	52	65	2	0	66	1	1	4	0	24	0	9	30	1	8	12	0	13	13	102	5	2	16	15	0	0	2	4	3	6
BnaA09g30140D	8	25	20	3	1	65	18	1	5	0	0	0	0	42	49	63	2	0	0	1	1	266	22	71	13	0	0	21	15	2	20
BnaC03g57580D	7	5	7	1	5	65	29	21	22	9	9	9	6	39	17	20	21	2	4	13	11	28	5	10	13	0	0	2	6	3	3
BnaC01g27150D	1	1	2	2	1	65	11	17	25	12	2	5	1	6	19	21	21	5	7	6	3	33	98	32	25	1	1	101	55	469	205
BnaUnng04630D	0	0	0	0	0	65	12	14	22	8	0	4	0	5	7	11	8	2	1	3	3	20	80	9	10	0	0	112	69	455	218
BnaC07g29470D	50	57	60	32	396	65	69	14	33	8	4	7	3	97	35	45	14	8	8	9	12	69	33	42	30	14	9	21	34	11	28
BnaC09g36560D	97	70	90	15	90	65	164	169	148	39	25	39	15	150	112	108	107	21	24	81	17	78	40	62	112	1	1	12	33	13	18
BnaC02g35980D	3	9	15	1	23	65	1	0	1	0	0	0	0	2	4	0	2	0	0	0	0	2	5	0	12	0	0	1	2	1	1
BnaA01g37270D	28	7	27	3	0	65	0	41	1	0	0	0	0	15	7	4	0	0	4	1	0	22	9	17	0	0	0	3	1	0	4
BnaC03g06850D	12	115	58	0	0	65	99	11	8	1	0	0	0	2	25	3	144	1	1	5	0	1	3	2	34	0	0	1	0	1	0
BnaC01g07810D	51	97	61	3	1	65	9	18	21	0	1	1	1	1	13	7	37	1	0	1	0	2	15	1	33	0	0	1	6	0	3
BnaA03g09170D	162	41	44	1	0	65	631	684	511	238	12	36	21	108	15	43	137	107	58	91	3	3	4	4	77	1	1	2	3	3	2
BnaCnng27240D	88	30	16	11	575	65	67	15	19	0	2	2	0	14	23	82	7	0	0	3	1	13	20	42	6	3	2	6	11	6	8
BnaAnng36830D	303	191	299	55	124	143	115	86	77	37	32	42	33	61	159	74	54	17	23	51	57	116	76	50	74	1	1	11	86	6	18
BnaC04g40620D	302	358	249	13	4	27	208	142	157	123	7	11	2	155	93	23	106	62	18	56	5	41	19	11	69	1	1	4	10	2	3
BnaC01g15670D	42	38	43	13	6	65	25	24	22	24	10	19	19	40	34	33	34	16	12	21	25	17	17	24	29	1	1	4	9	3	7
BnaA03g19860D	14	15	25	4	0	65	15	21	9	0	16	10	21	176	29	20	10	1	4	13	30	164	14	20	10	0	0	4	21	3	7
BnaC05g17910D	3	3	4	1	3	65	2	2	2	0	0	0	0	3	1	3	5	0	0	0	0	2	3	4	7	0	0	2	1	2	2
BnaAnng40760D	0	0	0	0	0	65	9	10	22	0	0	4	0	6	4	8	3	0	0	1	2	33	38	8	14	0	0	53	43	98	33
BnaA01g34880D	58	196	185	48	29	65	96	61	50	26	9	31	25	134	308	156	137	10	20	47	31	120	163	168	183	3	3	21	169	22	85
BnaA10g08450D	2	1	1	19	15	65	9	5	3	0	0	9	9	53	5	9	0	0	1	2	3	92	8	19	0	1	0	20	49	40	26
BnaC05g32170D	302	49	53	0	1	24	325	190	267	89	0	26	4	59	4	8	26	28	13	38	0	2	3	2	9	0	0	1	1	2	1
BnaA09g30950D	10	26	11	3	9	65	8	2	1	0	0	39	14	82	17	6	0	0	3	3	3	10	10	3	1	0	0	2	7	1	2
BnaA07g27970D	70	117	72	16	7	64	84	51	62	19	3	1	3	41	40	95	61	12	4	10	5	29	27	52	66	1	1	7	29	4	15
BnaA05g01870D	11	3	4	0	0	64	3	8	1	0	0	0	0	1	2	6	3	1	0	1	0	2	2	2	4	0	0	1	1	1	1
BnaA05g20510D	0	0	0	0	0	64	87	42	55	10	2	16	5	43	27	32	27	5	7	21	11	24	14	19	26	1	1	7	14	8	8
BnaA03g08000D	92	230	203	7	25	64	60	45	32	11	1	1	3	41	93	53	60	9	3	2	2	19	37	53	82	0	0	5	27	3	5
BnaC05g20150D	300	195	355	103	138	307	395	566	432	230	172	270	107	1918	164	287	196	112	138	510	245	311	74	198	204	10	6	31	87	42	53
BnaC09g06990D	12	14	15	9	5	64	18	6	6	1	0	0	0	11	40	14	9	1	1	4	1	7	12	7	19	1	1	4	8	6	5
BnaC09g38450D	160	54	60	42	17	64	38	47	54	1	3	7	3	18	17	51	30	11	20	16	3	10	11	29	48	1	0	8	12	8	16
BnaAnng27580D	38	82	82	48	23	64	60	27	21	5	10	10	19	148	121	77	42	4	10	24	26	108	55	82	53	1	1	15	55	13	45
BnaA02g27870D	2	1	2	0	26	64	0	0	1	0	0	0	0	0	1	0	0	0	0	0	0	1	2	0	1	0	0	0	1	2	1
BnaA04g15380D	99	97	135	3	5	64	22	21	90	22	2	0	0	0	24	3	84	13	2	0	0	0	13	0	105	0	0	1	2	1	4
BnaAnng34410D	299	154	188	112	183	59	284	329	249	195	46	114	60	77	51	94	114	94	47	139	58	18	25	55	77	11	6	21	47	12	26
BnaA01g13470D	66	52	62	19	9	64	26	24	21	22	12	14	15	28	23	21	25	19	13	16	16	17	14	21	23	1	1	3	9	3	6
BnaC04g36020D	1	1	2	1	0	64	0	3	1	0	0	0	0	5	2	6	1	0	0	1	1	35	26	208	18	0	0	6	95	2	67
BnaA03g21800D	118	94	125	19	9	64	70	85	61	18	15	34	6	55	41	196	72	14	23	55	19	55	14	160	76	2	1	5	8	4	10
BnaA07g21520D	298	325	257	121	459	130	259	260	220	72	24	51	86	448	149	190	152	54	17	48	54	209	85	148	157	12	10	36	100	31	71
BnaC07g03020D	295	288	276	111	108	102	217	174	154	57	47	57	20	260	194	176	150	28	44	71	65	188	89	170	160	3	3	25	86	23	49
BnaC06g07050D	0	0	0	1	0	64	29	69	84	41	73	166	62	22	108	75	87	68	71	133	58	68	111	69	85	26	44	106	84	231	129
BnaC05g06710D	52	108	82	23	9	64	39	39	43	21	17	23	17	12	34	58	42	11	15	31	34	13	15	48	40	1	1	8	18	7	14
BnaA02g10330D	119	78	99	39	46	64	157	102	103	39	21	37	41	125	128	134	133	21	22	67	53	76	56	109	141	4	4	15	79	14	59
BnaC05g12820D	36	18	31	17	19	63	44	30	28	10	7	11	7	45	28	23	27	4	3	12	9	27	13	21	27	1	0	4	9	5	10
BnaC06g00540D	173	153	136	2	0	63	325	55	81	0	1	1	0	36	356	93	32	0	2	1	0	164	72	53	27	0	0	5	37	1	2
BnaCnng71320D	4	32	26	2	18	63	11	2	8	0	0	1	0	63	9	2	18	0	0	0	2	20	7	0	3	0	0	3	20	4	14
BnaC03g39720D	294	244	313	623	1266	161	611	238	241	139	67	88	96	115	168	204	225	140	109	278	118	63	89	157	294	64	46	169	282	294	311
BnaC03g04590D	46	10	9	3	16	63	42	72	41	10	9	35	35	17	6	21	9	3	6	26	46	11	4	16	4	1	0	3	3	3	4
BnaA07g04790D	294	193	187	147	125	88	242	369	282	279	39	111	82	104	70	117	150	232	100	165	78	46	28	68	103	12	6	21	39	29	28
BnaCnng12150D	14	50	38	54	280	63	7	3	18	9	4	17	23	1	6	5	35	13	9	18	3	3	4	6	26	3	1	7	7	9	8
BnaC06g40110D	48	39	56	13	304	63	23	16	13	4	0	8	7	25	20	14	23	3	24	11	4	39	14	11	24	0	1	2	1	0	6
BnaC01g37520D	35	8	40	4	0	63	0	44	0	0	3	1	0	16	11	4	0	0	4	2	0	26	10	21	0	0	0	3	1	2	5
BnaC08g45990D	294	158	208	124	248	75	206	285	198	79	31	125	75	146	72	115	110	117	65	97	67	49	25	46	70	6	2	21	30	21	31
BnaC08g43530D	294	110	94	4	4	61	323	384	285	89	27	43	41	385	36	57	77	38	31	57	40	49	15	14	47	1	1	3	9	4	4
BnaUnng00020D	294	1165	567	12	12	32	219	60	149	11	6	12	4	516	133	125	129	14	5	4	9	102	44	67	89	2	2	4	43	4	5
BnaAnng07080D	38	33	30	7	8	63	34	23	28	10	14	12	17	52	32	17	18	5	12	15	25	32	13	14	17	1	0	4	12	3	7
BnaA03g40630D	129	62	81	57	119	63	166	279	179	116	22	73	30	93	46	79	87	61	33	86	52	23	20	41	65	6	4	14	23	17	12
BnaA04g28540D	294	334	204	12	3	27	172	119	161	94	9	7	1	172	59	22	93	55	24	63	3	58	17	11	82	1	1	3	6	1	2
BnaC03g28760D	149	73	86	41	77	63	169	242	178	129	36	68	37	71	40	62	93	72	35	118	41	24	15	32	56	8	7	18	36	19	22
BnaC09g37040D	77	109	55	2	8	63	70	12	12	7	1	1	0	71	77	24	9	4	3	3	7	30	21	16	7	0	0	9	20	1	6
BnaA03g21240D	9	8	16	6	8	63	13	4	7	3	8	9	32	12	5	2	5	2	15	49	57	18	6	3	7	1	0	3	7	3	5
BnaA05g32990D	2	5	0	0	0	62	6	7	4	0	0	0	0	18	11	65	0	0	0	0	0	0	5	29	0	0	0	1	6	4	4
BnaC04g01670D	29	22	30	3	0	62	5	3	14	4	0	0	0	0	2	0	10	0	0	0	0	0	1	0	6	0	0	1	1	1	5
BnaA03g20720D	9	3	3	2	1	62	3	15	1	0	0	0	0	7	3	12	0	0	1	1	0	18	2	16	2	0	0	1	1	2	2
BnaC08g32580D	73	53	74	15	27	62	82	81	59	19	1	17	18	117	44	71	57	13	13	36	28	75	28	23	42	1	1	8	18	4	15
BnaC07g35700D	26	12	15	5	17	62	22	12	14	6	8	4	4	12	18	12	14	3	5	7	4	24	9	14	12	1	1	3	8	4	4
BnaC09g44810D	46	40	44	29	25	62	43	35	28	18	14	17	24	54	30	27	34	12	20	28	22	30	13	23	34	2	1	7	14	5	11
BnaC07g17210D	0	0	0	0	0	62	0	0	0	0	0	0	0	0	0	0	0	0	0	0	0	0	1	0	0	0	0	0	0	1	1
BnaC03g48550D	30	82	67	26	6	62	53	60	38	6	3	9	9	230	80	85	94	2	3	13	21	99	32	43	98	5	4	12	29	14	17
BnaA07g25750D	102	135	129	13	123	62	47	37	39	19	23	18	22	125	28	55	33	12	17	36	24	87	16	27	34	1	1	3	11	3	6
BnaA10g10760D	27	21	23	0	0	62	13	16	8	0	0	0	0	116	21	18	10	0	0	0	0	32	4	12	12	0	0	2	1	1	1
BnaC01g22840D	100	196	217	121	135	62	126	69	63	23	24	20	31	267	177	123	96	15	18	24	33	265	91	121	137	2	1	32	126	28	69
BnaA02g21070D	22	28	26	8	16	62	14	15	9	3	5	9	8	85	16	26	8	3	6	12	20	82	14	23	14	0	0	5	17	5	8
BnaC09g39140D	8	6	6	3	73	62	3	2	2	1	1	1	0	4	2	2	1	2	2	2	1	26	4	23	2	0	0	2	1	1	5
BnaA06g40660D	62	443	227	1	1	62	30	10	144	33	3	0	0	2	57	3	367	9	0	0	0	1	8	0	218	0	0	1	0	1	1
BnaCnng23950D	53	78	93	38	28	62	106	108	73	9	25	56	56	346	80	86	64	6	11	54	120	181	43	84	68	2	2	22	46	10	31
BnaC03g23350D	99	106	83	7	140	62	65	22	30	11	7	2	2	24	47	73	53	3	2	9	1	12	31	24	50	2	1	4	30	1	10
BnaA05g09410D	294	220	239	6	5	23	151	77	99	56	54	261	99	61	103	16	67	190	167	150	110	49	58	6	44	4	1	4	29	0	14
BnaAnng27610D	293	571	405	24	5	255	542	119	1247	117	26	1	0	1	276	11	1200	18	1	0	1	2	23	2	638	3	0	3	1	1	3
BnaC03g37520D	20	2	6	1	78	62	3	5	5	4	0	10	5	0	2	2	0	2	7	7	16	4	2	3	2	0	0	1	0	0	1
BnaC01g00160D	2	4	5	0	0	62	9	8	5	0	1	2	0	27	7	40	11	0	0	4	10	32	6	64	10	0	0	2	6	2	13
BnaUnng01790D	3	1	2	1	0	62	15	26	24	47	1	6	0	9	21	24	10	17	6	7	3	19	58	27	15	5	5	44	19	139	78
BnaA01g36210D	43	39	41	11	12	62	39	79	74	31	5	11	6	60	29	30	18	8	4	34	6	67	12	32	30	0	1	9	14	4	10
BnaA01g03050D	29	37	55	23	153	62	16	18	12	12	17	14	14	42	17	42	32	10	27	43	9	104	10	22	32	4	1	7	12	8	12
BnaA06g19150D	128	68	58	42	68	62	161	233	200	158	19	69	34	52	44	69	87	88	44	102	33	21	18	48	56	6	4	15	28	18	17
BnaC05g34370D	84	95	74	43	30	62	224	266	190	113	28	57	25	129	52	67	90	45	24	83	41	31	25	42	49	3	3	18	40	22	22
BnaC03g01010D	93	117	92	42	27	62	145	180	132	51	29	86	43	119	66	93	99	21	26	112	72	39	24	66	72	4	3	14	38	16	18
BnaA05g10490D	84	131	97	19	40	62	63	45	52	22	23	21	20	89	57	59	62	10	20	40	31	49	22	43	57	1	1	6	23	5	14
BnaC07g39190D	10	7	9	5	1	62	39	34	28	8	10	22	12	90	15	26	22	4	5	39	35	25	8	25	20	2	1	8	12	8	8
BnaC08g06550D	73	84	81	18	11	62	110	85	64	27	32	20	9	368	61	62	39	8	5	41	59	90	28	38	51	1	2	11	37	6	17
BnaC09g22760D	64	20	17	8	13	61	46	30	35	10	4	14	16	4	26	3	17	7	8	22	9	1	6	2	16	0	0	3	10	3	2
BnaC05g07040D	0	0	0	0	0	61	0	0	0	0	0	0	0	0	0	0	0	0	0	0	0	0	1	0	0	0	0	1	0	2	1
BnaC06g31940D	24	197	106	13	31	61	10	9	23	2	0	8	2	0	27	29	15	4	4	6	3	2	12	17	6	2	1	9	50	4	9
BnaC05g47720D	3	28	14	1	0	61	6	0	1	0	0	0	0	11	28	39	3	0	0	0	1	107	11	23	9	0	0	1	2	1	18
BnaA05g24100D	43	1	1	1	18	61	45	3	18	3	1	6	1	5	1	1	0	5	5	2	1	0	2	0	0	1	0	1	0	0	2
BnaC03g01110D	8	14	15	0	0	61	9	2	2	0	0	1	2	6	17	3	1	0	1	1	12	15	25	14	13	0	0	1	5	0	6
BnaC02g07950D	6	2	2	0	2	61	20	40	54	27	10	32	4	14	19	25	37	15	8	17	11	20	65	23	34	9	11	140	106	630	307
BnaA10g08360D	28	61	54	12	64	61	39	16	15	2	14	10	18	68	64	35	21	7	16	25	30	87	48	35	25	1	0	7	38	4	20
BnaC08g13790D	293	130	177	130	332	66	116	184	137	108	30	93	64	54	28	47	59	61	24	86	75	20	14	30	50	7	5	14	21	15	15
BnaCnng30730D	2	1	0	0	0	61	1	6	3	0	0	2	0	2	1	7	3	0	0	0	1	2	2	4	2	0	0	1	1	1	1
BnaA05g22710D	0	8	7	1	0	61	3	1	1	1	0	0	0	0	0	24	4	1	1	1	1	7	3	13	8	0	0	1	1	1	2
BnaA09g51190D	21	37	31	10	19	61	19	13	8	1	7	9	4	54	19	15	7	2	2	6	13	38	13	13	8	0	0	3	18	3	6
BnaA05g33430D	75	83	60	10	26	61	83	93	96	96	36	31	20	24	39	40	41	58	65	116	53	27	31	62	51	1	2	5	24	2	15
BnaC07g43630D	292	255	251	22	22	170	302	140	285	89	34	8	4	421	446	370	231	49	18	17	4	413	191	307	250	5	5	33	166	11	126
BnaA02g15890D	292	367	41	0	0	100	6	34	24	0	0	0	0	0	0	35	30	0	0	0	0	1	1	3	0	0	0	1	0	0	2
BnaC07g03580D	18	39	39	1	0	61	5	7	4	3	1	2	1	19	30	14	3	2	4	11	2	11	8	18	9	0	0	2	7	1	4
BnaA04g12350D	135	49	88	43	50	61	25	73	29	34	21	43	14	13	36	177	42	53	68	112	25	9	32	81	63	45	30	38	71	21	54
BnaA05g33020D	98	95	82	48	54	61	255	264	266	129	25	97	31	68	43	75	143	61	42	172	77	23	28	55	112	13	14	23	36	37	26
BnaC01g43880D	99	128	109	33	24	61	212	285	201	117	23	78	24	157	68	91	132	40	27	127	65	48	26	53	79	1	2	19	39	22	20
BnaA03g02010D	14	11	19	25	16	61	2	10	1	4	5	9	12	5	5	30	4	5	8	14	26	7	3	17	9	2	1	4	3	3	4
BnaA06g01910D	2	1	2	4	2	60	3	0	1	1	0	0	3	1	4	0	0	0	0	0	0	1	7	0	1	0	0	1	6	1	2
BnaCnng12840D	1	1	1	2	1	60	11	15	21	11	1	3	0	5	10	13	12	3	5	5	3	26	83	21	14	0	1	112	60	538	227
BnaA05g01100D	12	1	1	0	0	60	9	8	1	13	2	2	0	0	0	0	0	8	1	2	0	1	0	0	0	0	0	1	1	1	1
BnaA01g20710D	5	2	1	0	2	60	1	1	1	0	0	0	0	1	7	3	3	0	0	0	0	1	5	0	1	0	0	1	2	1	1
BnaA08g14130D	70	67	58	15	88	60	67	59	42	13	10	21	18	70	40	37	32	5	12	22	25	35	21	29	34	2	1	6	23	6	13
BnaA10g20530D	55	111	95	9	26	60	283	67	48	5	26	59	34	1027	372	68	72	5	12	25	92	407	202	68	85	1	1	13	112	7	19
BnaC04g44700D	33	39	53	9	19	60	32	17	14	7	16	8	11	216	46	37	24	4	10	10	14	124	25	47	38	2	1	7	19	4	14
BnaA06g32930D	27	18	17	4	8	60	22	19	17	10	4	3	4	44	16	12	14	7	9	11	6	36	7	8	13	0	0	2	4	2	3
BnaC02g37920D	26	0	0	0	0	60	0	28	0	0	1	0	0	1	0	0	0	0	0	0	0	1	0	0	0	0	0	1	1	1	2
BnaAnng23540D	1	2	0	0	0	60	7	0	2	0	0	0	0	1	1	1	1	0	0	0	0	0	2	0	1	0	0	1	0	1	1
BnaA03g28780D	0	0	0	0	0	60	0	0	0	0	0	0	0	0	0	0	0	0	1	3	0	3	1	0	0	0	0	1	1	1	1
BnaA01g21450D	7	5	4	1	0	60	3	2	4	1	0	0	0	2	3	6	4	1	0	0	0	2	2	6	5	0	0	2	2	2	4
BnaC09g50160D	11	15	15	3	15	60	7	7	4	0	1	2	2	50	20	7	6	0	1	1	1	28	11	6	9	0	0	1	3	1	2
BnaC04g13810D	11	8	7	2	14	60	8	8	7	4	2	5	6	7	6	6	6	2	3	3	4	7	5	6	7	0	0	2	2	2	2
BnaC03g77220D	292	216	245	200	575	79	122	147	119	96	32	31	38	88	70	137	110	83	57	73	39	74	31	102	122	16	9	29	47	39	48
BnaA02g16870D	112	93	91	63	30	60	250	336	244	115	33	117	43	145	69	104	131	42	34	147	73	35	24	65	76	10	10	21	37	26	25
BnaC02g22860D	112	94	91	63	30	60	249	334	242	103	31	116	42	145	69	94	131	40	32	146	73	35	23	64	75	9	8	21	36	26	25
BnaA06g38660D	126	92	91	61	126	60	154	207	141	95	34	80	53	78	46	77	85	45	41	107	70	29	18	47	56	4	4	20	36	20	21
BnaC09g23530D	50	82	55	24	250	60	65	40	35	18	12	19	26	156	40	50	34	8	15	28	37	80	22	58	39	2	2	9	25	6	16
BnaA10g01380D	292	195	211	134	279	47	160	226	182	127	28	81	51	72	55	88	92	82	51	115	54	36	24	56	83	8	5	17	34	18	28
BnaCnng56560D	68	31	48	29	32	60	88	67	78	28	27	30	38	39	56	55	58	8	10	36	40	30	24	52	70	1	1	10	33	9	24
BnaAnng17490D	17	14	18	3	5	59	18	14	14	5	8	6	13	29	14	25	19	3	5	9	11	23	10	20	21	0	0	3	6	3	6
BnaA03g37740D	37	43	56	32	79	59	36	42	26	13	8	33	57	92	29	33	24	5	12	49	80	50	19	34	29	3	2	11	23	13	17
BnaA04g21460D	29	20	23	3	15	59	47	37	38	12	3	7	7	55	36	47	50	7	6	13	11	41	14	39	46	1	1	4	12	4	8
BnaC05g32670D	24	20	13	1	6	59	17	7	11	2	0	4	6	6	7	1	3	1	2	2	6	2	4	2	4	0	0	2	3	3	3
BnaC02g28130D	6	20	12	27	1	59	7	11	6	0	0	2	0	17	5	69	15	0	2	4	1	23	6	93	15	1	0	11	9	7	9
BnaA01g10110D	70	86	54	14	9	59	94	55	57	23	6	14	19	108	53	51	46	15	5	16	26	85	29	53	57	1	0	7	31	4	15
BnaC08g32200D	30	50	55	14	4	59	63	42	29	8	12	8	5	118	56	49	38	2	5	10	15	42	24	52	43	1	1	9	24	7	17
BnaC05g36950D	122	875	496	11	1	59	105	11	140	18	11	0	0	0	110	8	801	12	1	0	0	1	8	2	335	0	0	2	1	1	2
BnaA09g33250D	77	103	96	20	10	59	65	46	37	19	31	34	56	58	84	50	53	13	21	23	50	53	38	59	77	1	1	6	17	4	12
BnaC08g16280D	16	17	16	4	7	59	21	14	35	11	0	1	2	7	20	18	33	7	7	13	5	16	11	13	35	1	1	6	8	4	7
BnaC09g22970D	42	13	13	2	2	59	32	17	19	1	0	2	3	80	4	15	3	6	12	20	1	50	6	15	7	1	0	2	3	2	4
BnaCnng28430D	172	157	160	52	255	59	102	88	83	39	21	21	11	172	151	74	61	30	26	29	20	83	79	53	53	2	1	9	33	5	16
BnaC09g21780D	287	87	23	0	0	170	243	528	181	0	7	2	0	112	46	74	29	0	5	4	0	37	19	42	1	0	0	5	17	3	5
BnaA04g15150D	19	24	21	2	14	59	26	21	21	1	8	7	7	79	24	60	19	3	6	12	8	28	15	42	35	0	1	0	1	2	8
BnaC04g00920D	108	37	58	15	43	59	62	86	73	31	25	24	15	58	42	48	35	14	28	47	37	49	14	34	50	0	0	3	10	4	9
BnaC09g09390D	1	1	0	0	1	59	0	1	1	0	0	1	0	0	0	2	0	0	0	0	0	0	1	0	0	0	0	1	1	1	1
BnaA08g05090D	287	212	173	52	111	97	382	333	317	134	45	142	54	94	95	149	166	61	87	195	115	49	48	102	118	5	2	38	68	52	47
BnaC07g11440D	287	135	119	47	89	24	157	310	206	91	11	10	9	127	34	68	76	69	11	19	15	36	16	20	63	5	4	13	16	14	13
BnaA10g18360D	92	113	166	70	115	59	33	25	15	25	13	28	25	404	39	33	15	25	35	49	39	313	21	62	13	7	5	23	30	13	26
BnaA09g09720D	16	4	8	2	57	59	5	7	4	3	4	7	7	1	1	3	2	2	6	12	21	4	3	2	3	0	0	2	1	1	2
BnaA05g31250D	28	91	109	308	4	58	18	47	13	1	1	1	0	80	27	173	99	0	1	3	1	13	11	104	114	6	3	37	25	72	30
BnaC03g63110D	157	850	535	20	26	58	195	36	50	2	47	27	41	301	321	279	129	1	15	22	52	116	121	125	83	0	0	6	67	2	18
BnaC03g02460D	157	157	105	20	19	58	33	172	43	25	10	38	46	244	36	103	46	6	39	60	75	110	16	83	50	0	0	11	28	1	23
BnaC06g13910D	7	13	13	6	3	58	15	1	4	5	1	1	0	12	5	6	1	4	4	4	0	5	3	7	1	0	0	4	4	1	3
BnaC01g13400D	19	25	25	12	13	58	24	17	14	6	10	5	6	99	31	34	16	2	10	12	12	47	12	27	20	1	1	8	19	8	14
BnaA03g19320D	17	68	30	8	5	58	38	1	18	0	1	0	0	42	23	3	10	1	0	0	0	2	8	1	4	0	0	3	28	3	12
BnaA07g16960D	71	94	75	10	7	58	145	22	103	33	20	24	16	67	65	13	60	20	14	31	37	43	27	27	45	1	1	8	28	4	13
BnaC06g13950D	287	139	165	63	4	8	100	64	90	31	2	0	0	9	18	25	41	30	29	25	0	3	5	11	39	2	2	7	4	4	6
BnaA04g20710D	18	22	28	4	9	58	33	16	18	7	8	12	15	278	47	41	34	5	10	13	15	107	25	33	38	1	1	6	17	5	16
BnaA09g29100D	132	64	96	26	74	58	77	115	65	67	31	31	22	174	26	48	19	40	45	67	38	44	12	36	20	3	2	6	10	5	8
BnaAnng33440D	17	720	488	0	0	58	1	4	14	1	1	0	0	0	137	21	2255	0	0	0	0	1	5	2	1080	0	0	1	1	3	1
BnaA01g00670D	35	62	65	2	79	58	35	13	22	15	2	1	0	9	22	14	22	17	5	1	0	6	9	13	40	0	0	1	2	3	4
BnaC08g04960D	0	0	0	2	1	58	18	38	42	31	10	74	14	10	17	13	24	30	14	31	23	18	62	17	22	3	1	233	89	592	328
BnaC07g20020D	48	70	61	27	15	58	49	27	30	9	16	19	28	36	91	29	29	6	11	19	38	45	38	28	33	1	1	8	35	6	14
BnaA09g50580D	286	199	154	108	143	64	255	310	222	175	57	77	42	133	69	89	119	77	50	171	64	40	30	91	89	10	8	16	48	20	21
BnaC01g00170D	20	34	31	4	1	58	12	11	7	3	4	5	5	24	9	46	9	2	3	5	12	41	8	74	18	0	0	4	6	1	30
BnaA09g49160D	286	305	265	212	212	22	59	79	50	136	29	22	26	12	27	40	40	120	74	68	26	15	15	36	46	4	2	11	16	8	14
BnaCnng33680D	79	103	78	84	140	58	306	281	240	117	9	73	43	180	79	106	159	50	34	127	54	47	42	53	87	18	19	40	82	40	50
BnaA07g28180D	71	41	48	32	24	58	206	240	172	115	27	41	24	106	32	86	109	40	27	109	30	38	13	39	74	8	8	14	29	18	20
BnaC04g39260D	90	125	101	81	109	58	157	216	116	105	34	39	31	137	52	91	83	60	32	123	40	36	24	58	60	10	9	23	40	30	25
BnaAnng38530D	91	61	88	17	39	58	57	40	36	16	24	19	17	26	71	31	23	13	19	23	27	60	38	22	36	1	1	5	45	3	9
BnaC06g16140D	82	93	75	13	15	58	93	58	53	32	18	28	28	166	67	46	34	13	20	53	46	106	26	33	32	1	1	9	40	3	18
BnaA02g36700D	32	13	24	4	16	58	47	39	30	19	0	17	5	54	31	25	26	8	12	19	14	19	13	49	30	0	0	4	6	3	6
BnaC02g42240D	77	35	5	0	0	58	2	74	1	0	0	0	1	336	1	94	1	0	0	0	0	21	2	21	0	0	0	1	0	1	1
BnaC03g16350D	62	76	67	21	18	58	65	37	40	18	20	18	35	157	56	48	40	10	7	20	77	75	31	40	54	1	1	8	31	5	19
BnaA07g11570D	119	101	116	22	20	58	69	49	65	38	32	31	39	26	60	59	103	23	21	43	60	22	28	79	125	1	1	8	22	7	15
BnaAnng19560D	0	1	1	1	0	57	0	1	1	0	0	0	0	2	0	5	0	0	1	0	0	13	2	29	0	0	0	1	3	1	3
BnaC02g20980D	58	78	62	31	20	57	145	122	120	37	11	37	20	72	88	77	121	12	11	45	34	31	38	68	93	2	2	20	58	30	31
BnaC09g14140D	1	1	1	1	1	57	13	23	28	17	3	5	4	9	14	23	22	8	5	11	5	27	62	24	13	3	3	55	29	220	106
BnaAnng02450D	50	54	70	33	30	57	19	20	12	50	8	4	10	60	12	13	8	55	22	26	8	27	6	12	9	2	2	6	8	4	7
BnaA01g32660D	96	44	63	29	41	57	258	226	160	70	27	64	24	135	40	63	81	37	24	78	32	28	17	35	37	7	9	15	30	11	17
BnaA01g11310D	51	25	31	6	10	57	47	42	30	12	8	4	5	79	51	58	43	8	5	10	2	37	24	42	41	1	1	4	14	3	11
BnaA01g01800D	56	36	37	13	12	57	62	25	35	5	1	3	1	239	44	70	8	5	38	57	1	374	60	131	27	3	1	27	66	5	51
BnaA03g03180D	35	4	8	4	30	57	74	53	71	15	0	32	26	9	3	8	9	5	14	33	21	10	5	8	4	2	0	6	5	5	3
BnaA02g23050D	62	101	87	42	76	57	50	39	28	7	11	32	33	98	60	68	45	3	18	40	53	61	25	53	56	2	1	8	19	13	14
BnaAnng15100D	22	28	27	7	14	57	38	28	19	9	24	41	16	28	26	23	19	5	9	29	33	20	10	25	18	0	0	5	18	3	11
BnaC05g33170D	21	57	35	6	20	57	4	1	5	0	0	1	1	58	2	5	0	0	0	0	1	133	9	6	4	1	0	3	4	2	6
BnaCnng63520D	80	7	5	0	0	57	5	24	1	0	0	0	2	35	1	8	0	0	0	0	25	2	2	4	1	0	0	1	0	1	1
BnaA10g00410D	53	74	83	16	15	57	85	37	35	9	10	8	2	169	148	78	52	9	16	23	3	180	100	85	87	1	1	15	138	7	82
BnaC05g00480D	74	122	99	19	19	57	72	34	41	20	12	10	8	203	104	84	46	16	17	17	5	226	61	65	54	1	1	25	131	3	78
BnaC01g43040D	150	101	134	15	6	57	27	71	31	17	25	41	28	59	17	136	31	9	19	41	90	17	6	82	26	1	1	3	4	2	4
BnaA08g10030D	11	10	10	4	0	57	5	7	5	1	1	4	9	9	3	13	4	2	1	3	12	3	3	12	7	0	0	3	4	2	3
BnaA08g23300D	5	16	17	5	2	57	3	1	4	0	0	1	0	1	5	2	9	1	0	1	1	4	12	5	25	0	0	2	11	2	6
BnaA09g09460D	45	9	10	9	597	57	14	4	7	8	0	8	6	3	3	10	2	3	0	1	2	4	8	7	1	4	2	3	9	5	4
BnaA08g02000D	80	41	33	3	6	57	109	158	120	35	6	25	10	172	11	22	36	16	7	21	15	30	7	8	30	0	1	7	5	3	5
BnaCnng24330D	286	298	203	131	191	21	80	94	83	19	2	17	14	31	25	57	58	63	29	25	20	18	12	17	36	0	0	13	10	13	15
BnaC03g43790D	85	69	113	3	0	57	75	62	58	20	5	3	0	176	33	125	117	10	26	29	0	46	6	25	96	1	0	3	3	1	3
BnaC04g12120D	32	26	28	6	8	57	46	44	35	17	10	14	13	33	46	37	34	7	12	32	16	29	18	34	38	1	0	4	19	5	10
BnaA01g04850D	29	60	45	2	3	57	52	22	31	14	6	7	5	51	25	37	31	13	11	9	4	12	10	17	37	1	1	2	4	1	4
BnaA02g04690D	53	95	94	34	70	57	79	56	51	13	12	27	27	118	74	81	91	10	10	18	30	66	38	45	82	1	0	17	50	19	37
BnaCnng06440D	16	59	50	18	0	57	19	2	13	0	0	0	0	1	44	1	25	0	0	0	0	2	15	3	33	0	0	1	4	2	2
BnaUnng01880D	12	5	3	0	0	57	42	14	29	0	1	21	1	7	8	6	0	0	2	3	2	26	32	8	8	0	0	39	27	66	29
BnaC01g19250D	107	109	88	51	46	57	166	230	174	79	19	78	33	79	44	85	106	37	18	96	49	25	18	40	65	3	3	15	32	17	20
BnaA03g34910D	78	72	56	42	16	57	219	279	195	91	25	63	24	101	42	64	90	47	29	119	53	24	17	40	38	5	5	17	39	23	16
BnaC02g11640D	99	115	102	39	17	57	202	224	158	66	26	93	30	196	63	118	105	32	35	118	46	40	21	54	70	7	6	12	27	14	16
BnaC04g56900D	171	164	122	127	148	57	197	228	177	101	18	48	35	141	77	79	94	45	17	64	51	44	31	56	68	4	3	27	58	32	32
BnaA01g13310D	159	229	184	137	134	57	52	61	40	22	14	10	19	81	67	75	37	22	19	24	25	51	29	50	50	4	2	16	28	23	26
BnaC01g38630D	88	89	77	10	4	57	46	32	18	10	4	3	9	62	38	71	25	7	2	1	15	67	17	68	26	0	0	4	13	2	8
BnaA08g06130D	66	18	15	15	8	57	41	29	29	3	3	10	7	2	20	6	19	2	1	2	8	4	7	3	14	0	0	3	11	5	3
BnaA06g26690D	7	4	5	2	0	57	2	3	2	0	0	0	1	4	2	2	2	0	1	2	2	4	4	2	3	0	0	1	1	1	2
BnaA06g01340D	181	183	153	66	212	57	67	72	97	40	13	7	7	18	49	85	94	25	14	22	12	39	28	56	93	6	3	13	38	13	34
BnaA09g32990D	81	141	90	33	38	57	89	65	57	23	17	28	42	177	108	57	49	15	17	43	46	124	54	62	62	1	2	11	53	9	30
BnaC06g01510D	109	19	42	6	24	56	169	162	155	58	1	3	0	32	36	48	56	28	18	61	3	39	17	35	47	1	1	5	17	7	10
BnaA09g11050D	68	54	75	36	31	56	19	29	25	16	14	4	18	152	24	22	28	7	27	29	18	335	16	27	24	2	1	8	28	7	10
BnaA01g28900D	5	0	0	0	0	56	5	3	4	0	0	2	0	0	0	0	0	1	1	1	0	0	1	0	0	0	0	1	0	1	0
BnaC04g28830D	285	174	171	4	3	52	360	313	265	96	1	17	15	128	35	50	100	37	13	51	8	7	11	21	76	1	0	3	11	1	3
BnaA08g13250D	26	25	31	11	9	56	59	54	39	20	7	15	15	64	34	40	45	7	6	23	28	31	10	29	37	2	2	7	15	7	10
BnaCnng17870D	86	102	111	10	81	56	30	35	24	17	8	22	23	95	33	27	35	16	18	16	18	62	15	21	26	1	1	4	12	3	9
BnaCnng63430D	3	2	1	2	1	56	1	1	3	0	0	2	0	0	2	0	1	0	1	1	0	1	6	0	1	0	0	1	17	2	4
BnaC08g15160D	90	209	252	125	29	56	25	27	12	22	18	4	9	429	84	57	28	19	23	22	8	385	59	93	43	5	4	31	73	29	68
BnaC09g17220D	16	30	36	38	57	56	42	32	22	6	7	22	30	454	45	98	40	5	7	26	40	170	22	78	58	1	1	13	30	17	31
BnaA03g14010D	1	9	32	21	15	56	11	1	1	0	1	1	2	8	8	1	5	0	1	2	27	12	6	13	11	1	0	5	26	1	20
BnaA02g21680D	177	351	253	595	400	56	132	76	72	17	21	23	33	168	210	126	95	12	24	40	41	110	113	111	114	7	7	88	198	116	97
BnaC04g30930D	177	142	136	30	29	56	111	82	81	50	6	0	1	76	69	74	70	35	21	33	9	40	32	57	83	1	1	5	26	8	14
BnaC05g01420D	284	170	188	102	177	77	202	303	218	170	38	111	60	96	74	116	123	92	47	123	67	46	31	77	87	7	5	17	46	19	25
BnaC05g47100D	24	32	23	2	1	56	26	8	11	0	0	0	1	1	32	37	20	0	0	0	1	2	12	29	14	0	0	1	5	1	6
BnaA01g23170D	20	1	3	3	0	56	1	6	9	0	0	0	0	0	0	1	1	0	5	7	0	0	1	3	0	0	0	1	0	2	3
BnaC01g31510D	283	109	130	75	273	48	226	71	107	57	9	6	6	61	151	87	47	50	18	22	8	72	66	72	58	6	8	11	38	12	28
BnaA02g33080D	27	14	26	2	8	56	11	9	11	8	0	0	0	10	13	20	15	5	2	2	0	9	10	23	22	0	0	2	4	2	3
BnaC04g51300D	93	48	51	13	56	56	75	62	44	28	33	33	54	77	30	32	32	20	29	41	87	40	18	30	25	1	0	7	15	8	7
BnaCnng30080D	84	56	59	36	49	56	128	64	62	0	11	16	19	199	74	77	51	1	6	22	24	86	48	67	77	2	2	14	57	16	28
BnaA09g48620D	99	54	64	43	32	56	154	72	54	33	7	16	16	119	132	37	30	19	29	60	32	84	57	31	28	4	2	9	42	15	16
BnaC04g08340D	2	2	2	1	3	56	2	0	3	3	0	0	0	0	0	1	2	2	0	0	0	2	1	1	3	0	0	1	1	1	1
BnaC04g27310D	145	157	150	85	69	56	185	230	154	100	21	83	44	157	72	125	126	60	39	113	76	44	33	70	104	8	7	21	37	30	22
BnaC03g17110D	282	422	186	375	543	108	35	468	119	8	9	6	0	585	274	71	259	3	3	6	1	25	99	30	232	35	36	80	75	110	79
BnaA04g15980D	83	82	73	49	48	56	162	222	150	91	20	28	16	128	39	78	80	49	23	87	19	25	13	51	49	10	7	19	31	22	19
BnaA03g10790D	281	255	253	84	282	65	258	254	213	186	21	83	63	168	100	122	110	133	73	104	117	57	43	77	103	3	2	9	28	9	19
BnaA08g16640D	138	129	104	44	93	56	192	190	167	79	20	67	30	87	48	73	95	28	21	100	64	25	25	50	83	3	2	8	25	8	15
BnaC05g05630D	279	420	343	130	166	104	241	345	271	193	70	77	48	267	303	244	242	104	120	172	80	161	124	149	219	8	4	40	116	25	47
BnaA06g13810D	7	7	8	4	54	56	2	2	8	3	0	0	0	0	2	8	9	0	0	0	0	0	2	2	6	0	0	1	1	2	1
BnaC03g44500D	279	152	143	116	196	44	171	271	184	164	19	65	43	59	45	70	71	136	54	99	46	23	16	36	61	6	5	12	21	14	16
BnaAnng09960D	184	440	335	66	82	56	62	83	76	46	28	37	33	61	41	91	125	38	51	80	55	23	16	52	114	3	4	10	16	6	18
BnaC02g16010D	13	4	5	1	6	55	15	16	22	5	2	5	1	6	5	9	5	3	1	2	2	29	45	10	10	0	0	49	38	80	38
BnaAnng35710D	81	131	128	59	27	55	35	24	22	17	19	16	32	40	67	58	42	11	19	27	44	61	36	66	58	2	2	14	43	14	34
BnaA06g14790D	27	9	14	8	5	55	26	20	20	7	9	7	14	80	11	27	26	3	5	9	12	84	4	18	26	1	0	2	2	2	2
BnaC05g50640D	0	1	2	5	1	55	23	49	41	53	94	99	69	9	58	46	54	69	58	95	51	42	50	56	52	10	5	29	35	26	31
BnaA07g33220D	5	5	4	1	3	55	5	4	3	3	0	1	0	3	7	5	1	0	2	2	1	3	9	8	6	0	0	1	2	1	1
BnaA05g02030D	11	4	6	0	0	55	4	2	16	4	0	0	0	0	1	0	6	2	0	0	0	1	0	0	5	0	0	1	0	1	2
BnaA04g16620D	152	36	53	4	6	55	341	335	274	111	3	65	102	405	23	45	89	48	40	195	42	45	8	30	49	2	2	5	15	3	9
BnaA05g11320D	149	139	113	79	109	55	155	239	167	149	37	46	25	100	96	121	116	99	54	113	47	52	37	78	96	6	5	22	47	21	33
BnaA05g20240D	279	57	54	0	0	37	364	277	290	85	13	31	13	101	6	15	33	37	15	48	3	0	2	3	12	0	0	1	0	2	2
BnaC03g73810D	21	32	29	5	7	55	18	16	12	13	5	3	4	6	14	14	19	7	6	11	8	9	11	18	31	0	0	3	7	2	8
BnaC05g30210D	28	74	74	1	15	55	9	7	10	0	4	1	0	1	22	6	25	0	1	2	1	1	14	10	28	0	0	1	9	1	5
BnaC04g54460D	279	172	129	9	18	15	97	93	84	52	6	13	2	38	36	8	43	31	27	45	4	19	12	5	26	0	0	1	5	1	1
BnaA03g29180D	85	46	48	8	27	55	49	20	33	12	5	0	2	36	18	22	27	11	5	7	1	13	9	12	23	0	0	3	6	3	5
BnaC09g16400D	0	0	0	0	2	55	12	38	64	35	5	45	5	7	26	26	48	14	5	21	15	23	52	24	39	1	1	111	89	328	125
BnaC01g07450D	81	93	87	4	45	55	85	33	38	21	9	4	0	24	46	190	22	27	33	57	1	55	56	193	71	1	1	4	11	1	16
BnaC01g27090D	1	1	1	1	4	55	29	32	45	37	5	12	6	48	45	37	54	14	13	21	6	53	60	30	20	6	17	41	50	149	64
BnaC08g24830D	5	71	102	64	55	55	8	5	8	5	8	43	123	6	41	52	83	3	13	27	137	13	23	41	119	3	2	15	32	15	30
BnaA07g18950D	14	3	4	1	2	55	2	4	8	4	0	4	2	25	0	0	1	3	4	9	1	7	1	1	1	0	0	1	1	1	1
BnaA07g11300D	145	117	100	16	23	55	115	94	87	36	9	10	10	217	82	46	46	17	7	12	12	110	44	35	43	1	1	9	38	2	14
BnaA03g35120D	3	8	5	10	7	55	4	2	2	0	0	0	0	6	13	8	3	0	0	0	0	18	11	14	2	1	1	6	9	6	7
BnaA05g03120D	72	60	63	34	20	55	111	76	64	39	16	42	29	164	69	65	60	14	14	48	44	98	36	43	55	4	4	12	41	9	20
BnaC04g50620D	92	48	51	13	56	55	75	61	44	24	30	31	52	76	30	31	30	17	25	40	85	40	18	27	25	1	0	7	15	6	7
BnaC03g26070D	136	103	133	22	19	55	57	72	44	17	18	58	19	56	39	140	54	13	18	45	37	53	16	117	54	1	0	5	10	3	6
BnaA04g21990D	10	0	0	2	0	55	0	0	0	0	0	0	0	0	0	0	0	0	0	0	0	1	0	0	0	0	0	0	0	1	2
BnaA05g14130D	7	1	2	1	2	55	1	4	2	0	0	0	0	0	0	0	1	0	0	2	0	0	1	0	0	0	0	1	1	1	1
BnaC01g10130D	53	48	43	30	21	55	32	38	29	7	10	10	9	44	29	35	24	4	6	13	8	44	28	34	35	2	0	10	27	13	23
BnaC06g09830D	2	3	3	1	1	55	10	16	14	24	3	5	2	6	7	11	8	17	7	3	2	20	48	15	7	2	2	48	31	189	96
BnaC06g22430D	278	298	299	4	2	7	736	68	267	0	3	0	0	54	575	64	184	0	56	60	0	142	236	77	139	1	1	14	131	1	33
BnaC08g12410D	112	97	93	62	53	55	165	214	157	104	22	74	31	93	43	79	101	42	29	109	54	29	20	45	60	5	5	18	38	20	23
BnaA01g26560D	117	160	135	49	38	55	198	287	203	90	35	79	31	154	73	119	150	31	32	135	69	53	30	59	76	2	2	18	49	26	21
BnaCnng58700D	115	60	63	48	26	55	207	226	163	77	16	53	35	85	45	59	104	51	28	68	32	22	15	31	62	9	6	17	41	22	22
BnaA04g23920D	277	650	469	24	60	162	182	57	88	12	17	21	35	89	301	238	146	6	8	25	39	104	153	219	154	2	1	23	143	4	82
BnaCnng50190D	277	202	167	49	107	92	362	314	301	121	41	133	51	88	90	140	157	59	85	185	108	48	47	94	110	4	2	37	64	51	44
BnaA05g09350D	277	139	148	111	168	63	166	269	197	132	18	82	31	58	63	122	125	60	33	99	36	23	24	55	72	6	5	16	39	25	25
BnaA09g21150D	56	83	64	25	295	55	61	37	34	18	9	14	18	151	38	47	31	10	15	28	31	78	22	43	42	2	1	7	22	5	14
BnaCnng73280D	130	62	85	21	37	55	103	63	57	53	12	13	10	80	45	40	37	26	25	31	9	30	19	37	39	2	1	5	11	5	9
BnaA03g47010D	13	8	11	5	0	55	30	36	21	9	0	17	17	62	7	33	14	3	4	23	34	16	5	21	8	1	0	5	9	3	7
BnaC09g32320D	277	52	16	14	2	25	51	121	76	33	0	0	0	14	7	25	37	31	2	1	0	2	1	0	13	3	2	6	4	4	5
BnaCnng62490D	144	296	278	77	66	55	53	70	66	48	39	32	26	37	28	62	99	38	57	88	49	17	11	31	91	4	4	10	13	9	17
BnaAnng09410D	34	20	35	7	14	55	78	62	38	31	1	24	57	105	46	40	58	14	22	35	61	54	19	26	56	1	1	4	14	3	6
BnaC07g00080D	3	3	11	0	0	55	1	2	1	0	0	0	0	85	1	1	1	0	26	60	2	6	2	2	1	0	0	1	1	1	4
BnaC07g10590D	27	12	10	2	2	55	21	13	21	5	1	1	1	21	13	5	4	3	4	3	1	14	8	4	7	0	0	2	4	0	2
BnaA03g37950D	33	17	23	6	7	55	40	18	17	2	0	1	0	39	49	17	15	2	3	9	2	31	19	18	17	0	0	2	8	4	4
BnaC05g03020D	18	10	16	5	1	54	5	7	3	6	4	1	16	17	4	5	3	2	11	15	18	10	4	5	4	0	1	3	4	2	2
BnaC05g04860D	15	28	36	44	6	54	10	7	6	5	7	5	4	43	31	25	12	4	14	18	2	70	36	55	27	2	1	13	36	12	33
BnaC05g21220D	2	2	3	17	47	54	2	1	1	0	0	1	0	6	6	2	2	0	0	2	0	5	5	9	2	1	1	3	3	3	4
BnaC06g25690D	2	1	0	0	0	54	3	0	1	0	0	0	0	0	3	0	6	0	0	0	0	0	0	0	0	0	0	1	0	1	0
BnaA07g04550D	93	77	65	49	42	54	110	93	77	16	3	14	4	110	69	57	51	12	15	52	16	35	36	38	53	2	1	14	43	13	21
BnaC04g29680D	42	52	61	23	23	54	41	20	20	13	2	1	2	376	55	98	36	5	6	14	2	217	34	106	60	1	1	10	51	8	22
BnaC08g49300D	1	0	1	0	0	54	0	0	1	0	0	1	7	8	0	1	0	0	1	0	15	48	2	2	0	0	0	1	4	1	0
BnaC03g18090D	11	15	12	1	0	54	1	2	1	0	0	1	12	233	0	7	0	0	0	0	4	25	2	3	1	0	0	1	3	1	2
BnaA05g28140D	25	7	12	10	42	54	24	16	22	26	9	14	16	32	10	8	7	14	15	17	15	17	5	10	8	1	1	5	9	4	8
BnaA07g06080D	4	3	5	0	0	54	0	1	0	0	0	0	0	10	0	5	0	0	2	1	0	16	2	16	0	0	0	1	2	2	1
BnaA09g17700D	33	23	27	4	31	54	19	12	17	5	6	4	2	22	18	15	14	3	5	7	3	35	10	12	13	1	0	3	7	2	5
BnaA06g23430D	108	468	269	2	3	54	135	145	164	36	22	52	21	355	73	29	145	15	56	227	12	27	19	8	68	1	1	2	11	1	2
BnaC07g13730D	101	105	86	19	26	54	95	83	66	28	16	19	18	88	71	72	59	16	13	27	29	30	23	56	47	1	1	6	18	6	9
BnaA05g18870D	3	2636	1188	1	0	54	3	17	5	10	50	21	2	1252	7	12849	87	1	168	124	46	1080	4	26307	150	0	0	1	12	7	16
BnaC02g47920D	113	3	9	13	0	54	61	137	37	135	0	0	0	1	1	1	0	92	5	0	0	1	1	0	0	2	1	3	3	6	5
BnaCnng72220D	146	147	133	18	55	54	117	86	78	100	2	1	1	70	61	93	81	74	43	61	6	32	27	71	86	1	1	4	21	3	11
BnaA05g25960D	8	20	11	0	0	54	4	2	2	0	40	429	208	6	6	5	1	0	3	8	85	8	6	0	0	0	0	3	3	2	2
BnaC04g52530D	68	76	80	48	21	54	77	57	46	23	18	37	34	236	63	60	43	7	12	45	54	122	32	53	51	3	3	10	38	14	23
BnaCnng09170D	119	103	103	64	53	54	83	85	65	53	15	16	11	102	33	46	44	32	19	42	26	39	15	32	34	2	1	12	20	13	14
BnaC01g27100D	1	3	3	3	1	54	39	36	36	37	4	13	6	44	39	42	52	13	10	19	9	62	70	35	25	9	16	52	45	193	92
BnaA10g24090D	1	14	16	7	8	54	3	1	1	0	0	0	0	2	10	3	16	0	0	1	0	14	13	29	15	0	0	3	5	2	4
BnaUnng01510D	150	75	105	56	108	54	113	102	92	71	17	25	24	29	45	44	50	37	30	47	29	25	26	31	55	3	1	9	23	10	17
BnaC03g52670D	144	95	71	62	91	54	170	263	207	143	28	68	40	79	57	80	106	81	41	102	40	26	24	43	63	7	6	19	36	19	23
BnaA05g06920D	139	92	132	62	66	54	260	275	216	103	8	70	22	190	97	89	133	36	27	92	35	64	46	55	89	6	8	20	46	16	22
BnaC04g56360D	46	43	42	30	14	54	228	227	160	73	13	90	37	143	42	84	88	32	30	121	87	26	14	43	55	5	5	16	30	20	22
BnaC04g09440D	85	90	84	18	40	54	89	81	54	28	20	42	62	428	60	52	47	16	24	52	86	128	26	38	46	1	1	7	25	5	15
BnaC09g15940D	27	96	59	129	33	54	31	28	12	73	3	0	0	8	102	42	29	13	1	3	0	14	64	62	38	1	1	7	78	23	26
BnaCnng06060D	68	47	14	2	2	53	397	8	125	0	0	6	8	7	244	9	80	0	0	1	4	36	29	6	7	0	0	2	8	1	4
BnaA09g04420D	93	180	232	231	296	53	37	41	45	106	31	13	12	34	20	22	34	30	28	21	11	51	39	34	20	93	207	40	56	51	34
BnaC07g15050D	160	136	120	43	10	53	152	198	125	108	10	52	27	175	111	85	73	55	26	73	45	76	41	73	69	4	3	14	33	14	13
BnaC05g19840D	141	44	56	25	73	53	60	71	70	56	22	11	12	16	32	34	43	38	26	37	29	23	21	30	41	2	1	7	18	7	11
BnaA01g06440D	165	204	137	81	46	53	51	98	45	49	7	12	17	104	61	86	1	6	9	39	36	27	24	65	50	1	3	2	35	5	3
BnaC03g03720D	130	82	77	37	35	53	71	98	73	53	29	55	33	40	54	60	58	33	24	58	33	25	19	37	51	1	1	9	17	7	12
BnaC03g05840D	3	4	10	0	1	53	7	2	1	0	0	13	1	0	0	1	4	0	0	0	1	2	7	5	12	0	0	0	2	0	3
BnaC07g28290D	51	29	36	6	34	53	73	55	46	13	9	13	6	64	22	35	32	5	10	28	15	14	11	25	32	1	2	4	6	6	5
BnaC02g31570D	36	80	67	11	25	53	36	36	21	5	7	15	14	155	42	61	49	4	7	6	20	107	29	57	70	1	0	8	22	4	21
BnaC07g37050D	5	10	8	1	0	53	21	16	15	0	8	11	4	24	26	19	22	0	1	7	8	58	10	31	20	0	0	5	25	3	15
BnaC02g04760D	3	2	3	2	1	53	74	57	46	26	34	31	29	95	43	60	45	18	16	21	34	30	16	53	40	2	1	6	9	5	10
BnaA07g10470D	90	88	69	13	19	53	87	71	63	24	13	14	10	63	48	54	49	10	8	23	17	21	15	37	44	0	1	5	13	4	7
BnaC07g03840D	0	2	1	0	0	53	2	6	9	194	101	23	31	5	7	7	19	44	43	12	21	9	8	33	20	13	21	5	21	38	6
BnaA06g30110D	56	160	124	18	1	53	52	46	41	12	4	4	2	76	31	101	75	4	2	5	4	29	11	53	76	1	1	4	6	4	7
BnaA02g31240D	277	103	65	11	19	3	250	261	215	58	4	171	101	102	29	44	62	25	12	14	20	12	12	14	38	0	1	7	18	2	9
BnaC04g47680D	275	544	380	27	87	183	226	79	109	16	29	41	67	108	380	342	188	8	16	44	70	122	207	362	225	5	2	29	199	9	123
BnaA01g32320D	275	449	416	43	84	103	146	77	59	14	11	7	10	481	166	76	60	6	8	15	19	349	78	76	78	1	0	11	71	4	37
BnaC06g33740D	14	10	15	3	11	53	17	32	24	2	1	8	9	26	20	11	22	6	3	5	15	23	6	19	9	0	0	4	8	2	5
BnaA01g05040D	13	13	10	12	4	53	19	1	7	18	0	0	0	5	14	2	6	6	0	0	0	2	5	1	4	1	0	3	2	2	2
BnaC09g05200D	31	34	29	9	22	53	38	23	25	18	10	9	3	54	33	26	29	5	5	11	5	52	18	22	25	1	1	7	14	8	10
BnaA08g26210D	71	39	53	29	33	53	159	234	165	109	28	86	50	95	47	75	84	59	31	91	61	28	19	42	59	9	7	17	34	22	21
BnaC04g37590D	40	58	50	15	6	53	23	33	27	9	4	30	29	26	14	98	26	5	11	35	47	15	6	80	23	1	1	6	11	4	11
BnaC03g03000D	9	5	11	22	19	53	1	7	1	9	4	9	11	4	2	34	1	9	11	15	32	9	2	23	4	2	1	4	3	4	4
BnaC03g36410D	147	183	158	56	68	53	108	73	46	17	19	23	25	321	106	66	51	8	23	40	57	179	43	59	48	1	2	11	43	7	25
BnaA05g07690D	20	21	19	9	14	53	14	9	6	4	5	9	15	58	23	17	10	2	4	8	14	35	12	14	16	0	0	3	10	2	7
BnaA05g12160D	4	2	1	0	0	53	1	1	1	0	0	0	0	5	1	2	0	0	0	0	0	2	2	4	1	0	0	1	1	0	1
BnaCnng35910D	1	1	0	0	0	53	0	0	1	0	0	0	0	1	0	0	0	0	0	0	0	1	2	1	0	0	0	1	1	1	2
BnaA03g45080D	112	41	30	33	77	52	67	26	25	1	5	21	29	6	51	5	12	0	3	5	10	2	9	2	12	1	0	5	31	5	6
BnaAnng21700D	11	7	8	2	8	52	21	14	19	9	3	9	6	25	13	16	16	2	6	13	11	30	6	14	16	0	0	2	6	2	3
BnaA05g18340D	10	6	5	1	2	52	8	4	5	3	3	3	0	14	5	1	5	2	3	5	1	15	4	3	5	0	0	2	0	1	1
BnaA04g25940D	73	11	9	2	10	52	7	25	38	1	7	0	0	4	1	1	5	0	6	4	4	8	3	0	3	0	0	2	0	1	4
BnaC06g39550D	71	11	9	3	9	52	11	30	46	0	7	0	0	6	1	1	8	0	7	4	5	7	3	2	5	1	0	2	0	1	4
BnaC04g41260D	108	61	76	45	138	52	124	103	81	61	17	22	24	91	74	77	68	38	50	64	44	58	36	59	70	4	4	10	29	12	22
BnaA09g07030D	41	97	50	5	4	52	45	16	41	3	8	10	12	56	35	11	40	1	6	11	32	29	13	11	13	0	0	4	14	2	7
BnaC07g49920D	9	6	5	0	0	52	22	2	5	2	0	0	0	7	1	1	1	2	14	8	0	5	2	0	1	0	0	1	1	1	2
BnaA07g34830D	48	118	107	3	2	52	39	23	19	7	20	9	20	161	52	55	44	6	14	15	24	102	20	34	61	0	0	3	9	0	7
BnaA06g21460D	59	12	15	2	12	52	32	27	30	15	1	0	0	6	19	14	19	8	1	1	0	4	8	10	14	0	0	2	4	2	3
BnaA07g09950D	79	153	146	8	5	52	89	66	75	20	4	24	36	173	77	79	128	10	17	56	47	132	36	71	143	1	1	11	47	4	25
BnaA02g09650D	156	59	94	52	144	52	97	78	74	76	20	28	27	23	42	41	49	52	40	39	26	25	27	36	47	2	1	11	25	10	16
BnaA07g11360D	78	112	90	75	155	52	29	36	21	6	9	18	19	87	37	79	36	8	10	10	29	93	36	75	48	0	0	5	19	9	18
BnaC08g03640D	6	23	26	7	1	52	6	5	6	0	2	4	2	25	18	44	25	0	1	3	3	9	14	57	47	0	0	3	11	3	18
BnaA10g12800D	0	0	33	0	0	52	0	1	0	0	0	2	0	0	0	0	0	0	0	0	0	4	2	0	172	0	0	2	0	2	9
BnaA01g28070D	275	762	169	0	0	59	5	192	89	0	0	0	0	33	36	318	269	0	0	0	0	0	2	16	73	0	0	1	0	2	1
BnaC03g17190D	273	120	192	46	7	180	73	139	68	38	39	51	34	83	34	186	68	25	33	59	95	26	10	93	60	2	2	4	7	5	4
BnaA09g33390D	273	277	180	109	93	83	211	203	164	159	43	94	55	130	65	78	83	77	47	101	69	42	21	47	66	7	8	12	29	10	21
BnaA05g07530D	83	319	343	91	18	52	79	75	73	48	30	31	21	133	89	543	184	35	41	60	17	49	46	708	296	5	2	34	70	29	157
BnaA07g01900D	42	11	10	5	0	52	29	8	6	9	14	3	13	1	57	4	4	18	21	7	9	4	20	11	1	1	1	5	8	4	10
BnaCnng12590D	0	0	0	0	0	52	9	13	15	8	6	2	0	4	5	6	4	0	1	3	3	18	67	2	8	0	0	78	49	326	148
BnaCnng12610D	0	0	0	0	0	52	9	13	15	8	6	2	0	4	5	6	6	0	1	3	3	18	67	2	8	0	0	79	51	331	148
BnaC07g43430D	28	13	17	9	24	52	39	36	26	12	7	9	14	32	24	29	30	6	5	16	16	22	12	23	23	1	0	4	11	6	9
BnaA08g08690D	0	0	0	34	1741	52	17	6	9	56	0	1	0	34	62	17	30	41	60	32	7	110	64	36	51	33	28	67	99	118	71
BnaC03g03740D	6	8	5	1	9	52	7	4	4	0	1	1	1	12	2	8	2	0	0	1	1	7	4	6	3	0	0	1	3	1	2
BnaCnng01110D	2	5	15	0	0	52	1	0	1	1	0	0	0	2	1	1	3	0	0	0	0	2	2	1	11	0	0	1	1	2	2
BnaA06g35520D	48	73	57	28	14	52	50	27	25	10	7	16	28	42	82	28	24	6	10	15	32	53	32	22	30	1	1	5	20	5	12
BnaC08g48160D	12	17	21	9	12	52	12	8	9	6	5	4	3	29	11	12	13	2	4	8	8	29	9	10	21	1	1	5	8	5	8
BnaCnng48720D	272	197	221	121	71	60	294	298	230	177	31	80	26	77	104	125	129	115	56	124	70	36	45	86	107	7	4	18	39	21	27
BnaA07g37750D	108	78	80	50	98	52	153	195	150	103	24	92	43	76	41	67	73	56	50	121	57	23	18	40	56	3	2	9	20	14	11
BnaA05g21410D	92	135	85	43	23	52	244	220	188	106	19	31	15	89	37	54	73	35	29	94	23	25	24	47	81	2	2	12	38	18	16
BnaC08g23840D	72	89	77	33	28	52	164	171	124	76	13	58	28	188	29	77	49	26	24	85	40	35	11	33	36	4	4	9	24	6	11
BnaA06g29060D	171	100	112	50	80	52	157	205	141	108	15	66	38	58	30	65	71	45	23	74	38	19	12	35	42	4	4	10	20	8	12
BnaAnng00820D	51	77	83	37	25	52	204	178	107	41	23	54	26	205	31	58	65	22	18	68	31	20	15	33	33	4	4	9	14	10	14
BnaC09g38100D	272	291	387	1	1	39	3	299	33	0	10	2	0	47	2	1025	198	0	4	1	0	8	2	472	352	0	0	2	4	2	5
BnaC02g46500D	19	6	5	2	9	52	11	8	11	4	0	1	0	11	7	7	5	3	3	2	0	15	6	5	3	0	0	1	2	2	2
BnaA03g24720D	146	268	187	41	37	52	56	34	34	29	10	13	18	78	87	61	54	18	20	26	15	33	38	52	62	2	1	9	33	5	19
BnaC03g29330D	98	112	78	15	14	52	44	42	32	19	9	9	15	55	38	32	32	15	21	29	18	25	19	40	33	1	1	5	18	3	10
BnaA07g17510D	46	38	34	6	7	52	52	18	30	14	11	13	18	52	35	8	13	6	8	20	29	53	12	13	14	0	0	2	18	1	5
BnaA03g58730D	18	20	19	3	1	52	16	27	13	1	9	47	36	44	9	21	18	1	6	25	34	9	5	9	18	0	0	3	3	1	5
BnaA10g11590D	142	186	151	50	134	52	47	50	26	10	15	12	7	39	38	286	36	7	12	13	15	32	20	166	52	2	1	5	13	7	12
BnaA08g10270D	64	10	8	2	8	51	10	28	44	1	7	0	0	6	1	1	8	0	6	4	5	7	3	2	5	0	0	2	0	1	4
BnaA04g14060D	6	11	9	2	2	51	16	6	7	4	4	8	4	31	10	11	9	0	6	16	14	10	8	16	11	0	0	3	6	0	6
BnaA04g15740D	31	7	16	4	43	51	46	27	35	20	12	15	15	94	35	32	27	11	12	24	25	73	21	42	27	1	1	3	8	5	7
BnaC04g03960D	33	28	35	4	3	51	33	42	19	7	3	39	23	88	13	36	21	3	9	29	68	16	6	13	15	2	2	4	9	3	6
BnaA01g14900D	67	89	131	9	128	51	37	21	17	0	13	5	3	46	59	34	35	1	8	12	10	96	40	31	47	0	0	5	30	1	20
BnaA10g20810D	28	19	21	17	10	51	36	26	21	12	10	11	14	39	18	19	25	7	11	17	18	27	10	22	30	1	1	5	13	6	8
BnaC03g71690D	29	78	206	1033	12	51	11	19	8	6	9	0	0	1	32	2	63	0	0	0	0	2	56	13	274	36	5	166	172	215	174
BnaA05g36060D	26	79	84	39	5	51	89	55	55	37	10	17	15	179	73	63	70	20	22	60	43	121	46	104	68	14	15	38	82	34	81
BnaA03g31750D	272	201	206	122	153	13	118	110	91	79	20	28	14	30	31	39	52	48	25	45	23	12	15	23	43	7	5	10	33	14	17
BnaC02g25950D	13	2	2	1	22	51	5	2	5	0	0	4	2	1	1	1	0	0	0	0	5	0	3	0	2	0	0	1	0	2	3
BnaC01g41180D	4	0	0	0	1	51	0	0	0	0	0	0	0	0	0	0	0	0	0	0	0	0	1	0	0	0	0	0	0	1	1
BnaC05g20280D	61	2	1	1	0	51	7	36	7	0	0	0	0	3	1	1	2	0	0	0	0	9	3	3	1	0	0	3	1	2	2
BnaC02g11400D	6	14	5	0	3	51	2	4	1	0	0	0	0	1	3	2	6	1	0	0	0	1	2	1	3	0	0	0	1	1	1
BnaA02g05040D	134	125	198	6	1	51	49	28	37	0	3	1	0	76	108	141	77	0	5	6	1	93	82	116	115	0	0	5	29	1	37
BnaC06g20080D	271	264	317	169	410	287	342	416	360	175	59	100	99	311	198	401	342	115	104	224	111	228	90	284	361	30	23	83	159	113	131
BnaA05g25980D	10	23	13	0	0	51	3	2	2	0	29	457	236	5	5	7	1	0	3	9	91	9	5	0	0	0	0	3	3	2	2
BnaA06g14160D	8	21	12	1	0	51	7	7	4	1	0	2	3	407	2	19	2	0	4	4	5	195	1	11	3	0	0	1	1	1	1
BnaA04g23170D	23	45	42	0	0	51	12	45	54	0	0	0	0	26	14	60	108	0	0	0	0	0	1	7	44	0	0	0	0	1	0
BnaA04g22070D	58	1	1	3008	52	51	2	87	24	17	5	0	0	0	1	1	2	9	2	1	1	4	3	0	0	145	79	523	351	619	561
BnaC08g15460D	0	0	0	0	1	51	13	17	18	9	0	10	0	4	4	8	11	4	0	7	4	15	59	11	13	0	0	103	42	450	188
BnaC06g39670D	33	22	19	10	4	51	34	35	25	1	0	9	0	30	28	1	36	0	1	4	0	57	2	1	6	0	0	0	1	1	8
BnaC01g09180D	73	253	221	49	28	51	129	64	60	33	35	43	39	147	360	156	170	19	34	63	51	112	164	162	222	4	3	21	165	17	75
BnaA03g42140D	8	51	37	4	1	51	32	20	30	1	0	0	0	21	20	29	37	1	4	19	0	3	4	2	22	2	2	3	3	6	2
BnaA03g37610D	158	135	98	59	107	51	161	195	156	112	22	58	40	66	35	62	68	78	43	92	53	26	18	33	52	5	3	13	22	14	20
BnaA03g48430D	165	107	100	34	33	51	162	221	153	92	24	37	11	105	29	63	73	36	20	74	22	24	18	40	55	3	3	8	24	8	9
BnaA02g36030D	270	406	628	15	4	36	46	79	12	13	18	3	0	38	49	66	167	10	284	506	3	10	20	101	160	0	1	3	21	1	79
BnaAnng10340D	96	107	89	27	18	51	125	173	127	68	13	63	27	112	37	70	92	30	31	97	48	36	15	37	59	3	3	8	15	6	8
BnaA10g09270D	270	222	210	58	237	29	94	135	64	39	14	4	41	93	84	116	65	44	25	15	9	24	31	71	91	1	2	7	27	3	13
BnaA01g00210D	269	37	54	68	578	857	150	77	25	39	9	1	0	231	4	2	14	22	39	60	1	52	1	5	12	1	0	3	2	6	3
BnaC03g08960D	269	158	158	135	473	114	345	433	323	220	38	74	48	261	108	142	181	113	60	141	60	84	56	74	127	21	23	51	104	88	53
BnaC01g09460D	88	89	75	31	68	51	91	87	61	65	19	21	21	89	55	50	42	38	37	51	37	48	25	42	41	2	1	8	28	7	16
BnaC08g09170D	43	60	40	16	3	51	49	44	27	11	13	15	24	109	26	25	25	7	6	19	46	44	12	24	21	1	1	4	11	5	7
BnaC05g50870D	12	27	17	9	28	51	10	4	2	0	0	9	3	27	25	5	3	0	1	1	2	6	12	2	3	1	0	3	8	3	4
BnaC01g27010D	0	1	2	1	1	51	13	13	16	16	1	5	1	4	6	9	10	9	8	6	2	16	53	15	9	1	1	63	40	280	132
BnaCnng46660D	64	78	86	23	15	51	116	64	46	11	12	20	17	178	108	62	72	4	12	51	34	95	35	59	72	1	1	14	49	10	22
BnaC03g13470D	269	234	233	90	249	45	169	173	147	161	43	56	52	74	74	95	97	103	76	92	80	46	33	72	81	5	4	6	22	8	11
BnaC08g38970D	6	5	7	4	2	50	47	37	24	10	7	25	26	230	34	33	29	3	11	34	44	85	15	35	30	1	1	7	22	7	13
BnaC03g57440D	31	39	46	12	19	50	89	60	61	7	17	42	46	113	101	77	54	8	14	45	108	68	51	70	80	2	2	16	39	14	25
BnaCnng34540D	120	125	102	31	15	50	139	180	150	107	10	62	22	67	54	104	94	57	61	163	64	24	22	72	72	2	1	8	22	8	14
BnaCnng00690D	94	87	65	51	48	50	106	82	67	22	8	13	4	94	55	51	52	15	12	47	11	31	31	36	43	2	1	11	31	11	19
BnaC04g35260D	39	10	19	4	16	50	27	19	22	12	9	8	9	31	18	21	17	7	8	10	7	16	10	18	22	1	1	4	5	4	4
BnaC04g40810D	4	9	8	0	0	50	1	4	0	0	0	0	0	9	0	0	0	0	2	1	0	1	2	0	1	0	0	1	1	1	1
BnaA04g10330D	120	67	61	38	71	50	123	152	96	66	11	26	14	51	49	60	67	27	26	65	27	36	19	32	39	2	1	6	19	7	16
BnaC05g45790D	46	92	109	80	3	50	9	38	10	3	2	1	0	42	14	136	71	0	1	1	0	10	4	82	67	4	2	9	9	8	10
BnaC02g38620D	19	26	26	1	0	50	15	9	24	15	1	0	0	2	9	19	38	11	20	41	0	2	4	14	17	0	0	2	3	2	7
BnaC09g00710D	2	3	2	2	6	50	2	1	1	0	0	1	2	72	2	1	2	0	1	1	3	48	3	3	1	0	0	3	2	2	1
BnaA02g31600D	2	10	7	0	0	50	1	5	3	0	0	1	0	1	1	1	26	0	0	0	0	0	1	0	13	0	0	0	0	0	0
BnaA09g31590D	0	1	0	0	0	50	8	1	2	1	0	0	0	3	28	1	2	0	0	0	0	9	12	5	3	0	0	3	3	1	0
BnaC02g04800D	11	9	6	2	2	50	114	128	102	101	22	35	18	27	72	77	90	60	30	34	21	12	27	29	71	0	0	4	18	2	10
BnaA01g34730D	42	55	47	0	0	50	55	3	38	24	1	0	0	6	46	25	59	6	2	0	0	7	16	26	57	0	0	1	14	0	8
BnaC07g02870D	32	66	62	41	25	50	29	14	11	9	11	10	11	88	43	45	24	4	12	18	13	66	24	39	33	2	1	10	25	15	21
BnaA09g52180D	79	384	345	33	38	50	88	47	32	7	11	2	2	1236	291	520	84	6	102	119	5	3077	198	1215	167	0	0	223	233	4	294
BnaA03g49940D	63	17	37	18	39	50	43	44	37	37	8	19	22	29	28	28	19	16	10	23	20	26	11	26	28	1	1	3	7	3	4
BnaAnng21430D	268	142	139	116	351	75	222	280	212	218	26	82	52	65	40	70	88	132	67	118	78	20	20	45	64	7	8	14	29	22	23
BnaA06g01540D	268	11	1	0	1	21	2	332	64	1	0	0	0	35	18	93	135	0	0	0	0	1	1	0	12	0	0	1	0	2	0
BnaA09g17710D	21	58	38	7	8	50	18	15	19	6	9	53	203	54	46	41	45	2	11	17	136	51	13	22	42	0	0	5	14	3	8
BnaC07g03340D	5	4	6	0	61	50	1	4	2	0	0	5	2	23	0	9	3	0	1	1	6	14	1	5	2	0	0	1	2	0	1
BnaC07g03610D	14	21	16	4	3	50	53	52	30	7	10	17	9	186	46	86	91	4	7	13	29	63	21	45	65	2	1	6	7	7	9
BnaC08g05110D	127	24	18	35	1	50	40	125	41	11	31	105	15	62	31	7	8	59	20	30	19	17	9	4	2	6	1	8	9	6	8
BnaC02g19510D	136	134	108	65	91	50	143	177	148	120	21	59	36	95	43	64	90	77	48	82	43	39	21	32	70	5	3	19	39	22	25
BnaC07g35100D	113	98	99	88	51	50	201	224	159	118	22	71	15	77	49	79	90	44	21	97	34	20	19	41	59	8	6	15	31	21	17
BnaC08g20590D	140	103	110	65	101	50	156	189	136	81	27	78	70	69	46	66	81	46	42	97	87	29	22	48	53	5	5	17	36	20	24
BnaA10g02510D	174	104	92	96	118	50	136	192	141	92	23	54	20	74	36	66	79	52	27	91	31	23	15	39	50	5	4	14	30	25	21
BnaA10g18170D	132	58	65	25	15	50	135	223	149	122	18	55	20	46	23	43	62	60	31	90	28	9	8	21	30	2	1	7	15	7	8
BnaA02g16660D	2	0	0	0	0	50	0	2	1	0	7	1	2	0	0	0	0	0	0	1	0	0	1	0	0	0	0	1	0	1	1
BnaA03g12310D	111	82	111	21	19	50	100	86	75	28	32	42	42	180	90	86	89	16	28	58	84	125	39	78	103	2	1	9	54	6	24
BnaA01g24730D	54	93	112	43	21	50	131	68	60	32	6	21	30	301	189	67	69	16	19	52	36	220	107	101	95	6	5	28	132	15	68
BnaAnng34550D	4	2	2	0	7	50	12	16	17	6	0	4	3	12	6	9	11	3	4	4	3	13	6	8	9	0	0	3	4	4	3
BnaA06g24370D	0	0	0	0	0	49	0	0	2	0	0	0	0	1	0	0	0	0	0	0	0	1	0	0	0	0	0	1	1	2	1
BnaC04g32600D	106	52	51	26	51	49	164	158	127	63	15	32	16	77	57	53	70	29	29	78	34	53	23	36	49	2	1	8	24	7	15
BnaC03g54530D	47	118	127	126	14	49	60	49	45	11	3	3	0	45	63	298	93	5	4	16	1	54	36	349	100	9	4	39	47	46	43
BnaA08g04880D	57	1200	990	1	0	49	8	57	30	8	9	8	1	775	29	8047	160	0	10	12	8	857	6	13400	318	0	0	5	14	5	27
BnaC01g17590D	23	52	49	7	11	49	26	11	16	1	0	2	1	48	36	40	26	1	2	2	9	81	34	29	40	0	0	6	18	4	12
BnaC03g60180D	65	78	57	12	18	49	35	37	29	11	11	11	19	34	24	27	34	9	8	12	19	19	13	15	25	0	0	5	12	5	7
BnaA03g06970D	72	31	35	3	14	49	57	59	57	11	0	23	13	39	35	59	46	8	7	20	16	24	15	42	30	0	0	2	8	0	7
BnaC09g16720D	67	41	55	6	20	49	36	39	31	19	9	15	11	40	22	22	35	12	13	23	15	25	11	20	44	1	0	5	11	4	7
BnaAnng28310D	121	128	138	18	4	49	61	73	75	40	18	26	16	42	30	94	87	42	41	67	16	25	12	87	107	2	1	7	10	7	14
BnaC09g22690D	17	24	23	6	6	49	14	13	10	0	9	12	14	61	25	23	7	1	6	11	32	53	16	20	14	0	0	6	14	4	7
BnaC08g27140D	60	76	61	22	12	49	49	33	26	21	7	9	18	76	52	31	32	13	14	23	17	44	22	31	37	1	0	5	19	3	12
BnaC04g27070D	266	77	88	13	5	108	422	427	391	157	27	156	148	498	40	82	98	66	56	115	86	71	17	63	69	2	1	6	22	11	14
BnaA01g32030D	144	115	119	41	35	49	37	43	30	24	12	18	29	77	37	42	26	19	26	43	29	55	17	30	32	1	1	6	16	4	12
BnaA07g30560D	99	161	113	29	48	49	106	46	43	25	14	9	25	95	88	63	41	11	7	24	17	90	48	57	60	2	1	11	33	5	18
BnaC07g49690D	8	9	11	0	15	49	0	2	1	0	0	0	0	0	0	17	2	0	1	2	0	1	1	5	4	0	0	1	1	1	2
BnaA08g19830D	76	135	86	70	42	49	206	126	108	49	41	51	57	341	209	134	74	28	34	89	72	199	89	71	117	12	9	33	126	46	48
BnaC05g20200D	80	69	60	37	28	49	169	120	107	100	33	32	35	97	100	33	68	66	34	63	47	84	52	31	60	5	3	17	57	14	29
BnaCnng75670D	52	40	66	6	5	49	29	35	31	14	9	14	19	31	20	41	45	9	5	10	30	24	9	36	64	0	0	4	8	2	7
BnaA08g26300D	6	2	1	0	0	49	0	2	0	0	0	0	0	1	0	1	0	0	4	17	0	1	1	3	1	0	0	1	0	1	1
BnaC07g20160D	5	65	37	2	0	49	42	2	2	4	0	1	10	8	67	21	29	1	0	0	1	8	34	18	35	1	1	2	12	2	5
BnaC08g24680D	266	233	317	12	6	69	402	374	341	110	37	107	106	336	54	147	97	44	62	165	84	107	106	207	322	1	1	10	136	4	67
BnaC03g44340D	266	259	328	26	43	61	241	154	176	26	45	81	46	1247	262	441	327	20	13	31	206	178	116	190	330	8	3	11	58	6	69
BnaA04g15900D	266	231	195	152	279	52	209	260	194	195	37	84	41	92	70	99	105	93	37	108	63	29	29	58	78	7	5	24	51	24	30
BnaC05g43760D	3	5	3	0	0	49	33	14	129	1	0	0	0	1	12	4	110	1	1	0	0	1	5	1	167	0	0	2	2	2	2
BnaC03g44630D	8	12	13	3	1	49	105	134	128	26	0	45	10	215	73	64	115	12	12	77	35	74	36	45	115	2	1	7	27	4	8
BnaC07g34070D	56	70	44	13	51	49	31	30	17	20	23	13	26	90	30	18	18	9	17	21	54	41	18	25	15	1	1	5	16	4	4
BnaC01g11410D	0	1	1	1	16	49	0	0	1	0	0	0	0	2	0	0	0	0	0	1	0	1	0	0	0	0	0	1	1	1	1
BnaCnng39730D	4	4	4	3	9	49	0	1	2	0	0	0	0	0	0	5	0	0	0	0	0	1	3	1	3	0	0	1	0	0	5
BnaA04g17710D	265	36	46	14	2	29	125	143	112	97	6	18	31	63	11	14	25	38	17	49	17	19	6	5	17	2	2	4	5	1	5
BnaA09g01080D	164	71	69	14	4	49	251	221	169	79	35	141	30	137	138	12	90	107	58	78	36	76	60	16	50	14	5	14	58	3	30
BnaA05g22070D	160	105	109	72	266	49	172	184	154	123	28	52	49	119	38	61	81	106	86	108	49	54	20	45	74	10	9	17	34	28	24
BnaA02g04940D	13	24	16	4	7	49	43	50	30	7	19	29	41	119	30	33	34	6	9	30	61	64	16	12	27	1	0	6	16	6	13
BnaC08g09980D	65	34	44	34	29	49	121	174	124	60	13	76	30	34	22	39	68	25	24	94	46	13	10	24	24	4	3	9	20	12	13
BnaA01g01470D	110	70	73	50	76	49	158	237	160	149	28	74	42	71	39	76	75	75	43	104	38	20	15	24	47	4	2	13	27	14	14
BnaC08g18050D	264	139	151	81	113	92	254	342	253	198	36	100	56	159	71	120	132	104	59	127	81	45	26	58	96	4	3	12	31	19	17
BnaA07g21710D	264	727	572	7	2	7	762	67	241	11	5	0	0	92	907	91	348	7	57	59	0	404	405	98	249	1	2	29	195	0	50
BnaA10g18910D	160	119	121	95	215	49	140	186	147	137	18	67	38	48	31	65	84	86	52	111	57	23	14	37	61	7	5	17	30	28	21
BnaA01g14270D	28	35	35	18	1	49	63	44	28	11	2	27	28	197	18	36	23	5	7	26	48	14	10	17	19	1	1	6	14	8	11
BnaCnng54480D	22	37	36	3	3	49	13	14	10	4	14	4	2	7	6	18	23	4	6	21	3	7	5	13	31	0	0	2	3	2	3
BnaC05g50610D	148	207	155	7	2	49	141	154	147	51	16	16	11	34	19	108	129	28	22	62	10	18	6	51	138	4	3	7	5	1	11
BnaC08g11410D	34	152	127	47	52	49	38	23	31	12	21	12	20	78	52	64	59	8	18	35	23	66	28	62	68	3	2	15	36	16	40
BnaC09g10150D	17	10	14	6	11	49	12	15	9	4	10	21	19	15	7	26	7	2	8	29	46	32	5	33	11	0	0	4	6	3	11
BnaC04g08610D	8	7	7	2	4	49	19	9	8	3	2	6	18	48	27	14	13	2	8	11	14	34	13	19	23	0	0	2	12	2	7
BnaA06g37870D	1	0	1	1	2	48	0	1	2	0	0	0	0	0	0	0	0	0	2	5	0	1	1	0	0	0	0	2	1	2	1
BnaC06g33710D	3	7	7	0	1	48	1	4	1	0	0	0	0	0	0	0	0	0	11	28	0	1	3	1	0	0	0	1	1	0	1
BnaC03g47100D	1	11	6	1	12	48	0	0	1	0	0	0	0	0	1	1	1	0	0	0	0	1	2	0	1	0	0	1	1	1	1
BnaC08g45970D	263	0	0	0	0	4181	2	110	16	1	0	0	0	0	0	1	1	2	0	0	0	0	1	1	0	0	0	1	1	2	1
BnaC03g75880D	129	68	86	36	95	48	50	48	41	37	26	13	31	43	33	35	30	23	19	21	94	36	24	26	37	1	1	9	22	7	16
BnaA03g42950D	14	44	46	1	0	48	21	11	28	4	10	27	47	5	39	27	57	3	1	1	32	6	16	16	64	0	0	1	10	1	5
BnaC01g12750D	55	26	33	6	11	48	41	39	25	15	6	3	4	54	57	50	40	8	6	11	2	34	24	42	36	1	1	3	11	2	8
BnaC03g61230D	27	43	35	22	17	48	67	47	48	17	10	20	15	89	40	46	42	4	4	27	23	34	14	35	44	1	1	10	24	13	13
BnaC03g04940D	21	36	39	23	28	48	29	19	14	2	4	9	11	77	41	31	18	3	7	17	16	50	18	23	23	1	1	7	16	7	11
BnaCnng60970D	43	85	75	39	67	48	46	38	28	6	9	30	29	94	60	71	54	1	15	38	49	59	24	61	58	2	1	9	20	13	14
BnaAnng33270D	0	0	1	0	1	48	4	7	20	0	0	6	1	4	2	5	2	0	4	6	3	20	23	11	6	0	0	30	22	50	31
BnaC08g21480D	263	114	170	87	184	73	302	434	302	156	29	103	40	142	93	138	158	66	37	132	90	41	35	52	88	9	7	20	48	20	24
BnaA03g34950D	26	39	37	5	5	48	26	26	21	15	12	9	13	11	25	29	30	11	13	21	20	13	15	22	48	1	0	5	11	3	14
BnaA01g11830D	16	21	21	10	11	48	27	17	14	5	9	6	8	93	28	29	15	3	7	11	13	40	10	23	17	1	1	8	20	7	13
BnaC05g15660D	28	34	37	13	61	48	31	51	18	10	5	28	24	72	30	36	12	3	16	60	52	48	16	25	14	1	1	9	20	6	12
BnaA09g35650D	53	64	52	14	18	48	31	25	22	14	10	10	17	46	31	20	32	9	13	22	13	27	13	25	32	1	0	4	12	2	8
BnaCnng63170D	158	191	173	71	9	48	86	89	92	14	6	0	0	48	66	77	111	9	18	15	0	30	31	67	102	3	2	13	37	14	29
BnaA10g16290D	3	1	1	1	22	48	2	1	1	2	0	1	0	2	0	0	0	1	1	1	0	19	2	4	0	0	0	1	1	1	2
BnaA05g34080D	109	104	86	8	13	48	74	63	69	35	11	5	6	45	30	22	58	33	9	14	5	44	14	21	67	1	1	5	15	3	13
BnaC03g16230D	85	49	110	28	92	48	39	29	22	18	9	14	7	58	70	84	38	20	14	19	6	36	36	52	80	2	1	4	16	4	9
BnaC08g29490D	12	14	12	3	5	48	11	11	5	3	3	1	1	76	12	17	7	1	5	6	1	46	8	19	12	0	0	4	8	2	10
BnaC01g12360D	41	74	56	5	6	48	20	21	20	8	7	9	10	47	22	41	27	9	16	25	11	16	8	11	24	0	0	3	10	2	6
BnaA02g00190D	263	389	375	130	67	36	238	149	162	99	50	65	55	28	198	219	171	81	101	167	68	50	76	212	188	10	7	37	113	34	90
BnaA03g05320D	16	43	21	0	0	48	68	31	6	0	0	0	0	1	23	3	99	2	1	2	0	1	4	0	40	0	0	0	0	1	1
BnaA10g01090D	1	1	1	0	0	48	0	0	1	7	0	0	0	0	0	0	0	2	1	0	0	0	1	0	0	0	0	1	1	2	1
BnaC01g29520D	263	270	189	105	7	10	149	91	99	39	24	90	41	46	73	10	96	113	64	47	83	25	31	7	55	21	5	17	37	10	31
BnaA05g31940D	29	17	13	2	118	48	9	15	17	8	0	0	0	8	4	68	11	4	1	0	0	2	3	19	5	0	0	1	2	2	1
BnaC03g13930D	95	66	64	24	63	48	100	121	96	129	25	40	25	77	41	47	50	67	43	78	46	29	16	36	47	4	3	6	12	4	9
BnaA04g09420D	262	296	408	78	88	93	91	72	76	22	22	11	11	215	101	89	99	13	20	37	15	74	41	62	114	3	4	9	20	6	16
BnaA04g12500D	38	41	40	18	21	48	62	47	43	38	15	29	19	66	45	33	46	23	20	28	18	30	17	38	43	1	1	5	13	5	8
BnaC07g34030D	63	72	46	14	59	48	31	28	16	18	21	13	27	83	28	16	15	8	18	21	52	37	17	27	14	1	1	4	13	4	5
BnaA02g25850D	2	0	0	0	0	48	3	0	2	0	0	0	0	0	1	1	0	0	0	0	1	1	1	3	1	0	0	1	1	1	1
BnaC08g45280D	157	57	36	0	0	48	231	205	206	118	5	31	6	166	19	13	45	74	41	59	6	2	3	3	29	0	0	1	0	2	1
BnaC09g08690D	6	1	1	1	0	48	3	1	1	0	0	0	0	0	0	0	0	1	0	0	0	0	1	0	0	0	0	1	1	2	1
BnaA08g02060D	0	0	0	0	0	48	12	43	91	34	60	76	35	4	53	61	81	11	26	88	32	41	60	68	80	2	1	64	44	155	85
BnaA08g27220D	262	134	154	111	119	56	230	253	199	192	20	57	19	54	67	90	101	90	40	95	40	28	33	65	79	8	4	15	33	19	21
BnaC06g14370D	161	144	94	57	53	48	197	236	162	111	27	88	38	102	49	69	71	51	28	112	62	26	16	42	48	5	5	11	20	14	16
BnaC07g31580D	149	74	85	85	242	48	199	223	135	146	8	46	23	116	57	67	59	63	30	65	26	24	22	31	43	8	8	18	35	24	19
BnaA01g24800D	72	94	75	52	61	48	249	255	181	111	40	78	43	124	57	82	105	52	41	120	54	29	29	44	63	11	9	27	55	21	31
BnaC01g22620D	106	121	107	30	13	48	111	158	105	71	16	61	30	119	39	67	60	29	27	66	42	29	11	38	45	3	2	8	19	5	12
BnaA03g43610D	179	145	140	177	124	48	249	225	178	113	11	48	9	129	51	80	83	58	31	84	17	22	23	34	57	10	7	21	37	26	19
BnaC07g45990D	164	93	101	61	76	48	197	207	168	154	36	62	44	131	49	88	78	128	64	93	37	33	20	47	60	7	3	15	25	17	15
BnaC07g47340D	132	138	119	48	103	48	155	190	138	95	23	89	41	104	63	66	97	32	31	136	72	29	23	42	49	6	9	12	28	18	14
BnaC08g01880D	262	107	92	25	4	19	116	130	103	42	33	135	35	65	57	9	45	106	51	59	50	30	23	6	23	10	3	6	15	5	14
BnaC09g44450D	262	686	1013	70	74	18	56	84	85	51	21	23	9	63	66	322	238	47	39	38	13	40	32	235	485	6	4	10	17	6	44
BnaC03g46700D	261	350	427	107	102	196	562	663	601	368	105	216	80	806	384	394	353	185	190	491	147	328	178	293	463	11	8	35	178	29	50
BnaA10g09880D	261	24	9	15	1	40	73	135	88	54	1	0	0	19	5	18	11	46	4	3	0	2	2	2	4	4	3	8	0	7	6
BnaC05g15240D	15	18	21	7	67	48	3	5	9	1	0	0	0	0	8	32	17	0	0	0	0	0	4	9	18	0	0	2	1	3	2
BnaA03g23010D	87	284	168	14	11	48	14	27	13	4	4	7	1	46	15	59	27	2	3	7	1	14	10	25	29	0	1	3	10	3	15
BnaC04g10080D	158	417	555	206	308	48	115	83	86	29	30	37	33	74	120	121	125	10	20	56	49	59	58	115	136	4	3	18	86	20	58
BnaAnng21750D	112	75	46	0	0	47	58	94	30	0	0	0	0	8	15	24	35	0	1	0	0	6	7	18	33	0	0	1	3	1	1
BnaCnng08610D	20	26	36	27	105	47	10	3	4	1	2	2	2	11	10	21	7	1	1	1	7	11	7	31	10	1	1	4	9	5	8
BnaA08g23000D	32	231	105	1	0	47	78	1	2	0	2	7	7	995	254	2	0	0	0	1	2	725	82	5	0	0	0	33	36	0	2
BnaA08g16430D	72	49	69	17	10	47	35	55	52	37	12	26	27	39	33	55	51	19	21	37	28	32	21	33	67	1	1	8	19	4	11
BnaA09g11210D	108	72	62	24	34	47	65	47	42	27	11	19	17	90	43	30	30	16	11	19	14	35	15	31	32	1	1	3	11	3	5
BnaA06g32430D	89	148	123	11	19	47	76	43	51	12	6	6	3	55	74	42	58	8	12	22	4	52	34	40	69	0	0	3	19	2	15
BnaC01g19290D	47	45	42	23	27	47	59	53	44	16	14	22	15	82	40	26	33	8	11	24	27	39	14	23	25	1	1	8	26	10	12
BnaA01g06530D	49	41	51	33	69	47	28	24	24	17	10	14	20	27	33	25	22	9	12	17	18	22	20	24	35	2	1	6	21	6	11
BnaC02g02480D	0	0	0	0	0	47	44	43	34	2	1	9	6	121	34	13	23	1	8	14	22	48	13	30	18	0	0	6	32	1	8
BnaC03g51130D	4	16	22	3	11	47	3	1	2	0	0	0	0	0	5	1	6	0	0	1	0	0	4	1	6	1	0	2	3	2	3
BnaCnng75250D	31	19	31	32	8	47	48	40	53	36	2	10	7	44	47	27	56	19	14	18	17	24	17	34	45	5	3	15	14	16	19
BnaA03g56490D	23	17	27	31	7	47	6	9	7	5	5	5	2	16	11	29	10	7	8	9	2	19	22	105	27	2	3	11	15	14	69
BnaA05g00730D	64	59	64	21	15	47	54	45	45	20	15	33	41	81	29	48	52	15	14	28	42	35	16	38	58	2	1	7	18	6	15
BnaC04g49440D	6	14	5	0	0	47	17	3	0	0	0	0	0	202	10	0	0	0	0	0	0	122	8	8	0	0	0	12	11	1	2
BnaC07g31560D	32	46	28	2	8	47	27	19	18	6	2	6	6	5	19	26	34	4	2	6	9	6	8	15	18	0	0	2	5	2	5
BnaC03g31650D	34	53	47	9	5	47	69	42	49	17	1	33	29	78	43	45	30	8	10	23	39	33	20	32	32	1	0	7	25	4	11
BnaA10g23660D	8	23	23	7	10	47	14	5	10	0	1	1	1	51	7	37	18	1	0	0	0	12	5	42	40	0	0	3	6	3	10
BnaA07g05790D	35	21	32	14	166	47	9	12	8	3	7	4	4	21	11	14	6	2	8	7	4	124	12	59	14	0	1	6	17	4	23
BnaA07g38790D	47	4	5	0	0	47	3	21	2	0	0	0	9	11	0	6	0	0	0	0	91	2	2	2	1	0	0	1	1	1	1
BnaCnng16650D	152	56	89	51	140	47	99	81	77	64	16	28	28	27	44	44	50	50	41	37	28	27	27	36	49	2	1	11	24	11	16
BnaA05g28710D	114	112	111	58	73	47	76	69	56	41	20	21	25	83	73	60	51	25	32	52	32	62	34	54	68	3	3	9	26	8	17
BnaA02g10440D	9	9	9	1	5	47	8	4	5	3	1	0	0	4	7	5	4	2	2	1	0	2	3	4	4	0	0	1	3	2	2
BnaA03g46850D	44	19	21	1	9	47	31	21	20	10	4	5	4	25	12	18	14	6	5	7	8	12	6	14	13	1	1	3	5	3	4
BnaA09g33290D	73	145	164	33	17	47	55	75	53	90	11	31	38	143	61	75	81	96	37	58	35	24	25	40	91	3	2	10	22	6	15
BnaC07g33000D	71	119	123	21	37	47	32	18	18	6	8	8	8	56	43	38	18	3	7	10	12	51	28	66	38	1	1	6	34	4	11
BnaC05g40760D	26	14	10	0	3	47	4	9	8	3	3	9	7	3	2	3	4	3	7	3	12	6	2	5	2	0	0	1	1	1	1
BnaA01g31350D	80	96	85	36	23	47	130	87	71	33	11	20	20	159	98	106	96	24	12	17	20	36	32	73	96	5	4	13	24	15	19
BnaAnng23220D	0	0	0	0	0	47	4	7	11	0	0	0	0	1	2	4	0	0	0	0	0	16	27	3	3	0	0	26	24	36	31
BnaUnng00910D	0	0	0	0	0	47	6	7	15	0	0	3	0	5	3	7	0	0	0	1	1	25	27	5	10	0	0	35	31	69	22
BnaC03g51120D	6	11	9	0	8	47	2	1	0	0	0	0	0	0	2	0	1	0	0	0	0	0	5	0	10	0	0	0	1	1	0
BnaC03g57600D	11	10	10	2	5	47	27	16	18	6	4	9	7	32	18	20	24	4	2	12	12	20	8	12	14	0	0	2	6	0	5
BnaA01g36480D	149	140	130	59	29	47	88	88	71	49	28	88	85	74	53	115	75	32	35	58	81	41	30	68	76	3	1	22	33	15	25
BnaC09g16950D	261	89	79	1	0	38	434	278	234	53	0	42	90	187	13	36	52	51	34	49	35	5	5	7	29	0	0	0	0	2	1
BnaA07g20720D	73	72	92	2	18	47	24	18	32	5	2	1	0	34	24	27	35	2	22	28	0	10	30	28	82	0	0	4	48	1	25
BnaC09g51120D	49	72	62	56	50	47	43	38	27	17	6	25	28	85	40	40	36	10	15	29	36	53	23	38	34	1	1	9	29	12	16
BnaA06g16250D	134	82	54	62	142	47	182	253	194	152	21	40	25	56	47	63	67	82	30	64	31	18	19	30	40	8	6	14	25	22	17
BnaC02g39900D	165	139	108	30	49	47	218	198	162	116	23	49	25	106	61	94	104	64	28	79	52	32	28	58	80	3	3	10	30	13	18
BnaC05g32840D	261	123	142	2	1	21	60	166	137	27	1	1	6	13	17	20	153	78	86	191	14	9	8	17	69	0	1	2	3	2	2
BnaAnng22110D	141	61	69	75	189	47	134	182	121	71	23	41	27	89	68	76	86	46	32	70	31	30	30	41	60	9	6	19	45	23	34
BnaC09g27990D	95	77	76	44	18	47	118	195	153	48	20	62	21	70	64	101	103	24	20	101	56	33	26	61	69	2	1	18	42	21	23
BnaA07g30140D	181	186	137	91	100	47	208	292	238	229	39	77	66	56	54	128	145	130	75	222	67	25	23	53	97	7	4	16	38	20	18
BnaA05g13430D	75	108	78	19	22	47	51	46	37	14	13	16	22	107	49	37	37	8	6	20	28	54	25	39	38	1	1	8	30	4	15
BnaA09g28000D	2	4	2	3	1	46	12	6	5	2	1	6	2	15	4	13	4	1	1	5	9	3	3	9	3	0	0	3	4	2	9
BnaCnng17800D	120	126	119	70	103	46	101	132	101	116	21	46	28	52	55	68	67	75	53	101	52	28	22	55	54	5	3	13	28	15	19
BnaAnng06530D	56	15	20	9	47	46	24	36	19	18	6	6	6	21	12	14	14	12	9	13	9	19	8	14	13	1	0	4	6	3	5
BnaA07g29820D	4	7	6	3	1	46	50	35	32	8	13	21	19	66	32	35	31	5	5	35	31	21	12	33	36	1	1	9	18	6	9
BnaC01g27040D	0	0	0	0	0	46	26	51	48	71	5	17	6	12	14	24	24	37	39	42	7	23	60	22	22	2	2	62	49	206	104
BnaA04g16860D	73	26	12	2	12	46	25	42	28	6	7	11	4	9	8	15	16	5	0	7	5	5	5	2	10	1	0	6	5	5	4
BnaC04g50720D	11	27	39	5	4	46	18	12	9	6	8	2	3	43	29	43	22	5	80	111	4	19	15	41	32	0	0	5	23	3	15
BnaA06g20770D	62	109	134	2	0	46	126	63	54	27	23	32	15	85	73	46	68	12	14	38	20	22	19	46	66	0	0	5	27	2	22
BnaA03g57960D	19	24	20	8	9	46	12	12	10	3	2	12	19	19	9	24	11	4	9	13	8	64	18	45	16	0	0	8	26	2	77
BnaA07g06570D	58	44	39	27	31	46	117	136	121	56	14	44	12	74	31	45	50	19	13	61	31	19	14	25	33	1	1	8	21	13	12
BnaC03g07520D	3	18	15	2	9	46	2	2	3	0	1	8	1	89	2	3	5	0	0	2	0	7	2	0	3	0	0	2	2	0	1
BnaC09g04210D	48	25	18	13	59	46	45	28	28	1	1	1	0	46	39	13	12	2	1	1	2	32	21	5	12	2	1	3	12	5	7
BnaA06g16950D	2	26	31	110	379	46	1	1	3	2	3	20	36	1	3	10	20	3	10	24	11	2	3	7	18	4	1	13	6	16	14
BnaC03g68980D	4	5	5	1	1	46	6	1	2	1	0	0	0	3	7	6	2	0	0	0	0	1	6	6	4	0	0	1	3	1	1
BnaCnng23250D	102	1	4	0	0	46	1	28	4	66	1	0	0	0	0	0	0	28	0	0	0	1	1	0	0	0	0	1	1	0	1
BnaA09g17520D	22	27	24	12	11	46	21	13	10	5	2	3	5	54	22	18	11	3	4	6	6	93	16	23	16	1	1	8	16	4	13
BnaC07g15040D	174	79	129	68	132	46	122	107	111	89	26	30	25	21	48	56	68	58	47	59	27	26	30	51	70	4	3	14	29	16	18
BnaA04g02760D	15	47	35	4	5	46	27	6	19	9	9	16	7	16	7	7	16	9	9	19	10	4	5	10	13	1	1	2	4	2	3
BnaC05g36000D	0	9	7	1	1	46	2	1	1	0	0	0	0	1	1	16	3	1	1	1	1	8	3	10	6	0	0	1	1	1	2
BnaC04g38530D	9	10	9	6	28	46	14	5	6	2	0	0	0	3	7	7	9	1	0	0	0	3	5	5	8	0	0	2	2	2	2
BnaA10g26520D	42	18	20	1	9	46	30	20	19	9	4	5	4	23	11	17	13	5	5	7	7	12	6	14	13	1	1	3	5	3	4
BnaC03g15540D	94	291	352	9	5	46	20	54	19	0	25	57	1123	85	118	283	61	0	10	8	801	72	80	277	105	0	0	5	46	1	12
BnaA04g07490D	24	18	20	5	8	46	8	10	8	7	7	12	13	14	7	9	9	4	3	6	15	6	4	7	10	0	0	2	3	2	3
BnaA01g04000D	42	58	54	5	2	46	36	18	13	5	4	4	8	73	23	46	14	3	8	5	8	139	24	116	34	0	0	7	54	1	162
BnaCnng13490D	15	2	2	0	1	46	1	2	6	5	0	1	0	33	0	0	0	2	2	3	0	9	1	0	0	0	0	1	1	2	1
BnaA07g31550D	99	52	35	0	0	46	3	44	18	0	0	0	0	5	6	13	37	0	0	0	0	1	1	0	17	0	0	1	0	2	1
BnaA05g18090D	0	0	0	0	0	46	4	7	7	0	0	7	1	1	0	3	1	0	0	2	2	18	25	2	6	0	0	41	28	92	40
BnaC07g23040D	9	15	17	0	1	46	23	16	17	0	1	35	7	5	8	10	0	0	1	5	7	16	26	11	0	0	0	29	22	53	30
BnaA07g33100D	33	35	51	5	7	46	55	70	71	6	3	11	22	16	82	77	110	1	3	15	45	9	15	19	91	1	0	2	4	4	4
BnaC04g22270D	31	14	15	3	12	46	34	27	26	19	4	7	4	26	14	24	14	7	6	13	7	12	6	19	14	1	1	4	4	4	4
BnaA01g36460D	141	135	124	56	27	46	85	84	68	44	26	85	82	71	51	111	74	30	30	55	78	39	29	65	75	3	1	21	32	14	24
BnaC04g11470D	31	41	56	71	283	46	22	12	17	14	15	19	20	39	24	23	22	10	18	26	21	109	30	53	32	4	2	13	36	13	42
BnaC09g07990D	260	179	173	15	5	18	138	135	101	66	55	152	60	115	102	13	78	183	79	66	83	45	37	12	47	9	3	5	17	2	13
BnaC05g47280D	126	87	94	47	52	46	151	165	137	56	13	68	30	59	29	64	92	37	20	66	45	14	12	24	50	3	2	15	23	18	15
BnaA07g33890D	259	896	540	127	53	130	419	224	362	55	39	82	49	295	226	912	545	19	25	81	70	123	47	409	550	3	4	22	60	33	36
BnaC09g41680D	104	68	64	23	22	46	132	203	146	102	25	68	18	40	22	40	63	53	27	83	31	10	7	22	34	2	1	9	14	7	10
BnaC05g15320D	54	62	55	41	33	46	90	31	38	1	20	38	19	192	47	36	28	1	8	28	52	86	21	35	22	0	1	9	28	17	15
BnaC08g12720D	34	29	40	4	1	46	38	42	28	6	21	25	27	161	28	34	30	6	14	32	49	76	21	26	31	0	0	6	27	3	22
BnaA08g24600D	37	199	276	22	183	46	15	12	5	0	5	3	9	2560	68	92	23	0	9	5	2	1281	74	270	99	0	0	6	31	3	28
BnaA07g15600D	30	8	12	5	20	46	7	11	7	7	11	10	11	4	5	9	4	3	4	6	17	9	4	8	3	0	0	2	2	1	2
BnaC07g08550D	23	12	12	4	7	45	13	8	11	7	4	9	3	2	7	4	7	4	5	4	0	2	9	1	11	0	0	3	6	2	5
BnaA06g40490D	71	49	67	26	42	45	47	71	59	27	6	28	37	40	32	57	60	16	20	38	39	25	14	29	73	2	2	9	16	7	13
BnaC04g30840D	29	19	24	24	21	45	43	33	29	13	3	10	10	78	27	29	21	4	10	33	29	35	17	23	21	2	2	5	18	8	10
BnaC04g46750D	27	62	56	16	6	45	27	27	22	15	5	56	101	40	28	49	37	5	14	48	116	19	12	32	37	1	1	6	15	7	11
BnaA01g30750D	35	72	58	16	7	45	65	60	43	19	3	33	15	50	50	61	54	9	7	38	34	30	21	49	51	1	1	10	38	8	20
BnaA05g36080D	131	109	105	3	10	45	95	66	74	30	12	17	11	53	51	40	87	25	11	20	15	13	15	17	56	0	1	2	8	4	8
BnaA01g24430D	36	41	50	23	5	45	20	32	16	14	21	33	36	21	7	32	11	9	14	59	42	12	3	14	11	1	1	5	7	5	8
BnaA09g37140D	32	33	31	13	25	45	30	40	34	22	6	5	7	32	34	29	35	13	6	13	5	24	15	21	33	1	1	7	16	7	11
BnaC08g32520D	51	50	39	15	13	45	83	74	57	19	4	12	13	80	38	34	31	9	4	15	16	32	17	19	35	1	1	5	19	8	9
BnaA02g23480D	57	36	41	17	62	45	45	23	20	14	18	11	21	38	27	16	19	11	10	21	28	35	18	18	22	1	1	6	20	6	11
BnaC01g05860D	56	18	41	38	87	45	48	35	39	33	18	38	50	69	32	30	26	17	23	46	48	52	17	22	26	3	2	5	10	9	8
BnaA01g02530D	53	221	119	17	2	45	22	14	11	12	1	5	8	132	18	37	13	6	8	13	11	100	10	31	8	1	1	5	11	2	11
BnaC01g03790D	69	167	115	22	2	45	53	38	48	12	22	4	6	270	45	39	27	6	14	23	11	239	19	44	22	4	3	12	26	2	16
BnaA02g04260D	184	159	191	90	289	45	105	143	109	81	38	48	43	88	51	91	88	52	38	88	59	60	25	43	82	9	8	15	34	16	23
BnaC06g13840D	10	20	25	2	5	45	7	6	13	2	0	0	0	6	8	5	16	0	2	7	1	7	5	2	16	0	0	2	3	2	4
BnaC03g17580D	259	220	197	137	158	38	159	214	167	117	28	73	47	95	58	68	84	88	51	109	57	38	22	38	66	6	4	18	39	16	25
BnaC03g26410D	103	38	55	2	0	45	509	350	324	115	5	22	34	651	24	55	107	35	25	58	11	20	6	17	71	1	4	3	5	2	5
BnaA07g33310D	108	92	93	273	37	45	71	56	29	24	12	11	214	348	34	51	16	43	46	29	72	114	16	32	24	7	3	29	28	6	31
BnaC07g02580D	91	164	137	18	30	45	56	16	15	10	8	1	1	11	87	24	42	7	9	15	6	25	33	35	40	1	1	5	22	3	9
BnaA07g02580D	53	58	50	52	25	45	40	55	34	40	23	47	35	91	42	51	37	24	27	49	57	62	20	41	43	2	1	9	19	11	16
BnaA08g05460D	79	146	121	24	10	45	101	46	60	14	4	13	25	76	68	82	68	12	19	48	33	65	38	49	87	2	1	12	40	8	26
BnaC08g32220D	108	64	51	6	4	45	47	45	38	6	11	15	10	64	62	57	31	6	11	12	12	31	27	29	42	1	1	8	19	5	21
BnaC08g36980D	24	47	39	3	12	45	11	9	9	3	2	1	2	36	8	11	22	1	1	2	3	7	5	4	17	0	0	2	2	2	2
BnaA09g48720D	109	141	108	68	11	45	111	86	68	3	19	27	9	63	81	43	82	2	15	52	5	29	28	31	91	2	2	27	34	36	33
BnaAnng37870D	42	31	37	19	46	45	44	46	40	24	8	23	28	42	24	29	31	15	29	55	32	36	15	19	37	1	0	7	18	11	11
BnaA05g25510D	153	153	132	68	303	45	82	66	73	64	12	10	7	88	72	54	56	30	20	20	14	49	45	43	43	2	1	12	37	6	31
BnaA01g29940D	48	25	35	12	28	45	34	23	24	14	8	14	15	43	22	18	22	9	8	18	22	39	11	15	26	1	0	3	6	4	7
BnaC04g38330D	105	103	127	4	6	45	23	20	97	16	3	0	0	1	27	3	91	14	1	0	0	1	18	0	122	0	0	1	1	2	3
BnaA07g31870D	16	36	32	0	0	45	31	25	29	0	2	2	10	43	18	247	84	0	0	0	3	11	11	101	77	0	0	2	10	1	17
BnaC05g09880D	180	348	246	125	37	45	156	128	95	111	34	44	121	502	234	120	119	100	65	76	87	278	112	94	126	8	4	42	77	20	43
BnaC02g09720D	132	43	61	32	207	45	139	269	186	163	6	44	19	24	29	63	75	85	54	109	46	12	10	29	36	1	1	5	11	8	7
BnaC02g44320D	258	127	114	1	1	66	406	327	315	145	1	23	18	371	17	32	100	60	21	49	6	9	4	6	47	0	0	1	6	2	1
BnaA03g11100D	257	169	145	61	146	23	56	73	55	75	11	16	13	23	26	29	29	45	18	29	18	22	12	24	29	1	1	3	11	3	5
BnaAnng29030D	255	348	519	12	3	123	72	196	34	5	2	3	0	57	98	161	301	4	167	300	4	11	48	173	337	0	0	2	42	0	119
BnaC01g06390D	13	22	18	1	2	45	42	19	30	9	8	8	4	47	26	33	32	9	8	8	5	10	9	18	36	1	1	2	3	1	3
BnaA01g14470D	26	57	51	65	21	45	45	27	24	15	5	10	14	68	57	64	57	13	10	16	14	56	25	44	59	3	1	15	30	16	22
BnaA10g04950D	2	1	1	3	0	45	1	0	0	0	1	0	0	0	0	0	0	0	0	4	0	1	0	3	0	0	0	0	5	0	1
BnaA03g54280D	7	3	3	1	3	45	2	4	11	1	0	2	0	0	0	2	0	4	0	3	1	3	3	5	4	0	0	3	3	5	2
BnaC02g17130D	3	12	51	3	1	45	4	1	1	0	0	1	0	6	8	9	12	0	1	0	0	42	27	38	82	0	0	2	35	2	7
BnaA01g27800D	5	5	5	5	3	45	6	6	3	1	0	1	0	5	5	16	6	1	1	2	1	18	9	38	11	0	0	3	3	3	10
BnaA02g14510D	170	156	120	85	244	45	168	168	154	114	17	36	27	79	35	52	65	70	39	89	38	44	22	35	73	7	4	16	38	18	21
BnaA09g33730D	182	114	136	40	61	45	200	237	190	83	23	79	47	199	57	89	104	52	29	98	67	49	22	55	81	4	5	11	28	11	14
BnaCnng31050D	117	101	98	39	22	45	183	230	157	109	17	49	22	164	58	86	86	68	36	85	30	39	20	45	56	4	4	9	23	10	12
BnaC01g42370D	155	101	76	83	111	45	164	270	189	143	20	62	28	55	33	65	78	93	37	93	30	16	13	28	43	5	4	10	18	17	16
BnaA05g17350D	86	84	72	31	27	45	181	198	163	84	15	70	26	76	43	52	92	28	20	78	53	17	19	38	54	5	5	14	26	13	15
BnaC06g27990D	84	50	53	38	25	45	142	174	119	75	8	30	17	95	30	43	70	43	26	46	22	25	9	34	47	7	7	14	18	13	17
BnaC06g23120D	72	49	49	42	35	45	154	178	133	52	15	47	18	95	37	51	78	28	24	70	26	36	17	39	41	7	6	21	37	23	27
BnaA06g28630D	255	116	98	13	8	76	220	276	199	65	16	16	17	269	26	57	92	28	23	43	10	51	11	27	69	2	1	6	7	6	7
BnaC03g60460D	42	43	38	11	20	45	196	208	168	79	21	86	33	109	45	69	102	31	27	96	53	18	22	39	68	3	3	8	18	4	13
BnaC08g31100D	108	61	64	47	25	45	181	248	167	82	27	83	26	71	38	56	68	40	26	110	38	14	16	30	46	2	2	16	36	19	20
BnaC01g03750D	146	101	82	37	154	45	121	217	150	103	40	90	49	73	55	55	83	52	52	111	65	26	15	28	46	4	4	10	22	9	13
BnaC01g35260D	29	8	19	7	38	45	23	28	26	15	6	11	15	26	20	18	23	7	8	14	13	19	10	19	20	1	0	3	7	2	5
BnaC08g06930D	21	16	23	14	50	45	18	10	8	11	3	3	1	19	32	7	7	3	10	17	2	11	12	7	6	1	1	3	7	4	4
BnaA06g24140D	0	0	0	0	1	45	0	0	1	0	0	0	0	0	0	0	0	0	0	0	0	2	2	0	1	0	0	1	1	1	1
BnaC02g09010D	67	65	57	12	16	45	40	48	41	34	5	13	12	23	15	29	36	20	21	39	13	17	8	22	37	1	1	6	7	6	8
BnaC05g00040D	41	54	49	13	5	44	70	31	29	5	4	7	1	176	27	32	33	1	1	8	9	37	10	16	28	1	1	5	9	4	6
BnaAnng21740D	6	6	6	1	9	44	3	5	3	0	0	3	2	7	2	11	3	0	3	5	2	13	2	20	8	0	0	3	4	1	8
BnaAnng21710D	11	42	27	15	2	44	29	28	18	3	15	22	17	95	20	67	25	2	4	14	45	20	7	43	30	1	1	8	15	9	11
BnaA08g04550D	32	14	18	4	1	44	21	32	20	10	5	12	9	8	6	24	17	4	2	12	25	2	3	14	9	1	0	2	2	1	2
BnaC06g37090D	0	0	0	0	0	44	0	0	0	0	0	0	0	0	0	0	0	0	0	0	0	0	0	0	0	0	0	1	1	1	1
BnaA03g20460D	21	40	24	25	9	44	102	58	62	19	3	10	8	89	49	54	56	8	7	30	12	25	24	45	63	2	2	17	29	21	26
BnaA06g33140D	7	7	8	2	3	44	10	2	3	1	0	0	0	28	9	4	3	1	1	1	0	36	7	9	5	0	0	2	6	1	5
BnaC01g25960D	2	1	1	0	1	44	0	1	1	0	0	0	0	1	4	1	2	0	0	0	0	2	5	0	1	0	0	1	2	2	1
BnaA10g22230D	14	1	4	0	2	44	0	15	1	21	6	10	0	18	0	2	0	5	0	4	0	2	1	6	1	0	0	1	1	1	1
BnaC09g46750D	15	3	6	0	1	44	1	19	2	11	13	28	1	30	0	15	1	2	1	12	1	8	0	25	0	0	0	1	2	1	1
BnaC03g07330D	25	29	26	13	28	44	57	43	37	21	1	0	5	18	19	18	14	4	9	18	23	8	7	1	3	1	0	1	16	1	5
BnaA03g11410D	46	250	111	1	0	44	0	20	4	0	1	13	0	95	1	3162	13	0	12	13	3	36	8	3303	274	0	0	2	26	2	86
BnaC01g34520D	255	61	73	24	45	63	187	166	131	74	14	19	15	59	35	47	46	46	40	46	14	23	15	29	42	2	2	4	10	4	7
BnaA04g06420D	255	374	295	96	189	48	143	260	159	99	65	70	21	121	129	199	160	89	77	139	30	66	40	97	190	3	2	23	61	13	40
BnaA04g00470D	108	81	123	76	117	44	75	89	65	30	14	18	31	119	47	76	62	24	16	31	35	64	27	60	102	12	9	24	61	27	51
BnaA07g10560D	254	226	169	36	11	62	92	122	97	63	13	12	14	99	53	75	75	37	14	26	16	52	20	58	72	3	2	8	23	3	14
BnaC03g23520D	254	110	148	131	741	52	152	233	192	181	35	80	66	79	55	85	101	149	74	109	58	41	27	51	76	7	7	23	48	22	30
BnaC02g08760D	253	244	252	132	386	103	238	268	234	122	37	123	99	201	115	201	206	103	86	170	124	116	46	111	173	13	8	39	60	44	55
BnaC05g18630D	1	0	1	1	0	44	9	22	13	6	3	5	2	10	13	15	13	1	1	12	2	25	23	17	9	0	0	15	11	48	23
BnaAnng12520D	77	45	43	24	11	44	40	38	27	10	10	16	25	38	33	44	30	8	20	23	25	32	15	40	30	1	1	5	9	8	9
BnaAnng40540D	145	60	90	25	9	44	44	82	36	28	3	22	17	23	23	111	28	10	12	29	40	10	6	55	21	2	1	3	6	2	5
BnaA09g55310D	16	14	12	2	7	44	12	6	5	3	1	3	4	32	10	13	8	1	3	5	2	25	6	12	11	0	0	2	6	1	7
BnaC08g32320D	34	16	23	9	2	44	22	28	16	10	12	27	20	29	6	41	13	7	12	27	37	9	4	36	13	1	0	3	3	2	3
BnaC09g42440D	18	23	40	1	9	44	5	6	11	2	4	2	8	7	6	10	30	1	1	1	7	4	4	9	37	0	0	1	1	1	2
BnaAnng02090D	PHI	105	121	125	15	6	44	98	74	76	64	14	4	7	96	91	59	90	40	41	58	18	37	32	40	90	2	1	8	26	4
BnaA07g20620D	73	89	81	35	26	44	44	49	48	48	29	43	56	38	36	45	50	30	40	61	51	23	19	37	47	2	1	11	22	9	21
BnaA06g14580D	94	79	64	25	60	44	51	92	55	33	2	9	8	197	16	63	46	14	7	18	12	63	14	36	39	2	2	8	21	6	18
BnaC06g11460D	17	54	51	33	6	44	18	16	7	6	9	21	32	120	37	79	31	5	9	7	21	45	23	56	65	1	1	12	22	9	26
BnaAnng08670D	252	14	4	10	2	1702	49	165	41	3	0	1	0	380	1	13	4	2	0	0	0	13	1	2	1	0	0	3	1	2	2
BnaA03g40580D	0	0	0	0	0	44	0	0	0	0	0	0	0	0	0	0	0	0	0	0	0	0	0	0	0	0	0	0	0	0	0
BnaC01g26860D	0	0	0	0	0	44	9	18	18	22	1	4	1	5	7	9	9	8	5	5	3	16	51	13	11	0	0	73	44	324	142
BnaA03g39350D	252	387	402	109	81	118	377	387	319	239	80	184	77	1446	319	284	195	118	90	187	122	442	122	173	241	9	14	32	89	20	47
BnaA08g23950D	22	7	15	4	7	44	74	100	107	84	0	45	45	68	41	60	67	15	13	50	81	34	18	58	53	1	2	8	14	9	12
BnaC08g49950D	3	8	8	1	2	44	11	13	8	0	1	4	5	22	9	19	19	0	1	7	8	17	6	16	12	0	0	1	6	0	4
BnaA04g24770D	2	16	12	2	1	44	2	2	2	2	6	4	4	11	10	17	10	0	1	2	7	8	9	13	10	0	0	3	6	2	3
BnaC04g51940D	88	89	83	15	7	44	27	52	31	17	7	24	8	10	12	76	30	9	6	12	11	14	6	68	31	2	1	3	4	3	5
BnaA03g15270D	0	0	0	0	3	44	0	0	0	0	0	0	0	0	0	0	0	0	0	0	0	1	2	0	0	0	0	1	7	1	1
BnaA09g05640D	38	27	34	11	36	44	39	26	28	9	6	11	6	63	45	35	22	5	7	13	10	65	25	25	33	1	0	6	17	7	11
BnaA05g28630D	8	4	3	5	11	44	10	2	10	2	0	0	0	1	2	1	3	0	1	2	0	2	4	2	5	1	1	2	5	4	3
BnaA10g23810D	251	206	183	148	182	55	167	221	145	176	39	40	38	68	93	114	95	114	67	121	43	47	35	62	92	6	3	26	47	16	35
BnaA09g09660D	35	60	53	39	32	44	34	24	16	13	7	21	27	67	32	33	19	6	9	23	37	46	18	30	22	1	1	7	27	5	14
BnaA07g04380D	7	47	28	4	4	44	12	1	3	1	0	0	0	7	20	4	9	2	0	0	0	13	7	3	4	0	0	3	2	2	3
BnaC09g36540D	172	98	102	54	46	44	137	184	147	134	24	65	34	47	47	61	71	76	40	95	36	17	15	34	57	2	1	11	25	18	14
BnaC06g43320D	123	76	73	63	171	44	138	174	122	68	10	59	32	77	44	45	74	59	49	57	49	37	22	47	43	5	3	21	40	33	27
BnaC04g06100D	87	72	66	33	41	44	132	181	138	125	29	66	31	46	28	61	91	55	16	58	42	14	14	35	60	5	3	11	15	15	11
BnaC05g30330D	106	117	95	55	65	44	216	215	168	79	17	55	23	81	43	61	86	35	18	60	52	24	24	40	63	8	8	19	32	14	20
BnaC07g19160D	137	79	116	72	95	44	128	156	127	57	23	62	28	91	34	71	80	28	18	67	34	22	17	44	63	6	6	15	29	17	24
BnaC05g48450D	25	8	9	0	0	44	39	68	8	0	12	109	22	209	29	11	0	0	1	8	38	18	8	1	0	0	0	1	10	0	1
BnaC09g50780D	110	76	57	43	34	44	172	223	155	100	29	63	28	74	38	57	57	51	27	81	30	19	14	32	35	5	4	12	22	11	14
BnaA03g08070D	179	138	130	109	226	44	176	226	188	128	18	106	46	57	47	97	90	61	27	116	47	15	18	44	67	6	3	17	28	25	24
BnaA08g14790D	40	177	153	46	55	44	35	31	32	12	17	14	21	88	58	84	62	7	14	24	32	85	31	75	75	3	2	17	39	16	41
BnaA03g22240D	4	2	2	0	7	44	11	12	14	7	0	4	3	9	5	8	9	3	4	3	3	9	5	6	6	0	0	2	4	2	3
BnaC09g47620D	98	194	163	30	48	44	107	75	61	21	19	24	32	272	124	91	73	10	21	74	62	127	68	85	85	1	1	17	72	7	29
BnaAnng25340D	48	110	85	13	5	43	49	29	36	11	12	18	14	55	25	113	43	4	12	46	17	51	13	139	43	0	0	5	12	3	8
BnaC06g03740D	1	3	5	2	0	43	7	1	1	0	0	0	0	1	0	1	0	0	0	0	0	2	1	3	1	0	0	1	1	2	6
BnaC01g26870D	0	0	0	0	0	43	9	17	14	4	1	3	0	6	5	8	1	1	0	7	3	20	66	12	8	0	0	85	49	305	169
BnaA04g11990D	109	76	58	48	6	43	46	78	56	25	14	22	25	59	20	36	26	15	12	24	26	26	13	26	27	4	2	10	20	8	12
BnaC09g48940D	23	17	27	7	28	43	9	12	10	30	2	3	4	9	5	7	9	25	11	8	2	7	4	5	10	0	0	3	4	3	4
BnaC08g23850D	20	19	18	6	4	43	10	11	11	3	4	3	4	23	17	7	13	2	4	5	3	11	10	11	14	1	0	3	9	2	6
BnaAnng13630D	57	144	111	49	26	43	26	25	26	7	7	4	12	69	34	119	59	5	3	5	6	51	19	83	55	2	1	16	31	10	29
BnaC08g11100D	4	7	11	2	1	43	4	1	1	4	0	1	0	1	17	32	1	1	0	0	0	1	12	8	7	0	0	1	5	1	2
BnaC01g16310D	10	18	13	4	2	43	12	14	9	5	10	10	5	3	9	7	18	1	1	3	3	4	5	5	17	0	0	2	8	4	6
BnaA04g28190D	32	49	40	26	21	43	90	49	48	16	10	20	18	108	32	45	41	7	4	19	22	29	14	32	36	2	2	12	23	13	12
BnaA08g10980D	39	29	46	8	34	43	25	24	25	5	9	13	10	11	24	30	23	3	15	39	19	30	20	28	27	1	1	13	14	16	13
BnaC07g27620D	22	18	16	10	3	43	17	10	8	4	15	14	17	25	14	7	8	2	5	6	17	51	13	43	15	1	1	5	13	3	11
BnaC09g16390D	58	60	70	17	46	43	43	26	29	6	9	7	13	42	38	30	38	6	7	6	12	31	18	27	53	1	0	4	11	5	8
BnaC03g11650D	165	72	68	5	6	43	532	262	316	151	1	16	10	391	22	39	89	169	93	49	7	33	13	2	44	1	1	6	16	0	11
BnaC01g08470D	83	41	52	10	14	43	72	40	38	22	3	14	13	51	52	29	29	12	11	16	24	44	29	32	34	0	1	4	18	3	8
BnaA01g02900D	0	0	0	0	0	43	0	0	1	0	0	0	0	1	0	0	0	0	0	1	1	0	1	0	0	0	0	0	0	0	0
BnaC05g13450D	14	22	30	3	2	43	15	9	8	9	15	12	20	49	19	20	11	6	8	8	39	15	7	13	18	0	0	2	2	1	3
BnaA07g05850D	4	0	0	1	7	43	0	1	1	0	0	0	0	1	0	0	1	0	0	0	0	1	1	0	0	0	0	2	1	1	1
BnaC07g48320D	66	108	103	8	6	43	81	64	63	18	10	21	28	118	77	63	85	9	17	49	37	75	34	42	110	1	1	11	51	2	28
BnaA03g21090D	6	4	4	2	14	43	3	2	2	0	0	2	0	9	1	3	1	0	0	0	1	27	4	4	0	0	0	1	1	1	2
BnaC04g52400D	0	0	0	0	0	43	0	0	0	0	0	0	0	0	0	0	0	0	0	0	0	0	2	1	0	0	0	1	0	1	1
BnaA10g21450D	63	47	35	10	20	43	67	49	49	15	10	9	9	41	28	42	37	18	15	9	10	21	17	40	47	1	1	6	15	7	14
BnaC03g10750D	15	45	39	1	11	43	19	12	9	1	28	9	21	135	15	18	24	3	12	13	41	14	10	7	21	1	1	4	5	2	4
BnaC08g42970D	103	158	176	105	138	43	131	71	68	5	13	22	9	110	153	57	129	1	7	19	9	50	71	39	145	8	2	59	69	81	68
BnaA05g13990D	151	234	215	57	67	43	68	61	61	37	18	22	20	77	92	87	75	30	23	28	37	86	46	58	89	3	2	15	45	9	27
BnaC03g44490D	251	140	137	70	173	49	176	267	192	180	19	63	39	58	46	69	102	127	45	96	45	21	18	42	73	5	3	9	19	9	13
BnaA07g20560D	70	228	182	70	313	43	123	69	52	20	10	35	18	225	212	82	87	17	16	28	20	57	164	61	112	8	4	21	105	36	31
BnaA09g53380D	133	34	36	0	0	43	327	269	203	109	8	43	49	350	18	44	59	43	36	86	38	7	5	10	42	0	1	1	3	2	1
BnaCnng11880D	24	7	7	2	3	43	24	10	12	3	7	2	2	4	9	2	3	2	5	4	2	1	3	6	0	0	0	2	2	2	3
BnaA05g21020D	1	1	1	10	29	43	4	0	0	0	0	0	0	2	1	0	1	0	0	0	0	0	1	8	0	1	1	4	2	3	2
BnaA03g41920D	7	6	6	1	6	43	34	17	21	1	5	9	13	66	53	55	29	2	8	4	9	53	38	27	43	0	0	6	23	4	15
BnaC01g14120D	20	10	11	1	4	43	32	25	22	5	2	7	3	43	19	22	23	0	3	13	10	24	9	22	19	0	0	5	5	5	5
BnaC02g25630D	4	5	8	5	57	43	4	2	2	0	3	3	6	74	12	6	3	0	4	7	8	44	7	9	4	1	1	4	7	4	6
BnaC03g29570D	0	0	3	0	0	43	24	8	16	0	1	21	22	48	12	30	19	0	0	9	72	23	9	27	14	0	0	7	2	1	11
BnaC04g38110D	21	18	23	5	21	43	23	14	10	0	7	6	1	90	13	28	9	0	1	9	7	26	13	3	31	0	0	2	7	4	6
BnaA01g30110D	9	12	8	0	0	43	35	3	13	3	0	0	0	1	10	13	14	3	3	7	0	1	6	10	12	0	0	1	1	2	1
BnaA01g17830D	29	12	17	3	16	43	49	44	49	24	10	16	10	8	13	32	32	13	22	33	14	12	11	13	30	2	0	9	7	8	13
BnaA09g51480D	3	7	7	0	0	43	38	12	13	3	2	10	8	138	59	35	23	3	6	8	16	81	16	40	33	0	0	11	10	1	5
BnaC08g32540D	155	99	109	41	96	43	134	151	115	119	29	48	20	63	30	56	64	76	38	75	32	16	11	30	42	3	2	7	9	8	7
BnaC09g32930D	100	99	80	32	59	43	100	84	89	22	6	32	17	107	33	48	65	20	14	28	29	15	11	19	41	1	0	6	7	6	6
BnaC07g47800D	251	188	261	62	6	46	365	219	207	111	49	165	29	380	101	13	106	154	149	229	149	65	32	29	81	67	23	19	45	11	41
BnaC08g06530D	47	13	11	13	9	43	34	22	24	3	3	9	7	2	17	5	16	2	1	3	7	2	6	2	11	0	0	3	9	4	4
BnaC09g09950D	67	116	121	20	18	43	27	39	32	14	15	21	26	52	24	50	51	10	17	26	30	47	17	40	53	1	1	9	27	5	22
BnaC06g06870D	145	115	110	59	136	43	72	68	96	36	10	6	6	10	57	69	86	31	18	19	11	27	29	48	76	5	2	12	30	12	27
BnaC03g43220D	2	0	0	0	0	43	0	0	1	0	0	0	0	0	0	0	0	0	0	0	0	0	2	0	0	0	0	1	0	2	1
BnaA09g00960D	17	47	39	13	6	43	39	27	18	7	18	15	13	67	22	38	38	2	4	18	26	19	8	27	41	0	0	5	14	4	13
BnaA06g07010D	0	0	0	0	0	42	1	0	1	0	0	0	0	0	0	0	0	0	0	0	0	1	1	0	0	0	0	1	1	1	1
BnaA06g07000D	1	0	0	0	0	42	0	0	1	0	0	0	0	0	0	0	0	0	0	0	0	0	1	0	0	0	0	1	1	1	1
BnaA09g32150D	25	14	14	3	20	42	16	9	12	4	8	11	5	9	5	6	7	2	2	6	7	5	5	6	10	0	1	3	2	3	3
BnaC05g11560D	26	43	51	17	7	42	120	56	46	19	8	18	20	433	123	66	70	4	11	32	49	230	52	102	81	1	1	13	60	8	26
BnaC05g16260D	25	7	13	8	4	42	21	18	18	7	7	6	11	73	9	22	25	3	4	7	10	78	3	16	28	1	0	2	2	2	2
BnaA06g01230D	14	12	15	2	2	42	11	6	6	4	3	3	2	7	11	6	7	3	18	25	6	9	6	7	8	0	0	2	4	1	2
BnaA07g34580D	42	54	43	13	15	42	52	27	33	22	3	12	17	31	31	28	31	10	7	21	18	14	10	15	30	0	0	4	10	2	5
BnaA09g19330D	60	90	83	12	13	42	28	33	21	13	7	1	3	82	31	91	32	4	13	21	2	59	11	64	30	0	0	3	6	3	5
BnaA09g43600D	23	36	30	16	9	42	155	91	85	34	35	38	22	119	81	66	74	14	20	65	33	38	28	53	78	4	6	10	34	12	11
BnaC03g24020D	51	73	68	34	36	42	51	44	33	21	7	17	22	79	36	42	29	29	18	25	23	43	18	25	35	3	2	11	19	13	16
BnaC03g32600D	30	67	57	64	38	42	17	8	10	1	3	10	17	33	29	15	16	4	10	8	18	23	18	13	24	3	2	10	22	11	12
BnaA01g31850D	141	241	181	25	38	42	59	42	57	14	16	11	16	36	39	12	44	11	4	4	21	28	21	8	37	1	1	5	24	4	11
BnaA05g19210D	13	14	9	0	2	42	7	5	6	0	3	2	2	23	2	2	3	0	0	0	2	4	1	3	2	0	0	2	1	1	2
BnaC03g41600D	10	9	9	2	0	42	6	12	9	1	0	4	1	2	5	2	14	2	1	4	1	1	1	3	9	0	0	1	1	1	1
BnaC07g48970D	107	121	115	17	30	42	69	45	48	18	13	8	6	34	52	53	56	10	13	22	9	38	24	48	58	1	0	4	16	2	10
BnaC04g28190D	15	66	55	2	4	42	6	3	21	4	1	0	0	2	29	48	20	2	0	0	2	3	9	37	24	0	0	1	3	1	3
BnaA04g02530D	17	8	11	4	1	42	15	4	4	5	6	0	1	105	7	4	2	2	9	7	7	91	4	1	0	1	2	3	2	1	6
BnaC03g30980D	28	61	49	11	6	42	29	22	21	5	19	29	14	65	15	61	19	4	16	40	14	39	11	25	16	1	1	5	11	5	6
BnaC02g29320D	58	38	42	17	62	42	44	21	19	13	17	10	21	34	27	15	17	11	9	20	24	36	19	16	20	1	1	5	20	5	11
BnaC03g66270D	27	136	71	5	13	42	16	9	13	7	17	7	8	18	19	17	13	4	5	5	14	18	10	10	20	1	1	3	6	2	4
BnaA10g25430D	13	13	11	2	15	42	9	5	5	2	1	6	15	17	29	7	8	1	2	3	9	11	14	7	6	0	0	2	5	1	2
BnaA06g27580D	24	26	23	9	246	42	30	9	17	3	7	6	2	122	20	29	7	4	7	10	9	47	20	28	25	10	5	10	14	5	12
BnaA02g31590D	8	471	344	5	1	42	21	4	72	0	0	0	0	0	47	4	715	0	0	0	0	1	7	1	539	0	0	1	1	1	1
BnaA06g40260D	47	39	48	17	17	42	53	55	39	16	10	25	15	80	45	49	36	5	8	30	25	66	19	50	41	1	1	5	12	3	11
BnaA02g11310D	0	0	0	0	0	42	0	0	0	0	0	0	0	0	0	0	0	0	0	0	0	0	0	0	0	0	0	1	0	1	1
BnaC02g19830D	81	117	133	10	1	42	71	55	44	17	19	20	24	47	40	52	84	12	25	65	39	15	15	32	89	1	1	6	10	6	10
BnaC04g51470D	72	44	56	18	18	42	43	43	46	16	9	21	25	47	38	38	37	9	8	27	30	29	17	23	38	1	1	6	23	4	15
BnaC04g11660D	118	103	83	42	31	42	87	63	48	47	16	17	24	53	44	33	42	33	16	21	19	28	17	29	42	1	1	7	12	7	10
BnaA07g10260D	41	31	41	9	7	42	63	77	59	20	10	30	24	38	25	33	39	5	5	34	57	16	9	28	25	0	1	3	7	5	5
BnaC04g55940D	76	92	82	58	34	42	53	57	45	37	14	34	30	56	49	57	56	26	23	32	30	37	20	35	61	1	1	9	19	9	15
BnaA06g24940D	24	25	26	6	3	42	41	39	37	16	10	28	23	74	40	32	44	9	7	18	24	32	15	20	37	1	1	5	10	6	9
BnaA07g30820D	4	3	1	0	0	42	1	1	4	6	0	1	64	0	0	0	0	0	0	1	21	0	1	0	0	0	0	1	1	1	1
BnaCnng69150D	11	5	8	2	6	42	14	10	9	5	3	5	4	3	6	7	6	2	3	7	3	6	5	8	9	0	0	3	4	3	4
BnaA01g32070D	19	21	25	15	51	42	38	1	5	6	0	0	0	17	33	14	6	3	2	1	0	19	13	16	7	0	0	2	9	2	4
BnaA03g37360D	119	93	188	3	0	42	35	40	42	14	1	2	0	41	26	87	73	6	24	27	0	23	7	14	64	1	0	3	4	2	4
BnaA10g02560D	183	231	246	142	32	42	156	121	96	107	44	72	125	77	148	107	132	74	65	111	83	37	62	95	142	5	3	23	67	23	39
BnaC05g02530D	145	159	157	92	30	42	153	122	102	116	37	65	165	95	149	107	119	98	74	103	89	44	59	82	139	6	3	23	57	27	39
BnaC07g47070D	57	32	49	25	45	42	22	30	27	19	1	9	21	12	17	22	25	26	25	16	14	13	7	11	30	1	1	3	1	3	7
BnaCnng56990D	14	18	9	4	5	42	18	21	26	5	4	1	0	43	19	18	1	0	0	8	7	22	10	9	20	1	0	2	4	3	3
BnaC08g19950D	86	89	106	161	26	42	26	51	34	49	12	30	16	32	11	42	30	39	25	63	34	7	6	21	24	9	3	14	14	18	15
BnaC06g43610D	125	202	184	1	0	42	93	50	74	8	3	0	0	34	21	47	118	5	1	0	1	8	4	12	86	0	0	1	4	1	1
BnaA05g31670D	58	42	41	14	11	42	165	202	167	75	8	32	9	63	40	57	98	35	23	91	27	19	14	37	59	3	3	10	19	15	17
BnaC08g06260D	84	57	58	43	39	42	136	155	109	58	17	47	21	109	35	70	46	29	27	81	41	36	16	33	46	5	3	10	28	14	16
BnaA08g23710D	106	86	43	16	9	42	126	134	113	76	13	30	11	47	18	33	43	37	10	33	16	7	6	19	26	1	1	5	9	5	5
BnaC06g07900D	113	57	52	36	89	42	120	177	151	75	2	26	15	49	27	45	59	35	10	34	14	22	12	25	40	3	2	9	17	16	13
BnaA03g01080D	51	37	46	22	26	42	148	170	128	60	16	91	43	108	47	54	75	29	26	101	94	27	24	31	37	4	5	13	45	19	16
BnaA09g16400D	251	277	235	68	27	44	164	155	120	84	57	97	84	208	148	78	120	135	74	87	127	71	51	56	112	8	3	17	49	11	28
BnaC03g31090D	42	57	52	33	35	42	48	42	42	15	10	10	7	50	49	52	53	11	13	29	16	50	26	45	68	2	2	20	49	19	34
BnaA05g25400D	43	48	71	2	2	42	10	10	11	7	8	5	0	20	12	13	23	3	2	1	0	30	14	39	27	0	0	3	14	2	21
BnaA08g01710D	251	539	361	1	1	21	10	77	76	0	0	0	0	18	23	36	243	0	1	0	0	1	3	4	112	0	0	1	1	2	1
BnaA10g14710D	68	76	35	1	5	42	88	14	15	9	2	7	3	107	85	16	13	7	6	7	7	44	32	11	10	0	0	10	34	1	4
BnaA08g28710D	251	90	86	12	4	21	112	134	102	42	34	138	31	58	45	7	49	111	40	51	51	27	22	3	24	9	2	3	11	3	8
BnaA05g33890D	96	197	167	49	21	42	54	56	44	19	13	22	28	51	46	93	89	8	3	6	40	27	15	68	92	3	2	9	15	8	17
BnaC04g35770D	10	1	6	2	139	42	4	2	4	1	0	0	2	0	1	0	0	7	14	18	1	2	3	0	0	0	0	1	3	2	2
BnaC05g21200D	36	34	18	0	0	41	53	31	30	0	0	0	0	2	54	51	23	0	0	0	0	11	10	35	21	0	0	3	11	1	2
BnaC08g42630D	95	70	79	69	32	41	90	85	64	79	23	32	31	88	51	60	48	61	66	104	46	73	31	56	51	6	4	19	43	18	29
BnaAnng21690D	78	32	50	14	49	41	44	25	20	15	3	13	11	39	21	20	16	11	12	16	10	31	14	17	22	1	1	3	5	2	6
BnaC08g05660D	22	11	14	3	0	41	16	22	13	5	1	12	11	7	3	26	9	4	4	14	25	0	2	21	10	1	0	2	1	1	2
BnaC03g48860D	0	1	3	8	2	41	44	43	26	34	26	15	11	15	39	69	39	28	19	21	11	53	40	80	48	3	1	26	57	24	29
BnaA02g13840D	12	11	7	3	11	41	11	6	6	0	0	1	0	5	2	15	4	1	2	3	0	15	3	14	5	1	0	3	0	2	5
BnaC06g30630D	52	93	69	17	6	41	54	38	40	8	1	3	5	31	29	36	41	11	5	4	5	23	17	33	31	2	1	6	18	6	16
BnaC08g45610D	62	31	39	17	63	41	14	11	11	1	1	4	8	21	10	10	12	8	10	6	7	31	7	4	6	0	0	3	6	3	4
BnaA06g00870D	93	35	66	25	98	41	45	36	40	26	7	17	18	45	24	23	27	21	20	31	19	34	15	19	32	1	1	4	11	6	7
BnaA06g35030D	7	3	3	0	1	41	1	1	2	0	0	0	0	1	1	0	0	0	0	0	0	1	2	0	1	0	0	1	1	1	2
BnaA04g25670D	16	30	26	6	9	41	28	28	21	4	3	22	11	66	28	32	30	0	4	10	15	24	15	35	39	0	1	6	20	4	11
BnaA07g05560D	20	35	33	2	3	41	15	14	12	4	3	4	4	42	8	34	15	3	5	6	7	21	4	26	18	0	0	3	3	1	5
BnaA03g42810D	57	17	32	7	3	41	17	30	19	15	7	22	15	11	9	41	17	7	7	18	30	6	4	31	14	0	0	2	2	2	2
BnaA10g20050D	20	28	20	12	11	41	22	14	17	7	0	2	3	23	17	17	15	4	1	3	5	11	11	12	20	0	1	5	18	5	10
BnaA09g04750D	27	14	14	8	28	41	31	11	14	5	0	0	1	23	31	11	6	2	0	1	1	27	15	7	11	1	0	5	12	4	6
BnaA10g12790D	47	41	46	14	7	41	37	30	26	15	7	18	18	53	23	26	26	12	14	22	23	46	10	24	37	1	1	4	6	4	10
BnaAnng15490D	162	50	56	4	5	41	329	273	215	53	4	25	44	286	34	20	53	13	17	28	33	36	15	16	43	1	2	4	17	2	8
BnaA10g12960D	159	45	27	1	0	41	44	81	36	0	0	1	0	70	26	69	14	0	0	0	0	15	12	45	13	0	0	2	8	0	6
BnaA07g38360D	13	65	48	11	1	41	25	6	7	11	2	1	0	8	40	45	34	14	5	6	0	2	10	8	22	1	0	3	13	2	6
BnaA03g21920D	1	1	1	0	2	41	1	0	1	0	0	0	0	0	0	0	0	0	0	0	0	0	1	0	0	0	0	1	2	1	1
BnaA08g20460D	71	123	107	10	7	41	63	66	71	28	17	27	32	102	43	69	86	24	17	44	35	36	21	34	83	1	1	9	23	6	17
BnaC09g19070D	33	35	31	13	15	41	26	16	13	6	8	7	9	84	27	22	12	6	8	9	11	120	17	23	18	1	1	6	16	3	11
BnaA09g47290D	9	3	5	0	0	41	1	6	4	0	5	4	4	1	0	1	3	0	5	14	2	1	2	2	4	0	0	1	1	1	1
BnaC06g43530D	68	46	61	7	6	41	58	47	31	6	8	26	22	223	57	39	35	4	6	9	59	105	25	25	32	1	1	9	22	3	10
BnaC03g64590D	8	6	7	2	0	41	5	7	5	3	4	2	4	9	5	10	5	1	2	4	7	6	3	15	5	0	0	2	3	3	3
BnaA09g20210D	37	31	26	14	20	41	21	14	15	10	1	4	5	26	18	13	10	5	3	5	6	27	11	12	12	0	0	6	18	5	10
BnaC09g37940D	138	163	129	12	15	41	92	98	66	52	17	51	39	46	64	52	58	49	48	75	42	36	26	45	64	1	0	5	19	2	11
BnaA06g30550D	55	66	59	46	105	41	36	35	26	15	15	20	24	88	49	51	41	11	20	34	55	70	21	50	49	1	1	12	46	8	34
BnaC01g40210D	35	66	62	21	19	41	74	107	58	126	58	33	19	157	97	144	116	77	41	56	52	27	26	40	84	6	4	7	9	1	12
BnaAnng20340D	250	124	170	92	167	92	211	189	170	119	27	46	41	53	79	86	99	66	51	85	54	46	42	55	99	4	3	15	41	20	31
BnaA06g32240D	44	17	25	9	59	41	20	16	18	9	4	5	3	18	19	15	14	5	4	7	3	22	8	10	15	1	0	3	5	3	3
BnaA03g11150D	180	183	208	48	119	41	180	161	180	145	38	31	26	106	60	55	77	93	80	125	60	60	34	54	96	2	2	5	23	9	11
BnaA04g22080D	109	36	20	0	0	41	116	0	15	7	1	1	0	1	38	4	11	0	0	1	0	3	17	0	3	0	0	1	1	1	1
BnaC07g13600D	2	0	1	0	4	41	1	1	0	0	0	0	0	0	0	1	0	0	0	0	0	2	2	0	0	0	0	0	1	1	2
BnaC02g02570D	0	0	0	0	0	41	49	55	44	40	13	15	20	44	35	31	34	25	21	29	26	31	16	30	31	1	1	5	11	4	10
BnaCnng75980D	1	0	1	0	1	41	10	7	15	0	0	2	0	6	3	4	0	0	1	0	1	21	41	1	5	0	0	38	33	41	38
BnaA09g46400D	23	9	15	2	17	41	25	7	16	13	9	5	3	23	18	18	18	4	5	5	2	16	8	17	21	1	1	3	4	2	5
BnaAnng29800D	15	8	10	2	11	41	38	25	27	12	10	11	8	14	15	18	22	6	5	14	11	8	5	12	15	0	0	2	6	2	4
BnaC05g21090D	77	223	143	29	19	41	76	41	33	10	2	12	7	101	228	116	43	8	6	8	34	107	89	111	39	0	0	13	41	10	18
BnaCnng59660D	37	11	8	0	0	41	18	15	11	1	0	1	1	89	6	9	5	1	1	0	0	18	3	4	6	0	0	1	3	1	2
BnaCnng31140D	93	90	76	25	34	41	58	56	43	25	8	20	23	74	35	42	36	18	16	25	27	37	18	29	36	1	0	8	23	7	12
BnaA03g37590D	37	24	20	6	5	41	25	19	15	4	4	8	6	19	16	13	15	2	4	5	16	11	8	8	15	0	0	2	6	2	3
BnaAnng21250D	53	50	45	25	15	41	17	22	15	3	3	8	9	34	21	22	10	2	4	7	7	27	17	21	19	1	0	4	13	6	13
BnaC03g16570D	61	76	76	34	95	41	47	51	44	28	6	9	13	63	49	53	47	16	10	24	13	41	23	57	59	2	2	7	24	7	15
BnaA09g47450D	249	515	437	186	136	126	86	70	51	20	19	6	6	257	129	283	72	18	19	14	8	295	93	456	129	6	3	27	112	35	105
BnaC03g34320D	97	85	85	61	181	41	154	186	171	97	15	50	20	60	38	60	83	46	31	104	35	15	13	40	54	6	6	16	29	14	18
BnaA05g20420D	249	1057	615	1	0	70	44	195	26	0	8	3	0	540	242	1745	309	0	4	2	1	240	53	665	183	0	0	1	7	1	2
BnaC01g02520D	154	81	91	63	104	41	187	244	192	191	32	82	53	75	41	69	81	129	73	129	48	24	19	29	54	6	3	14	32	16	15
BnaCnng58850D	139	111	84	58	61	41	171	196	156	95	15	45	18	62	28	45	61	46	15	43	12	11	13	18	39	7	5	10	16	15	13
BnaC04g42280D	127	91	81	51	60	41	93	152	126	96	19	45	21	53	30	59	58	57	31	67	26	21	13	34	48	3	2	10	19	11	13
BnaC01g06790D	104	57	55	56	139	41	107	156	119	109	12	61	35	51	31	39	54	61	32	80	38	15	12	28	33	3	2	10	21	12	13
BnaA03g00590D	36	51	58	2	3	41	29	21	23	10	2	3	3	45	32	44	32	6	3	7	3	18	13	26	47	1	1	3	6	2	6
BnaC04g56020D	38	17	19	5	35	41	18	18	17	10	4	6	9	28	13	13	11	5	6	7	6	22	6	9	11	0	0	2	4	2	4
BnaC05g08610D	19	1	0	1	1	41	6	3	2	0	0	0	0	1	3	0	1	0	0	0	0	1	3	1	1	0	0	1	2	2	1
BnaA09g41800D	14	89	68	5	3	41	2	4	7	0	5	3	1	29	5	10	16	0	2	1	0	13	14	9	29	0	0	3	17	1	9
BnaC03g32540D	22	11	16	26	23	41	12	21	11	54	7	13	15	2	6	13	10	35	11	16	20	3	3	12	9	2	1	5	7	7	5
[truncated: 99,041 more rows]
