# Supplementary material for: Gene expression landscape of the Brassica napus seed reveals subgenome bias in both space and time
Source: Plant Physiol. 2025 Jun 28;198(3):kiaf283. doi: 10.1093/plphys/kiaf283 (PMC12305542; doi:10.1093/plphys/kiaf283)
Supplement: kiaf283_Supplementary_Data [file kiaf283_supplementary_data.zip › DatasetS7.txt]

Figure	Bna_ID	GeneName
Figure5A	BnaA04g23910D	WIH2
Figure5A	BnaC04g47670D	WIH2
Figure5A	BnaA06g24930D	WIH1
Figure5A	BnaC03g23330D	WIH1
Figure5A	BnaA03g23380D	CEP1
Figure5A	BnaC03g27700D	CEP1
Figure6A	BnaC08g15730D	UGE1
Figure6A	BnaA08g24600D	UGE1
Figure6A	BnaA03g25760D	XTH9
Figure6A	BnaC03g73080D	XTH9
Figure6A	BnaA09g01390D	XTH9
Figure6A	BnaC09g00910D	XTH9
Figure6A	BnaA09g28140D	NFD2
Figure6A	BnaC05g21090D	NFD2
Figure6A	BnaA09g32630D	DSP4
Figure6A	BnaC08g23490D	DSP4
Figure6A	BnaA05g21670D	ASPG1
Figure6A	BnaC05g34710D	ASPG1
Figure6A	BnaA06g15180D	SWEET1
Figure6A	BnaC05g16660D	SWEET1
Figure6A	BnaA08g21340D	SWEET1
Figure6A	BnaCnng57120D	SWEET1
Figure6A	BnaA09g23510D	GXM3
Figure6A	BnaC06g07780D	GXM3
Figure6A	BnaA10g02700D	AWPM-19-L
Figure6A	BnaC05g02680D	AWPM-19-L
Figure6A	BnaA10g23630D	ATS3
Figure6A	BnaC09g48350D	ATS3
Figure7A	BnaC05g36950D	GGL19
Figure7A	BnaA05g36890D	GGL19
Figure7A	BnaC06g22050D	EXL3
Figure7A	BnaA07g21530D	EXL3
Figure7A	BnaAnng05710D	GDSL
Figure7A	BnaCnng34700D	GDSL
Figure7A	BnaA07g24600D	CUT1
Figure7A	BnaC06g25830D	CUT1
Figure7A	BnaA01g15860D	PXG1
Figure7A	BnaC01g18950D	PXG1
Figure7A	BnaA02g29000D	OLEO4
Figure7A	BnaC02g37030D	OLEO4
Figure7A	BnaC04g32530D	OLEO2
Figure7A	BnaA07g14960D	OLEO2
Figure7A	BnaA08g11130D	FAE1
Figure7A	BnaC03g46140D	FAE1
Figure10A	BnaA05g29180D	RPP0B
Figure10A	BnaCnng24330D	RPP0B
Figure10A	BnaA05g04120D	GH9B9
Figure10A	BnaC04g03840D	GH9B9
Figure10A	BnaA10g18590D	RGP2
Figure10A	BnaC09g42220D	RGP2
Figure10A	BnaAnng29680D	TBL42
Figure10A	BnaC06g20340D	TBL42
Figure10A	BnaA09g51210D	GATL5
Figure10A	BnaC08g46020D	GATL5
Figure10A	BnaA03g20420D	FAB2
Figure10A	BnaC03g24420D	FAB2
Figure10A	BnaA09g34250D	WRI1
Figure10A	BnaC08g25150D	WRI1
Figure10A	BnaC05g32840D	DIM
Figure10A	BnaA05g19350D	DIM
Figure10A	BnaA01g25880D	DIM
Figure10A	BnaC01g33070D	DIM
Figure10A	BnaA05g08680D	LEA18
Figure10A	BnaC04g09820D	LEA18
Figure11	BnaA01g14480D	OLEO1
Figure11	BnaC01g17050D	OLEO1
Figure11	BnaA03g47170D	OLEO1
Figure11	BnaC07g39370D	OLEO1
Figure11	BnaA08g14540D	OLEO1
Figure11	BnaC08g11970D	OLEO1
Figure11	BnaA07g14960D	OLEO2
Figure11	BnaC06g12930D	OLEO2
Figure11	BnaA02g29000D	OLEO4
Figure11	BnaC02g37030D	OLEO4
Figure11	BnaC01g19300D	SESA1
Figure11	BnaA01g17200D	SESA1
Figure11	BnaA01g16220D	SESA4
Figure11	BnaC01g19320D	SESA4
Figure11	BnaC03g08840D	SESA4
Figure11	BnaA03g06940D	SESA4
Figure11	BnaA03g48490D	SESA3
Figure11	BnaC07g40770D	SESA3
Figure11	BnaA08g14120D	SESA4
Figure11	BnaC08g12450D	SESA4
Figure11	BnaA06g36310D	CRU1
Figure11	BnaC07g48660D	CRU1
Figure11	BnaA06g05390D	CRB
Figure11	BnaC05g06870D	CRB
Figure11	BnaA10g02240D	CRU2
Figure11	BnaC05g02160D	CRU2
Figure11	BnaA01g08350D	CRU3
Figure11	BnaC01g09900D	CRU3
